# Supplementary material for: First Organic–Inorganic Hybrid Compounds Formed by Ge-V-O Clusters and Transition Metal Complexes of Aromatic Organic Ligands
Source: Molecules. 2022 Jul 11;27(14):4424. doi: 10.3390/molecules27144424 (PMC9323094; doi:10.3390/molecules27144424)
Supplement: Supplementary file 1 [file molecules-27-04424-s001.zip]

Archive with 5 entries (5 files):
- checkcif.pdf
- k1-new.cif
- k2-new.cif
- k3-new.cif
- supporting information.pdf
