# Supplementary material for: First Organic–Inorganic Hybrid Compounds Formed by Ge-V-O Clusters and Transition Metal Complexes of Aromatic Organic Ligands
Source: Molecules. 2022 Jul 11;27(14):4424. doi: 10.3390/molecules27144424 (PMC9323094; doi:10.3390/molecules27144424)
Supplement: Supplementary file 1 [file molecules-27-04424-s001.zip › k1-new.cif]

data_k1
# start Validation Reply Form
_vrf_PLAT971_k1         
;
PROBLEM:  Check Calcd Resid. Dens.   1.44A   From O11W        2.85 eA-3
RESPONSE: Most likely resulting from poor quality diffraction data. 
  No better quality crystal could be obtained
;

_vrf_PLAT973_k1         
;
PROBLEM:  Check Calcd Positive Resid. Density on   Cd1       2.74 eA-3
RESPONSE: Most likely resulting from poor quality diffraction data. 
  No better quality crystal could be obtained.  
;

_vrf_PLAT043_k1         
;
PROBLEM:  Calculated and Reported Mol. Weight Differ by .. 70.15 Check 
RESPONSE: The hydrogens of all the water molecules was not added.
;

_vrf_PLAT306_k1         
;
PROBLEM: Isolated Oxygen Atom (H-atoms Missing ?) ....... O1w Check
RESPONSE: The hydrogens of the water molecule was not added.
;

_vrf_PLAT430_k1         
;
PROBLEM: Short Inter D...A Contact  O1      ..O0aa      .     2.59 Ang.
RESPONSE: There should be a strong hydrogen 
bond between the two atoms.
;

_vrf_PLAT975_k1         
;
PROBLEM:  Check Calcd Resid. Dens.  0.78A   From O11W         1.53 eA-3 
RESPONSE: Most likely resulting from poor quality diffraction data. 
  No better quality crystal could be obtained
;
# end Validation Reply Form

_audit_creation_date               2020-08-17
_audit_creation_method
;
Olex2 1.2-beta
(compiled 2018.05.29 svn.r3508 for OlexSys, GUI svn.r5506)
;
_shelx_SHELXL_version_number       '2014/7'
_audit_contact_author_address      ?
_audit_contact_author_email        ?
_audit_contact_author_name         ''
_audit_contact_author_phone        ?
_publ_contact_author_id_orcid      ?
_publ_section_references
;
Bourhis, L.J., Dolomanov, O.V., Gildea, R.J., Howard, J.A.K., Puschmann, H.
 (2015). Acta Cryst. A71, 59-75.

Dolomanov, O.V., Bourhis, L.J., Gildea, R.J, Howard, J.A.K. & Puschmann, H.
 (2009), J. Appl. Cryst. 42, 339-341.

Sheldrick, G.M. (2008). Acta Cryst. A64, 112-122.
;
_chemical_name_common              ?
_chemical_name_systematic          ?
_chemical_formula_moiety           'C52 H48 Cd4 Ge8 N12 O49 V12, 12.5(O)'
_chemical_formula_sum              'C52 H83 Cd4 Ge8 N12 O61.50 V12'
_chemical_formula_weight           3501.90
_chemical_melting_point            ?
loop_
  _atom_type_symbol
  _atom_type_description
  _atom_type_scat_dispersion_real
  _atom_type_scat_dispersion_imag
  _atom_type_scat_source
 'C' 'C' 0.0033 0.0016 'International Tables Vol C Tables 4.2.6.8 and 6.1.1.4'
 'H' 'H' 0.0000 0.0000 'International Tables Vol C Tables 4.2.6.8 and 6.1.1.4'
 'N' 'N' 0.0061 0.0033 'International Tables Vol C Tables 4.2.6.8 and 6.1.1.4'
 'O' 'O' 0.0106 0.0060 'International Tables Vol C Tables 4.2.6.8 and 6.1.1.4'
 'V' 'V' 0.3005 0.5294 'International Tables Vol C Tables 4.2.6.8 and 6.1.1.4'
 'Ge' 'Ge' 0.1547 1.8001 'International Tables Vol C Tables 4.2.6.8 and 6.1.1.4'
 'Cd' 'Cd' -0.8075 1.2024
 'International Tables Vol C Tables 4.2.6.8 and 6.1.1.4'

_shelx_space_group_comment
;
The symmetry employed for this shelxl refinement is uniquely defined
by the following loop, which should always be used as a source of
symmetry information in preference to the above space-group names.
They are only intended as comments.
;
_space_group_crystal_system        'triclinic'
_space_group_IT_number             2
_space_group_name_H-M_alt          'P -1'
_space_group_name_Hall             '-P 1'
loop_
  _space_group_symop_operation_xyz
 'x, y, z'
 '-x, -y, -z'

_cell_length_a                     14.5034(8)
_cell_length_b                     16.5920(9)
_cell_length_c                     23.0440(13)
_cell_angle_alpha                  71.648(4)
_cell_angle_beta                   84.130(4)
_cell_angle_gamma                  75.454(4)
_cell_volume                       5093.0(5)
_cell_formula_units_Z              2
_cell_measurement_reflns_used      962
_cell_measurement_temperature      293(2)
_cell_measurement_theta_max        24.95
_cell_measurement_theta_min        3.18
_shelx_estimated_absorpt_T_max     ?
_shelx_estimated_absorpt_T_min     ?
_exptl_absorpt_coefficient_mu      4.282
_exptl_absorpt_correction_T_max    0.612
_exptl_absorpt_correction_T_min    0.606654
_exptl_absorpt_correction_type     multi-scan
_exptl_absorpt_process_details
;
SAD V2.05 (?, 2016) was used for absorption correction.
R(int) was 0.1106 before and 0.0205 after correction.
The Ratio of minimum to maximum transmission is 0.6067.
The \l/2 correction factor is 0.0015.
;
_exptl_absorpt_special_details     ?
_exptl_crystal_colour              Brown
_exptl_crystal_density_diffrn      2.284
_exptl_crystal_density_meas        ?
_exptl_crystal_density_method      ?
_exptl_crystal_description         Rectangle
_exptl_crystal_F_000               3390
_exptl_crystal_size_max            0.22
_exptl_crystal_size_mid            0.17
_exptl_crystal_size_min            0.14
_exptl_special_details             ?
_exptl_transmission_factor_max     ?
_exptl_transmission_factor_min     ?
_diffrn_reflns_av_R_equivalents    0.1263
_diffrn_reflns_av_unetI/netI       0.0952
_diffrn_reflns_Laue_measured_fraction_full  0.996
_diffrn_reflns_Laue_measured_fraction_max  0.996
_diffrn_reflns_limit_h_max         17
_diffrn_reflns_limit_h_min         -17
_diffrn_reflns_limit_k_max         19
_diffrn_reflns_limit_k_min         -19
_diffrn_reflns_limit_l_max         24
_diffrn_reflns_limit_l_min         -27
_diffrn_reflns_number              28997
_diffrn_reflns_point_group_measured_fraction_full  0.996
_diffrn_reflns_point_group_measured_fraction_max  0.996
_diffrn_reflns_theta_full          25.032
_diffrn_reflns_theta_max           25.032
_diffrn_reflns_theta_min           1.375
_diffrn_ambient_temperature        293(2)
_diffrn_detector_area_resol_mean   ?
_diffrn_measured_fraction_theta_full  0.996
_diffrn_measured_fraction_theta_max  0.996
_diffrn_measurement_device_type    'Bruker P4'
_diffrn_measurement_method         '\w scans'
_diffrn_radiation_monochromator    ?
_diffrn_radiation_type             MoK\a
_diffrn_radiation_wavelength       0.71073
_diffrn_source                     ?
_diffrn_source_current             40.0
_diffrn_source_power               2.0
_diffrn_source_voltage             50.0
_reflns_Friedel_coverage           0.000
_reflns_Friedel_fraction_full      .
_reflns_Friedel_fraction_max       .
_reflns_number_gt                  14416
_reflns_number_total               17941
_reflns_special_details
;
 Reflections were merged by SHELXL according to the crystal
 class for the calculation of statistics and refinement.
 
 _reflns_Friedel_fraction is defined as the number of unique
 Friedel pairs measured divided by the number that would be
 possible theoretically, ignoring centric projections and
 systematic absences.
;
_reflns_threshold_expression       'I > 2\s(I)'
_computing_cell_refinement         'SAINT v6.28A (Bruker, 2002)'
_computing_data_collection         'SMART V5.044 (?, 2016)'
_computing_data_reduction          'SAINT v6.28A (Bruker, 2002)'
_computing_molecular_graphics      'Olex2 (Dolomanov et al., 2009)'
_computing_publication_material    'Olex2 (Dolomanov et al., 2009)'
_computing_structure_refinement    'XL (Sheldrick, 2008)'
_computing_structure_solution      'olex2.solve (Bourhis et al., 2015)'
_refine_diff_density_max           2.897
_refine_diff_density_min           -2.107
_refine_diff_density_rms           0.232
_refine_ls_extinction_coef         .
_refine_ls_extinction_method       none
_refine_ls_goodness_of_fit_ref     1.030
_refine_ls_hydrogen_treatment      constr
_refine_ls_matrix_type             full
_refine_ls_number_parameters       1360
_refine_ls_number_reflns           17941
_refine_ls_number_restraints       2
_refine_ls_R_factor_all            0.0748
_refine_ls_R_factor_gt             0.0621
_refine_ls_restrained_S_all        1.031
_refine_ls_shift/su_max            0.001
_refine_ls_shift/su_mean           0.000
_refine_ls_structure_factor_coef   Fsqd
_refine_ls_weighting_details      
 'w=1/[\s^2^(Fo^2^)+(0.1020P)^2^+6.5879P] where P=(Fo^2^+2Fc^2^)/3'
_refine_ls_weighting_scheme        calc
_refine_ls_wR_factor_gt            0.1536
_refine_ls_wR_factor_ref           0.1660
_refine_special_details            ?
_olex2_refinement_description
;
1. Fixed Uiso
 At 1.2 times of:
  All C(H) groups, All C(H,H) groups, All N(H,H) groups
2. Restrained distances
 C49-C50
 1.44 with sigma of 0.02
 O1-O0AA
 2.65 with sigma of 0.02
3. Others
 Fixed Sof: O11W(0.5) O14W(0.5) O0AA(0.5)
4.a Secondary CH2 refined with riding coordinates:
 N12(H12A,H12B), N10(H10A,H10B), N9(H9A,H9B), C51(H51A,H51B), C52(H52A,H52B),
 C50(H50A,H50B), N11(H11A,H11B), C49(H49A,H49B)
4.b Aromatic/amide H refined with riding coordinates:
 C22(H22), C17(H17), C6(H6), C25(H25), C21(H21), C46(H46), C30(H30), C34(H34),
 C38(H38), C20(H20), C29(H29), C41(H41), C26(H26), C15(H15), C33(H33), C13(H13),
  C10(H10), C39(H39), C27(H27), C9(H9), C42(H42), C18(H18), C44(H44), C45(H45),
 C37(H37), C14(H14), C5(H5), C3(H3), C32(H32), C1(H1), C8(H8), C2(H2)
;
_atom_sites_solution_hydrogens     geom
_atom_sites_solution_primary       iterative
_atom_sites_solution_secondary     ?
loop_
  _atom_site_label
  _atom_site_type_symbol
  _atom_site_fract_x
  _atom_site_fract_y
  _atom_site_fract_z
  _atom_site_U_iso_or_equiv
  _atom_site_adp_type
  _atom_site_occupancy
  _atom_site_site_symmetry_order
  _atom_site_calc_flag
  _atom_site_refinement_flags_posn
  _atom_site_refinement_flags_adp
  _atom_site_refinement_flags_occupancy
  _atom_site_disorder_assembly
  _atom_site_disorder_group
 Cd1 Cd 0.79535(4) 0.23091(3) 0.37303(2) 0.02105(13) Uani 1 1 d . . . . .
 Cd2 Cd 0.65410(4) 0.77463(3) 0.11101(2) 0.02260(13) Uani 1 1 d . . . . .
 Cd3 Cd 0.33202(4) 0.31089(4) 0.47694(3) 0.03334(15) Uani 1 1 d . . . . .
 Ge8 Ge 0.61829(5) 0.60870(5) 0.04910(3) 0.02224(17) Uani 1 1 d . . . . .
 Ge7 Ge 0.73850(5) 0.76021(5) 0.25775(3) 0.02076(17) Uani 1 1 d . . . . .
 Ge6 Ge 0.55169(5) 0.33878(5) 0.38801(3) 0.01833(16) Uani 1 1 d . . . . .
 Cd4 Cd 0.81656(5) 0.28186(4) -0.02076(3) 0.04414(18) Uani 1 1 d . . . . .
 Ge5 Ge 0.99798(5) 0.28816(5) 0.27822(3) 0.02247(17) Uani 1 1 d . . . . .
 Ge4 Ge 0.53415(5) 0.75025(5) 0.25988(3) 0.02215(17) Uani 1 1 d . . . . .
 Ge3 Ge 0.82396(5) 0.61568(5) 0.04871(3) 0.02151(17) Uani 1 1 d . . . . .
 Ge2 Ge 0.59278(5) 0.26772(5) 0.27998(3) 0.02052(17) Uani 1 1 d . . . . .
 Ge1 Ge 0.95386(5) 0.36057(5) 0.38515(3) 0.02034(17) Uani 1 1 d . . . . .
 V12 V 0.49987(8) 0.55605(7) 0.34052(5) 0.0179(2) Uani 1 1 d . . . . .
 V11 V 0.87481(8) 0.57560(7) 0.33964(5) 0.0187(2) Uani 1 1 d . . . . .
 V10 V 0.45990(8) 0.47924(8) 0.24818(5) 0.0194(2) Uani 1 1 d . . . . .
 V9 V 0.88082(8) 0.66477(8) 0.16602(5) 0.0205(2) Uani 1 1 d . . . . .
 V8 V 0.72509(8) 0.41407(7) 0.42100(5) 0.0187(2) Uani 1 1 d . . . . .
 V7 V 0.78017(8) 0.40951(7) 0.10298(5) 0.0202(2) Uani 1 1 d . . . . .
 V6 V 0.95538(8) 0.44140(8) 0.14436(5) 0.0192(2) Uani 1 1 d . . . . .
 V5 V 0.57616(8) 0.42367(7) 0.14602(5) 0.0194(2) Uani 1 1 d . . . . .
 V4 V 0.99568(8) 0.50722(8) 0.24532(5) 0.0213(3) Uani 1 1 d . . . . .
 V3 V 0.66837(8) 0.60090(7) 0.37996(5) 0.0178(2) Uani 1 1 d . . . . .
 V2 V 0.49073(8) 0.64629(8) 0.16874(5) 0.0212(3) Uani 1 1 d . . . . .
 V1 V 0.80812(9) 0.27571(8) 0.21716(5) 0.0250(3) Uani 1 1 d . . . . .
 N12 N 0.1777(5) 0.3673(5) 0.5021(3) 0.0392(17) Uani 1 1 d . . . . .
 H12A H 0.1387 0.3398 0.4926 0.047 Uiso 1 1 calc R . . . .
 H12B H 0.1716 0.3607 0.5420 0.047 Uiso 1 1 calc R . . . .
 N4 N 0.8360(5) 0.1461(4) 0.4741(3) 0.0330(15) Uani 1 1 d . . . . .
 N3 N 0.8218(5) 0.0822(4) 0.3805(3) 0.0333(15) Uani 1 1 d . . . . .
 O1 O 0.4219(5) 0.8144(5) 0.2690(4) 0.066(2) Uani 1 1 d D . . . .
 O2 O 1.0003(3) 0.3938(3) 0.2302(2) 0.0226(10) Uani 1 1 d . . . . .
 O3 O 0.3499(4) 0.4782(4) 0.2506(3) 0.0364(13) Uani 1 1 d . . . . .
 O4 O 0.8043(4) 0.3626(3) 0.0501(2) 0.0325(12) Uani 1 1 d . . . . .
 O5 O 1.1010(4) 0.5206(4) 0.2440(3) 0.0395(14) Uani 1 1 d . . . . .
 O6 O 1.0859(4) 0.2119(4) 0.2536(3) 0.0430(15) Uani 1 1 d . . . . .
 O7 O 0.8460(4) 0.1868(4) 0.1992(3) 0.0412(14) Uani 1 1 d . . . . .
 O8 O 0.5160(4) 0.3911(4) 0.1060(2) 0.0329(12) Uani 1 1 d . . . . .
 O9 O 0.3862(4) 0.6974(4) 0.1432(2) 0.0348(13) Uani 1 1 d . . . . .
 O10 O 1.0480(4) 0.4172(4) 0.1025(2) 0.0325(12) Uani 1 1 d . . . . .
 O11 O 0.9355(4) 0.6101(4) 0.3772(2) 0.0327(12) Uani 1 1 d . . . . .
 O12 O 0.9574(4) 0.7240(4) 0.1405(3) 0.0365(13) Uani 1 1 d . . . . .
 O13 O 0.4855(4) 0.3252(4) 0.4559(2) 0.0316(12) Uani 1 1 d . . . . .
 O14 O 1.0094(4) 0.3497(4) 0.4514(2) 0.0345(13) Uani 1 1 d . . . . .
 O15 O 0.5671(4) 0.1856(4) 0.2566(2) 0.0348(13) Uani 1 1 d . . . . .
 O16 O 0.6552(4) 0.4953(3) 0.0854(2) 0.0247(10) Uani 1 1 d . . . . .
 O17 O 0.5461(4) 0.7301(3) 0.1902(2) 0.0294(12) Uani 1 1 d . . . . .
 O18 O 0.8003(4) 0.6787(3) 0.0980(2) 0.0278(11) Uani 1 1 d . . . . .
 O19 O 0.4072(4) 0.5790(4) 0.3821(2) 0.0298(12) Uani 1 1 d . . . . .
 O20 O 0.9052(3) 0.6106(3) 0.2540(2) 0.0226(10) Uani 1 1 d . . . . .
 O21 O 0.8004(4) 0.8321(4) 0.2675(3) 0.0383(13) Uani 1 1 d . . . . .
 O22 O 0.7171(4) 0.3891(4) 0.4947(2) 0.0328(12) Uani 1 1 d . . . . .
 O23 O 0.5430(4) 0.2594(3) 0.3540(2) 0.0251(11) Uani 1 1 d . . . . .
 O24 O 0.5228(4) 0.6378(4) 0.0006(2) 0.0375(13) Uani 1 1 d . . . . .
 O25 O 0.5611(4) 0.6552(3) 0.3225(2) 0.0239(10) Uani 1 1 d . . . . .
 O26 O 0.7210(4) 0.6351(3) 0.0071(2) 0.0273(11) Uani 1 1 d . . . . .
 O27 O 0.7136(3) 0.2544(3) 0.2851(2) 0.0247(11) Uani 1 1 d . . . . .
 O28 O 0.8506(3) 0.5032(3) 0.0862(2) 0.0241(10) Uani 1 1 d . . . . .
 O29 O 0.8874(4) 0.2645(4) 0.2855(2) 0.0282(11) Uani 1 1 d . . . . .
 O30 O 1.0278(3) 0.2847(3) 0.3513(2) 0.0249(11) Uani 1 1 d . . . . .
 O31 O 0.8775(3) 0.3584(3) 0.1636(2) 0.0233(10) Uani 1 1 d . . . . .
 O32 O 0.9159(4) 0.6442(4) -0.0024(2) 0.0361(13) Uani 1 1 d . . . . .
 O33 O 0.5846(4) 0.6687(3) 0.1001(2) 0.0290(12) Uani 1 1 d . . . . .
 O34 O 0.7535(3) 0.6650(3) 0.3206(2) 0.0226(10) Uani 1 1 d . . . . .
 O35 O 0.6440(4) 0.6380(4) 0.4385(2) 0.0290(11) Uani 1 1 d . . . . .
 O36 O 0.6167(4) 0.8109(3) 0.2621(2) 0.0260(11) Uani 1 1 d . . . . .
 O37 O 0.7855(3) 0.5134(3) 0.3916(2) 0.0213(10) Uani 1 1 d . . . . .
 O38 O 0.6708(3) 0.3303(3) 0.3990(2) 0.0262(11) Uani 1 1 d . . . . .
 O39 O 0.9535(3) 0.4634(3) 0.3320(2) 0.0226(10) Uani 1 1 d . . . . .
 O40 O 0.5018(3) 0.4394(3) 0.3342(2) 0.0216(10) Uani 1 1 d . . . . .
 O41 O 0.7017(3) 0.3494(3) 0.1645(2) 0.0226(10) Uani 1 1 d . . . . .
 O42 O 0.9468(4) 0.5478(3) 0.1634(2) 0.0227(10) Uani 1 1 d . . . . .
 O43 O 0.5380(4) 0.3713(3) 0.2327(2) 0.0230(10) Uani 1 1 d . . . . .
 O44 O 0.6100(3) 0.5038(3) 0.39162(19) 0.0199(10) Uani 1 1 d . . . . .
 O45 O 0.8420(3) 0.3395(3) 0.3978(2) 0.0232(10) Uani 1 1 d . . . . .
 O46 O 0.5062(3) 0.5266(3) 0.1654(2) 0.0205(10) Uani 1 1 d . . . . .
 O47 O 0.7616(3) 0.7407(3) 0.1878(2) 0.0246(11) Uani 1 1 d . . . . .
 O48 O 0.4720(4) 0.5884(3) 0.2559(2) 0.0226(10) Uani 1 1 d . . . . .
 N7 N 0.6754(5) 0.8651(4) 0.0088(3) 0.0344(15) Uani 1 1 d . . . . .
 C35 C 0.8090(6) 0.0893(5) 0.0483(4) 0.0353(18) Uani 1 1 d . . . . .
 N2 N 0.3710(5) 0.1695(4) 0.5465(3) 0.0371(16) Uani 1 1 d . . . . .
 C23 C 0.8572(6) 0.0578(5) 0.4844(4) 0.0303(17) Uani 1 1 d . . . . .
 C24 C 0.8502(6) 0.0238(5) 0.4359(4) 0.0318(17) Uani 1 1 d . . . . .
 N6 N 0.7724(5) 0.1698(5) 0.0557(3) 0.0378(16) Uani 1 1 d . . . . .
 C11 C 0.3712(6) 0.1025(5) 0.5244(4) 0.0343(18) Uani 1 1 d . . . . .
 N5 N 0.8577(6) 0.1597(5) -0.0548(4) 0.0432(18) Uani 1 1 d . . . . .
 C16 C 0.8716(6) -0.0673(5) 0.4463(5) 0.045(2) Uani 1 1 d . . . . .
 C31 C 0.8019(6) 0.0118(6) 0.0952(4) 0.042(2) Uani 1 1 d . . . . .
 N10 N 0.6781(6) 0.3804(6) -0.0563(4) 0.057(2) Uani 1 1 d . . . . .
 H10A H 0.6517 0.3638 -0.0824 0.068 Uiso 1 1 calc R . . . .
 H10B H 0.6369 0.3850 -0.0254 0.068 Uiso 1 1 calc R . . . .
 N8 N 0.5827(5) 0.9266(4) 0.1026(3) 0.0372(16) Uani 1 1 d . . . . .
 C19 C 0.8852(7) -0.0002(6) 0.5430(4) 0.045(2) Uani 1 1 d . . . . .
 C47 C 0.5977(6) 0.9863(5) 0.0470(4) 0.0341(18) Uani 1 1 d . . . . .
 N1 N 0.3249(5) 0.2083(5) 0.4267(3) 0.0436(18) Uani 1 1 d . . . . .
 C22 C 0.8432(7) 0.1770(6) 0.5197(4) 0.046(2) Uani 1 1 d . . . . .
 H22 H 0.8290 0.2371 0.5125 0.055 Uiso 1 1 calc R . . . .
 N9 N 0.8722(6) 0.3940(6) -0.0846(4) 0.055(2) Uani 1 1 d . . . . .
 H9A H 0.9049 0.4141 -0.0639 0.066 Uiso 1 1 calc R . . . .
 H9B H 0.9108 0.3763 -0.1130 0.066 Uiso 1 1 calc R . . . .
 C17 C 0.8997(7) -0.1232(6) 0.5063(5) 0.055(3) Uani 1 1 d . . . . .
 H17 H 0.9136 -0.1834 0.5137 0.066 Uiso 1 1 calc R . . . .
 C7 C 0.3962(6) 0.0134(6) 0.5618(5) 0.046(2) Uani 1 1 d . . . . .
 C51 C 0.1825(6) 0.4730(6) 0.4013(4) 0.043(2) Uani 1 1 d . . . . .
 H51A H 0.1650 0.5344 0.3783 0.051 Uiso 1 1 calc R . . . .
 H51B H 0.1493 0.4417 0.3845 0.051 Uiso 1 1 calc R . . . .
 C28 C 0.8880(6) 0.0010(6) -0.0176(5) 0.045(2) Uani 1 1 d . . . . .
 C40 C 0.6628(6) 1.0137(6) -0.0583(4) 0.042(2) Uani 1 1 d . . . . .
 C6 C 0.3942(8) -0.0531(6) 0.5352(5) 0.054(3) Uani 1 1 d . . . . .
 H6 H 0.4078 -0.1111 0.5594 0.065 Uiso 1 1 calc R . . . .
 C25 C 0.8970(7) 0.1534(7) -0.1081(4) 0.049(2) Uani 1 1 d . . . . .
 H25 H 0.9021 0.2043 -0.1388 0.058 Uiso 1 1 calc R . . . .
 C12 C 0.3474(6) 0.1216(6) 0.4616(4) 0.0369(19) Uani 1 1 d . . . . .
 C48 C 0.6463(5) 0.9531(5) -0.0011(4) 0.0319(18) Uani 1 1 d . . . . .
 C21 C 0.8712(9) 0.1230(7) 0.5774(4) 0.062(3) Uani 1 1 d . . . . .
 H21 H 0.8767 0.1474 0.6077 0.075 Uiso 1 1 calc R . . . .
 C46 C 0.5349(7) 0.9593(6) 0.1447(4) 0.049(2) Uani 1 1 d . . . . .
 H46 H 0.5221 0.9201 0.1817 0.058 Uiso 1 1 calc R . . . .
 C30 C 0.8401(7) -0.0698(6) 0.0860(5) 0.047(2) Uani 1 1 d . . . . .
 H30 H 0.8360 -0.1204 0.1174 0.056 Uiso 1 1 calc R . . . .
 C36 C 0.8524(6) 0.0838(6) -0.0097(4) 0.039(2) Uani 1 1 d . . . . .
 C34 C 0.7282(7) 0.1724(6) 0.1084(4) 0.045(2) Uani 1 1 d . . . . .
 H34 H 0.7016 0.2270 0.1134 0.054 Uiso 1 1 calc R . . . .
 C38 C 0.7404(8) 0.8923(7) -0.0939(4) 0.056(3) Uani 1 1 d . . . . .
 H38 H 0.7721 0.8692 -0.1244 0.067 Uiso 1 1 calc R . . . .
 C52 C 0.1538(6) 0.4613(6) 0.4669(4) 0.044(2) Uani 1 1 d . . . . .
 H52A H 0.1867 0.4929 0.4836 0.053 Uiso 1 1 calc R . . . .
 H52B H 0.0858 0.4848 0.4703 0.053 Uiso 1 1 calc R . . . .
 C43 C 0.5634(6) 1.0772(5) 0.0369(4) 0.040(2) Uani 1 1 d . . . . .
 C20 C 0.8906(8) 0.0356(7) 0.5901(4) 0.054(3) Uani 1 1 d . . . . .
 H20 H 0.9073 -0.0005 0.6293 0.065 Uiso 1 1 calc R . . . .
 C29 C 0.8832(7) -0.0759(6) 0.0317(5) 0.052(3) Uani 1 1 d . . . . .
 H29 H 0.9097 -0.1305 0.0267 0.063 Uiso 1 1 calc R . . . .
 C41 C 0.6296(7) 1.1050(6) -0.0660(5) 0.049(2) Uani 1 1 d . . . . .
 H41 H 0.6410 1.1443 -0.1033 0.059 Uiso 1 1 calc R . . . .
 C26 C 0.9310(8) 0.0741(9) -0.1199(6) 0.063(3) Uani 1 1 d . . . . .
 H26 H 0.9556 0.0731 -0.1586 0.076 Uiso 1 1 calc R . . . .
 C15 C 0.8609(8) -0.0956(6) 0.3968(6) 0.064(3) Uani 1 1 d . . . . .
 H15 H 0.8723 -0.1552 0.4023 0.076 Uiso 1 1 calc R . . . .
 C33 C 0.7187(8) 0.1001(7) 0.1564(5) 0.055(3) Uani 1 1 d . . . . .
 H33 H 0.6865 0.1066 0.1923 0.066 Uiso 1 1 calc R . . . .
 C4 C 0.3493(7) 0.0535(7) 0.4378(5) 0.052(2) Uani 1 1 d . . . . .
 C13 C 0.8133(8) 0.0510(6) 0.3348(4) 0.050(2) Uani 1 1 d . . . . .
 H13 H 0.7926 0.0903 0.2972 0.060 Uiso 1 1 calc R . . . .
 C10 C 0.3955(8) 0.1510(6) 0.6041(4) 0.053(3) Uani 1 1 d . . . . .
 H10 H 0.3978 0.1967 0.6186 0.064 Uiso 1 1 calc R . . . .
 C39 C 0.7115(7) 0.9814(6) -0.1042(4) 0.053(3) Uani 1 1 d . . . . .
 H39 H 0.7247 1.0195 -0.1417 0.063 Uiso 1 1 calc R . . . .
 C27 C 0.9288(7) -0.0019(7) -0.0756(5) 0.054(3) Uani 1 1 d . . . . .
 H27 H 0.9537 -0.0551 -0.0832 0.065 Uiso 1 1 calc R . . . .
 C9 C 0.4181(9) 0.0655(7) 0.6440(5) 0.064(3) Uani 1 1 d . . . . .
 H9 H 0.4329 0.0545 0.6845 0.077 Uiso 1 1 calc R . . . .
 C42 C 0.5836(7) 1.1357(6) -0.0224(4) 0.047(2) Uani 1 1 d . . . . .
 H42 H 0.5636 1.1957 -0.0295 0.057 Uiso 1 1 calc R . . . .
 C18 C 0.9064(7) -0.0922(6) 0.5513(5) 0.055(3) Uani 1 1 d . . . . .
 H18 H 0.9253 -0.1309 0.5894 0.066 Uiso 1 1 calc R . . . .
 C44 C 0.5174(7) 1.1070(6) 0.0834(4) 0.048(2) Uani 1 1 d . . . . .
 H44 H 0.4967 1.1666 0.0780 0.058 Uiso 1 1 calc R . . . .
 C45 C 0.5019(8) 1.0475(7) 0.1384(5) 0.053(2) Uani 1 1 d . . . . .
 H45 H 0.4700 1.0662 0.1706 0.064 Uiso 1 1 calc R . . . .
 C37 C 0.7204(7) 0.8370(6) -0.0358(4) 0.049(2) Uani 1 1 d . . . . .
 H37 H 0.7405 0.7771 -0.0288 0.059 Uiso 1 1 calc R . . . .
 C14 C 0.8345(9) -0.0393(7) 0.3414(5) 0.061(3) Uani 1 1 d . . . . .
 H14 H 0.8304 -0.0593 0.3086 0.073 Uiso 1 1 calc R . . . .
 C5 C 0.3735(7) -0.0345(7) 0.4777(6) 0.061(3) Uani 1 1 d . . . . .
 H5 H 0.3746 -0.0800 0.4621 0.074 Uiso 1 1 calc R . . . .
 C3 C 0.3256(9) 0.0760(9) 0.3775(6) 0.070(3) Uani 1 1 d . . . . .
 H3 H 0.3269 0.0323 0.3600 0.084 Uiso 1 1 calc R . . . .
 C32 C 0.7568(7) 0.0193(7) 0.1508(4) 0.050(2) Uani 1 1 d . . . . .
 H32 H 0.7532 -0.0302 0.1833 0.060 Uiso 1 1 calc R . . . .
 C50 C 0.7034(8) 0.4637(9) -0.0868(8) 0.107(6) Uani 1 1 d D . . . .
 H50A H 0.6583 0.4968 -0.1190 0.129 Uiso 1 1 calc R . . . .
 H50B H 0.6954 0.4960 -0.0574 0.129 Uiso 1 1 calc R . . . .
 C1 C 0.3029(9) 0.2274(8) 0.3705(5) 0.067(3) Uani 1 1 d . . . . .
 H1 H 0.2882 0.2855 0.3466 0.081 Uiso 1 1 calc R . . . .
 C8 C 0.4176(8) -0.0016(7) 0.6208(5) 0.059(3) Uani 1 1 d . . . . .
 H8 H 0.4324 -0.0588 0.6463 0.070 Uiso 1 1 calc R . . . .
 N11 N 0.2876(5) 0.4394(5) 0.3955(3) 0.0415(17) Uani 1 1 d . . . . .
 H11A H 0.3182 0.4789 0.3972 0.050 Uiso 1 1 calc R . . . .
 H11B H 0.3024 0.4282 0.3599 0.050 Uiso 1 1 calc R . . . .
 C2 C 0.3009(11) 0.1589(10) 0.3438(6) 0.088(5) Uani 1 1 d . . . . .
 H2 H 0.2825 0.1733 0.3036 0.106 Uiso 1 1 calc R . . . .
 C49 C 0.7941(10) 0.4600(10) -0.1122(8) 0.119(7) Uani 1 1 d D . . . .
 H49A H 0.8090 0.5153 -0.1162 0.143 Uiso 1 1 calc R . . . .
 H49B H 0.7912 0.4573 -0.1534 0.143 Uiso 1 1 calc R . . . .
 O1W O 0.7243(15) 0.4980(18) 0.2449(10) 0.261(13) Uani 1 1 d . . . . .
 O2W O 0.9665(11) -0.0826(14) 0.7811(11) 0.230(11) Uani 1 1 d . . . . .
 O3W O 0.9005(13) 0.1018(11) 0.7272(7) 0.169(6) Uani 1 1 d . . . . .
 O4W O 0.2618(10) 0.8061(12) 0.2279(8) 0.161(6) Uani 1 1 d . . . . .
 O5W O 1.2088(10) 0.6461(9) 0.2459(8) 0.153(6) Uani 1 1 d . . . . .
 O6W O 1.2130(8) 0.2780(7) 0.1644(6) 0.115(4) Uani 1 1 d . . . . .
 O7W O 0.2190(6) 0.6936(7) 0.3678(5) 0.098(3) Uani 1 1 d . . . . .
 O8W O 0.4197(7) 0.2518(6) 0.1732(4) 0.085(3) Uani 1 1 d . . . . .
 O9W O 0.9730(6) 0.2281(5) 0.0388(5) 0.083(3) Uani 1 1 d . . . . .
 O10W O 0.9543(5) 0.3108(5) 0.5706(3) 0.0597(19) Uani 1 1 d . . . . .
 O11W O 0.5968(9) 0.2671(11) 0.5561(5) 0.060(4) Uani 0.5 1 d . . P . .
 O12W O 0.9977(7) 0.7642(8) 0.2655(6) 0.121(4) Uani 1 1 d . . . . .
 O13W O 0.2452(10) 0.3637(9) 0.2410(6) 0.139(5) Uani 1 1 d . . . . .
 O14W O 0.4973(13) 0.4669(12) 0.5002(7) 0.071(5) Uani 0.5 1 d . . P A -1
 O0AA O 0.325(2) 0.8885(16) 0.3466(11) 0.146(11) Uani 0.5 1 d D . P . .

loop_
  _atom_site_aniso_label
  _atom_site_aniso_U_11
  _atom_site_aniso_U_22
  _atom_site_aniso_U_33
  _atom_site_aniso_U_23
  _atom_site_aniso_U_13
  _atom_site_aniso_U_12
 Cd1 0.0282(3) 0.0151(3) 0.0175(2) -0.00154(19) 0.0009(2) -0.0060(2)
 Cd2 0.0296(3) 0.0159(3) 0.0199(3) -0.00088(19) 0.0006(2) -0.0071(2)
 Cd3 0.0403(3) 0.0281(3) 0.0309(3) -0.0043(2) -0.0018(2) -0.0120(3)
 Ge8 0.0312(4) 0.0198(4) 0.0148(3) -0.0027(3) 0.0010(3) -0.0080(3)
 Ge7 0.0293(4) 0.0170(4) 0.0172(3) -0.0047(3) 0.0043(3) -0.0098(3)
 Ge6 0.0218(4) 0.0180(4) 0.0146(3) -0.0018(3) 0.0035(3) -0.0091(3)
 Cd4 0.0681(5) 0.0280(3) 0.0399(4) -0.0119(3) 0.0057(3) -0.0181(3)
 Ge5 0.0236(4) 0.0187(4) 0.0208(4) -0.0026(3) 0.0031(3) -0.0031(3)
 Ge4 0.0259(4) 0.0173(4) 0.0212(4) -0.0045(3) 0.0039(3) -0.0046(3)
 Ge3 0.0309(4) 0.0189(4) 0.0134(3) -0.0036(3) 0.0057(3) -0.0076(3)
 Ge2 0.0283(4) 0.0163(4) 0.0168(3) -0.0025(3) 0.0017(3) -0.0090(3)
 Ge1 0.0212(4) 0.0201(4) 0.0171(3) -0.0007(3) -0.0003(3) -0.0065(3)
 V12 0.0207(6) 0.0175(6) 0.0147(5) -0.0037(4) 0.0047(4) -0.0067(5)
 V11 0.0242(6) 0.0176(6) 0.0145(5) -0.0029(4) 0.0015(4) -0.0086(5)
 V10 0.0215(6) 0.0187(6) 0.0177(5) -0.0032(4) 0.0011(4) -0.0075(5)
 V9 0.0245(6) 0.0178(6) 0.0189(6) -0.0045(5) 0.0051(5) -0.0083(5)
 V8 0.0232(6) 0.0186(6) 0.0134(5) -0.0022(4) 0.0022(4) -0.0077(5)
 V7 0.0298(6) 0.0171(6) 0.0147(5) -0.0059(4) 0.0035(5) -0.0071(5)
 V6 0.0228(6) 0.0188(6) 0.0138(5) -0.0043(4) 0.0056(4) -0.0044(5)
 V5 0.0276(6) 0.0168(6) 0.0144(5) -0.0028(4) -0.0014(4) -0.0084(5)
 V4 0.0227(6) 0.0222(6) 0.0174(6) -0.0029(5) 0.0053(5) -0.0085(5)
 V3 0.0236(6) 0.0186(6) 0.0127(5) -0.0047(4) 0.0042(4) -0.0092(5)
 V2 0.0269(6) 0.0176(6) 0.0178(6) -0.0022(4) -0.0007(5) -0.0070(5)
 V1 0.0322(7) 0.0204(6) 0.0215(6) -0.0049(5) 0.0017(5) -0.0073(5)
 N12 0.039(4) 0.064(5) 0.022(3) -0.017(3) 0.003(3) -0.023(4)
 N4 0.036(4) 0.025(3) 0.031(3) 0.003(3) -0.005(3) -0.009(3)
 N3 0.052(4) 0.018(3) 0.028(3) -0.003(3) 0.000(3) -0.009(3)
 O1 0.036(4) 0.037(4) 0.119(7) -0.027(4) 0.018(4) -0.001(3)
 O2 0.032(3) 0.016(2) 0.019(2) -0.0034(19) 0.001(2) -0.006(2)
 O3 0.028(3) 0.041(3) 0.042(3) -0.012(3) -0.002(2) -0.010(3)
 O4 0.050(3) 0.026(3) 0.024(3) -0.012(2) 0.003(2) -0.008(2)
 O5 0.034(3) 0.043(4) 0.040(3) -0.004(3) 0.000(3) -0.018(3)
 O6 0.035(3) 0.037(3) 0.052(4) -0.020(3) 0.010(3) 0.004(3)
 O7 0.050(4) 0.031(3) 0.045(3) -0.016(3) 0.001(3) -0.009(3)
 O8 0.046(3) 0.037(3) 0.021(3) -0.010(2) -0.003(2) -0.018(3)
 O9 0.036(3) 0.028(3) 0.034(3) -0.002(2) -0.009(2) -0.004(2)
 O10 0.030(3) 0.041(3) 0.028(3) -0.016(2) 0.012(2) -0.008(2)
 O11 0.035(3) 0.039(3) 0.032(3) -0.016(2) 0.000(2) -0.016(3)
 O12 0.038(3) 0.027(3) 0.041(3) -0.003(2) 0.008(3) -0.014(2)
 O13 0.029(3) 0.044(3) 0.020(2) -0.007(2) 0.012(2) -0.012(2)
 O14 0.034(3) 0.048(4) 0.022(3) -0.005(2) -0.006(2) -0.017(3)
 O15 0.051(3) 0.023(3) 0.035(3) -0.014(2) 0.000(3) -0.012(3)
 O16 0.031(3) 0.019(3) 0.022(2) -0.003(2) 0.003(2) -0.007(2)
 O17 0.046(3) 0.030(3) 0.018(2) -0.006(2) 0.006(2) -0.024(3)
 O18 0.035(3) 0.028(3) 0.018(2) -0.005(2) -0.002(2) -0.003(2)
 O19 0.029(3) 0.033(3) 0.023(3) -0.006(2) 0.006(2) -0.006(2)
 O20 0.031(3) 0.019(2) 0.015(2) -0.0055(19) 0.0024(19) -0.003(2)
 O21 0.054(4) 0.030(3) 0.041(3) -0.014(3) 0.001(3) -0.026(3)
 O22 0.041(3) 0.035(3) 0.020(3) -0.001(2) 0.000(2) -0.012(3)
 O23 0.038(3) 0.022(3) 0.017(2) -0.0026(19) 0.008(2) -0.018(2)
 O24 0.038(3) 0.047(4) 0.026(3) -0.008(2) -0.007(2) -0.006(3)
 O25 0.033(3) 0.020(3) 0.018(2) 0.0004(19) -0.001(2) -0.012(2)
 O26 0.034(3) 0.029(3) 0.014(2) 0.001(2) 0.008(2) -0.011(2)
 O27 0.027(3) 0.029(3) 0.016(2) -0.002(2) 0.0028(19) -0.010(2)
 O28 0.029(3) 0.018(2) 0.020(2) 0.0010(19) -0.001(2) -0.007(2)
 O29 0.031(3) 0.035(3) 0.020(2) -0.005(2) 0.003(2) -0.016(2)
 O30 0.024(2) 0.023(3) 0.020(2) 0.000(2) -0.0012(19) 0.002(2)
 O31 0.029(3) 0.020(3) 0.018(2) 0.0004(19) 0.002(2) -0.009(2)
 O32 0.049(3) 0.040(3) 0.026(3) -0.017(2) 0.020(2) -0.020(3)
 O33 0.046(3) 0.029(3) 0.016(2) -0.007(2) 0.006(2) -0.017(2)
 O34 0.029(3) 0.019(2) 0.016(2) -0.0007(19) 0.0080(19) -0.008(2)
 O35 0.036(3) 0.034(3) 0.022(3) -0.014(2) 0.005(2) -0.014(2)
 O36 0.034(3) 0.016(2) 0.027(3) -0.005(2) 0.004(2) -0.008(2)
 O37 0.025(2) 0.016(2) 0.020(2) -0.0027(19) 0.0035(19) -0.006(2)
 O38 0.026(3) 0.025(3) 0.033(3) -0.012(2) 0.006(2) -0.012(2)
 O39 0.028(3) 0.015(2) 0.021(2) -0.0018(19) 0.006(2) -0.006(2)
 O40 0.032(3) 0.018(2) 0.014(2) -0.0032(18) 0.0000(19) -0.008(2)
 O41 0.030(3) 0.020(2) 0.015(2) 0.0005(19) -0.0009(19) -0.007(2)
 O42 0.033(3) 0.020(3) 0.012(2) -0.0035(18) 0.0029(19) -0.003(2)
 O43 0.036(3) 0.011(2) 0.019(2) -0.0022(18) 0.001(2) -0.004(2)
 O44 0.028(2) 0.014(2) 0.015(2) -0.0004(18) 0.0011(19) -0.0069(19)
 O45 0.019(2) 0.021(3) 0.031(3) -0.008(2) 0.003(2) -0.008(2)
 O46 0.031(3) 0.012(2) 0.018(2) -0.0030(18) 0.0024(19) -0.007(2)
 O47 0.030(3) 0.023(3) 0.020(2) -0.007(2) 0.002(2) -0.004(2)
 O48 0.034(3) 0.018(2) 0.016(2) -0.0051(19) 0.004(2) -0.008(2)
 N7 0.041(4) 0.020(3) 0.035(4) 0.001(3) -0.003(3) -0.005(3)
 C35 0.038(4) 0.030(4) 0.041(5) -0.009(4) -0.006(4) -0.012(4)
 N2 0.048(4) 0.027(4) 0.034(4) -0.004(3) 0.004(3) -0.014(3)
 C23 0.033(4) 0.019(4) 0.031(4) 0.004(3) -0.002(3) -0.008(3)
 C24 0.030(4) 0.019(4) 0.041(4) -0.003(3) 0.006(3) -0.005(3)
 N6 0.051(4) 0.030(4) 0.039(4) -0.013(3) 0.000(3) -0.018(3)
 C11 0.035(4) 0.029(4) 0.038(4) -0.011(3) 0.011(3) -0.010(3)
 N5 0.047(4) 0.042(4) 0.049(4) -0.021(4) 0.004(4) -0.018(4)
 C16 0.039(5) 0.020(4) 0.065(6) -0.001(4) 0.004(4) -0.006(4)
 C31 0.040(5) 0.036(5) 0.050(5) -0.005(4) -0.008(4) -0.017(4)
 N10 0.044(5) 0.082(7) 0.051(5) -0.014(4) -0.001(4) -0.037(5)
 N8 0.042(4) 0.025(4) 0.033(4) 0.007(3) -0.004(3) -0.006(3)
 C19 0.049(5) 0.032(5) 0.041(5) 0.011(4) -0.002(4) -0.013(4)
 C47 0.034(4) 0.018(4) 0.043(5) 0.007(3) -0.012(4) -0.009(3)
 N1 0.046(4) 0.042(4) 0.045(4) -0.019(3) -0.008(3) -0.005(4)
 C22 0.067(6) 0.030(5) 0.034(5) -0.006(4) -0.006(4) -0.003(4)
 N9 0.049(5) 0.068(6) 0.041(4) -0.007(4) 0.023(4) -0.024(4)
 C17 0.053(6) 0.016(4) 0.081(8) 0.003(5) -0.002(5) -0.004(4)
 C7 0.038(5) 0.035(5) 0.060(6) -0.009(4) 0.018(4) -0.014(4)
 C51 0.037(5) 0.042(5) 0.039(5) 0.002(4) 0.000(4) -0.010(4)
 C28 0.032(4) 0.043(5) 0.069(6) -0.030(5) -0.004(4) -0.007(4)
 C40 0.046(5) 0.032(5) 0.040(5) 0.014(4) -0.013(4) -0.018(4)
 C6 0.060(6) 0.031(5) 0.068(7) -0.010(5) 0.018(5) -0.018(5)
 C25 0.055(6) 0.053(6) 0.046(5) -0.022(5) 0.004(4) -0.020(5)
 C12 0.031(4) 0.035(5) 0.047(5) -0.014(4) 0.005(4) -0.011(4)
 C48 0.030(4) 0.013(4) 0.041(4) 0.008(3) -0.008(3) -0.004(3)
 C21 0.092(8) 0.057(7) 0.029(5) -0.004(4) -0.019(5) -0.006(6)
 C46 0.057(6) 0.036(5) 0.040(5) 0.001(4) -0.001(4) -0.005(4)
 C30 0.050(5) 0.031(5) 0.063(6) -0.014(4) -0.013(5) -0.011(4)
 C36 0.031(4) 0.039(5) 0.053(5) -0.018(4) -0.004(4) -0.009(4)
 C34 0.059(6) 0.040(5) 0.042(5) -0.017(4) 0.002(4) -0.017(4)
 C38 0.065(7) 0.049(6) 0.041(5) 0.000(4) 0.010(5) -0.012(5)
 C52 0.038(5) 0.045(5) 0.056(6) -0.025(4) -0.006(4) -0.004(4)
 C43 0.036(4) 0.021(4) 0.055(5) 0.004(4) -0.020(4) -0.003(3)
 C20 0.077(7) 0.044(6) 0.030(5) 0.008(4) -0.009(5) -0.017(5)
 C29 0.046(5) 0.031(5) 0.082(7) -0.018(5) -0.016(5) -0.007(4)
 C41 0.056(6) 0.026(5) 0.049(5) 0.015(4) -0.005(5) -0.010(4)
 C26 0.055(6) 0.083(9) 0.069(7) -0.052(7) 0.016(5) -0.017(6)
 C15 0.070(7) 0.019(5) 0.102(9) -0.023(5) 0.009(6) -0.010(5)
 C33 0.074(7) 0.055(7) 0.045(5) -0.015(5) 0.013(5) -0.035(6)
 C4 0.051(6) 0.048(6) 0.060(6) -0.025(5) 0.006(5) -0.009(5)
 C13 0.083(7) 0.034(5) 0.039(5) -0.008(4) -0.007(5) -0.025(5)
 C10 0.087(8) 0.036(5) 0.036(5) -0.011(4) 0.005(5) -0.017(5)
 C39 0.059(6) 0.032(5) 0.046(5) 0.014(4) 0.004(5) -0.008(4)
 C27 0.050(6) 0.050(6) 0.078(7) -0.043(6) 0.001(5) -0.008(5)
 C9 0.098(9) 0.040(6) 0.036(5) 0.004(4) 0.002(5) -0.007(6)
 C42 0.063(6) 0.019(4) 0.051(6) 0.011(4) -0.016(5) -0.015(4)
 C18 0.062(6) 0.024(5) 0.056(6) 0.020(4) -0.012(5) -0.008(4)
 C44 0.065(6) 0.018(4) 0.056(6) -0.006(4) -0.015(5) -0.004(4)
 C45 0.064(6) 0.039(5) 0.048(6) -0.007(4) -0.009(5) -0.004(5)
 C37 0.065(6) 0.016(4) 0.051(6) 0.004(4) -0.004(5) 0.000(4)
 C14 0.099(9) 0.034(5) 0.057(6) -0.027(5) 0.007(6) -0.015(6)
 C5 0.050(6) 0.038(6) 0.110(10) -0.047(6) 0.019(6) -0.011(5)
 C3 0.076(8) 0.069(8) 0.080(8) -0.040(7) -0.017(7) -0.015(7)
 C32 0.049(5) 0.054(6) 0.045(5) -0.001(4) 0.000(4) -0.024(5)
 C50 0.058(8) 0.059(8) 0.164(15) 0.031(9) -0.032(9) -0.011(6)
 C1 0.082(8) 0.056(7) 0.063(7) -0.024(6) -0.016(6) -0.002(6)
 C8 0.070(7) 0.039(6) 0.047(6) 0.008(4) 0.006(5) -0.005(5)
 N11 0.036(4) 0.040(4) 0.041(4) 0.002(3) 0.004(3) -0.014(3)
 C2 0.119(12) 0.098(12) 0.057(7) -0.041(8) -0.023(8) -0.009(9)
 C49 0.086(10) 0.072(10) 0.134(14) 0.054(10) 0.016(10) -0.019(8)
 O1W 0.20(2) 0.41(4) 0.25(2) -0.20(3) 0.035(18) -0.09(2)
 O2W 0.124(12) 0.23(2) 0.40(3) -0.22(2) -0.042(16) 0.023(13)
 O3W 0.214(17) 0.167(15) 0.119(11) -0.042(10) -0.024(11) -0.025(13)
 O4W 0.106(9) 0.194(17) 0.200(15) -0.087(13) -0.040(10) -0.014(10)
 O5W 0.108(9) 0.118(11) 0.254(18) -0.082(12) 0.010(11) -0.035(8)
 O6W 0.092(7) 0.083(8) 0.140(10) -0.005(7) 0.015(7) -0.014(6)
 O7W 0.056(5) 0.081(7) 0.124(8) -0.001(6) 0.008(5) 0.003(5)
 O8W 0.092(6) 0.075(6) 0.087(6) 0.001(5) -0.025(5) -0.043(5)
 O9W 0.060(5) 0.051(5) 0.140(8) -0.035(5) -0.006(5) -0.010(4)
 O10W 0.072(5) 0.074(5) 0.048(4) -0.031(4) 0.009(4) -0.033(4)
 O11W 0.040(7) 0.120(13) 0.032(7) -0.017(7) -0.002(5) -0.047(8)
 O12W 0.070(6) 0.110(9) 0.172(12) -0.021(8) 0.014(7) -0.036(6)
 O13W 0.139(11) 0.105(10) 0.148(11) 0.015(8) -0.021(9) -0.046(8)
 O14W 0.075(10) 0.110(17) 0.031(6) -0.005(10) 0.009(6) -0.051(12)
 O0AA 0.25(3) 0.106(19) 0.116(18) -0.071(16) 0.04(2) -0.07(2)

_geom_special_details
;
 All esds (except the esd in the dihedral angle between two l.s. planes)
 are estimated using the full covariance matrix.  The cell esds are taken
 into account individually in the estimation of esds in distances, angles
 and torsion angles; correlations between esds in cell parameters are only
 used when they are defined by crystal symmetry.  An approximate (isotropic)
 treatment of cell esds is used for estimating esds involving l.s. planes.
;
loop_
  _geom_bond_atom_site_label_1
  _geom_bond_atom_site_label_2
  _geom_bond_distance
  _geom_bond_site_symmetry_2
  _geom_bond_publ_flag
 Cd1 N4 2.357(6) . ?
 Cd1 N3 2.353(6) . ?
 Cd1 O27 2.330(5) . ?
 Cd1 O29 2.297(5) . ?
 Cd1 O38 2.290(5) . ?
 Cd1 O45 2.318(5) . ?
 Cd2 O17 2.341(5) . ?
 Cd2 O18 2.366(5) . ?
 Cd2 O33 2.321(5) . ?
 Cd2 O47 2.318(5) . ?
 Cd2 N7 2.398(6) . ?
 Cd2 N8 2.427(7) . ?
 Cd3 N12 2.290(7) . ?
 Cd3 O13 2.284(5) . ?
 Cd3 O35 2.443(5) 2_666 ?
 Cd3 N2 2.354(7) . ?
 Cd3 N1 2.367(7) . ?
 Cd3 N11 2.350(7) . ?
 Ge8 O16 1.767(5) . ?
 Ge8 O24 1.744(5) . ?
 Ge8 O26 1.764(5) . ?
 Ge8 O33 1.728(5) . ?
 Ge7 O21 1.740(5) . ?
 Ge7 O34 1.758(5) . ?
 Ge7 O36 1.763(5) . ?
 Ge7 O47 1.727(4) . ?
 Ge6 O13 1.732(5) . ?
 Ge6 O23 1.766(5) . ?
 Ge6 O38 1.736(5) . ?
 Ge6 O40 1.766(5) . ?
 Cd4 O4 2.385(5) . ?
 Cd4 N6 2.297(7) . ?
 Cd4 N5 2.320(7) . ?
 Cd4 N10 2.284(9) . ?
 Cd4 N9 2.250(8) . ?
 Cd4 O9W 2.583(9) . ?
 Ge5 O2 1.760(5) . ?
 Ge5 O6 1.745(5) . ?
 Ge5 O29 1.724(5) . ?
 Ge5 O30 1.763(5) . ?
 Ge4 O1 1.740(6) . ?
 Ge4 O17 1.724(5) . ?
 Ge4 O25 1.759(5) . ?
 Ge4 O36 1.760(5) . ?
 Ge3 O18 1.728(5) . ?
 Ge3 O26 1.763(5) . ?
 Ge3 O28 1.752(5) . ?
 Ge3 O32 1.742(5) . ?
 Ge2 O15 1.745(5) . ?
 Ge2 O23 1.760(4) . ?
 Ge2 O27 1.721(5) . ?
 Ge2 O43 1.756(5) . ?
 Ge1 O14 1.738(5) . ?
 Ge1 O30 1.763(5) . ?
 Ge1 O39 1.758(5) . ?
 Ge1 O45 1.722(5) . ?
 V12 V10 2.9698(16) . ?
 V12 V3 3.0242(16) . ?
 V12 O19 1.606(5) . ?
 V12 O25 1.974(5) . ?
 V12 O40 1.980(5) . ?
 V12 O44 1.932(5) . ?
 V12 O48 1.911(5) . ?
 V11 V4 2.9763(16) . ?
 V11 V3 3.0082(16) . ?
 V11 O11 1.604(5) . ?
 V11 O20 1.911(4) . ?
 V11 O34 1.982(5) . ?
 V11 O37 1.937(5) . ?
 V11 O39 1.974(5) . ?
 V10 V5 3.0016(16) . ?
 V10 V2 2.9143(16) . ?
 V10 O3 1.595(5) . ?
 V10 O40 1.989(5) . ?
 V10 O43 1.980(5) . ?
 V10 O46 1.940(4) . ?
 V10 O48 1.926(5) . ?
 V9 V4 2.8940(17) . ?
 V9 O12 1.612(5) . ?
 V9 O18 1.972(5) . ?
 V9 O20 1.971(5) . ?
 V9 O42 1.954(5) . ?
 V9 O47 1.988(5) . ?
 V8 V3 2.8658(16) . ?
 V8 O22 1.615(5) . ?
 V8 O37 1.961(5) . ?
 V8 O38 1.971(5) . ?
 V8 O44 1.952(5) . ?
 V8 O45 1.966(5) . ?
 V7 V6 3.0224(17) . ?
 V7 V5 2.9984(17) . ?
 V7 V1 2.8466(17) . ?
 V7 O4 1.609(5) . ?
 V7 O16 1.991(5) . ?
 V7 O28 1.987(5) . ?
 V7 O31 1.928(5) . ?
 V7 O41 1.911(5) . ?
 V6 V4 3.0242(17) . ?
 V6 O2 1.995(5) . ?
 V6 O10 1.613(5) . ?
 V6 O28 1.981(5) . ?
 V6 O31 1.914(5) . ?
 V6 O42 1.920(5) . ?
 V5 O8 1.619(5) . ?
 V5 O16 1.997(5) . ?
 V5 O41 1.927(5) . ?
 V5 O43 1.993(5) . ?
 V5 O46 1.914(5) . ?
 V4 O2 2.003(5) . ?
 V4 O5 1.594(6) . ?
 V4 O20 1.933(5) . ?
 V4 O39 1.988(5) . ?
 V4 O42 1.938(5) . ?
 V3 O25 1.988(5) . ?
 V3 O34 1.981(5) . ?
 V3 O35 1.624(5) . ?
 V3 O37 1.917(5) . ?
 V3 O44 1.937(5) . ?
 V2 O9 1.608(5) . ?
 V2 O17 1.975(5) . ?
 V2 O33 1.985(5) . ?
 V2 O46 1.967(5) . ?
 V2 O48 1.958(5) . ?
 V1 O7 1.606(6) . ?
 V1 O27 1.977(5) . ?
 V1 O29 1.980(5) . ?
 V1 O31 1.947(5) . ?
 V1 O41 1.963(5) . ?
 N12 C52 1.482(12) . ?
 N4 C23 1.366(10) . ?
 N4 C22 1.328(11) . ?
 N3 C24 1.366(10) . ?
 N3 C13 1.340(11) . ?
 O35 Cd3 2.443(5) 2_666 ?
 N7 C48 1.365(10) . ?
 N7 C37 1.308(12) . ?
 C35 N6 1.365(11) . ?
 C35 C31 1.414(12) . ?
 C35 C36 1.439(12) . ?
 N2 C11 1.360(11) . ?
 N2 C10 1.330(12) . ?
 C23 C24 1.424(12) . ?
 C23 C19 1.418(11) . ?
 C24 C16 1.411(11) . ?
 N6 C34 1.321(11) . ?
 C11 C7 1.432(12) . ?
 C11 C12 1.440(12) . ?
 N5 C25 1.322(11) . ?
 N5 C36 1.371(12) . ?
 C16 C17 1.434(14) . ?
 C16 C15 1.399(16) . ?
 C31 C30 1.401(13) . ?
 C31 C32 1.406(13) . ?
 N10 C50 1.458(15) . ?
 N8 C47 1.387(10) . ?
 N8 C46 1.311(12) . ?
 C19 C20 1.409(14) . ?
 C19 C18 1.433(13) . ?
 C47 C48 1.434(12) . ?
 C47 C43 1.415(11) . ?
 N1 C12 1.381(12) . ?
 N1 C1 1.287(13) . ?
 C22 C21 1.383(13) . ?
 N9 C49 1.405(16) . ?
 C17 C18 1.314(16) . ?
 C7 C6 1.428(14) . ?
 C7 C8 1.356(15) . ?
 C51 C52 1.491(12) . ?
 C51 N11 1.494(11) . ?
 C28 C36 1.403(13) . ?
 C28 C29 1.427(14) . ?
 C28 C27 1.415(14) . ?
 C40 C48 1.424(11) . ?
 C40 C41 1.429(13) . ?
 C40 C39 1.384(14) . ?
 C6 C5 1.313(16) . ?
 C25 C26 1.386(15) . ?
 C12 C4 1.397(13) . ?
 C21 C20 1.347(15) . ?
 C46 C45 1.386(13) . ?
 C30 C29 1.362(14) . ?
 C34 C33 1.378(14) . ?
 C38 C39 1.381(14) . ?
 C38 C37 1.414(13) . ?
 C43 C42 1.455(12) . ?
 C43 C44 1.363(14) . ?
 C41 C42 1.315(14) . ?
 C26 C27 1.355(17) . ?
 C15 C14 1.348(16) . ?
 C33 C32 1.356(15) . ?
 C4 C5 1.436(16) . ?
 C4 C3 1.377(16) . ?
 C13 C14 1.414(13) . ?
 C10 C9 1.404(14) . ?
 C9 C8 1.380(16) . ?
 C44 C45 1.377(14) . ?
 C3 C2 1.326(19) . ?
 C50 C49 1.378(14) . ?
 C1 C2 1.459(17) . ?

loop_
  _geom_angle_atom_site_label_1
  _geom_angle_atom_site_label_2
  _geom_angle_atom_site_label_3
  _geom_angle
  _geom_angle_site_symmetry_1
  _geom_angle_site_symmetry_3
  _geom_angle_publ_flag
 N3 Cd1 N4 70.9(2) . . ?
 O27 Cd1 N4 149.1(2) . . ?
 O27 Cd1 N3 84.7(2) . . ?
 O29 Cd1 N4 131.5(2) . . ?
 O29 Cd1 N3 94.7(2) . . ?
 O29 Cd1 O27 67.48(17) . . ?
 O29 Cd1 O45 86.23(17) . . ?
 O38 Cd1 N4 95.9(2) . . ?
 O38 Cd1 N3 134.3(2) . . ?
 O38 Cd1 O27 87.57(18) . . ?
 O38 Cd1 O29 123.30(19) . . ?
 O38 Cd1 O45 66.38(17) . . ?
 O45 Cd1 N4 84.9(2) . . ?
 O45 Cd1 N3 148.4(2) . . ?
 O45 Cd1 O27 123.98(17) . . ?
 O17 Cd2 O18 121.10(18) . . ?
 O17 Cd2 N7 146.7(2) . . ?
 O17 Cd2 N8 90.6(2) . . ?
 O18 Cd2 N7 88.3(2) . . ?
 O18 Cd2 N8 142.4(2) . . ?
 O33 Cd2 O17 66.16(17) . . ?
 O33 Cd2 O18 85.05(19) . . ?
 O33 Cd2 N7 105.1(2) . . ?
 O33 Cd2 N8 129.3(2) . . ?
 O47 Cd2 O17 85.69(17) . . ?
 O47 Cd2 O18 65.78(16) . . ?
 O47 Cd2 O33 120.49(18) . . ?
 O47 Cd2 N7 123.3(2) . . ?
 O47 Cd2 N8 100.5(2) . . ?
 N7 Cd2 N8 69.8(2) . . ?
 N12 Cd3 O35 79.1(2) . 2_666 ?
 N12 Cd3 N2 104.7(3) . . ?
 N12 Cd3 N1 106.0(3) . . ?
 N12 Cd3 N11 76.8(2) . . ?
 O13 Cd3 N12 149.5(2) . . ?
 O13 Cd3 O35 80.02(18) . 2_666 ?
 O13 Cd3 N2 95.8(2) . . ?
 O13 Cd3 N1 101.9(2) . . ?
 O13 Cd3 N11 87.0(2) . . ?
 N2 Cd3 O35 86.0(2) . 2_666 ?
 N2 Cd3 N1 71.0(3) . . ?
 N1 Cd3 O35 157.0(2) . 2_666 ?
 N11 Cd3 O35 104.3(2) . 2_666 ?
 N11 Cd3 N2 169.8(3) . . ?
 N11 Cd3 N1 98.8(3) . . ?
 O24 Ge8 O16 114.0(3) . . ?
 O24 Ge8 O26 110.5(2) . . ?
 O26 Ge8 O16 103.3(2) . . ?
 O33 Ge8 O16 113.1(2) . . ?
 O33 Ge8 O24 106.3(3) . . ?
 O33 Ge8 O26 109.6(2) . . ?
 O21 Ge7 O34 110.8(3) . . ?
 O21 Ge7 O36 105.8(3) . . ?
 O34 Ge7 O36 103.9(2) . . ?
 O47 Ge7 O21 113.3(3) . . ?
 O47 Ge7 O34 114.0(2) . . ?
 O47 Ge7 O36 108.3(2) . . ?
 O13 Ge6 O23 109.5(2) . . ?
 O13 Ge6 O38 112.1(2) . . ?
 O13 Ge6 O40 110.4(2) . . ?
 O23 Ge6 O40 104.3(2) . . ?
 O38 Ge6 O23 109.2(2) . . ?
 O38 Ge6 O40 111.0(2) . . ?
 O4 Cd4 O9W 71.9(2) . . ?
 N6 Cd4 O4 89.8(2) . . ?
 N6 Cd4 N5 73.1(3) . . ?
 N6 Cd4 O9W 83.0(3) . . ?
 N5 Cd4 O4 156.4(2) . . ?
 N5 Cd4 O9W 89.6(3) . . ?
 N10 Cd4 O4 83.3(3) . . ?
 N10 Cd4 N6 106.0(3) . . ?
 N10 Cd4 N5 116.6(3) . . ?
 N10 Cd4 O9W 153.7(3) . . ?
 N9 Cd4 O4 83.2(3) . . ?
 N9 Cd4 N6 171.2(3) . . ?
 N9 Cd4 N5 111.9(3) . . ?
 N9 Cd4 N10 78.6(3) . . ?
 N9 Cd4 O9W 89.8(3) . . ?
 O2 Ge5 O30 106.0(2) . . ?
 O6 Ge5 O2 109.3(3) . . ?
 O6 Ge5 O30 108.1(3) . . ?
 O29 Ge5 O2 113.8(2) . . ?
 O29 Ge5 O6 112.3(3) . . ?
 O29 Ge5 O30 107.0(2) . . ?
 O1 Ge4 O25 111.3(3) . . ?
 O1 Ge4 O36 106.3(3) . . ?
 O17 Ge4 O1 111.2(4) . . ?
 O17 Ge4 O25 113.6(2) . . ?
 O17 Ge4 O36 108.8(2) . . ?
 O25 Ge4 O36 105.1(2) . . ?
 O18 Ge3 O26 109.1(2) . . ?
 O18 Ge3 O28 113.5(2) . . ?
 O18 Ge3 O32 109.7(3) . . ?
 O28 Ge3 O26 104.9(2) . . ?
 O32 Ge3 O26 108.9(2) . . ?
 O32 Ge3 O28 110.6(3) . . ?
 O15 Ge2 O23 107.7(2) . . ?
 O15 Ge2 O43 110.7(2) . . ?
 O27 Ge2 O15 111.6(3) . . ?
 O27 Ge2 O23 106.9(2) . . ?
 O27 Ge2 O43 112.7(2) . . ?
 O43 Ge2 O23 106.8(2) . . ?
 O14 Ge1 O30 106.3(2) . . ?
 O14 Ge1 O39 110.1(3) . . ?
 O39 Ge1 O30 105.0(2) . . ?
 O45 Ge1 O14 113.8(2) . . ?
 O45 Ge1 O30 108.8(2) . . ?
 O45 Ge1 O39 112.2(2) . . ?
 V10 V12 V3 137.66(5) . . ?
 O19 V12 V10 111.8(2) . . ?
 O19 V12 V3 110.5(2) . . ?
 O19 V12 O25 105.4(3) . . ?
 O19 V12 O40 105.3(2) . . ?
 O19 V12 O44 109.4(2) . . ?
 O19 V12 O48 112.7(2) . . ?
 O25 V12 V10 124.93(14) . . ?
 O25 V12 V3 40.41(14) . . ?
 O25 V12 O40 149.2(2) . . ?
 O40 V12 V10 41.68(13) . . ?
 O40 V12 V3 123.54(15) . . ?
 O44 V12 V10 121.76(14) . . ?
 O44 V12 V3 38.64(14) . . ?
 O44 V12 O25 78.9(2) . . ?
 O44 V12 O40 88.9(2) . . ?
 O48 V12 V10 39.48(14) . . ?
 O48 V12 V3 120.54(15) . . ?
 O48 V12 O25 89.3(2) . . ?
 O48 V12 O40 80.90(19) . . ?
 O48 V12 O44 137.9(2) . . ?
 V4 V11 V3 136.49(5) . . ?
 O11 V11 V4 111.2(2) . . ?
 O11 V11 V3 112.2(2) . . ?
 O11 V11 O20 111.7(3) . . ?
 O11 V11 O34 106.0(3) . . ?
 O11 V11 O37 112.3(2) . . ?
 O11 V11 O39 106.8(3) . . ?
 O20 V11 V4 39.54(14) . . ?
 O20 V11 V3 118.51(16) . . ?
 O20 V11 O34 87.08(19) . . ?
 O20 V11 O37 136.0(2) . . ?
 O20 V11 O39 80.61(19) . . ?
 O34 V11 V4 122.92(14) . . ?
 O34 V11 V3 40.60(13) . . ?
 O37 V11 V4 121.47(15) . . ?
 O37 V11 V3 38.45(14) . . ?
 O37 V11 O34 78.87(19) . . ?
 O37 V11 O39 89.11(19) . . ?
 O39 V11 V4 41.47(13) . . ?
 O39 V11 V3 123.13(15) . . ?
 O39 V11 O34 147.2(2) . . ?
 V12 V10 V5 133.50(5) . . ?
 V2 V10 V12 79.65(4) . . ?
 V2 V10 V5 79.25(4) . . ?
 O3 V10 V12 110.7(2) . . ?
 O3 V10 V5 115.4(2) . . ?
 O3 V10 V2 110.3(2) . . ?
 O3 V10 O40 107.0(3) . . ?
 O3 V10 O43 109.4(3) . . ?
 O3 V10 O46 112.2(3) . . ?
 O3 V10 O48 109.5(3) . . ?
 O40 V10 V12 41.44(14) . . ?
 O40 V10 V5 124.04(14) . . ?
 O40 V10 V2 118.36(15) . . ?
 O43 V10 V12 125.36(15) . . ?
 O43 V10 V5 41.09(13) . . ?
 O43 V10 V2 118.17(14) . . ?
 O43 V10 O40 91.92(19) . . ?
 O46 V10 V12 116.19(14) . . ?
 O46 V10 V5 38.55(13) . . ?
 O46 V10 V2 42.10(13) . . ?
 O46 V10 O40 140.5(2) . . ?
 O46 V10 O43 79.55(19) . . ?
 O48 V10 V12 39.09(14) . . ?
 O48 V10 V5 115.29(14) . . ?
 O48 V10 V2 41.79(13) . . ?
 O48 V10 O40 80.3(2) . . ?
 O48 V10 O43 140.9(2) . . ?
 O48 V10 O46 82.65(19) . . ?
 O12 V9 V4 101.8(2) . . ?
 O12 V9 O18 108.5(3) . . ?
 O12 V9 O20 105.4(3) . . ?
 O12 V9 O42 105.5(3) . . ?
 O12 V9 O47 107.6(3) . . ?
 O18 V9 V4 129.27(16) . . ?
 O18 V9 O47 79.9(2) . . ?
 O20 V9 V4 41.66(14) . . ?
 O20 V9 O18 146.1(2) . . ?
 O20 V9 O47 88.57(19) . . ?
 O42 V9 V4 41.75(13) . . ?
 O42 V9 O18 90.5(2) . . ?
 O42 V9 O20 81.87(19) . . ?
 O42 V9 O47 146.9(2) . . ?
 O47 V9 V4 127.71(14) . . ?
 O22 V8 V3 104.4(2) . . ?
 O22 V8 O37 107.3(3) . . ?
 O22 V8 O38 106.0(3) . . ?
 O22 V8 O44 105.4(2) . . ?
 O22 V8 O45 108.8(3) . . ?
 O37 V8 V3 41.76(14) . . ?
 O37 V8 O38 146.7(2) . . ?
 O37 V8 O45 89.1(2) . . ?
 O38 V8 V3 127.90(16) . . ?
 O44 V8 V3 42.33(14) . . ?
 O44 V8 O37 82.9(2) . . ?
 O44 V8 O38 88.9(2) . . ?
 O44 V8 O45 145.7(2) . . ?
 O45 V8 V3 127.37(15) . . ?
 O45 V8 O38 79.7(2) . . ?
 V5 V7 V6 135.71(5) . . ?
 V1 V7 V6 79.98(4) . . ?
 V1 V7 V5 81.18(4) . . ?
 O4 V7 V6 112.4(2) . . ?
 O4 V7 V5 111.3(2) . . ?
 O4 V7 V1 107.3(2) . . ?
 O4 V7 O16 108.2(3) . . ?
 O4 V7 O28 109.9(2) . . ?
 O4 V7 O31 109.6(3) . . ?
 O4 V7 O41 108.8(3) . . ?
 O16 V7 V6 125.50(15) . . ?
 O16 V7 V5 41.32(14) . . ?
 O16 V7 V1 120.14(14) . . ?
 O28 V7 V6 40.32(14) . . ?
 O28 V7 V5 125.45(15) . . ?
 O28 V7 V1 117.91(14) . . ?
 O28 V7 O16 92.4(2) . . ?
 O31 V7 V6 37.98(14) . . ?
 O31 V7 V5 118.06(14) . . ?
 O31 V7 V1 42.99(14) . . ?
 O31 V7 O16 142.0(2) . . ?
 O31 V7 O28 78.1(2) . . ?
 O41 V7 V6 117.45(15) . . ?
 O41 V7 V5 38.81(14) . . ?
 O41 V7 V1 43.41(14) . . ?
 O41 V7 O16 79.9(2) . . ?
 O41 V7 O28 141.0(2) . . ?
 O41 V7 O31 84.8(2) . . ?
 V7 V6 V4 134.73(5) . . ?
 O2 V6 V7 124.03(15) . . ?
 O2 V6 V4 40.96(14) . . ?
 O10 V6 V7 111.7(2) . . ?
 O10 V6 V4 113.6(2) . . ?
 O10 V6 O2 105.3(2) . . ?
 O10 V6 O28 105.2(2) . . ?
 O10 V6 O31 113.0(3) . . ?
 O10 V6 O42 113.0(3) . . ?
 O28 V6 V7 40.47(14) . . ?
 O28 V6 V4 123.42(15) . . ?
 O28 V6 O2 149.5(2) . . ?
 O31 V6 V7 38.29(14) . . ?
 O31 V6 V4 118.32(14) . . ?
 O31 V6 O2 89.1(2) . . ?
 O31 V6 O28 78.5(2) . . ?
 O31 V6 O42 134.0(2) . . ?
 O42 V6 V7 119.40(16) . . ?
 O42 V6 V4 38.59(14) . . ?
 O42 V6 O2 79.49(19) . . ?
 O42 V6 O28 89.2(2) . . ?
 V7 V5 V10 134.73(5) . . ?
 O8 V5 V10 112.9(2) . . ?
 O8 V5 V7 112.3(2) . . ?
 O8 V5 O16 105.4(2) . . ?
 O8 V5 O41 113.0(3) . . ?
 O8 V5 O43 105.1(2) . . ?
 O8 V5 O46 112.9(3) . . ?
 O16 V5 V10 124.23(15) . . ?
 O16 V5 V7 41.18(14) . . ?
 O41 V5 V10 117.63(14) . . ?
 O41 V5 V7 38.43(14) . . ?
 O41 V5 O16 79.4(2) . . ?
 O41 V5 O43 87.84(19) . . ?
 O43 V5 V10 40.76(13) . . ?
 O43 V5 V7 122.87(15) . . ?
 O43 V5 O16 149.5(2) . . ?
 O46 V5 V10 39.16(13) . . ?
 O46 V5 V7 119.73(15) . . ?
 O46 V5 O16 89.4(2) . . ?
 O46 V5 O41 134.2(2) . . ?
 O46 V5 O43 79.82(19) . . ?
 V11 V4 V6 133.96(5) . . ?
 V9 V4 V11 80.77(4) . . ?
 V9 V4 V6 79.05(4) . . ?
 O2 V4 V11 125.92(14) . . ?
 O2 V4 V9 117.98(15) . . ?
 O2 V4 V6 40.76(14) . . ?
 O5 V4 V11 110.6(2) . . ?
 O5 V4 V9 108.1(2) . . ?
 O5 V4 V6 114.9(2) . . ?
 O5 V4 O2 109.9(3) . . ?
 O5 V4 O20 109.2(3) . . ?
 O5 V4 O39 108.6(3) . . ?
 O5 V4 O42 110.7(3) . . ?
 O20 V4 V11 38.99(13) . . ?
 O20 V4 V9 42.67(13) . . ?
 O20 V4 V6 115.22(15) . . ?
 O20 V4 O2 140.7(2) . . ?
 O20 V4 O39 79.74(19) . . ?
 O20 V4 O42 83.3(2) . . ?
 O39 V4 V11 41.14(14) . . ?
 O39 V4 V9 119.04(14) . . ?
 O39 V4 V6 123.83(15) . . ?
 O39 V4 O2 92.29(19) . . ?
 O42 V4 V11 117.12(15) . . ?
 O42 V4 V9 42.17(14) . . ?
 O42 V4 V6 38.18(14) . . ?
 O42 V4 O2 78.9(2) . . ?
 O42 V4 O39 140.5(2) . . ?
 V11 V3 V12 132.70(5) . . ?
 V8 V3 V12 79.77(4) . . ?
 V8 V3 V11 80.24(4) . . ?
 O25 V3 V12 40.07(14) . . ?
 O25 V3 V11 123.62(14) . . ?
 O25 V3 V8 117.48(15) . . ?
 O34 V3 V12 122.34(15) . . ?
 O34 V3 V11 40.62(14) . . ?
 O34 V3 V8 117.95(15) . . ?
 O34 V3 O25 91.0(2) . . ?
 O35 V3 V12 113.13(19) . . ?
 O35 V3 V11 113.9(2) . . ?
 O35 V3 V8 109.8(2) . . ?
 O35 V3 O25 108.8(2) . . ?
 O35 V3 O34 110.4(2) . . ?
 O35 V3 O37 110.3(2) . . ?
 O35 V3 O44 110.0(2) . . ?
 O37 V3 V12 116.84(15) . . ?
 O37 V3 V11 38.92(14) . . ?
 O37 V3 V8 42.96(14) . . ?
 O37 V3 O25 140.7(2) . . ?
 O37 V3 O34 79.4(2) . . ?
 O37 V3 O44 84.5(2) . . ?
 O44 V3 V12 38.54(14) . . ?
 O44 V3 V11 116.87(14) . . ?
 O44 V3 V8 42.75(14) . . ?
 O44 V3 O25 78.49(19) . . ?
 O44 V3 O34 139.5(2) . . ?
 O9 V2 V10 102.9(2) . . ?
 O9 V2 O17 107.2(3) . . ?
 O9 V2 O33 108.2(3) . . ?
 O9 V2 O46 105.2(3) . . ?
 O9 V2 O48 105.8(3) . . ?
 O17 V2 V10 127.76(15) . . ?
 O17 V2 O33 80.0(2) . . ?
 O33 V2 V10 128.55(16) . . ?
 O46 V2 V10 41.41(13) . . ?
 O46 V2 O17 147.6(2) . . ?
 O46 V2 O33 90.6(2) . . ?
 O48 V2 V10 40.98(14) . . ?
 O48 V2 O17 89.5(2) . . ?
 O48 V2 O33 146.0(2) . . ?
 O48 V2 O46 81.18(19) . . ?
 O7 V1 V7 104.5(2) . . ?
 O7 V1 O27 107.5(3) . . ?
 O7 V1 O29 105.8(3) . . ?
 O7 V1 O31 105.9(3) . . ?
 O7 V1 O41 108.6(3) . . ?
 O27 V1 V7 126.95(15) . . ?
 O27 V1 O29 81.0(2) . . ?
 O29 V1 V7 128.19(16) . . ?
 O31 V1 V7 42.47(14) . . ?
 O31 V1 O27 146.5(2) . . ?
 O31 V1 O29 88.9(2) . . ?
 O31 V1 O41 82.9(2) . . ?
 O41 V1 V7 42.00(14) . . ?
 O41 V1 O27 87.6(2) . . ?
 O41 V1 O29 145.5(2) . . ?
 C52 N12 Cd3 107.4(5) . . ?
 C23 N4 Cd1 115.4(5) . . ?
 C22 N4 Cd1 125.6(6) . . ?
 C22 N4 C23 119.0(7) . . ?
 C24 N3 Cd1 116.5(5) . . ?
 C13 N3 Cd1 125.3(6) . . ?
 C13 N3 C24 118.2(7) . . ?
 Ge5 O2 V6 124.2(3) . . ?
 Ge5 O2 V4 133.8(3) . . ?
 V6 O2 V4 98.3(2) . . ?
 V7 O4 Cd4 169.8(3) . . ?
 Ge6 O13 Cd3 130.7(3) . . ?
 Ge8 O16 V7 135.3(3) . . ?
 Ge8 O16 V5 124.7(3) . . ?
 V7 O16 V5 97.5(2) . . ?
 Ge4 O17 Cd2 126.2(3) . . ?
 Ge4 O17 V2 126.1(3) . . ?
 V2 O17 Cd2 106.6(2) . . ?
 Ge3 O18 Cd2 126.8(3) . . ?
 Ge3 O18 V9 125.5(3) . . ?
 V9 O18 Cd2 106.5(2) . . ?
 V11 O20 V9 156.9(3) . . ?
 V11 O20 V4 101.5(2) . . ?
 V4 O20 V9 95.67(19) . . ?
 Ge2 O23 Ge6 118.0(3) . . ?
 Ge4 O25 V12 124.5(3) . . ?
 Ge4 O25 V3 134.5(3) . . ?
 V12 O25 V3 99.5(2) . . ?
 Ge3 O26 Ge8 117.3(3) . . ?
 Ge2 O27 Cd1 126.5(2) . . ?
 Ge2 O27 V1 127.6(3) . . ?
 V1 O27 Cd1 105.1(2) . . ?
 Ge3 O28 V7 134.6(3) . . ?
 Ge3 O28 V6 124.6(3) . . ?
 V6 O28 V7 99.2(2) . . ?
 Ge5 O29 Cd1 127.7(3) . . ?
 Ge5 O29 V1 125.6(3) . . ?
 V1 O29 Cd1 106.3(2) . . ?
 Ge5 O30 Ge1 117.5(3) . . ?
 V7 O31 V1 94.5(2) . . ?
 V6 O31 V7 103.7(2) . . ?
 V6 O31 V1 155.6(3) . . ?
 Ge8 O33 Cd2 127.3(3) . . ?
 Ge8 O33 V2 125.1(3) . . ?
 V2 O33 Cd2 107.0(2) . . ?
 Ge7 O34 V11 124.2(2) . . ?
 Ge7 O34 V3 136.0(3) . . ?
 V3 O34 V11 98.8(2) . . ?
 V3 O35 Cd3 159.7(3) . 2_666 ?
 Ge4 O36 Ge7 117.0(3) . . ?
 V11 O37 V8 152.5(3) . . ?
 V3 O37 V11 102.6(2) . . ?
 V3 O37 V8 95.3(2) . . ?
 Ge6 O38 Cd1 124.6(3) . . ?
 Ge6 O38 V8 127.2(3) . . ?
 V8 O38 Cd1 107.4(2) . . ?
 Ge1 O39 V11 125.1(2) . . ?
 Ge1 O39 V4 136.1(3) . . ?
 V11 O39 V4 97.4(2) . . ?
 Ge6 O40 V12 125.3(2) . . ?
 Ge6 O40 V10 136.6(3) . . ?
 V12 O40 V10 96.9(2) . . ?
 V7 O41 V5 102.8(2) . . ?
 V7 O41 V1 94.6(2) . . ?
 V5 O41 V1 156.0(3) . . ?
 V6 O42 V9 153.1(3) . . ?
 V6 O42 V4 103.2(2) . . ?
 V4 O42 V9 96.1(2) . . ?
 Ge2 O43 V10 134.1(3) . . ?
 Ge2 O43 V5 125.2(3) . . ?
 V10 O43 V5 98.1(2) . . ?
 V12 O44 V8 153.2(3) . . ?
 V12 O44 V3 102.8(2) . . ?
 V3 O44 V8 94.9(2) . . ?
 Ge1 O45 Cd1 125.6(2) . . ?
 Ge1 O45 V8 127.0(3) . . ?
 V8 O45 Cd1 106.5(2) . . ?
 V10 O46 V2 96.49(19) . . ?
 V5 O46 V10 102.3(2) . . ?
 V5 O46 V2 153.0(3) . . ?
 Ge7 O47 Cd2 127.0(3) . . ?
 Ge7 O47 V9 124.4(3) . . ?
 V9 O47 Cd2 107.7(2) . . ?
 V12 O48 V10 101.4(2) . . ?
 V12 O48 V2 154.0(3) . . ?
 V10 O48 V2 97.2(2) . . ?
 C48 N7 Cd2 116.5(5) . . ?
 C37 N7 Cd2 125.1(5) . . ?
 C37 N7 C48 118.1(7) . . ?
 N6 C35 C31 121.8(8) . . ?
 N6 C35 C36 118.8(8) . . ?
 C31 C35 C36 119.4(8) . . ?
 C11 N2 Cd3 116.3(5) . . ?
 C10 N2 Cd3 125.0(6) . . ?
 C10 N2 C11 118.6(8) . . ?
 N4 C23 C24 119.5(7) . . ?
 N4 C23 C19 120.8(8) . . ?
 C19 C23 C24 119.7(8) . . ?
 N3 C24 C23 117.6(7) . . ?
 N3 C24 C16 122.6(8) . . ?
 C16 C24 C23 119.8(8) . . ?
 C35 N6 Cd4 114.0(5) . . ?
 C34 N6 Cd4 128.3(6) . . ?
 C34 N6 C35 117.0(8) . . ?
 N2 C11 C7 121.5(8) . . ?
 N2 C11 C12 119.1(7) . . ?
 C7 C11 C12 119.4(8) . . ?
 C25 N5 Cd4 128.2(7) . . ?
 C25 N5 C36 117.7(8) . . ?
 C36 N5 Cd4 113.3(6) . . ?
 C24 C16 C17 118.4(9) . . ?
 C15 C16 C24 116.4(9) . . ?
 C15 C16 C17 125.2(9) . . ?
 C30 C31 C35 120.3(9) . . ?
 C30 C31 C32 121.6(9) . . ?
 C32 C31 C35 118.1(9) . . ?
 C50 N10 Cd4 106.6(6) . . ?
 C47 N8 Cd2 115.6(6) . . ?
 C46 N8 Cd2 128.1(6) . . ?
 C46 N8 C47 116.2(8) . . ?
 C23 C19 C18 118.4(9) . . ?
 C20 C19 C23 118.3(8) . . ?
 C20 C19 C18 123.4(8) . . ?
 N8 C47 C48 118.0(7) . . ?
 N8 C47 C43 121.3(8) . . ?
 C43 C47 C48 120.6(7) . . ?
 C12 N1 Cd3 115.9(6) . . ?
 C1 N1 Cd3 125.1(7) . . ?
 C1 N1 C12 119.0(9) . . ?
 N4 C22 C21 122.4(9) . . ?
 C49 N9 Cd4 108.3(7) . . ?
 C18 C17 C16 122.1(9) . . ?
 C6 C7 C11 118.0(10) . . ?
 C8 C7 C11 117.4(9) . . ?
 C8 C7 C6 124.5(10) . . ?
 C52 C51 N11 110.0(7) . . ?
 C36 C28 C29 120.3(9) . . ?
 C36 C28 C27 117.0(10) . . ?
 C27 C28 C29 122.7(9) . . ?
 C48 C40 C41 118.9(9) . . ?
 C39 C40 C48 118.5(8) . . ?
 C39 C40 C41 122.6(8) . . ?
 C5 C6 C7 121.8(10) . . ?
 N5 C25 C26 122.7(10) . . ?
 N1 C12 C11 117.6(7) . . ?
 N1 C12 C4 122.5(9) . . ?
 C4 C12 C11 119.8(8) . . ?
 N7 C48 C47 119.7(7) . . ?
 N7 C48 C40 121.7(8) . . ?
 C40 C48 C47 118.6(7) . . ?
 C20 C21 C22 120.8(10) . . ?
 N8 C46 C45 125.3(9) . . ?
 C29 C30 C31 120.8(9) . . ?
 N5 C36 C35 118.5(8) . . ?
 N5 C36 C28 122.9(9) . . ?
 C28 C36 C35 118.6(9) . . ?
 N6 C34 C33 124.8(9) . . ?
 C39 C38 C37 118.1(9) . . ?
 N12 C52 C51 110.0(7) . . ?
 C47 C43 C42 118.0(9) . . ?
 C44 C43 C47 119.4(8) . . ?
 C44 C43 C42 122.5(8) . . ?
 C21 C20 C19 118.8(8) . . ?
 C30 C29 C28 120.5(9) . . ?
 C42 C41 C40 122.6(8) . . ?
 C27 C26 C25 120.7(10) . . ?
 C14 C15 C16 122.2(9) . . ?
 C32 C33 C34 119.3(9) . . ?
 C12 C4 C5 118.4(10) . . ?
 C3 C4 C12 117.1(10) . . ?
 C3 C4 C5 124.5(10) . . ?
 N3 C13 C14 122.6(9) . . ?
 N2 C10 C9 123.1(9) . . ?
 C38 C39 C40 119.5(8) . . ?
 C26 C27 C28 119.0(9) . . ?
 C8 C9 C10 117.4(10) . . ?
 C41 C42 C43 121.1(9) . . ?
 C17 C18 C19 121.6(9) . . ?
 C43 C44 C45 119.0(9) . . ?
 C44 C45 C46 118.6(10) . . ?
 N7 C37 C38 124.1(9) . . ?
 C15 C14 C13 118.0(9) . . ?
 C6 C5 C4 122.6(9) . . ?
 C2 C3 C4 121.3(11) . . ?
 C33 C32 C31 118.9(9) . . ?
 C49 C50 N10 116.7(13) . . ?
 N1 C1 C2 120.7(11) . . ?
 C7 C8 C9 122.0(9) . . ?
 C51 N11 Cd3 107.5(5) . . ?
 C3 C2 C1 119.3(11) . . ?
 C50 C49 N9 121.5(11) . . ?

_shelx_res_file
;
    k.res created by SHELXL-2014/7

TITL k in P-1
CELL 0.71073 14.5034 16.592 23.044 71.648 84.13 75.454
ZERR 2 0.0008 0.0009 0.0013 0.004 0.004 0.004
LATT 1
SFAC C H N O V Ge Cd
UNIT 104 166 24 123 24 16 8
DFIX 1.44 C49 C50
DFIX 2.65 O1 O0AA

L.S. 9
PLAN  20
TEMP 20
BOND
fmap 2
acta
REM <olex2.extras>
REM <HklSrc "%.\\k.hkl">
REM </olex2.extras>

WGHT    0.102000    6.587900
FVAR       0.04684
CD1   7    0.795349    0.230910    0.373033    11.00000    0.02824    0.01514 =
         0.01755   -0.00154    0.00091   -0.00595
CD2   7    0.654096    0.774630    0.111012    11.00000    0.02957    0.01586 =
         0.01993   -0.00088    0.00061   -0.00715
CD3   7    0.332018    0.310887    0.476939    11.00000    0.04026    0.02815 =
         0.03085   -0.00432   -0.00182   -0.01202
GE8   6    0.618294    0.608697    0.049103    11.00000    0.03118    0.01976 =
         0.01484   -0.00274    0.00096   -0.00802
GE7   6    0.738497    0.760211    0.257752    11.00000    0.02926    0.01695 =
         0.01716   -0.00472    0.00431   -0.00975
GE6   6    0.551685    0.338783    0.388012    11.00000    0.02185    0.01803 =
         0.01457   -0.00182    0.00352   -0.00915
CD4   7    0.816557    0.281860   -0.020759    11.00000    0.06810    0.02798 =
         0.03988   -0.01188    0.00574   -0.01810
GE5   6    0.997982    0.288156    0.278222    11.00000    0.02362    0.01875 =
         0.02080   -0.00261    0.00314   -0.00309
GE4   6    0.534150    0.750251    0.259881    11.00000    0.02586    0.01726 =
         0.02121   -0.00452    0.00390   -0.00462
GE3   6    0.823955    0.615682    0.048707    11.00000    0.03090    0.01890 =
         0.01343   -0.00358    0.00567   -0.00755
GE2   6    0.592780    0.267722    0.279983    11.00000    0.02833    0.01630 =
         0.01679   -0.00249    0.00166   -0.00899
GE1   6    0.953858    0.360571    0.385150    11.00000    0.02125    0.02011 =
         0.01711   -0.00075   -0.00032   -0.00649
V12   5    0.499872    0.556055    0.340522    11.00000    0.02075    0.01753 =
         0.01474   -0.00373    0.00475   -0.00672
V11   5    0.874813    0.575599    0.339639    11.00000    0.02416    0.01762 =
         0.01448   -0.00286    0.00151   -0.00859
V10   5    0.459901    0.479239    0.248179    11.00000    0.02151    0.01868 =
         0.01769   -0.00323    0.00111   -0.00747
V9    5    0.880821    0.664774    0.166022    11.00000    0.02450    0.01781 =
         0.01893   -0.00446    0.00508   -0.00826
V8    5    0.725094    0.414066    0.421003    11.00000    0.02325    0.01863 =
         0.01338   -0.00219    0.00224   -0.00766
V7    5    0.780173    0.409508    0.102985    11.00000    0.02977    0.01712 =
         0.01470   -0.00595    0.00346   -0.00710
V6    5    0.955384    0.441395    0.144361    11.00000    0.02285    0.01883 =
         0.01380   -0.00435    0.00562   -0.00439
V5    5    0.576165    0.423666    0.146021    11.00000    0.02760    0.01676 =
         0.01445   -0.00278   -0.00137   -0.00836
V4    5    0.995679    0.507216    0.245324    11.00000    0.02265    0.02219 =
         0.01744   -0.00294    0.00530   -0.00850
V3    5    0.668373    0.600903    0.379965    11.00000    0.02362    0.01856 =
         0.01269   -0.00473    0.00417   -0.00920
V2    5    0.490733    0.646288    0.168740    11.00000    0.02692    0.01756 =
         0.01784   -0.00215   -0.00073   -0.00702
V1    5    0.808118    0.275714    0.217163    11.00000    0.03220    0.02042 =
         0.02150   -0.00485    0.00169   -0.00733
N12   3    0.177683    0.367297    0.502065    11.00000    0.03922    0.06417 =
         0.02236   -0.01703    0.00335   -0.02296
AFIX  23
H12A  2    0.138713    0.339824    0.492598    11.00000   -1.20000
H12B  2    0.171590    0.360720    0.542013    11.00000   -1.20000
AFIX   0
N4    3    0.835953    0.146096    0.474131    11.00000    0.03646    0.02544 =
         0.03061    0.00325   -0.00495   -0.00920
N3    3    0.821850    0.082207    0.380493    11.00000    0.05241    0.01771 =
         0.02753   -0.00315   -0.00039   -0.00910
O1    4    0.421863    0.814353    0.269031    11.00000    0.03645    0.03750 =
         0.11877   -0.02683    0.01836   -0.00135
O2    4    1.000279    0.393782    0.230189    11.00000    0.03221    0.01577 =
         0.01858   -0.00336    0.00143   -0.00645
O3    4    0.349861    0.478212    0.250613    11.00000    0.02768    0.04056 =
         0.04204   -0.01215   -0.00154   -0.00986
O4    4    0.804269    0.362590    0.050086    11.00000    0.04957    0.02578 =
         0.02419   -0.01217    0.00288   -0.00807
O5    4    1.100996    0.520565    0.244049    11.00000    0.03418    0.04317 =
         0.03992   -0.00382    0.00013   -0.01826
O6    4    1.085855    0.211864    0.253566    11.00000    0.03510    0.03739 =
         0.05193   -0.02006    0.00969    0.00388
O7    4    0.846010    0.186832    0.199157    11.00000    0.04995    0.03132 =
         0.04474   -0.01566    0.00081   -0.00888
O8    4    0.516024    0.391075    0.105985    11.00000    0.04620    0.03695 =
         0.02115   -0.00984   -0.00263   -0.01767
O9    4    0.386177    0.697404    0.143233    11.00000    0.03619    0.02804 =
         0.03422   -0.00158   -0.00896   -0.00381
O10   4    1.047980    0.417173    0.102541    11.00000    0.03011    0.04076 =
         0.02774   -0.01583    0.01200   -0.00809
O11   4    0.935470    0.610075    0.377212    11.00000    0.03502    0.03881 =
         0.03192   -0.01551    0.00048   -0.01625
O12   4    0.957409    0.724040    0.140498    11.00000    0.03805    0.02692 =
         0.04120   -0.00333    0.00821   -0.01416
O13   4    0.485467    0.325250    0.455887    11.00000    0.02876    0.04367 =
         0.01957   -0.00690    0.01191   -0.01185
O14   4    1.009362    0.349725    0.451444    11.00000    0.03393    0.04841 =
         0.02243   -0.00471   -0.00578   -0.01712
O15   4    0.567079    0.185608    0.256578    11.00000    0.05142    0.02332 =
         0.03464   -0.01371    0.00043   -0.01192
O16   4    0.655205    0.495253    0.085401    11.00000    0.03073    0.01873 =
         0.02206   -0.00278    0.00316   -0.00667
O17   4    0.546134    0.730060    0.190233    11.00000    0.04595    0.03004 =
         0.01814   -0.00556    0.00585   -0.02418
O18   4    0.800300    0.678658    0.097962    11.00000    0.03538    0.02751 =
         0.01754   -0.00537   -0.00238   -0.00295
O19   4    0.407192    0.579038    0.382078    11.00000    0.02948    0.03270 =
         0.02348   -0.00639    0.00640   -0.00606
O20   4    0.905192    0.610603    0.254038    11.00000    0.03082    0.01924 =
         0.01543   -0.00554    0.00241   -0.00260
O21   4    0.800382    0.832131    0.267476    11.00000    0.05414    0.03047 =
         0.04104   -0.01372    0.00130   -0.02631
O22   4    0.717073    0.389083    0.494693    11.00000    0.04074    0.03467 =
         0.01977   -0.00114    0.00036   -0.01235
O23   4    0.543024    0.259385    0.353998    11.00000    0.03788    0.02246 =
         0.01674   -0.00261    0.00755   -0.01770
O24   4    0.522838    0.637790    0.000594    11.00000    0.03761    0.04661 =
         0.02574   -0.00819   -0.00679   -0.00640
O25   4    0.561099    0.655212    0.322503    11.00000    0.03291    0.01966 =
         0.01819    0.00037   -0.00125   -0.01168
O26   4    0.720966    0.635097    0.007127    11.00000    0.03383    0.02872 =
         0.01425    0.00120    0.00757   -0.01096
O27   4    0.713577    0.254400    0.285051    11.00000    0.02669    0.02881 =
         0.01595   -0.00158    0.00281   -0.00982
O28   4    0.850557    0.503246    0.086249    11.00000    0.02946    0.01841 =
         0.02039    0.00105   -0.00094   -0.00683
O29   4    0.887425    0.264512    0.285545    11.00000    0.03055    0.03513 =
         0.02042   -0.00508    0.00292   -0.01600
O30   4    1.027795    0.284748    0.351348    11.00000    0.02367    0.02274 =
         0.01991    0.00017   -0.00118    0.00151
O31   4    0.877514    0.358353    0.163563    11.00000    0.02887    0.01996 =
         0.01825    0.00037    0.00185   -0.00950
O32   4    0.915942    0.644202   -0.002384    11.00000    0.04892    0.03981 =
         0.02565   -0.01664    0.01982   -0.02037
O33   4    0.584648    0.668737    0.100075    11.00000    0.04550    0.02878 =
         0.01594   -0.00687    0.00593   -0.01680
O34   4    0.753475    0.665014    0.320591    11.00000    0.02855    0.01899 =
         0.01646   -0.00067    0.00796   -0.00797
O35   4    0.644042    0.638013    0.438453    11.00000    0.03633    0.03403 =
         0.02234   -0.01350    0.00529   -0.01424
O36   4    0.616720    0.810863    0.262146    11.00000    0.03406    0.01646 =
         0.02661   -0.00533    0.00408   -0.00781
O37   4    0.785539    0.513446    0.391648    11.00000    0.02469    0.01648 =
         0.02026   -0.00266    0.00346   -0.00558
O38   4    0.670773    0.330288    0.399027    11.00000    0.02589    0.02471 =
         0.03271   -0.01226    0.00619   -0.01229
O39   4    0.953464    0.463371    0.331982    11.00000    0.02847    0.01513 =
         0.02070   -0.00177    0.00576   -0.00624
O40   4    0.501837    0.439363    0.334208    11.00000    0.03175    0.01847 =
         0.01445   -0.00324   -0.00004   -0.00789
O41   4    0.701655    0.349442    0.164526    11.00000    0.02953    0.01993 =
         0.01529    0.00049   -0.00093   -0.00731
O42   4    0.946797    0.547766    0.163376    11.00000    0.03302    0.01998 =
         0.01186   -0.00354    0.00286   -0.00308
O43   4    0.537996    0.371304    0.232679    11.00000    0.03644    0.01098 =
         0.01889   -0.00223    0.00096   -0.00430
O44   4    0.609954    0.503816    0.391621    11.00000    0.02760    0.01448 =
         0.01533   -0.00043    0.00109   -0.00691
O45   4    0.841963    0.339532    0.397829    11.00000    0.01931    0.02076 =
         0.03077   -0.00808    0.00306   -0.00814
O46   4    0.506179    0.526607    0.165435    11.00000    0.03092    0.01236 =
         0.01759   -0.00305    0.00236   -0.00707
O47   4    0.761645    0.740684    0.187779    11.00000    0.02972    0.02341 =
         0.01954   -0.00721    0.00228   -0.00437
O48   4    0.472013    0.588406    0.255862    11.00000    0.03370    0.01802 =
         0.01618   -0.00507    0.00362   -0.00822
N7    3    0.675368    0.865110    0.008828    11.00000    0.04079    0.02000 =
         0.03474    0.00138   -0.00289   -0.00473
C35   1    0.809018    0.089285    0.048312    11.00000    0.03772    0.02989 =
         0.04054   -0.00924   -0.00605   -0.01174
N2    3    0.371043    0.169513    0.546472    11.00000    0.04838    0.02745 =
         0.03379   -0.00405    0.00352   -0.01437
C23   1    0.857207    0.057835    0.484430    11.00000    0.03296    0.01902 =
         0.03146    0.00440   -0.00185   -0.00775
C24   1    0.850208    0.023831    0.435896    11.00000    0.02977    0.01864 =
         0.04088   -0.00300    0.00572   -0.00496
N6    3    0.772428    0.169771    0.055719    11.00000    0.05110    0.03022 =
         0.03863   -0.01275   -0.00037   -0.01837
C11   1    0.371185    0.102506    0.524375    11.00000    0.03545    0.02936 =
         0.03757   -0.01093    0.01119   -0.01030
N5    3    0.857692    0.159681   -0.054828    11.00000    0.04705    0.04201 =
         0.04925   -0.02140    0.00363   -0.01806
C16   1    0.871606   -0.067296    0.446341    11.00000    0.03913    0.02030 =
         0.06499   -0.00147    0.00449   -0.00624
C31   1    0.801878    0.011766    0.095156    11.00000    0.04048    0.03558 =
         0.04989   -0.00488   -0.00790   -0.01674
N10   3    0.678142    0.380428   -0.056268    11.00000    0.04447    0.08235 =
         0.05146   -0.01376   -0.00056   -0.03719
AFIX  23
H10A  2    0.651701    0.363756   -0.082414    11.00000   -1.20000
H10B  2    0.636932    0.384999   -0.025435    11.00000   -1.20000
AFIX   0
N8    3    0.582737    0.926634    0.102631    11.00000    0.04207    0.02493 =
         0.03281    0.00710   -0.00402   -0.00590
C19   1    0.885229   -0.000231    0.543001    11.00000    0.04869    0.03247 =
         0.04084    0.01098   -0.00198   -0.01254
C47   1    0.597695    0.986305    0.046993    11.00000    0.03390    0.01848 =
         0.04262    0.00652   -0.01164   -0.00896
N1    3    0.324943    0.208271    0.426721    11.00000    0.04650    0.04240 =
         0.04464   -0.01901   -0.00781   -0.00514
C22   1    0.843206    0.177019    0.519659    11.00000    0.06688    0.03043 =
         0.03415   -0.00588   -0.00644   -0.00280
AFIX  43
H22   2    0.828950    0.237148    0.512483    11.00000   -1.20000
AFIX   0
N9    3    0.872153    0.393978   -0.084566    11.00000    0.04927    0.06847 =
         0.04051   -0.00726    0.02306   -0.02431
AFIX  23
H9A   2    0.904907    0.414144   -0.063858    11.00000   -1.20000
H9B   2    0.910776    0.376324   -0.112994    11.00000   -1.20000
AFIX   0
C17   1    0.899668   -0.123229    0.506345    11.00000    0.05258    0.01595 =
         0.08120    0.00328   -0.00165   -0.00420
AFIX  43
H17   2    0.913560   -0.183383    0.513708    11.00000   -1.20000
AFIX   0
C7    1    0.396214    0.013442    0.561830    11.00000    0.03844    0.03477 =
         0.05985   -0.00872    0.01814   -0.01442
C51   1    0.182519    0.472988    0.401305    11.00000    0.03708    0.04175 =
         0.03884    0.00233   -0.00044   -0.00957
AFIX  23
H51A  2    0.165005    0.534395    0.378315    11.00000   -1.20000
H51B  2    0.149345    0.441684    0.384523    11.00000   -1.20000
AFIX   0
C28   1    0.888043    0.000978   -0.017600    11.00000    0.03205    0.04293 =
         0.06912   -0.03000   -0.00360   -0.00696
C40   1    0.662847    1.013653   -0.058319    11.00000    0.04596    0.03169 =
         0.03964    0.01363   -0.01335   -0.01750
C6    1    0.394160   -0.053050    0.535250    11.00000    0.05966    0.03128 =
         0.06800   -0.01028    0.01849   -0.01805
AFIX  43
H6    2    0.407820   -0.111072    0.559382    11.00000   -1.20000
AFIX   0
C25   1    0.897018    0.153439   -0.108072    11.00000    0.05550    0.05283 =
         0.04590   -0.02179    0.00371   -0.01999
AFIX  43
H25   2    0.902068    0.204341   -0.138849    11.00000   -1.20000
AFIX   0
C12   1    0.347406    0.121642    0.461559    11.00000    0.03117    0.03480 =
         0.04691   -0.01436    0.00485   -0.01108
C48   1    0.646278    0.953143   -0.001109    11.00000    0.03043    0.01288 =
         0.04123    0.00847   -0.00771   -0.00386
C21   1    0.871195    0.123032    0.577363    11.00000    0.09210    0.05693 =
         0.02902   -0.00384   -0.01905   -0.00571
AFIX  43
H21   2    0.876675    0.147413    0.607717    11.00000   -1.20000
AFIX   0
C46   1    0.534913    0.959295    0.144688    11.00000    0.05731    0.03597 =
         0.04036    0.00131   -0.00121   -0.00492
AFIX  43
H46   2    0.522080    0.920120    0.181739    11.00000   -1.20000
AFIX   0
C30   1    0.840116   -0.069824    0.086000    11.00000    0.04985    0.03075 =
         0.06302   -0.01351   -0.01298   -0.01078
AFIX  43
H30   2    0.836014   -0.120418    0.117366    11.00000   -1.20000
AFIX   0
C36   1    0.852388    0.083772   -0.009749    11.00000    0.03129    0.03890 =
         0.05272   -0.01822   -0.00389   -0.00939
C34   1    0.728210    0.172355    0.108389    11.00000    0.05930    0.03989 =
         0.04195   -0.01745    0.00191   -0.01657
AFIX  43
H34   2    0.701566    0.226968    0.113417    11.00000   -1.20000
AFIX   0
C38   1    0.740385    0.892263   -0.093926    11.00000    0.06461    0.04878 =
         0.04095   -0.00021    0.01044   -0.01167
AFIX  43
H38   2    0.772063    0.869202   -0.124382    11.00000   -1.20000
AFIX   0
C52   1    0.153812    0.461260    0.466903    11.00000    0.03776    0.04469 =
         0.05584   -0.02484   -0.00645   -0.00446
AFIX  23
H52A  2    0.186702    0.492861    0.483606    11.00000   -1.20000
H52B  2    0.085825    0.484766    0.470329    11.00000   -1.20000
AFIX   0
C43   1    0.563410    1.077220    0.036905    11.00000    0.03638    0.02116 =
         0.05520    0.00367   -0.01995   -0.00309
C20   1    0.890613    0.035568    0.590134    11.00000    0.07716    0.04427 =
         0.03002    0.00791   -0.00937   -0.01696
AFIX  43
H20   2    0.907271   -0.000534    0.629349    11.00000   -1.20000
AFIX   0
C29   1    0.883222   -0.075873    0.031686    11.00000    0.04639    0.03137 =
         0.08172   -0.01825   -0.01636   -0.00711
AFIX  43
H29   2    0.909728   -0.130514    0.026672    11.00000   -1.20000
AFIX   0
C41   1    0.629631    1.105006   -0.065992    11.00000    0.05556    0.02573 =
         0.04906    0.01509   -0.00540   -0.00956
AFIX  43
H41   2    0.641026    1.144339   -0.103326    11.00000   -1.20000
AFIX   0
C26   1    0.931019    0.074121   -0.119879    11.00000    0.05463    0.08313 =
         0.06940   -0.05173    0.01556   -0.01683
AFIX  43
H26   2    0.955595    0.073062   -0.158592    11.00000   -1.20000
AFIX   0
C15   1    0.860864   -0.095605    0.396814    11.00000    0.06954    0.01904 =
         0.10232   -0.02273    0.00949   -0.00967
AFIX  43
H15   2    0.872285   -0.155213    0.402293    11.00000   -1.20000
AFIX   0
C33   1    0.718690    0.100074    0.156396    11.00000    0.07421    0.05453 =
         0.04486   -0.01513    0.01253   -0.03461
AFIX  43
H33   2    0.686459    0.106589    0.192256    11.00000   -1.20000
AFIX   0
C4    1    0.349259    0.053498    0.437795    11.00000    0.05145    0.04785 =
         0.05992   -0.02478    0.00569   -0.00914
C13   1    0.813314    0.051017    0.334751    11.00000    0.08258    0.03351 =
         0.03919   -0.00763   -0.00672   -0.02490
AFIX  43
H13   2    0.792645    0.090346    0.297162    11.00000   -1.20000
AFIX   0
C10   1    0.395518    0.150958    0.604087    11.00000    0.08678    0.03627 =
         0.03643   -0.01117    0.00460   -0.01700
AFIX  43
H10   2    0.397761    0.196727    0.618628    11.00000   -1.20000
AFIX   0
C39   1    0.711539    0.981417   -0.104206    11.00000    0.05851    0.03218 =
         0.04603    0.01394    0.00372   -0.00764
AFIX  43
H39   2    0.724729    1.019506   -0.141677    11.00000   -1.20000
AFIX   0
C27   1    0.928820   -0.001872   -0.075609    11.00000    0.04952    0.05038 =
         0.07770   -0.04310    0.00140   -0.00770
AFIX  43
H27   2    0.953714   -0.055080   -0.083217    11.00000   -1.20000
AFIX   0
C9    1    0.418142    0.065475    0.644012    11.00000    0.09842    0.04000 =
         0.03610    0.00380    0.00243   -0.00652
AFIX  43
H9    2    0.432890    0.054479    0.684532    11.00000   -1.20000
AFIX   0
C42   1    0.583592    1.135659   -0.022359    11.00000    0.06332    0.01899 =
         0.05110    0.01085   -0.01615   -0.01524
AFIX  43
H42   2    0.563595    1.195696   -0.029497    11.00000   -1.20000
AFIX   0
C18   1    0.906386   -0.092217    0.551267    11.00000    0.06225    0.02430 =
         0.05649    0.01980   -0.01165   -0.00757
AFIX  43
H18   2    0.925344   -0.130938    0.589374    11.00000   -1.20000
AFIX   0
C44   1    0.517381    1.107001    0.083351    11.00000    0.06537    0.01841 =
         0.05644   -0.00571   -0.01522   -0.00388
AFIX  43
H44   2    0.496700    1.166607    0.077980    11.00000   -1.20000
AFIX   0
C45   1    0.501939    1.047506    0.138376    11.00000    0.06419    0.03940 =
         0.04836   -0.00722   -0.00871   -0.00396
AFIX  43
H45   2    0.470036    1.066150    0.170634    11.00000   -1.20000
AFIX   0
C37   1    0.720385    0.837049   -0.035781    11.00000    0.06455    0.01627 =
         0.05149    0.00420   -0.00392    0.00010
AFIX  43
H37   2    0.740489    0.777054   -0.028824    11.00000   -1.20000
AFIX   0
C14   1    0.834504   -0.039323    0.341417    11.00000    0.09882    0.03357 =
         0.05737   -0.02684    0.00680   -0.01458
AFIX  43
H14   2    0.830384   -0.059346    0.308559    11.00000   -1.20000
AFIX   0
C5    1    0.373507   -0.034467    0.477666    11.00000    0.04970    0.03785 =
         0.11049   -0.04683    0.01872   -0.01120
AFIX  43
H5    2    0.374622   -0.080050    0.462082    11.00000   -1.20000
AFIX   0
C3    1    0.325573    0.076047    0.377457    11.00000    0.07553    0.06911 =
         0.07954   -0.03976   -0.01681   -0.01527
AFIX  43
H3    2    0.326907    0.032306    0.359972    11.00000   -1.20000
AFIX   0
C32   1    0.756803    0.019320    0.150825    11.00000    0.04907    0.05383 =
         0.04461   -0.00057   -0.00018   -0.02384
AFIX  43
H32   2    0.753188   -0.030246    0.183286    11.00000   -1.20000
AFIX   0
C50   1    0.703400    0.463677   -0.086807    11.00000    0.05792    0.05864 =
         0.16415    0.03070   -0.03229   -0.01076
AFIX  23
H50A  2    0.658294    0.496807   -0.118951    11.00000   -1.20000
H50B  2    0.695435    0.495975   -0.057411    11.00000   -1.20000
AFIX   0
C1    1    0.302927    0.227403    0.370473    11.00000    0.08247    0.05611 =
         0.06348   -0.02430   -0.01637   -0.00227
AFIX  43
H1    2    0.288151    0.285512    0.346566    11.00000   -1.20000
AFIX   0
C8    1    0.417636   -0.001596    0.620771    11.00000    0.06966    0.03885 =
         0.04652    0.00780    0.00607   -0.00503
AFIX  43
H8    2    0.432431   -0.058796    0.646308    11.00000   -1.20000
AFIX   0
N11   3    0.287624    0.439394    0.395498    11.00000    0.03558    0.04004 =
         0.04084    0.00153    0.00351   -0.01360
AFIX  23
H11A  2    0.318157    0.478890    0.397164    11.00000   -1.20000
H11B  2    0.302374    0.428225    0.359922    11.00000   -1.20000
AFIX   0
C2    1    0.300902    0.158927    0.343816    11.00000    0.11929    0.09758 =
         0.05683   -0.04088   -0.02284   -0.00917
AFIX  43
H2    2    0.282497    0.173264    0.303642    11.00000   -1.20000
AFIX   0
C49   1    0.794057    0.460037   -0.112217    11.00000    0.08640    0.07240 =
         0.13445    0.05386    0.01597   -0.01944
AFIX  23
H49A  2    0.809012    0.515347   -0.116162    11.00000   -1.20000
H49B  2    0.791163    0.457260   -0.153394    11.00000   -1.20000
AFIX   0

O1W   4    0.724307    0.497993    0.244910    11.00000    0.19787    0.41308 =
         0.24763   -0.20052    0.03536   -0.09097
O2W   4    0.966513   -0.082576    0.781055    11.00000    0.12405    0.22773 =
         0.40044   -0.22199   -0.04211    0.02347
O3W   4    0.900527    0.101773    0.727179    11.00000    0.21404    0.16669 =
         0.11911   -0.04191   -0.02426   -0.02477
O4W   4    0.261776    0.806104    0.227869    11.00000    0.10631    0.19401 =
         0.19981   -0.08717   -0.04046   -0.01375
O5W   4    1.208813    0.646101    0.245913    11.00000    0.10755    0.11834 =
         0.25364   -0.08188    0.00995   -0.03518
O6W   4    1.213022    0.278020    0.164385    11.00000    0.09246    0.08345 =
         0.13958   -0.00475    0.01495   -0.01416
O7W   4    0.219009    0.693583    0.367767    11.00000    0.05552    0.08140 =
         0.12381   -0.00136    0.00762    0.00278
O8W   4    0.419729    0.251832    0.173195    11.00000    0.09182    0.07460 =
         0.08699    0.00147   -0.02488   -0.04289
O9W   4    0.972975    0.228123    0.038751    11.00000    0.06043    0.05069 =
         0.14028   -0.03465   -0.00578   -0.01034
O10W  4    0.954308    0.310780    0.570631    11.00000    0.07165    0.07443 =
         0.04827   -0.03094    0.00949   -0.03256
O11W  4    0.596791    0.267132    0.556059    10.50000    0.03988    0.11978 =
         0.03168   -0.01673   -0.00171   -0.04658
O12W  4    0.997700    0.764158    0.265499    11.00000    0.07037    0.10960 =
         0.17225   -0.02148    0.01395   -0.03596
O13W  4    0.245169    0.363746    0.240988    11.00000    0.13933    0.10495 =
         0.14757    0.01450   -0.02119   -0.04550
PART -1
O14W  4    0.497293    0.466931    0.500215    10.50000    0.07490    0.11002 =
         0.03075   -0.00540    0.00921   -0.05149

PART 0
O0AA  4    0.325461    0.888492    0.346553    10.50000    0.24761    0.10619 =
         0.11575   -0.07081    0.04319   -0.06919
HKLF 4

REM  k in P-1
REM R1 =  0.0621 for   14416 Fo > 4sig(Fo)  and  0.0748 for all   17941 data
REM   1360 parameters refined using      2 restraints

END

WGHT      0.1021      6.5070

REM Highest difference peak  2.897,  deepest hole -2.107,  1-sigma level  0.232
Q1    1   0.5413  0.3673  0.5276  11.00000  0.05    2.90
Q2    1   0.7806  0.3401  0.2316  11.00000  0.05    2.66
Q3    1   0.4497  0.6883  0.1897  11.00000  0.05    2.01
Q4    1   0.7434  0.2972 -0.0819  11.00000  0.05    1.77
Q5    1   0.7538  0.3019 -0.0235  11.00000  0.05    1.64
Q6    1   0.7605  0.2902 -0.0512  11.00000  0.05    1.54
Q7    1   0.5825  0.5851  0.0979  11.00000  0.05    1.52
Q8    1   0.5980  0.2333  0.5890  11.00000  0.05    1.51
Q9    1   0.7825  0.7193  0.2440  11.00000  0.05    1.48
Q10   1   0.6159  0.7718  0.0821  11.00000  0.05    1.46
Q11   1   0.8955  0.3885  0.4001  11.00000  0.05    1.43
Q12   1   1.0217  0.3090  0.3033  11.00000  0.05    1.43
Q13   1   0.7000  0.7453  0.1016  11.00000  0.05    1.40
Q14   1   0.6196  0.2328  0.5432  11.00000  0.05    1.36
Q15   1   0.6795  0.3979  0.4520  11.00000  0.05    1.35
Q16   1   0.9036  0.6867  0.1194  11.00000  0.05    1.34
Q17   1   0.7007  0.7684  0.1379  11.00000  0.05    1.29
Q18   1   0.6071  0.7295  0.2195  11.00000  0.05    1.23
Q19   1   0.3177  0.2842  0.4507  11.00000  0.05    1.22
Q20   1   0.5655  0.2919  0.5534  11.00000  0.05    1.22
;
_shelx_res_checksum                13078
_shelx_hkl_file
;
   0   0  -2    2.52    0.10
   0   0  -2    2.30    0.09
   0   0  -3   34.70    0.44
   0   0  -3   31.81    0.40
   0   0  -4   10.57    0.28
   0   0  -4   10.54    0.25
   0   0  -5    2.23    0.20
   0   0  -5    2.40    0.18
   0   0  -6  146.00    1.35
   0   0  -6  148.64    1.29
   0   0  -7    1.41    0.18
   0   0  -7    1.12    0.16
   0   0  -8  622.28    4.20
   0   0  -8  642.75    4.23
   0   0  -9  181.78    1.77
   0   0  -9  191.56    1.69
   0   0 -10  100.56    1.29
   0   0 -10  103.48    1.19
   0   0 -11   71.87    1.14
   0   0 -11   77.42    1.05
   0   0 -12    1.48    0.25
   0   0 -12    2.01    0.25
   0   0 -13    1.25    0.27
   0   0 -13    1.77    0.26
   0   0 -14  129.54    1.75
   0   0 -14  147.71    1.68
   0   0 -16    1.28    0.32
   0   0 -16    2.00    0.31
   0   0 -17   22.28    0.87
   0   0 -17   25.79    0.79
   0   0 -18   69.93    1.47
   0   0 -18   77.27    1.36
   0   0 -19   49.45    1.32
   0   0 -19   53.83    1.16
   0   0 -20    2.46    0.48
   0   0 -20    3.35    0.44
   0   0 -21   55.53    1.45
   0   0 -21   64.63    1.35
   0   0 -22   27.90    1.13
   0   0 -23    1.93    0.48
   0   0 -24    2.59    0.53
   0   0 -25   11.75    0.92
   0   0 -26   -0.09    0.48
   0   1 -25    0.50    0.45
   0   1 -24   20.83    1.08
   0   1 -23    2.49    0.51
   0   1 -22   41.35    1.33
   0   1 -21  107.98    2.00
   0   1 -21  122.12    1.92
   0   1 -20   93.19    1.80
   0   1 -20  106.27    1.74
   0   1 -19   12.87    0.83
   0   1 -19   13.26    0.72
   0   1 -18   15.96    0.84
   0   1 -18   18.69    0.74
   0   1 -17    1.71    0.38
   0   1 -17    2.23    0.37
   0   1 -15   76.16    1.38
   0   1 -15   82.97    1.33
   0   1 -14   85.25    1.41
   0   1 -14   87.35    1.33
   0   1 -13  172.40    2.00
   0   1 -13  173.06    1.88
   0   1 -12  255.57    2.46
   0   1 -12  255.32    2.34
   0   1 -11  242.35    2.30
   0   1 -11  244.99    2.22
   0   1 -10   42.72    0.83
   0   1 -10   43.39    0.81
   0   1  -9   26.02    0.63
   0   1  -9   24.80    0.60
   0   1  -8  106.91    1.23
   0   1  -8  101.23    1.16
   0   1  -7    0.15    0.13
   0   1  -7    0.02    0.14
   0   1  -6    7.07    0.31
   0   1  -6    6.61    0.31
   0   1  -5  114.42    1.10
   0   1  -5  101.96    1.03
   0   1  -4   15.03    0.34
   0   1  -4   12.71    0.33
   0   1  -3    0.46    0.07
   0   1  -3    0.75    0.10
   0   1  -2   70.92    0.71
   0   1  -1    1.90    0.09
   0  -1  -1    0.30    0.03
   0  -1  -2  465.27    3.72
   0   1   2  541.02    5.20
   0  -1  -3    5.13    0.17
   0   1   3    6.00    0.17
   0  -1  -4  196.51    1.57
   0  -1  -4  218.70    1.90
   0   1   4  231.55    1.80
   0  -1  -5    0.99    0.12
   0  -1  -5    1.18    0.10
   0  -1  -6    2.00    0.22
   0  -1  -6    2.27    0.18
   0  -1  -7   35.40    0.63
   0  -1  -7   40.03    0.55
   0  -1  -8   14.91    0.48
   0  -1  -8   15.48    0.38
   0  -1  -9   61.78    0.95
   0  -1  -9   67.46    0.83
   0  -1 -10  267.03    2.36
   0  -1 -10  303.10    2.32
   0  -1 -11   20.56    0.63
   0  -1 -11   22.31    0.52
   0  -1 -12   11.57    0.54
   0  -1 -12   12.96    0.45
   0  -1 -13   33.17    0.85
   0  -1 -13   37.76    0.75
   0  -1 -14    7.90    0.53
   0  -1 -14    9.03    0.45
   0  -1 -15   58.85    1.21
   0  -1 -15   67.46    1.09
   0  -1 -16    2.42    0.35
   0  -1 -17   14.31    0.74
   0  -1 -17   14.85    0.61
   0  -1 -18   13.52    0.81
   0  -1 -18   13.90    0.63
   0  -1 -19    8.95    0.73
   0  -1 -19   10.46    0.64
   0  -1 -20   11.98    0.85
   0  -1 -20   14.20    0.72
   0  -1 -21    2.81    0.48
   0  -1 -22    2.18    0.51
   0  -1 -23    3.59    0.55
   0  -1 -24    0.59    0.43
   0  -1 -25   11.11    0.95
   0  -1 -26    3.93    0.65
   0   2 -24   15.56    1.04
   0   2 -23   -0.48    0.40
   0   2 -22    0.55    0.42
   0   2 -22    0.34    0.39
   0   2 -21   10.06    0.85
   0   2 -21   11.42    0.77
   0   2 -20   65.48    1.56
   0   2 -20   72.25    1.51
   0   2 -19   32.90    1.11
   0   2 -19   37.39    1.10
   0   2 -18   15.08    0.83
   0   2 -18   15.63    0.77
   0   2 -17    1.88    0.36
   0   2 -17    2.43    0.40
   0   2 -16    8.99    0.65
   0   2 -16    9.01    0.60
   0   2 -15   24.01    0.83
   0   2 -15   25.24    0.83
   0   2 -14    0.95    0.28
   0   2 -14    1.05    0.32
   0   2 -13   12.36    0.64
   0   2 -13   12.63    0.64
   0   2 -12  183.51    2.01
   0   2 -12  188.31    2.03
   0   2 -11  471.82    3.65
   0   2 -11  456.01    3.54
   0   2 -10   29.00    0.75
   0   2 -10   26.99    0.70
   0   2  -9   87.88    1.18
   0   2  -9   77.70    1.12
   0   2  -8   65.37    0.95
   0   2  -8   56.53    0.90
   0   2  -7   68.18    0.92
   0   2  -7   56.20    0.86
   0   2  -6  190.16    1.65
   0   2  -6  155.01    1.49
   0   2  -5    4.58    0.28
   0   2  -5    3.82    0.29
   0   2  -4    6.75    0.27
   0   2  -4    4.95    0.29
   0   2  -3    5.63    0.27
   0   2  -2  227.72    1.77
   0   2  -1    3.80    0.17
   0  -2   0  293.67    2.43
   0  -2  -1   24.32    0.34
   0   2   1   17.84    0.28
   0  -2  -2   24.02    0.35
   0   2   2   27.21    0.36
   0   2   2   21.77    0.31
   0  -2  -3    9.05    0.24
   0   2   3   10.58    0.22
   0   2   3   10.32    0.19
   0  -2  -4  363.22    2.59
   0  -2  -4  426.84    3.72
   0   2   4  422.95    3.06
   0  -2  -5    2.89    0.23
   0  -2  -5    3.34    0.15
   0   2   5    3.59    0.21
   0  -2  -6  127.99    1.26
   0  -2  -6  143.37    1.22
   0   2   6  153.59    1.34
   0  -2  -7  379.58    2.81
   0  -2  -7  428.92    3.05
   0   2   7  431.95    3.02
   0  -2  -8   47.29    0.79
   0  -2  -8   57.07    0.67
   0  -2  -9   48.89    0.85
   0  -2  -9   54.34    0.68
   0  -2 -10   45.35    0.86
   0  -2 -10   52.58    0.71
   0  -2 -11   10.54    0.49
   0  -2 -11   12.04    0.39
   0  -2 -12   42.29    0.91
   0  -2 -12   48.55    0.75
   0  -2 -13   79.40    1.30
   0  -2 -13   92.18    1.12
   0  -2 -14    0.42    0.23
   0  -2 -15   22.97    0.83
   0  -2 -15   26.50    0.67
   0  -2 -16   15.14    0.72
   0  -2 -16   15.83    0.58
   0  -2 -17    0.99    0.32
   0  -2 -17    1.29    0.27
   0  -2 -18    2.65    0.42
   0  -2 -18    3.14    0.33
   0  -2 -19   23.67    1.00
   0  -2 -19   23.85    0.76
   0  -2 -20   38.92    1.21
   0  -2 -21   32.70    1.16
   0  -2 -22    1.73    0.44
   0  -2 -23    4.59    0.57
   0  -2 -24    0.16    0.42
   0  -2 -25   37.29    1.40
   0  -2 -26    0.85    0.49
   0   3 -24    2.66    0.59
   0   3 -23   13.37    0.92
   0   3 -23   15.79    0.92
   0   3 -22    0.59    0.44
   0   3 -22    1.30    0.46
   0   3 -21   40.82    1.28
   0   3 -21   48.54    1.34
   0   3 -20    0.36    0.39
   0   3 -20    0.89    0.41
   0   3 -19   11.79    0.81
   0   3 -19   12.40    0.74
   0   3 -18   32.79    1.07
   0   3 -18   35.45    1.06
   0   3 -17   21.91    0.87
   0   3 -17   25.29    0.90
   0   3 -16    1.90    0.38
   0   3 -16    1.64    0.35
   0   3 -15   10.37    0.65
   0   3 -15    9.38    0.62
   0   3 -14    4.90    0.50
   0   3 -14    4.28    0.52
   0   3 -13  256.39    2.57
   0   3 -13  242.18    2.51
   0   3 -12   10.57    0.57
   0   3 -12   10.16    0.64
   0   3 -11   -0.04    0.22
   0   3 -11    0.27    0.25
   0   3 -10  262.82    2.39
   0   3 -10  233.66    2.28
   0   3  -9   70.15    1.08
   0   3  -9   58.71    1.04
   0   3  -8   26.03    0.63
   0   3  -8   21.45    0.63
   0   3  -7   60.54    0.89
   0   3  -7   47.34    0.85
   0   3  -6   12.00    0.42
   0   3  -6    9.19    0.46
   0   3  -5   98.97    1.07
   0   3  -5   68.99    0.96
   0   3  -4  147.87    1.44
   0   3  -3    0.78    0.16
   0   3  -2  825.86    5.25
   0   3  -1   13.85    0.37
   0  -3   0  482.30    3.41
   0   3   0  325.41    2.36
   0  -3  -1    0.56    0.09
   0   3   1    0.46    0.09
   0  -3  -2    3.39    0.20
   0   3   2    2.40    0.17
   0  -3  -3    3.10    0.20
   0   3   3    3.21    0.18
   0   3   3    2.57    0.17
   0  -3  -4   76.41    0.85
   0   3   4   91.17    0.89
   0   3   4   80.70    0.78
   0  -3  -5   24.71    0.50
   0  -3  -5   27.06    0.38
   0   3   5   28.43    0.46
   0  -3  -6  425.17    3.03
   0  -3  -6  449.09    3.33
   0   3   6  489.92    3.34
   0  -3  -7  157.95    1.31
   0   3   7  159.15    1.41
   0  -3  -8   19.85    0.53
   0  -3  -8   22.59    0.38
   0   3   8   23.95    0.51
   0  -3  -9   51.69    0.88
   0  -3  -9   58.75    0.68
   0   3   9   63.23    0.88
   0  -3 -10   51.04    0.92
   0  -3 -10   58.10    0.71
   0  -3 -11    3.70    0.37
   0  -3 -11    3.04    0.24
   0  -3 -12   59.69    1.09
   0  -3 -12   69.85    0.87
   0  -3 -13   37.53    0.91
   0  -3 -13   41.72    0.69
   0  -3 -14    4.11    0.45
   0  -3 -14    4.21    0.32
   0  -3 -15    0.47    0.26
   0  -3 -15    0.92    0.20
   0  -3 -16   71.33    1.38
   0  -3 -16   81.91    1.11
   0  -3 -17   34.50    1.03
   0  -3 -17   42.70    0.85
   0  -3 -18   68.29    1.45
   0  -3 -18   80.62    1.19
   0  -3 -19   41.65    1.20
   0  -3 -20   52.90    1.38
   0  -3 -21    6.01    0.70
   0  -3 -22    5.92    0.70
   0  -3 -23    5.05    0.58
   0  -3 -24    2.64    0.58
   0  -3 -25   42.46    1.45
   0  -3 -26   28.73    1.27
   0   4 -23   36.23    1.34
   0   4 -23   40.77    1.37
   0   4 -22   15.93    0.94
   0   4 -22   17.18    0.97
   0   4 -21    6.43    0.76
   0   4 -21    7.52    0.76
   0   4 -20   29.16    1.12
   0   4 -20   32.56    1.16
   0   4 -19   11.95    0.81
   0   4 -19   12.23    0.80
   0   4 -18   24.43    0.98
   0   4 -18   28.43    1.04
   0   4 -17   69.89    1.48
   0   4 -17   71.58    1.52
   0   4 -16   -0.53    0.29
   0   4 -16    0.25    0.36
   0   4 -15    0.11    0.27
   0   4 -15    0.39    0.34
   0   4 -14   23.69    0.86
   0   4 -14   22.26    0.88
   0   4 -13   50.37    1.09
   0   4 -13   45.20    1.10
   0   4 -12    0.97    0.27
   0   4 -12    0.70    0.30
   0   4 -11  267.33    2.54
   0   4 -11  235.36    2.46
   0   4 -10  159.56    1.79
   0   4 -10  132.69    1.71
   0   4  -9   66.80    1.08
   0   4  -9   55.34    1.06
   0   4  -8   43.73    0.83
   0   4  -8   33.50    0.81
   0   4  -7   15.36    0.52
   0   4  -7   11.11    0.52
   0   4  -6   71.47    0.96
   0   4  -6   52.86    0.93
   0   4  -5    0.40    0.19
   0   4  -4  116.26    1.33
   0   4  -3    8.78    0.41
   0   4  -2 1069.18    6.61
   0   4  -1    7.96    0.38
   0  -4   0   25.60    0.46
   0   4   0   16.66    0.44
   0  -4  -1   45.52    0.61
   0   4   1   30.39    0.54
   0  -4  -2  135.19    1.22
   0   4   2   95.37    0.96
   0  -4  -3   30.50    0.53
   0   4   3   26.42    0.45
   0  -4  -4   43.76    0.66
   0   4   4   49.87    0.65
   0   4   4   41.57    0.55
   0   4   5  223.03    1.77
   0   4   5  185.62    1.50
   0   4   6   58.09    0.74
   0   4   6   53.83    0.62
   0  -4  -7   58.08    0.88
   0  -4  -7   64.56    0.70
   0   4   7   63.73    0.81
   0  -4  -8  179.04    1.76
   0  -4  -8  197.64    1.57
   0   4   8  209.61    1.77
   0  -4  -9    0.35    0.15
   0  -4  -9    0.55    0.11
   0   4   9    0.57    0.14
   0  -4 -10   61.38    1.03
   0  -4 -10   67.71    0.76
   0   4  10   73.37    0.98
   0  -4 -11   15.98    0.58
   0  -4 -11   17.52    0.39
   0   4  11   17.93    0.54
   0  -4 -12   22.84    0.70
   0  -4 -12   25.23    0.49
   0   4  12   26.70    0.67
   0  -4 -13   20.06    0.70
   0  -4 -13   22.59    0.50
   0  -4 -14   92.88    1.48
   0  -4 -14  104.99    1.15
   0  -4 -15   17.97    0.73
   0  -4 -15   21.51    0.53
   0  -4 -16    0.14    0.26
   0  -4 -16   -0.03    0.16
   0  -4 -17   28.02    0.95
   0  -4 -17   31.14    0.70
   0  -4 -18   79.88    1.58
   0  -4 -19   43.35    1.23
   0  -4 -20    0.73    0.37
   0  -4 -21   50.25    1.42
   0  -4 -22    0.48    0.38
   0  -4 -23    6.52    0.74
   0  -4 -24    7.24    0.80
   0  -4 -25    3.14    0.58
   0  -4 -26   29.31    1.34
   0  -4 -27    1.00    0.52
   0   5 -22   26.39    1.13
   0   5 -22   29.53    1.23
   0   5 -21    8.74    0.76
   0   5 -21    8.89    0.82
   0   5 -20   17.63    0.90
   0   5 -20   18.71    0.98
   0   5 -19   40.64    1.22
   0   5 -19   41.08    1.30
   0   5 -18    2.22    0.45
   0   5 -18    2.93    0.53
   0   5 -17    0.96    0.39
   0   5 -17    1.27    0.43
   0   5 -16    2.10    0.38
   0   5 -16    1.66    0.43
   0   5 -15    6.94    0.66
   0   5 -15    5.66    0.64
   0   5 -14    1.91    0.38
   0   5 -14    2.15    0.41
   0   5 -13  209.29    2.36
   0   5 -13  185.36    2.35
   0   5 -12   22.87    0.80
   0   5 -12   19.47    0.85
   0   5 -11   57.49    1.13
   0   5 -11   42.59    1.06
   0   5 -10   36.42    0.88
   0   5 -10   30.45    0.89
   0   5  -9    9.30    0.53
   0   5  -9    6.51    0.57
   0   5  -8   28.43    0.72
   0   5  -8   22.66    0.74
   0   5  -7    3.87    0.39
   0   5  -7    2.61    0.32
   0   5  -6   51.39    0.98
   0   5  -5    7.61    0.45
   0   5  -4  105.51    1.34
   0   5  -3    6.84    0.41
   0   5  -2   23.80    0.60
   0   5  -1   60.10    0.90
   0  -5   0    4.57    0.30
   0   5   0    3.04    0.30
   0  -5  -1   19.72    0.46
   0   5   1   13.43    0.44
   0  -5  -2    4.16    0.30
   0   5   2    3.32    0.29
   0  -5  -3   44.61    0.69
   0   5   3   35.66    0.58
   0  -5  -4  247.51    2.02
   0   5   4  200.60    1.65
   0  -5  -5    9.66    0.39
   0   5   5   10.63    0.36
   0   5   5    8.17    0.30
   0  -5  -6   13.73    0.46
   0   5   6   15.58    0.42
   0   5   6   11.79    0.33
   0  -5  -7  105.40    1.27
   0   5   7  121.69    1.23
   0   5   7  115.31    1.08
   0  -5  -8   17.09    0.54
   0   5   8   20.77    0.49
   0   5   8   20.49    0.40
   0  -5  -9   10.37    0.47
   0   5   9   12.40    0.42
   0   5   9   11.96    0.32
   0  -5 -10   11.86    0.51
   0  -5 -10   15.02    0.36
   0   5  10   14.05    0.46
   0  -5 -11    1.10    0.22
   0  -5 -11    1.54    0.15
   0   5  11    1.35    0.21
   0  -5 -12    7.31    0.47
   0  -5 -12    8.72    0.31
   0   5  12    9.21    0.45
   0  -5 -13   16.27    0.66
   0  -5 -13   18.98    0.44
   0   5  13   20.56    0.63
   0  -5 -14   29.28    0.88
   0  -5 -14   32.77    0.60
   0   5  14   30.77    0.78
   0  -5 -15   83.07    1.47
   0  -5 -15   88.86    1.05
   0  -5 -16  148.54    2.06
   0  -5 -16  163.32    1.56
   0  -5 -19   54.02    1.37
   0  -5 -20   26.88    1.08
   0  -5 -21   86.49    1.81
   0  -5 -22   11.40    0.89
   0  -5 -23   13.43    0.91
   0  -5 -24   36.12    1.34
   0  -5 -25   96.70    2.13
   0  -5 -27   36.54    1.48
   0   6 -22    3.64    0.59
   0   6 -22    5.21    0.68
   0   6 -21    0.90    0.44
   0   6 -21    1.31    0.51
   0   6 -20    1.97    0.45
   0   6 -20    2.53    0.55
   0   6 -19    8.46    0.76
   0   6 -19    8.39    0.84
   0   6 -18    8.59    0.75
   0   6 -18    8.66    0.85
   0   6 -17   46.12    1.26
   0   6 -17   43.67    1.31
   0   6 -16   24.62    0.96
   0   6 -16   23.81    1.02
   0   6 -15    0.42    0.34
   0   6 -15    0.00    0.37
   0   6 -14   12.46    0.76
   0   6 -14   11.21    0.78
   0   6 -13  192.77    2.27
   0   6 -13  165.22    2.28
   0   6 -12   38.84    1.02
   0   6 -12   33.12    1.04
   0   6 -11    2.51    0.35
   0   6 -11    2.39    0.43
   0   6 -10   73.14    1.24
   0   6 -10   52.77    1.19
   0   6  -9   10.73    0.57
   0   6  -9    7.82    0.59
   0   6  -8   24.70    0.71
   0   6  -8   17.34    0.71
   0   6  -7   11.90    0.61
   0   6  -6  134.89    1.72
   0   6  -5   15.00    0.61
   0   6  -4    1.51    0.26
   0   6  -3   10.66    0.51
   0   6  -2    2.07    0.25
   0   6  -1  118.60    1.40
   0  -6   0  110.08    1.19
   0   6   0   68.11    1.00
   0  -6  -1    0.67    0.15
   0   6   1    0.27    0.17
   0  -6  -2  208.13    1.80
   0   6   2  132.85    1.39
   0  -6  -3  240.52    2.01
   0   6   3  170.03    1.59
   0  -6  -4  104.25    1.20
   0   6   4   77.26    0.95
   0  -6  -5  226.92    2.00
   0   6   5  249.30    2.04
   0   6   5  186.69    1.63
   0  -6  -6  118.82    1.37
   0   6   6  131.89    1.34
   0   6   6   98.89    1.05
   0  -6  -7    0.10    0.15
   0   6   7    0.05    0.13
   0   6   7    0.10    0.12
   0  -6  -8   23.54    0.64
   0   6   8   27.86    0.60
   0   6   8   22.72    0.47
   0  -6  -9    0.40    0.17
   0   6   9    0.39    0.16
   0   6   9    0.30    0.12
   0  -6 -10    3.28    0.37
   0   6  10    5.56    0.35
   0   6  10    3.79    0.26
   0  -6 -11   11.97    0.55
   0   6  11   13.33    0.48
   0   6  11   13.15    0.37
   0  -6 -12    6.99    0.49
   0   6  12    9.39    0.45
   0  -6 -13   63.91    1.25
   0  -6 -13   71.71    0.86
   0   6  13   72.49    1.13
   0  -6 -14  249.81    2.67
   0  -6 -14  291.09    2.23
   0   6  14  295.97    2.65
   0  -6 -15    0.03    0.17
   0   6  15   -0.77    0.26
   0  -6 -16   15.16    0.76
   0  -6 -17    5.59    0.61
   0  -6 -18    5.15    0.62
   0  -6 -19   33.47    1.15
   0  -6 -20    2.15    0.49
   0  -6 -21    5.45    0.60
   0  -6 -22    4.17    0.58
   0  -6 -23   36.73    1.36
   0  -6 -24    0.67    0.49
   0  -6 -25   56.50    1.67
   0  -6 -27   46.13    1.62
   0   7 -21   28.07    1.17
   0   7 -21   29.67    1.25
   0   7 -20    3.58    0.54
   0   7 -20    3.64    0.60
   0   7 -19   22.99    1.03
   0   7 -19   22.84    1.11
   0   7 -18   26.96    1.06
   0   7 -18   25.28    1.13
   0   7 -17    2.38    0.45
   0   7 -17    2.54    0.51
   0   7 -16   58.01    1.39
   0   7 -16   55.44    1.52
   0   7 -15    4.37    0.49
   0   7 -15    4.93    0.62
   0   7 -14    9.49    0.74
   0   7 -14    8.63    0.82
   0   7 -13    7.34    0.67
   0   7 -13    5.66    0.61
   0   7 -12   18.80    0.77
   0   7 -12   17.15    0.91
   0   7 -11    0.51    0.31
   0   7 -11    1.29    0.41
   0   7 -10    6.02    0.52
   0   7 -10    4.87    0.60
   0   7  -9  163.98    1.90
   0   7  -9  122.86    1.85
   0   7  -8   22.73    0.73
   0   7  -8   15.61    0.74
   0   7  -7   26.43    0.87
   0   7  -6  105.17    1.58
   0   7  -5   22.77    0.76
   0   7  -4   40.49    0.94
   0   7  -3    8.51    0.51
   0   7  -2    0.36    0.22
   0   7  -1    3.50    0.39
   0   7   0   15.43    0.55
   0  -7  -1    0.38    0.17
   0   7   1    0.33    0.18
   0  -7  -2    4.87    0.39
   0   7   2    2.91    0.36
   0  -7  -3    0.86    0.20
   0   7   3    0.78    0.18
   0  -7  -4    8.60    0.46
   0   7   4    6.66    0.39
   0  -7  -5  423.21    3.20
   0   7   5  304.50    2.41
   0  -7  -6   59.16    0.97
   0   7   6   66.29    0.96
   0   7   6   45.14    0.74
   0  -7  -7   40.41    0.83
   0   7   7   49.44    0.82
   0   7   7   36.92    0.65
   0  -7  -8   90.59    1.28
   0   7   8  112.05    1.30
   0   7   8   81.67    0.98
   0  -7  -9   15.72    0.61
   0   7   9   18.52    0.55
   0   7   9   15.73    0.44
   0  -7 -10    0.71    0.23
   0   7  10    1.16    0.21
   0   7  10    0.94    0.16
   0  -7 -11    5.46    0.50
   0   7  11    5.77    0.38
   0   7  11    4.47    0.30
   0  -7 -12    8.90    0.55
   0   7  12    9.98    0.48
   0   7  12    9.51    0.37
   0  -7 -13  114.55    1.70
   0   7  13  127.10    1.55
   0   7  13  120.45    1.22
   0  -7 -14  424.97    3.78
   0   7  14  487.84    3.76
   0   7  14  467.64    3.25
   0  -7 -15  196.20    2.41
   0   7  15  228.43    2.32
   0   7  15  211.97    1.80
   0  -7 -16  256.14    2.89
   0   7  16  291.71    2.77
   0  -7 -17   17.22    0.84
   0   7  17   15.89    0.74
   0  -7 -18    1.16    0.37
   0  -7 -19    0.08    0.35
   0  -7 -20    6.15    0.75
   0  -7 -21    4.51    0.60
   0  -7 -22   10.78    0.92
   0  -7 -23    9.19    0.86
   0  -7 -24  105.11    2.19
   0  -7 -25   10.06    0.98
   0  -7 -26    1.42    0.55
   0  -7 -27    0.55    0.55
   0   8 -20   24.96    1.21
   0   8 -19   16.06    0.94
   0   8 -19   13.50    1.00
   0   8 -18    8.31    0.77
   0   8 -18    7.98    0.86
   0   8 -17   23.88    1.02
   0   8 -17   21.67    1.08
   0   8 -16    1.26    0.42
   0   8 -16    1.21    0.51
   0   8 -15   10.96    0.80
   0   8 -15   10.43    0.91
   0   8 -14   62.42    1.38
   0   8 -14   52.54    1.45
   0   8 -13    2.46    0.43
   0   8 -13    1.51    0.46
   0   8 -12   19.76    0.84
   0   8 -12   14.26    0.86
   0   8 -11    0.43    0.29
   0   8 -11   -0.09    0.35
   0   8 -10    0.68    0.31
   0   8 -10    1.07    0.40
   0   8  -9  240.94    2.45
   0   8  -9  179.22    2.37
   0   8  -8    0.23    0.33
   0   8  -7   14.90    0.76
   0   8  -6  766.78    5.69
   0   8  -5    9.35    0.62
   0   8  -4   31.05    0.90
   0   8  -3    4.36    0.48
   0   8  -2   63.53    1.17
   0   8  -1   86.99    1.34
   0   8   0   67.27    1.14
   0  -8  -1   14.02    0.55
   0   8   1   10.09    0.51
   0  -8  -2  337.17    2.72
   0   8   2  216.12    2.11
   0  -8  -3  359.25    2.87
   0   8   3  217.47    2.08
   0  -8  -4   96.39    1.28
   0   8   4   62.27    0.99
   0  -8  -5   64.66    1.04
   0   8   5   47.97    0.85
   0  -8  -6   74.58    1.14
   0   8   6   55.95    0.89
   0  -8  -7    0.28    0.19
   0   8   7    0.31    0.18
   0   8   7    0.31    0.16
   0  -8  -8  115.63    1.53
   0   8   8  132.19    1.49
   0   8   8   98.38    1.17
   0  -8  -9    0.49    0.22
   0   8   9    1.10    0.22
   0   8   9    0.30    0.17
   0  -8 -10   16.26    0.64
   0   8  10   20.22    0.61
   0   8  10   17.72    0.49
   0  -8 -11   43.81    1.00
   0   8  11   50.51    0.92
   0   8  11   45.45    0.75
   0  -8 -12   83.78    1.43
   0   8  12   94.36    1.31
   0   8  12   88.80    1.05
   0  -8 -13    5.51    0.55
   0   8  13    4.42    0.41
   0   8  13    2.93    0.35
   0  -8 -14    0.07    0.30
   0   8  14   -0.43    0.27
   0  -8 -15  152.98    2.14
   0   8  15  170.09    1.96
   0   8  15  154.65    1.49
   0  -8 -16  266.91    2.99
   0   8  16  287.35    2.75
   0   8  16  268.61    2.17
   0  -8 -17   33.29    1.09
   0   8  17   35.45    0.96
   0  -8 -18    5.59    0.66
   0   8  18    5.86    0.56
   0  -8 -19    0.77    0.39
   0  -8 -20    8.37    0.76
   0  -8 -21    0.16    0.37
   0  -8 -22   12.67    0.92
   0  -8 -23    0.68    0.47
   0  -8 -24   70.28    1.82
   0  -8 -25    8.76    0.96
   0  -8 -26    0.25    0.52
   0  -8 -27    6.36    0.82
   0   9 -19   10.91    0.98
   0   9 -18    6.74    0.78
   0   9 -17    6.38    0.76
   0   9 -17    6.71    0.83
   0   9 -16   14.12    0.89
   0   9 -16   11.46    0.94
   0   9 -15    2.07    0.45
   0   9 -15    2.46    0.55
   0   9 -14    0.33    0.38
   0   9 -14    0.91    0.45
   0   9 -13    0.18    0.36
   0   9 -13    0.28    0.45
   0   9 -12    3.96    0.46
   0   9 -12    3.32    0.53
   0   9 -11   27.63    0.93
   0   9 -11   22.77    1.02
   0   9 -10    0.27    0.32
   0   9 -10    0.11    0.38
   0   9  -9    9.91    0.65
   0   9  -9    6.51    0.69
   0   9  -8    4.52    0.51
   0   9  -7    2.72    0.44
   0   9  -6  142.06    2.05
   0   9  -5   32.68    1.01
   0   9  -4  141.50    1.96
   0   9  -3   14.68    0.71
   0   9  -2   50.83    1.12
   0   9  -1   68.97    1.26
   0   9   0    4.74    0.47
   0  -9  -1   43.27    0.90
   0   9   1   27.67    0.79
   0  -9  -2   83.26    1.22
   0   9   2   52.59    1.04
   0  -9  -3   78.62    1.21
   0   9   3   49.00    0.97
   0  -9  -4  635.99    4.52
   0   9   4  414.28    3.31
   0  -9  -5   40.03    0.88
   0   9   5   26.64    0.71
   0  -9  -6    5.71    0.46
   0   9   6    4.00    0.36
   0  -9  -7    8.74    0.51
   0   9   7    9.92    0.48
   0   9   7    5.77    0.40
   0  -9  -8   15.11    0.65
   0   9   8   17.20    0.60
   0   9   8   11.47    0.47
   0  -9  -9   11.51    0.58
   0   9   9   13.76    0.56
   0   9   9   10.15    0.46
   0  -9 -10    2.63    0.32
   0   9  10    3.61    0.43
   0   9  10    3.80    0.35
   0  -9 -11    1.57    0.30
   0   9  11    2.22    0.31
   0   9  11    2.05    0.24
   0  -9 -12   33.08    0.94
   0   9  12   37.53    0.87
   0   9  12   32.18    0.67
   0  -9 -13   92.25    1.58
   0   9  13  106.54    1.47
   0   9  13   96.32    1.16
   0  -9 -14   86.79    1.57
   0   9  14   97.98    1.44
   0   9  14   88.44    1.10
   0  -9 -15    4.10    0.46
   0   9  15    3.17    0.42
   0   9  15    2.85    0.31
   0  -9 -16    3.03    0.47
   0   9  16    3.31    0.39
   0  -9 -17    0.33    0.35
   0   9  17    0.86    0.31
   0  -9 -18    9.66    0.75
   0   9  18   11.38    0.68
   0  -9 -19    0.79    0.38
   0   9  19    0.63    0.36
   0  -9 -20   12.78    0.87
   0  -9 -21    2.43    0.51
   0  -9 -22   34.97    1.31
   0  -9 -23    5.04    0.64
   0  -9 -24    1.87    0.53
   0  -9 -25    4.99    0.68
   0  -9 -26    0.34    0.53
   0  10 -17   46.78    1.62
   0  10 -16    0.70    0.50
   0  10 -15    6.61    0.77
   0  10 -15    6.15    0.71
   0  10 -14   15.53    0.94
   0  10 -14   13.87    0.97
   0  10 -13    8.31    0.77
   0  10 -13    8.38    0.91
   0  10 -12   60.85    1.40
   0  10 -12   50.15    1.49
   0  10 -11    0.73    0.37
   0  10 -11    0.51    0.44
   0  10 -10   -0.09    0.32
   0  10 -10    0.57    0.39
   0  10  -9   31.46    0.97
   0  10  -9   23.23    1.01
   0  10  -8    0.67    0.39
   0  10  -7    0.43    0.36
   0  10  -6    0.29    0.34
   0  10  -5    7.39    0.65
   0  10  -4    1.34    0.39
   0  10  -3   93.78    1.62
   0  10  -2   51.42    1.19
   0  10  -1    0.25    0.28
   0  10   0    1.55    0.33
   0  10   1   53.43    1.13
   0 -10  -2   89.79    1.34
   0  10   2   55.14    1.12
   0 -10  -3  204.15    2.12
   0  10   3  130.86    1.72
   0 -10  -4  114.73    1.53
   0  10   4   75.62    1.26
   0 -10  -5   33.57    0.89
   0  10   5   21.10    0.70
   0 -10  -6  214.10    2.24
   0  10   6  144.00    1.71
   0 -10  -7  126.17    1.68
   0  10   7  133.59    1.65
   0  10   7   87.88    1.27
   0 -10  -8   45.62    1.03
   0  10   8   53.12    1.03
   0  10   8   35.33    0.80
   0 -10  -9    7.10    0.58
   0  10   9    7.92    0.52
   0  10   9    4.86    0.41
   0 -10 -10   10.06    0.64
   0  10  10   11.77    0.59
   0  10  10    8.50    0.47
   0 -10 -11   39.92    1.03
   0  10  11   46.34    0.99
   0  10  11   35.74    0.77
   0 -10 -12    0.82    0.32
   0  10  12    0.45    0.29
   0  10  12    0.75    0.23
   0 -10 -13    2.20    0.38
   0  10  13    2.46    0.37
   0  10  13    2.37    0.29
   0 -10 -14   13.82    0.75
   0  10  14   13.34    0.64
   0  10  14   13.46    0.52
   0 -10 -15    9.96    0.70
   0  10  15   11.61    0.62
   0  10  15    9.79    0.46
   0 -10 -16    2.51    0.42
   0  10  16    2.93    0.38
   0 -10 -17   11.69    0.78
   0  10  17   13.56    0.67
   0 -10 -18    1.01    0.38
   0  10  18    1.38    0.34
   0 -10 -19   22.74    1.03
   0  10  19   26.28    0.90
   0 -10 -20    0.66    0.43
   0  10  20    0.94    0.40
   0 -10 -21   26.81    1.16
   0  10  21   29.87    1.02
   0 -10 -22    2.17    0.53
   0 -10 -23   25.21    1.19
   0 -10 -24   10.39    0.92
   0 -10 -25   -0.19    0.46
   0 -10 -26    0.59    0.55
   0  11 -16    9.58    0.97
   0  11 -15   18.85    1.13
   0  11 -14    5.58    0.73
   0  11 -13   34.15    1.34
   0  11 -12   23.13    1.03
   0  11 -12   19.30    1.09
   0  11 -11   25.72    0.99
   0  11 -11   20.41    1.07
   0  11 -10    5.19    0.51
   0  11 -10    4.60    0.61
   0  11  -9   17.64    0.85
   0  11  -9   12.62    0.88
   0  11  -8  128.01    2.19
   0  11  -7    5.04    0.58
   0  11  -6    7.82    0.71
   0  11  -5   21.38    0.94
   0  11  -4   23.19    0.95
   0  11  -3   54.86    1.31
   0  11  -2   17.41    0.82
   0  11  -1   29.11    0.97
   0  11   0    3.51    0.43
   0  11   1    3.47    0.44
   0 -11  -2   18.22    0.77
   0  11   2   10.90    0.65
   0 -11  -3  343.58    3.04
   0  11   3  215.35    2.39
   0 -11  -4  104.11    1.54
   0  11   4   61.58    1.19
   0 -11  -5   14.45    0.69
   0  11   5    9.19    0.59
   0 -11  -6  298.88    2.85
   0  11   6  197.43    2.16
   0 -11  -7   46.14    1.06
   0  11   7   31.17    0.82
   0 -11  -8    1.23    0.31
   0  11   8    1.25    0.32
   0  11   8    1.13    0.28
   0 -11  -9    6.12    0.60
   0  11   9    6.34    0.53
   0  11   9    4.68    0.44
   0 -11 -10    0.51    0.31
   0  11  10    0.62    0.29
   0  11  10    0.38    0.24
   0 -11 -11   44.99    1.13
   0  11  11   51.62    1.09
   0  11  11   39.24    0.85
   0 -11 -12   56.92    1.29
   0  11  12   69.12    1.26
   0  11  12   53.72    0.98
   0 -11 -13   42.22    1.15
   0  11  13   51.32    1.10
   0  11  13   43.57    0.89
   0 -11 -14   84.26    1.62
   0  11  14  101.43    1.53
   0  11  14   84.06    1.18
   0 -11 -15    1.90    0.40
   0  11  15    2.40    0.36
   0 -11 -16   20.20    0.92
   0  11  16   25.41    0.84
   0 -11 -17    8.71    0.73
   0  11  17   10.49    0.64
   0 -11 -18   12.66    0.84
   0  11  18   15.35    0.74
   0 -11 -19   47.33    1.43
   0  11  19   49.80    1.19
   0 -11 -20   22.54    1.07
   0  11  20   25.65    0.98
   0 -11 -21    2.52    0.53
   0 -11 -22   47.10    1.54
   0 -11 -23    9.31    0.89
   0 -11 -24   -0.67    0.46
   0 -11 -25    0.90    0.53
   0  12 -15    7.95    0.92
   0  12 -14   15.35    1.08
   0  12 -13    7.47    0.82
   0  12 -12    8.29    0.89
   0  12 -11   11.12    0.92
   0  12 -10    0.00    0.37
   0  12 -10   -0.12    0.45
   0  12  -9   11.32    0.80
   0  12  -9   10.26    0.87
   0  12  -8   42.76    1.38
   0  12  -7   32.35    1.20
   0  12  -6   27.91    1.11
   0  12  -5    3.18    0.51
   0  12  -4    0.64    0.37
   0  12  -3    0.20    0.34
   0  12  -2    0.02    0.31
   0  12  -1    3.62    0.48
   0  12   0   17.87    0.83
   0  12   1   66.86    1.40
   0  12   2   89.59    1.58
   0 -12  -3    8.49    0.60
   0  12   3    6.71    0.58
   0 -12  -4   85.08    1.44
   0  12   4   51.80    1.16
   0 -12  -5    2.44    0.36
   0  12   5    1.50    0.34
   0 -12  -6   47.93    1.11
   0  12   6   31.87    0.90
   0 -12  -7   92.09    1.55
   0  12   7   57.17    1.17
   0 -12  -8   15.68    0.73
   0  12   8   17.11    0.76
   0  12   8   10.85    0.61
   0 -12  -9    0.19    0.27
   0  12   9    0.22    0.31
   0  12   9    0.22    0.25
   0 -12 -10   -0.21    0.30
   0  12  10   -0.35    0.29
   0  12  10   -0.17    0.23
   0 -12 -11    6.82    0.63
   0  12  11    7.49    0.61
   0  12  11    5.13    0.47
   0 -12 -12   29.71    1.02
   0  12  12   38.34    1.02
   0  12  12   29.85    0.79
   0 -12 -13   57.36    1.37
   0  12  13   69.46    1.32
   0  12  13   56.56    1.05
   0 -12 -14   10.49    0.74
   0  12  14   13.06    0.69
   0  12  14   11.29    0.56
   0 -12 -15   21.54    0.94
   0  12  15   26.82    0.88
   0 -12 -16    0.02    0.32
   0  12  16    0.07    0.29
   0 -12 -17   13.07    0.89
   0  12  17   14.67    0.73
   0 -12 -18    1.40    0.47
   0  12  18    1.19    0.38
   0 -12 -19    3.94    0.57
   0 -12 -20    5.74    0.67
   0 -12 -21    8.77    0.85
   0 -12 -22    6.07    0.73
   0 -12 -23   -0.48    0.39
   0 -12 -24   -0.46    0.45
   0 -12 -25    0.04    0.47
   0  13 -13   -0.14    0.44
   0  13 -12    4.27    0.68
   0  13 -11    2.81    0.58
   0  13 -10    5.96    0.72
   0  13  -9    4.15    0.67
   0  13  -8    1.73    0.53
   0  13  -7   10.91    0.86
   0  13  -6    3.74    0.57
   0  13  -5   24.36    1.08
   0  13  -4    0.78    0.45
   0  13  -3   25.65    1.06
   0  13  -2   56.58    1.43
   0  13  -1    6.44    0.73
   0  13   0    0.28    0.36
   0  13   1   23.86    0.95
   0  13   2   24.01    0.97
   0 -13  -3   26.37    0.91
   0  13   3   14.99    0.77
   0 -13  -4   -0.30    0.30
   0  13   4   -0.36    0.27
   0 -13  -5    4.61    0.47
   0  13   5    2.71    0.40
   0 -13  -6    3.85    0.43
   0  13   6    3.09    0.41
   0 -13  -7  119.98    1.84
   0  13   7   71.33    1.37
   0 -13  -8   43.87    1.15
   0  13   8   46.74    1.14
   0  13   8   29.60    0.92
   0 -13  -9    4.79    0.51
   0  13   9    4.03    0.48
   0  13   9    3.85    0.42
   0 -13 -10  112.00    1.83
   0  13  10  126.71    1.84
   0  13  10   83.67    1.40
   0 -13 -11   19.23    0.88
   0  13  11   22.84    0.86
   0  13  11   16.39    0.73
   0 -13 -12  101.52    1.81
   0  13  12  118.84    1.78
   0  13  12   87.00    1.38
   0 -13 -13   36.31    1.19
   0  13  13   40.29    1.08
   0  13  13   32.13    0.88
   0 -13 -14   36.38    1.18
   0  13  14   43.78    1.12
   0 -13 -15   30.00    1.11
   0  13  15   34.42    1.02
   0 -13 -16   72.56    1.68
   0  13  16   83.86    1.53
   0 -13 -17    4.94    0.58
   0  13  17    5.96    0.64
   0 -13 -18   29.20    1.17
   0 -13 -19   40.98    1.36
   0 -13 -20    0.01    0.42
   0 -13 -21    1.37    0.53
   0 -13 -22   -0.22    0.41
   0 -13 -23    0.29    0.44
   0 -13 -24   12.05    1.00
   0  14 -11    1.95    0.61
   0  14 -10   -0.01    0.45
   0  14  -9   27.70    1.26
   0  14  -8    2.16    0.59
   0  14  -7   37.09    1.36
   0  14  -6   29.97    1.23
   0  14  -5    2.04    0.49
   0  14  -4   32.07    1.21
   0  14  -3    1.49    0.47
   0  14  -2    2.38    0.49
   0  14  -1    0.99    0.41
   0  14   0    6.55    0.76
   0  14   1   15.97    0.91
   0  14   2    3.06    0.50
   0  14   3    1.30    0.38
   0 -14  -4    5.62    0.68
   0  14   4    3.72    0.50
   0 -14  -5   92.86    1.62
   0  14   5   60.00    1.38
   0 -14  -6   -0.17    0.34
   0  14   6    0.00    0.33
   0 -14  -7    1.73    0.43
   0  14   7    0.76    0.36
   0 -14  -8    9.42    0.72
   0  14   8    9.50    0.70
   0  14   8    4.75    0.49
   0 -14  -9    1.64    0.42
   0  14   9    1.96    0.45
   0  14   9    0.53    0.34
   0 -14 -10   58.87    1.38
   0  14  10   67.07    1.41
   0  14  10   46.69    1.13
   0 -14 -11    0.05    0.35
   0  14  11    0.12    0.35
   0  14  11    0.18    0.31
   0 -14 -12   12.09    0.79
   0  14  12   13.54    0.78
   0  14  12   10.63    0.64
   0 -14 -13    6.81    0.75
   0  14  13    7.91    0.70
   0  14  13    6.31    0.54
   0 -14 -14    3.64    0.52
   0  14  14    5.54    0.66
   0 -14 -15    7.55    0.76
   0  14  15    9.00    0.71
   0 -14 -16   11.82    0.85
   0  14  16   13.00    0.78
   0 -14 -17   32.95    1.23
   0 -14 -18    7.29    0.85
   0 -14 -19   36.14    1.33
   0 -14 -20    2.64    0.56
   0 -14 -21    9.26    0.94
   0 -14 -22    5.73    0.70
   0 -14 -23    6.64    0.75
   0  15  -9    1.40    0.51
   0  15  -8    0.11    0.46
   0  15  -7    8.58    0.86
   0  15  -6    2.25    0.55
   0  15  -5   18.47    1.08
   0  15  -4   15.03    0.95
   0  15  -3    0.31    0.40
   0  15  -2    4.52    0.59
   0  15  -1   23.82    1.06
   0  15   0    3.08    0.52
   0  15   1    8.04    0.73
   0  15   2    4.77    0.55
   0  15   3    2.44    0.45
   0  15   4    0.33    0.38
   0 -15  -5    4.97    0.54
   0  15   5    3.19    0.50
   0 -15  -6   17.26    0.87
   0  15   6   11.16    0.74
   0 -15  -7   44.44    1.26
   0  15   7   31.13    1.07
   0 -15  -8   88.11    1.73
   0  15   8   89.76    1.73
   0  15   8   60.31    1.39
   0 -15  -9    3.10    0.51
   0  15   9    2.86    0.52
   0  15   9    2.01    0.42
   0 -15 -10   45.91    1.28
   0  15  10   51.35    1.32
   0  15  10   32.92    1.03
   0 -15 -11   14.11    0.88
   0  15  11   14.12    0.82
   0  15  11   11.03    0.71
   0 -15 -12    0.69    0.38
   0  15  12    1.72    0.43
   0  15  12    0.83    0.34
   0 -15 -13   14.42    0.90
   0  15  13   15.91    0.87
   0 -15 -14    6.23    0.71
   0  15  14    8.53    0.74
   0 -15 -15    2.66    0.50
   0 -15 -16    3.85    0.57
   0 -15 -17    6.32    0.68
   0 -15 -18   54.85    1.59
   0 -15 -19    0.39    0.46
   0 -15 -20   -0.17    0.43
   0 -15 -21   -0.23    0.49
   0 -15 -22    0.86    0.52
   0  16  -7    9.14    0.90
   0  16  -6   11.59    0.99
   0  16  -5    4.15    0.67
   0  16  -4    9.48    0.90
   0  16  -3   29.83    1.28
   0  16  -2   -0.07    0.43
   0  16  -1    4.48    0.64
   0  16   0    5.12    0.65
   0  16   1    1.47    0.46
   0  16   2   -0.21    0.37
   0  16   3   10.99    0.80
   0  16   4   28.85    1.14
   0 -16  -5   22.19    1.02
   0  16   5   12.67    0.81
   0 -16  -6   44.88    1.31
   0  16   6   28.33    1.09
   0 -16  -7    0.23    0.42
   0  16   7   -0.24    0.36
   0 -16  -8    1.65    0.48
   0  16   8    1.62    0.53
   0  16   8    1.02    0.43
   0 -16  -9    0.42    0.42
   0  16   9    0.79    0.45
   0  16   9    0.65    0.37
   0 -16 -10   66.06    1.60
   0  16  10   68.74    1.56
   0  16  10   47.88    1.27
   0 -16 -11    1.43    0.43
   0  16  11    1.91    0.48
   0  16  11    1.09    0.40
   0 -16 -12    0.90    0.41
   0  16  12    0.42    0.38
   0  16  12    0.44    0.35
   0 -16 -13   11.88    0.83
   0  16  13   13.03    0.87
   0 -16 -14    8.23    0.82
   0 -16 -15    3.33    0.59
   0 -16 -16    0.55    0.50
   0 -16 -17    0.28    0.46
   0 -16 -18   67.70    1.82
   0 -16 -19    1.23    0.50
   0 -16 -20    3.95    0.62
   0 -16 -21    0.19    0.54
   0  17  -4    4.12    0.69
   0  17  -3   12.83    0.95
   0  17  -2    7.97    0.82
   0  17  -1    5.08    0.65
   0  17   0    7.16    0.77
   0  17   1    0.34    0.47
   0  17   2   16.05    0.95
   0  17   3   18.18    0.98
   0  17   4    3.13    0.57
   0  17   5    2.90    0.52
   0 -17  -6    1.44    0.48
   0  17   6    0.30    0.42
   0 -17  -7    8.61    0.82
   0  17   7    5.33    0.60
   0 -17  -8   23.50    1.08
   0  17   8   23.26    1.11
   0  17   8   15.24    0.86
   0 -17  -9    1.87    0.49
   0  17   9    1.99    0.51
   0  17   9    0.95    0.43
   0 -17 -10    0.09    0.38
   0  17  10   -0.02    0.45
   0  17  10   -0.21    0.36
   0 -17 -11    3.13    0.55
   0  17  11    3.76    0.54
   0  17  11    2.72    0.49
   0 -17 -12   12.27    0.92
   0  17  12   14.09    0.89
   0 -17 -13    0.83    0.43
   0 -17 -14    7.94    0.85
   0 -17 -15    3.03    0.56
   0 -17 -16   39.95    1.40
   0 -17 -17    5.75    0.67
   0 -17 -18   -0.39    0.44
   0 -17 -19    6.45    0.78
   0  18   0   11.41    0.90
   0  18   1   14.28    0.95
   0  18   2   14.00    0.99
   0  18   3   -0.07    0.41
   0  18   4    7.35    0.83
   0  18   5    4.25    0.60
   0  18   6    5.35    0.64
   0 -18  -7    0.81    0.46
   0  18   7    0.54    0.45
   0 -18  -8    1.05    0.44
   0  18   8    0.64    0.54
   0  18   8    0.32    0.44
   0 -18  -9    3.21    0.57
   0  18   9    4.61    0.67
   0  18   9    2.58    0.54
   0 -18 -10    0.45    0.47
   0  18  10    0.02    0.50
   0  18  10    0.58    0.43
   0 -18 -11    8.83    0.88
   0  18  11    7.57    0.77
   0 -18 -12   23.28    1.12
   0 -18 -13    1.18    0.53
   0 -18 -14   -0.86    0.43
   0 -18 -15   -0.37    0.47
   0 -18 -16   -0.04    0.49
   0  19   6    0.15    0.43
   0  19   7    8.43    0.85
   0  19   8   17.36    1.13
   0  19   8   10.90    0.90
   0  19   9    3.21    0.65
   0  19   9    2.19    0.53
   0 -19 -10   22.71    1.17
   0  19  10   16.83    1.00
   0 -19 -11    1.68    0.55
   1 -18 -15    6.22    0.69
   1 -18 -14   14.87    1.02
   1 -18 -13    5.97    0.69
  -1  18  12   30.41    1.25
   1 -18 -12   29.80    1.26
  -1  18  11    1.21    0.56
   1 -18 -11    1.25    0.49
  -1  18  10    1.33    0.57
   1 -18 -10    0.46    0.47
  -1  18   9   23.49    1.15
  -1  18   9   16.30    0.93
  -1  18   8    7.67    0.94
  -1  18   8    6.51    0.76
  -1  18   7   43.00    1.45
  -1  18   7   28.13    1.15
  -1  18   6   -0.19    0.40
  -1  18   5    4.22    0.61
  -1  18   4   14.11    0.95
  -1  18   3   13.34    0.91
  -1  18   2   19.64    1.05
  -1  18   1    8.72    0.87
   1 -17 -18    9.08    0.91
   1 -17 -17   14.42    1.05
   1 -17 -16   30.98    1.26
   1 -17 -15   29.54    1.20
  -1  17  14    0.52    0.51
   1 -17 -14    0.18    0.45
  -1  17  13   13.57    0.97
   1 -17 -13   12.16    0.88
  -1  17  12   15.50    0.97
   1 -17 -12   14.61    0.91
  -1  17  11    4.72    0.60
   1 -17 -11    3.44    0.53
  -1  17  10   39.11    1.34
  -1  17  10   27.97    1.05
   1 -17 -10   39.06    1.32
  -1  17   9   -0.28    0.47
  -1  17   9    0.06    0.37
   1 -17  -9    0.18    0.41
  -1  17   8    0.17    0.49
  -1  17   8   -0.05    0.38
   1 -17  -8    0.23    0.42
  -1  17   7    6.27    0.71
  -1  17   6   -0.20    0.37
  -1  17   5    4.72    0.56
  -1  17   4   29.19    1.14
  -1  17   3   11.19    0.86
  -1  17   2   10.19    0.81
  -1  17   1   17.25    0.98
  -1  17   0    3.17    0.55
  -1  17  -1   12.36    0.90
  -1  17  -2    3.81    0.62
  -1  17  -3   27.96    1.30
   1 -16 -20    4.71    0.68
   1 -16 -19   70.78    1.87
   1 -16 -18    5.06    0.65
   1 -16 -17   18.83    1.12
   1 -16 -16    0.27    0.46
  -1  16  15   45.47    1.36
   1 -16 -15   38.91    1.32
  -1  16  14   -0.52    0.40
   1 -16 -14   -0.50    0.39
  -1  16  13    8.47    0.83
   1 -16 -13    7.01    0.72
  -1  16  12   14.75    0.91
   1 -16 -12   13.28    0.84
  -1  16  11   14.86    0.92
  -1  16  11   10.93    0.72
   1 -16 -11   14.89    0.87
  -1  16  10   49.70    1.42
  -1  16  10   35.66    1.13
   1 -16 -10   49.75    1.40
  -1  16   9   56.72    1.52
  -1  16   9   38.22    1.16
   1 -16  -9   56.00    1.46
  -1  16   8    3.33    0.60
  -1  16   8    2.49    0.46
   1 -16  -8    3.16    0.51
  -1  16   7   29.17    1.08
   1 -16  -7   46.50    1.31
  -1  16   6    3.73    0.50
   1 -16  -6    5.61    0.57
  -1  16   5   -0.26    0.32
   1 -16  -5    0.34    0.40
  -1  16   4   78.07    1.73
  -1  16   3    8.46    0.74
  -1  16   2    1.24    0.45
  -1  16   1   15.56    0.91
  -1  16   0    0.45    0.43
  -1  16  -1    0.56    0.43
  -1  16  -2   20.42    1.07
  -1  16  -3   14.39    0.96
  -1  16  -4    7.78    0.88
  -1  16  -5   34.12    1.36
  -1  16  -6    2.76    0.60
   1 -15 -21    2.91    0.60
   1 -15 -20   -0.04    0.46
   1 -15 -19   38.03    1.43
   1 -15 -18    0.35    0.48
   1 -15 -17   67.41    1.72
  -1  15  16   15.35    0.91
   1 -15 -16   13.20    0.96
  -1  15  15    2.04    0.50
   1 -15 -15    1.42    0.48
  -1  15  14    2.02    0.49
   1 -15 -14    2.12    0.49
  -1  15  13    0.45    0.41
   1 -15 -13    0.18    0.36
  -1  15  12   31.90    1.08
   1 -15 -12   28.94    1.11
  -1  15  11   38.27    1.17
  -1  15  11   29.05    0.97
   1 -15 -11   36.86    1.17
  -1  15  10   31.35    1.10
  -1  15  10   22.82    0.89
   1 -15 -10   29.73    1.10
  -1  15   9  224.02    2.83
  -1  15   9  143.97    2.08
   1 -15  -9  219.85    2.75
  -1  15   8    5.49    0.63
  -1  15   8    3.46    0.48
   1 -15  -8    6.32    0.76
  -1  15   7    9.48    0.73
   1 -15  -7   15.78    0.87
  -1  15   6   22.95    0.92
   1 -15  -6   36.32    1.14
  -1  15   5   21.36    0.95
   1 -15  -5   34.58    1.10
  -1  15   4    0.59    0.36
   1 -15  -4    1.39    0.41
  -1  15   3   40.87    1.25
  -1  15   2    3.29    0.49
  -1  15   1    3.80    0.54
  -1  15   0   56.77    1.50
  -1  15  -1    0.11    0.37
  -1  15  -2    0.56    0.41
  -1  15  -3   10.16    0.83
  -1  15  -4   14.56    0.94
  -1  15  -5    7.24    0.85
  -1  15  -6    2.89    0.60
  -1  15  -7    9.67    0.94
  -1  15  -8    3.99    0.69
  -1  15  -9    4.57    0.70
   1 -14 -23   16.57    1.10
   1 -14 -22   10.57    0.95
   1 -14 -21    0.43    0.47
   1 -14 -20   20.12    1.13
   1 -14 -19    0.24    0.42
  -1  14  18    1.50    0.47
   1 -14 -18    0.89    0.45
  -1  14  17    1.01    0.45
   1 -14 -17    1.55    0.47
  -1  14  16   20.03    0.93
   1 -14 -16   18.53    1.01
  -1  14  15    2.22    0.48
   1 -14 -15    1.29    0.42
  -1  14  14   11.09    0.80
   1 -14 -14    9.77    0.76
  -1  14  13   18.71    0.91
   1 -14 -13   15.26    0.89
  -1  14  12    1.64    0.44
  -1  14  12    1.01    0.33
   1 -14 -12    1.87    0.44
  -1  14  11    0.73    0.39
  -1  14  11    0.59    0.31
   1 -14 -11    0.62    0.38
  -1  14  10    1.04    0.43
  -1  14  10    0.86    0.32
   1 -14 -10    0.94    0.35
  -1  14   9    3.44    0.52
  -1  14   9    2.23    0.39
   1 -14  -9    3.13    0.44
  -1  14   8   52.65    1.35
  -1  14   8   33.32    1.01
   1 -14  -8   51.44    1.29
  -1  14   7   29.62    0.98
   1 -14  -7   48.13    1.24
  -1  14   6    5.31    0.61
   1 -14  -6    9.20    0.72
  -1  14   5    0.07    0.32
   1 -14  -5    0.42    0.36
  -1  14   4   87.16    1.67
   1 -14  -4  149.60    2.04
  -1  14   3    1.44    0.39
  -1  14   2    2.55    0.47
  -1  14   1   16.00    0.89
  -1  14   0   70.66    1.60
  -1  14  -1   16.51    0.90
  -1  14  -2    2.18    0.48
  -1  14  -3    9.56    0.79
  -1  14  -4   20.19    1.03
  -1  14  -5   49.23    1.49
  -1  14  -6   65.14    1.73
  -1  14  -7    4.89    0.65
  -1  14  -8    0.80    0.48
  -1  14  -9   -0.07    0.41
  -1  14 -10   -0.15    0.45
  -1  14 -11    0.93    0.50
   1 -13 -24    0.07    0.49
   1 -13 -23   -0.35    0.45
   1 -13 -22   -0.19    0.43
   1 -13 -21   -0.27    0.42
   1 -13 -20   58.93    1.65
  -1  13  19    1.70    0.48
   1 -13 -19    1.82    0.53
  -1  13  18    6.20    0.68
   1 -13 -18    5.56    0.61
  -1  13  17   76.90    1.55
   1 -13 -17   69.93    1.66
  -1  13  16    5.53    0.65
   1 -13 -16    4.87    0.59
  -1  13  15  107.60    1.80
   1 -13 -15   88.49    1.79
  -1  13  14    3.03    0.47
   1 -13 -14    1.34    0.40
  -1  13  13   38.78    1.12
   1 -13 -13   33.86    1.11
  -1  13  12   31.94    1.01
  -1  13  12   22.52    0.77
   1 -13 -12   27.13    1.00
  -1  13  11    0.77    0.37
  -1  13  11    0.25    0.27
   1 -13 -11    0.52    0.34
  -1  13  10   45.21    1.19
  -1  13  10   30.57    0.88
   1 -13 -10   42.91    1.19
  -1  13   9  125.60    1.90
  -1  13   9   82.79    1.43
   1 -13  -9  119.25    1.87
  -1  13   8   -0.14    0.36
  -1  13   8    0.32    0.29
   1 -13  -8    0.01    0.30
  -1  13   7    4.48    0.54
   1 -13  -7    5.61    0.58
  -1  13   6   10.09    0.66
   1 -13  -6   16.56    0.80
  -1  13   5    0.33    0.28
   1 -13  -5    1.30    0.35
  -1  13   4    6.43    0.57
   1 -13  -4   11.96    0.70
  -1  13   3    0.30    0.33
   1 -13  -3    0.39    0.32
  -1  13   2   24.31    0.96
  -1  13   1   16.94    0.83
  -1  13   0    8.13    0.68
  -1  13  -1   23.67    0.98
  -1  13  -2    0.64    0.38
  -1  13  -3   16.22    0.89
  -1  13  -4   36.67    1.23
  -1  13  -5   39.04    1.33
  -1  13  -6   23.27    1.09
  -1  13  -7    1.38    0.48
  -1  13  -8    1.37    0.50
  -1  13  -9   11.83    0.92
  -1  13 -10    0.29    0.50
  -1  13 -11    1.87    0.54
  -1  13 -12    2.25    0.59
  -1  13 -13    0.01    0.47
   1 -12 -24    0.12    0.45
   1 -12 -23    0.04    0.47
   1 -12 -22    9.05    0.92
   1 -12 -21    4.47    0.66
  -1  12  20   -0.78    0.37
   1 -12 -20   -0.51    0.42
  -1  12  19    0.33    0.39
   1 -12 -19    0.43    0.43
  -1  12  18    3.44    0.48
   1 -12 -18    3.06    0.55
  -1  12  17    0.99    0.38
   1 -12 -17    0.55    0.38
  -1  12  16    0.59    0.36
   1 -12 -16    0.41    0.35
  -1  12  15   34.93    1.04
   1 -12 -15   26.16    1.02
   1 -12 -14    2.03    0.44
  -1  12  13   29.84    0.97
  -1  12  13   24.21    0.71
   1 -12 -13   24.34    0.98
  -1  12  12   21.62    0.87
  -1  12  12   14.78    0.64
   1 -12 -12   17.68    0.82
  -1  12  11   20.97    0.86
  -1  12  11   15.47    0.64
   1 -12 -11   17.17    0.80
  -1  12  10   11.74    0.66
  -1  12  10    7.91    0.55
   1 -12 -10   10.45    0.72
  -1  12   9   63.80    1.30
  -1  12   9   40.96    0.95
   1 -12  -9   57.54    1.27
  -1  12   8   31.90    0.96
  -1  12   8   22.09    0.78
   1 -12  -8   32.56    0.95
  -1  12   7   10.32    0.66
  -1  12   7    5.75    0.53
   1 -12  -7   10.07    0.68
  -1  12   6   42.03    1.03
   1 -12  -6   65.19    1.27
  -1  12   5    2.50    0.38
   1 -12  -5    4.11    0.41
  -1  12   4    0.02    0.26
   1 -12  -4   -0.15    0.26
  -1  12   3    4.42    0.51
   1 -12  -3    7.44    0.59
  -1  12   2   16.22    0.76
   1 -12  -2   26.47    0.84
  -1  12   1   58.39    1.31
  -1  12   0  147.13    2.15
  -1  12  -1   20.53    0.93
  -1  12  -2    1.15    0.37
  -1  12  -3    1.35    0.40
  -1  12  -4   53.26    1.40
  -1  12  -5    3.78    0.53
  -1  12  -6    8.04    0.83
  -1  12  -7   19.50    1.01
  -1  12  -8    9.16    0.83
  -1  12  -9   53.05    1.54
  -1  12 -10    2.42    0.57
  -1  12 -11    3.10    0.60
  -1  12 -12   10.57    0.93
  -1  12 -13   35.32    1.44
  -1  12 -14   10.32    0.96
   1 -11 -25    2.88    0.67
   1 -11 -24   -0.01    0.47
   1 -11 -23    2.88    0.59
   1 -11 -22    2.49    0.59
  -1  11  21   62.38    1.47
   1 -11 -21   58.70    1.63
  -1  11  20   36.26    1.13
   1 -11 -20   31.85    1.23
  -1  11  19    0.75    0.38
   1 -11 -19    0.57    0.40
  -1  11  18   -0.30    0.29
   1 -11 -18   -0.62    0.36
  -1  11  17   48.31    1.19
   1 -11 -17   43.23    1.29
  -1  11  16    0.65    0.30
   1 -11 -16    0.52    0.36
  -1  11  15   11.42    0.67
   1 -11 -15    8.83    0.69
  -1  11  14    8.33    0.59
   1 -11 -14    7.31    0.66
  -1  11  13  167.12    2.10
  -1  11  13  132.89    1.49
   1 -11 -13  137.63    2.04
  -1  11  12   26.48    0.86
  -1  11  12   18.53    0.61
   1 -11 -12   21.87    0.86
  -1  11  11   51.28    1.15
  -1  11  11   36.44    0.81
   1 -11 -11   42.26    1.10
  -1  11  10   47.27    1.09
  -1  11  10   33.05    0.79
   1 -11 -10   39.90    1.07
  -1  11   9    4.90    0.50
  -1  11   9    3.16    0.39
   1 -11  -9    5.12    0.57
  -1  11   8    0.37    0.32
  -1  11   8    0.24    0.23
   1 -11  -8    0.46    0.27
  -1  11   7   98.80    1.54
  -1  11   7   65.16    1.15
   1 -11  -7   97.02    1.50
  -1  11   6   -0.04    0.24
   1 -11  -6    0.45    0.26
  -1  11   5    3.13    0.38
   1 -11  -5    4.33    0.53
  -1  11   4    4.93    0.52
   1 -11  -4    7.96    0.61
  -1  11   3    6.46    0.54
   1 -11  -3    9.08    0.60
  -1  11   2   77.94    1.40
   1 -11  -2  130.36    1.66
  -1  11   1    5.27    0.59
  -1  11   0   35.99    1.02
  -1  11  -1   15.41    0.77
  -1  11  -2   40.73    1.14
  -1  11  -3   27.48    1.02
  -1  11  -4   38.73    1.16
  -1  11  -5    1.45    0.40
  -1  11  -6    3.97    0.55
  -1  11  -7   44.06    1.32
  -1  11  -8   32.88    1.20
  -1  11  -9   76.31    1.39
  -1  11  -9   56.19    1.52
  -1  11 -10    1.20    0.48
  -1  11 -11    7.98    0.84
  -1  11 -12  132.37    2.43
  -1  11 -13    7.45    0.86
  -1  11 -14   14.69    1.08
  -1  11 -15   23.43    1.21
  -1  11 -16    2.71    0.66
   1 -10 -26    0.66    0.53
   1 -10 -25    0.47    0.51
   1 -10 -24   -0.12    0.47
   1 -10 -23    1.42    0.53
  -1  10  22   63.44    1.50
   1 -10 -22   55.54    1.65
  -1  10  21   42.10    1.22
   1 -10 -21   36.74    1.33
  -1  10  20    8.57    0.71
   1 -10 -20    8.01    0.80
  -1  10  19   -0.01    0.33
   1 -10 -19   -0.27    0.33
  -1  10  18   16.02    0.77
   1 -10 -18   13.47    0.85
  -1  10  17    1.87    0.38
   1 -10 -17    0.75    0.38
  -1  10  16    0.18    0.27
   1 -10 -16    0.15    0.32
  -1  10  15   49.75    1.11
   1 -10 -15   42.19    1.18
  -1  10  14    5.19    0.55
   1 -10 -14    4.24    0.46
  -1  10  13   23.56    0.82
  -1  10  13   17.29    0.52
   1 -10 -13   18.41    0.81
  -1  10  12    4.70    0.45
  -1  10  12    3.93    0.38
   1 -10 -12    4.43    0.54
  -1  10  11   33.55    0.93
  -1  10  11   24.10    0.62
   1 -10 -11   26.70    0.87
  -1  10  10   21.85    0.77
  -1  10  10   14.91    0.53
   1 -10 -10   17.44    0.72
  -1  10   9   92.02    1.41
  -1  10   9   64.42    1.02
   1 -10  -9   80.43    1.37
  -1  10   8   23.71    0.76
  -1  10   8   16.38    0.57
   1 -10  -8   21.25    0.74
  -1  10   7  105.84    1.53
  -1  10   7   68.85    1.11
   1 -10  -7   98.65    1.47
  -1  10   6    0.79    0.25
   1 -10  -6    1.56    0.31
  -1  10   5  102.21    1.44
   1 -10  -5  153.99    1.81
  -1  10   4    8.11    0.54
   1 -10  -4   12.67    0.62
  -1  10   3    0.91    0.29
   1 -10  -3    0.54    0.26
  -1  10   2  164.69    1.99
   1 -10  -2  282.08    2.53
  -1  10   1   38.71    1.01
   1 -10  -1   63.57    1.10
  -1  10   0   34.65    0.96
  -1  10  -1    0.31    0.30
  -1  10  -2    1.72    0.36
  -1  10  -3   10.85    0.68
  -1  10  -4  171.04    2.29
  -1  10  -5    5.42    0.62
  -1  10  -6    5.37    0.63
  -1  10  -7    3.74    0.50
  -1  10  -8    1.34    0.41
  -1  10  -9   21.15    0.79
  -1  10  -9   16.01    0.92
  -1  10 -10   78.68    1.42
  -1  10 -10   61.68    1.56
  -1  10 -11   19.30    0.87
  -1  10 -11   17.38    0.99
  -1  10 -12   53.43    1.24
  -1  10 -12   46.73    1.49
  -1  10 -13   34.00    1.31
  -1  10 -14    4.63    0.68
  -1  10 -15    1.44    0.53
  -1  10 -16   58.64    1.74
  -1  10 -17    2.98    0.62
   1  -9 -26   19.47    1.19
   1  -9 -25   -0.20    0.45
   1  -9 -24    0.36    0.52
   1  -9 -23    8.00    0.92
   1  -9 -22   32.58    1.27
  -1   9  21   18.46    0.89
   1  -9 -21   17.33    1.01
  -1   9  20    0.09    0.36
   1  -9 -20    0.03    0.36
  -1   9  19    0.39    0.34
   1  -9 -19    0.49    0.39
  -1   9  18    4.93    0.57
   1  -9 -18    3.86    0.51
  -1   9  17   33.94    0.98
   1  -9 -17   31.97    1.10
  -1   9  16   -0.13    0.28
   1  -9 -16    0.10    0.29
  -1   9  15   -0.18    0.28
   1  -9 -15   -0.22    0.28
  -1   9  14    8.64    0.60
  -1   9  14    7.88    0.38
   1  -9 -14    9.38    0.67
  -1   9  13  106.00    1.54
  -1   9  13   89.47    1.04
   1  -9 -13   92.54    1.60
  -1   9  12    2.03    0.33
  -1   9  12    1.75    0.22
   1  -9 -12    2.35    0.37
  -1   9  11    2.19    0.33
  -1   9  11    1.88    0.23
   1  -9 -11    2.21    0.32
  -1   9  10   24.05    0.73
  -1   9  10   17.55    0.51
   1  -9 -10   18.78    0.71
  -1   9   9   34.32    0.85
  -1   9   9   22.94    0.58
   1  -9  -9   27.93    0.82
  -1   9   8   19.69    0.68
  -1   9   8   12.98    0.47
   1  -9  -8   16.93    0.64
  -1   9   7   38.06    0.89
  -1   9   7   25.02    0.64
   1  -9  -7   32.99    0.82
  -1   9   6    0.50    0.24
  -1   9   6    0.46    0.20
   1  -9  -6    0.62    0.24
  -1   9   5  168.30    1.79
   1  -9  -5  247.85    2.33
  -1   9   4   34.34    0.82
   1  -9  -4   53.35    0.99
  -1   9   3   90.43    1.33
   1  -9  -3  144.25    1.63
  -1   9   2    0.21    0.21
   1  -9  -2    1.08    0.25
  -1   9   1   17.36    0.66
   1  -9  -1   28.74    0.73
  -1   9   0    7.11    0.55
  -1   9  -1   60.40    1.18
  -1   9  -2    3.25    0.38
  -1   9  -3   16.62    0.77
  -1   9  -4    2.43    0.39
  -1   9  -5   39.57    1.09
  -1   9  -6    4.16    0.48
  -1   9  -7   42.99    1.19
  -1   9  -8   -0.18    0.25
  -1   9  -8    0.12    0.30
  -1   9  -9   23.14    0.80
  -1   9  -9   17.23    0.88
  -1   9 -10    1.62    0.34
  -1   9 -10    1.73    0.46
  -1   9 -11   -0.20    0.29
  -1   9 -11    0.09    0.38
  -1   9 -12   28.04    0.97
  -1   9 -12   21.94    1.03
  -1   9 -13   18.93    0.84
  -1   9 -13   16.46    0.98
  -1   9 -14   31.35    1.07
  -1   9 -14   28.08    1.19
  -1   9 -15    1.51    0.48
  -1   9 -16   22.94    1.14
  -1   9 -17    3.78    0.67
  -1   9 -18   11.37    0.98
   1  -8 -26    2.71    0.64
   1  -8 -25    3.82    0.68
   1  -8 -24    1.85    0.55
   1  -8 -23    5.05    0.64
   1  -8 -22    2.50    0.53
   1  -8 -21   39.42    1.33
   1  -8 -20    3.56    0.53
  -1   8  19   13.14    0.74
   1  -8 -19   12.27    0.82
  -1   8  18   12.63    0.71
   1  -8 -18   10.67    0.77
  -1   8  17    5.49    0.56
   1  -8 -17    7.11    0.67
  -1   8  16   46.47    1.07
   1  -8 -16   43.35    1.20
  -1   8  15   51.23    1.13
   1  -8 -15   45.08    1.18
  -1   8  14   -0.84    0.28
   1  -8 -14    0.35    0.31
  -1   8  13  114.67    1.58
  -1   8  13   96.48    1.02
   1  -8 -13   96.12    1.59
  -1   8  12    5.53    0.49
  -1   8  12    3.46    0.30
   1  -8 -12    4.67    0.50
  -1   8  11   57.84    1.07
  -1   8  11   47.26    0.71
   1  -8 -11   48.34    1.06
  -1   8  10   22.88    0.70
  -1   8  10   17.20    0.46
   1  -8 -10   18.45    0.70
  -1   8   9  179.55    1.91
  -1   8   9  129.87    1.31
   1  -8  -9  141.78    1.75
  -1   8   8    5.47    0.44
  -1   8   8    3.34    0.31
   1  -8  -8    4.05    0.41
  -1   8   7   53.34    0.98
  -1   8   7   36.30    0.69
   1  -8  -7   44.95    0.90
  -1   8   6    0.93    0.23
  -1   8   6    0.63    0.18
   1  -8  -6    0.89    0.22
  -1   8   5   12.17    0.47
   1  -8  -5   18.65    0.61
  -1   8   4   34.20    0.75
   1  -8  -4   51.33    0.89
  -1   8   3   73.84    1.12
   1  -8  -3  118.02    1.38
  -1   8   2   43.79    0.90
   1  -8  -2   68.38    1.01
  -1   8   1  208.13    2.12
   1  -8  -1  335.96    2.65
  -1   8   0   38.96    0.90
  -1   8  -1   17.19    0.65
  -1   8  -2    0.61    0.25
  -1   8  -3    8.92    0.57
  -1   8  -4   34.88    0.95
  -1   8  -5  263.65    2.76
  -1   8  -6   67.69    1.36
  -1   8  -7  165.80    2.20
  -1   8  -8   13.93    0.61
  -1   8  -8    9.75    0.69
  -1   8  -9    3.05    0.35
  -1   8  -9    2.92    0.45
  -1   8 -10  129.01    1.70
  -1   8 -10   98.79    1.80
  -1   8 -11    0.82    0.31
  -1   8 -11    0.58    0.40
  -1   8 -12   73.75    1.35
  -1   8 -12   58.81    1.47
  -1   8 -13   32.20    0.99
  -1   8 -13   28.11    1.11
  -1   8 -14    6.23    0.70
  -1   8 -14    6.54    0.76
  -1   8 -15    5.14    0.51
  -1   8 -15    5.49    0.63
  -1   8 -16    3.91    0.48
  -1   8 -16    5.27    0.67
  -1   8 -17    0.51    0.46
  -1   8 -18   12.30    0.93
  -1   8 -19    3.35    0.59
   1  -7 -26    1.72    0.58
   1  -7 -25    2.61    0.57
   1  -7 -24    2.23    0.55
   1  -7 -23   32.64    1.28
   1  -7 -22    6.96    0.79
   1  -7 -21    1.23    0.45
   1  -7 -20    3.82    0.52
   1  -7 -19    9.40    0.76
  -1   7  18   10.28    0.67
   1  -7 -18    9.53    0.73
  -1   7  17   27.81    0.90
   1  -7 -17   26.19    0.98
  -1   7  16   67.84    1.27
   1  -7 -16   59.46    1.35
  -1   7  15  255.65    2.58
  -1   7  15  227.51    1.78
   1  -7 -15  228.47    2.66
  -1   7  14   69.13    1.24
  -1   7  14   60.48    0.73
   1  -7 -14   63.73    1.32
  -1   7  13   74.11    1.24
  -1   7  13   63.61    0.75
   1  -7 -13   63.89    1.27
  -1   7  12    0.62    0.25
  -1   7  12    0.54    0.15
   1  -7 -12    0.98    0.28
  -1   7  11  164.18    1.80
  -1   7  11  144.94    1.28
   1  -7 -11  155.26    1.91
  -1   7  10    0.39    0.19
  -1   7  10    0.12    0.13
   1  -7 -10    0.11    0.20
  -1   7   9  255.91    2.32
  -1   7   9  196.55    1.63
   1  -7  -9  197.42    2.07
  -1   7   8    1.93    0.24
  -1   7   8    1.42    0.18
   1  -7  -8    1.52    0.23
  -1   7   7    0.67    0.21
  -1   7   7    0.23    0.15
   1  -7  -7    0.36    0.19
  -1   7   6  191.97    1.88
  -1   7   6  131.65    1.32
   1  -7  -6  164.79    1.72
  -1   7   5    0.73    0.18
   1  -7  -5    1.33    0.20
  -1   7   4   -0.09    0.15
   1  -7  -4    0.18    0.17
  -1   7   3   55.75    0.90
   1  -7  -3   82.97    1.07
  -1   7   2    0.20    0.17
   1  -7  -2    0.14    0.17
  -1   7   1   33.95    0.76
   1  -7  -1   55.72    0.83
  -1   7   0    5.80    0.41
   1  -7   0    9.37    0.41
  -1   7  -1   53.84    0.99
  -1   7  -2    0.60    0.23
  -1   7  -3  157.01    1.86
  -1   7  -4    1.80    0.31
  -1   7  -5   83.76    1.39
  -1   7  -6   12.62    0.66
  -1   7  -7   71.57    1.36
  -1   7  -8    0.50    0.23
  -1   7  -8    0.04    0.29
  -1   7  -9   20.29    0.68
  -1   7  -9   16.54    0.80
  -1   7 -10  155.56    1.84
  -1   7 -10  122.92    1.93
  -1   7 -11    9.86    0.62
  -1   7 -11    8.95    0.71
  -1   7 -12    6.32    0.61
  -1   7 -12    6.08    0.68
  -1   7 -13   41.67    1.08
  -1   7 -13   32.33    1.12
  -1   7 -14   -0.31    0.29
  -1   7 -14    0.13    0.36
  -1   7 -15   41.26    1.12
  -1   7 -15   35.75    1.23
  -1   7 -16   15.70    0.80
  -1   7 -16   16.60    1.00
  -1   7 -17    0.93    0.37
  -1   7 -17    1.60    0.47
  -1   7 -18    7.85    0.73
  -1   7 -18    8.37    0.81
  -1   7 -19    3.75    0.50
  -1   7 -19    3.97    0.64
  -1   7 -20   49.16    1.53
  -1   7 -21   21.32    1.13
   1  -6 -27    0.87    0.56
   1  -6 -26   11.82    0.99
   1  -6 -25    0.86    0.48
   1  -6 -24    1.35    0.55
   1  -6 -23    0.77    0.46
   1  -6 -22   16.18    0.95
   1  -6 -21   11.49    0.84
   1  -6 -20    5.09    0.59
   1  -6 -19    0.32    0.33
   1  -6 -18    0.42    0.31
  -1   6  17   -0.18    0.30
   1  -6 -17    0.33    0.29
  -1   6  16    1.24    0.33
   1  -6 -16    1.31    0.36
  -1   6  15   11.08    0.64
   1  -6 -15    9.32    0.64
  -1   6  14   42.92    0.96
  -1   6  14   40.04    0.57
   1  -6 -14   38.15    1.02
  -1   6  13  231.13    2.28
  -1   6  13  223.86    1.75
   1  -6 -13  195.05    2.26
  -1   6  12    3.72    0.40
  -1   6  12    2.78    0.22
   1  -6 -12    2.63    0.32
  -1   6  11    1.11    0.22
  -1   6  11    0.98    0.13
   1  -6 -11    0.79    0.23
  -1   6  10   25.58    0.66
  -1   6  10   22.62    0.41
   1  -6 -10   20.98    0.67
  -1   6   9   39.96    0.79
  -1   6   9   34.90    0.51
   1  -6  -9   32.72    0.78
  -1   6   8   23.92    0.60
  -1   6   8   19.04    0.40
   1  -6  -8   18.06    0.60
  -1   6   7   37.92    0.73
  -1   6   7   28.80    0.50
   1  -6  -7   29.54    0.68
  -1   6   6   97.40    1.19
  -1   6   6   71.58    0.84
   1  -6  -6   77.21    1.07
  -1   6   5    5.20    0.35
  -1   6   5    3.00    0.27
   1  -6  -5    4.10    0.35
  -1   6   4   69.67    0.89
   1  -6  -4   92.96    1.11
  -1   6   3    7.08    0.37
   1  -6  -3   10.68    0.41
  -1   6   2   22.53    0.56
   1  -6  -2   33.17    0.61
  -1   6   1  342.85    2.68
   1  -6  -1  564.97    3.79
  -1   6   0   43.36    0.82
   1  -6   0   67.10    0.86
  -1   6  -1   52.81    0.92
  -1   6  -2    0.24    0.18
  -1   6  -3   82.04    1.22
  -1   6  -4    0.68    0.22
  -1   6  -5    9.85    0.54
  -1   6  -6    4.37    0.46
  -1   6  -7   66.55    1.00
  -1   6  -7   48.70    1.07
  -1   6  -8    8.31    0.49
  -1   6  -8    6.95    0.55
  -1   6  -9    1.32    0.27
  -1   6  -9    0.91    0.31
  -1   6 -10   19.81    0.68
  -1   6 -10   16.02    0.77
  -1   6 -11   -0.10    0.25
  -1   6 -11    0.17    0.31
  -1   6 -12   12.32    0.67
  -1   6 -12   10.10    0.76
  -1   6 -13    7.36    0.61
  -1   6 -13    7.07    0.68
  -1   6 -14   54.96    1.20
  -1   6 -14   50.58    1.33
  -1   6 -15   13.82    0.73
  -1   6 -15   13.41    0.89
  -1   6 -16    7.05    0.63
  -1   6 -16    7.03    0.74
  -1   6 -17    0.26    0.35
  -1   6 -17   -0.24    0.37
  -1   6 -18   25.58    0.98
  -1   6 -18   26.24    1.12
  -1   6 -19   12.97    0.81
  -1   6 -19   12.72    0.87
  -1   6 -20    6.05    0.71
  -1   6 -20    7.14    0.76
  -1   6 -21    0.10    0.41
  -1   6 -21    0.48    0.50
   1  -5 -27    1.75    0.58
   1  -5 -26   35.01    1.45
   1  -5 -25    0.84    0.54
   1  -5 -24   17.69    1.08
   1  -5 -23   17.86    1.00
   1  -5 -22   48.70    1.44
   1  -5 -21   24.69    1.07
   1  -5 -20    1.01    0.44
   1  -5 -19    4.52    0.52
   1  -5 -18   30.64    1.05
   1  -5 -17    1.17    0.32
   1  -5 -16   31.88    0.98
  -1   5  15   87.24    1.40
   1  -5 -15   71.40    1.38
  -1   5  14    5.57    0.50
   1  -5 -14    4.83    0.51
   1  -5 -14    5.83    0.28
  -1   5  13    0.63    0.25
   1  -5 -13    0.52    0.25
   1  -5 -13    0.67    0.13
  -1   5  12    1.05    0.24
   1  -5 -12    0.33    0.21
  -1   5  11    7.86    0.44
  -1   5  11    7.61    0.24
   1  -5 -11    6.65    0.45
  -1   5  10    1.49    0.21
  -1   5  10    1.41    0.17
   1  -5 -10    0.97    0.22
  -1   5   9  134.44    1.46
  -1   5   9  121.32    1.07
   1  -5  -9  114.30    1.43
  -1   5   8   12.72    0.44
  -1   5   8   10.80    0.27
   1  -5  -8   10.13    0.44
  -1   5   7   20.08    0.53
  -1   5   7   16.62    0.34
   1  -5  -7   15.27    0.50
  -1   5   6   15.55    0.45
  -1   5   6   12.86    0.32
   1  -5  -6   11.17    0.42
  -1   5   5   21.05    0.52
  -1   5   5   15.20    0.36
   1  -5  -5   16.05    0.46
  -1   5   4   97.59    1.11
  -1   5   4   72.29    0.83
   1  -5  -4   86.81    1.02
  -1   5   3  300.34    2.26
   1  -5  -3  400.64    2.85
  -1   5   2    6.99    0.32
   1  -5  -2   10.26    0.36
  -1   5   1  156.18    1.48
   1  -5  -1  235.64    1.85
  -1   5   0   50.04    0.80
   1  -5   0   79.70    0.87
  -1   5  -1   34.35    0.69
  -1   5  -2    2.75    0.27
  -1   5  -3   24.55    0.64
  -1   5  -4    1.76    0.24
  -1   5  -5    7.78    0.46
  -1   5  -6   16.93    0.49
  -1   5  -6   12.23    0.59
  -1   5  -7   91.05    1.13
  -1   5  -7   68.46    1.21
  -1   5  -8    8.56    0.47
  -1   5  -8    6.58    0.51
  -1   5  -9  109.65    1.37
  -1   5  -9   88.65    1.44
  -1   5 -10    1.65    0.26
  -1   5 -10    1.64    0.33
  -1   5 -11   17.25    0.66
  -1   5 -11   13.67    0.71
  -1   5 -12   45.22    1.00
  -1   5 -12   40.61    1.12
  -1   5 -13    4.90    0.54
  -1   5 -13    5.16    0.60
  -1   5 -14  137.64    1.86
  -1   5 -14  125.45    1.97
  -1   5 -15   -0.44    0.27
  -1   5 -15    0.40    0.38
  -1   5 -16    3.24    0.40
  -1   5 -16    3.55    0.51
  -1   5 -17    3.64    0.45
  -1   5 -17    4.20    0.54
  -1   5 -18   42.19    1.19
  -1   5 -18   47.21    1.36
  -1   5 -19    4.16    0.51
  -1   5 -19    6.19    0.70
  -1   5 -20   22.15    1.00
  -1   5 -20   24.77    1.07
  -1   5 -21    1.11    0.43
  -1   5 -21    0.98    0.49
  -1   5 -22    0.28    0.40
  -1   5 -22    0.29    0.47
   1  -4 -26    0.80    0.52
   1  -4 -25    1.60    0.54
   1  -4 -24    9.24    0.85
   1  -4 -23    0.32    0.45
   1  -4 -22   16.10    0.98
   1  -4 -21   46.59    1.40
   1  -4 -20   15.24    0.87
   1  -4 -19    8.51    0.73
   1  -4 -18   24.14    0.96
   1  -4 -17    0.27    0.29
   1  -4 -16    4.42    0.55
   1  -4 -15   23.67    0.84
   1  -4 -15   26.90    0.53
   1  -4 -14   16.91    0.71
   1  -4 -14   18.63    0.42
  -1   4  13  116.33    1.51
   1  -4 -13  102.09    1.53
   1  -4 -13  115.49    1.08
  -1   4  12   18.03    0.61
   1  -4 -12   16.04    0.63
   1  -4 -12   17.22    0.36
  -1   4  11   15.31    0.52
   1  -4 -11   12.91    0.55
   1  -4 -11   13.47    0.29
  -1   4  10   27.02    0.64
   1  -4 -10   24.26    0.67
   1  -4 -10   27.10    0.39
  -1   4   9   72.01    1.01
   1  -4  -9   59.16    0.98
  -1   4   8    5.16    0.33
  -1   4   8    4.69    0.17
   1  -4  -8    4.10    0.33
  -1   4   7   56.16    0.81
  -1   4   7   55.52    0.60
   1  -4  -7   44.50    0.77
  -1   4   6  158.96    1.48
  -1   4   6  146.14    1.26
   1  -4  -6  121.54    1.29
  -1   4   5    0.19    0.12
  -1   4   5    0.20    0.09
   1  -4  -5    0.26    0.12
  -1   4   4   20.20    0.47
  -1   4   4   15.59    0.33
   1  -4  -4   14.93    0.40
  -1   4   3  116.98    1.07
   1  -4  -3  129.78    1.21
  -1   4   2   53.62    0.69
   1  -4  -2   70.39    0.79
  -1   4   1    4.04    0.26
   1  -4  -1    6.03    0.25
  -1   4   0    6.80    0.32
   1  -4   0   10.70    0.30
  -1   4  -1   13.31    0.42
  -1   4  -2   35.31    0.67
  -1   4  -3  521.81    3.68
  -1   4  -4    0.59    0.19
  -1   4  -5   31.30    0.71
  -1   4  -6    0.16    0.14
  -1   4  -6    0.17    0.17
  -1   4  -7  191.38    1.73
  -1   4  -7  140.32    1.66
  -1   4  -8  125.34    1.38
  -1   4  -8  100.88    1.42
  -1   4  -9    1.68    0.23
  -1   4  -9    1.50    0.29
  -1   4 -10    7.62    0.47
  -1   4 -10    6.50    0.52
  -1   4 -11   17.25    0.64
  -1   4 -11   14.85    0.69
  -1   4 -12   48.66    1.01
  -1   4 -12   43.45    1.09
  -1   4 -13    2.41    0.34
  -1   4 -13    2.10    0.38
  -1   4 -14   11.28    0.60
  -1   4 -14   10.00    0.68
  -1   4 -15    0.59    0.32
  -1   4 -15    2.36    0.44
  -1   4 -16    0.67    0.32
  -1   4 -16    0.30    0.34
  -1   4 -17   13.81    0.75
  -1   4 -17   12.78    0.79
  -1   4 -18   23.22    0.93
  -1   4 -18   24.06    1.00
  -1   4 -19    3.73    0.47
  -1   4 -19    4.78    0.56
  -1   4 -20    0.98    0.41
  -1   4 -20    0.67    0.46
  -1   4 -21    0.56    0.41
  -1   4 -21    1.08    0.46
  -1   4 -22    1.31    0.42
  -1   4 -22    0.99    0.45
  -1   4 -23    3.37    0.58
  -1   4 -23    3.09    0.60
   1  -3 -26   21.04    1.16
   1  -3 -25    3.32    0.59
   1  -3 -24    0.84    0.48
   1  -3 -23    5.84    0.66
   1  -3 -22    1.64    0.46
   1  -3 -21   -0.07    0.39
   1  -3 -20    3.22    0.49
   1  -3 -19   29.09    1.06
   1  -3 -18   19.69    0.89
   1  -3 -17   10.44    0.70
   1  -3 -16    0.38    0.30
   1  -3 -16    0.79    0.20
   1  -3 -15    0.64    0.27
   1  -3 -15    1.48    0.20
   1  -3 -14    5.40    0.50
   1  -3 -14    6.33    0.31
   1  -3 -13   17.87    0.68
   1  -3 -13   20.30    0.45
   1  -3 -12    1.92    0.26
   1  -3 -12    1.80    0.22
  -1   3  11   26.65    0.68
   1  -3 -11   24.15    0.70
   1  -3 -11   26.46    0.43
  -1   3  10    3.36    0.32
   1  -3 -10    2.97    0.35
   1  -3 -10    3.42    0.19
  -1   3   9    8.83    0.40
   1  -3  -9    6.77    0.39
   1  -3  -9    7.69    0.21
  -1   3   8   17.62    0.49
   1  -3  -8   15.37    0.49
   1  -3  -8   16.98    0.27
  -1   3   7  103.79    1.14
   1  -3  -7   89.85    1.10
  -1   3   6   27.39    0.53
  -1   3   6   27.21    0.37
   1  -3  -6   23.26    0.52
  -1   3   5  239.70    1.90
  -1   3   5  243.75    2.35
   1  -3  -5  177.15    1.55
  -1   3   4   28.17    0.50
  -1   3   4   25.52    0.36
   1  -3  -4   18.77    0.42
  -1   3   3  315.62    2.32
  -1   3   3  266.54    2.10
   1  -3  -3  227.86    1.77
  -1   3   2   17.41    0.33
   1  -3  -2   20.30    0.37
  -1   3   1    0.48    0.10
   1  -3  -1    0.54    0.09
  -1   3   0    9.22    0.32
   1  -3   0   13.32    0.27
  -1   3  -1    1.62    0.17
  -1   3  -2    5.98    0.32
  -1   3  -3  672.23    4.42
  -1   3  -4    9.67    0.41
  -1   3  -5   45.95    0.64
  -1   3  -5   33.51    0.69
  -1   3  -6  101.75    1.08
  -1   3  -6   74.95    1.07
  -1   3  -7   17.63    0.48
  -1   3  -7   14.35    0.53
  -1   3  -8   24.04    0.58
  -1   3  -8   19.94    0.63
  -1   3  -9   54.39    0.90
  -1   3  -9   48.17    0.97
  -1   3 -10    1.13    0.22
  -1   3 -10    1.10    0.26
  -1   3 -11    2.05    0.26
  -1   3 -11    2.39    0.33
  -1   3 -12  163.11    1.85
  -1   3 -12  160.01    1.98
  -1   3 -13    4.12    0.48
  -1   3 -13    3.05    0.39
  -1   3 -14   55.16    1.13
  -1   3 -14   54.11    1.20
  -1   3 -15    9.73    0.63
  -1   3 -15    9.16    0.61
  -1   3 -16    7.41    0.60
  -1   3 -16    8.33    0.64
  -1   3 -17   55.47    1.25
  -1   3 -17   60.79    1.37
  -1   3 -18   17.84    0.85
  -1   3 -18   20.25    0.88
  -1   3 -19    3.08    0.44
  -1   3 -19    4.24    0.54
  -1   3 -20   29.21    1.10
  -1   3 -20   32.40    1.11
  -1   3 -21    0.13    0.35
  -1   3 -21    0.07    0.41
  -1   3 -22    5.32    0.61
  -1   3 -22    6.31    0.73
  -1   3 -23    0.17    0.42
  -1   3 -23    0.33    0.43
  -1   3 -24   25.52    1.15
  -1   3 -24   29.81    1.22
   1  -2 -26   -0.21    0.49
   1  -2 -25    0.42    0.48
   1  -2 -24   13.92    1.01
   1  -2 -23    4.47    0.60
   1  -2 -22    3.11    0.52
   1  -2 -21   34.36    1.21
   1  -2 -20   18.08    0.92
   1  -2 -19    0.48    0.36
   1  -2 -18   15.69    0.81
   1  -2 -17   22.42    0.88
   1  -2 -17   25.63    0.67
   1  -2 -16    2.85    0.39
   1  -2 -16    3.96    0.37
   1  -2 -15   54.62    1.19
   1  -2 -15   61.93    0.92
   1  -2 -14    8.93    0.57
   1  -2 -14    9.12    0.40
   1  -2 -13   57.64    1.13
   1  -2 -13   59.50    0.82
   1  -2 -12   90.10    1.36
   1  -2 -12   97.74    1.04
   1  -2 -11   21.98    0.66
   1  -2 -11   23.92    0.46
   1  -2 -10    0.17    0.16
   1  -2 -10    0.03    0.10
  -1   2   9    9.52    0.42
   1  -2  -9    8.66    0.42
   1  -2  -9    8.75    0.26
  -1   2   8   50.55    0.80
   1  -2  -8   47.43    0.81
   1  -2  -8   51.03    0.57
  -1   2   7   19.07    0.47
   1  -2  -7   19.83    0.51
   1  -2  -7   19.80    0.30
  -1   2   6  107.93    1.11
   1  -2  -6  113.44    1.19
  -1   2   5   18.85    0.41
   1  -2  -5   17.26    0.41
  -1   2   4    0.25    0.10
   1  -2  -4    0.16    0.09
  -1   2   3  214.36    1.68
   1  -2  -3  158.01    1.32
  -1   2   2   27.42    0.42
  -1   2   2   21.66    0.31
   1  -2  -2   16.67    0.29
  -1   2   1   91.04    0.85
   1  -2  -1   95.17    0.90
  -1   2   0    1.69    0.14
   1  -2   0    2.81    0.12
  -1   2  -1  140.76    1.22
  -1   2  -2   34.67    0.53
  -1   2  -3    2.86    0.17
  -1   2  -3    1.88    0.17
  -1   2  -4   70.23    0.74
  -1   2  -4   50.73    0.74
  -1   2  -5    4.93    0.25
  -1   2  -5    4.03    0.31
  -1   2  -6  129.08    1.23
  -1   2  -6  105.93    1.22
  -1   2  -7  526.01    3.59
  -1   2  -7  450.82    3.31
  -1   2  -8    5.68    0.35
  -1   2  -8    5.15    0.38
  -1   2  -9  104.40    1.25
  -1   2  -9   91.34    1.24
  -1   2 -10  132.04    1.49
  -1   2 -10  128.12    1.56
  -1   2 -11    8.53    0.45
  -1   2 -11    8.10    0.49
  -1   2 -12    0.24    0.21
  -1   2 -12    0.23    0.25
  -1   2 -13   15.65    0.66
  -1   2 -13   16.12    0.67
  -1   2 -14    7.39    0.52
  -1   2 -14    8.25    0.59
  -1   2 -15   68.09    1.29
  -1   2 -15   70.16    1.31
  -1   2 -16    1.59    0.34
  -1   2 -16    2.59    0.39
  -1   2 -17    2.09    0.36
  -1   2 -17    2.84    0.42
  -1   2 -18    0.38    0.31
  -1   2 -18    0.99    0.38
  -1   2 -19   13.60    0.82
  -1   2 -19   15.29    0.82
  -1   2 -20    6.47    0.72
  -1   2 -20    7.53    0.68
  -1   2 -21    3.86    0.54
  -1   2 -21    4.54    0.56
  -1   2 -22    2.21    0.47
  -1   2 -22    2.80    0.51
  -1   2 -23    0.47    0.41
  -1   2 -23    2.03    0.49
  -1   2 -24    7.18    0.83
   1  -1 -26    9.94    0.93
   1  -1 -25    3.05    0.58
   1  -1 -24    5.03    0.64
   1  -1 -23   32.94    1.26
   1  -1 -22    1.11    0.47
   1  -1 -21   -0.13    0.35
   1  -1 -20    0.34    0.39
   1  -1 -19   13.06    0.81
   1  -1 -18    1.85    0.39
   1  -1 -18    1.56    0.30
   1  -1 -17    0.49    0.33
   1  -1 -17    0.94    0.27
   1  -1 -16    1.69    0.36
   1  -1 -15   59.75    1.25
   1  -1 -15   66.24    1.02
   1  -1 -14   68.08    1.28
   1  -1 -14   73.00    1.02
   1  -1 -13   29.63    0.84
   1  -1 -13   34.11    0.68
   1  -1 -12    2.47    0.29
   1  -1 -12    2.85    0.30
   1  -1 -11    4.92    0.41
   1  -1 -11    5.47    0.30
   1  -1 -10    0.31    0.18
   1  -1 -10    0.23    0.12
   1  -1  -9    3.74    0.33
   1  -1  -9    4.23    0.24
   1  -1  -8    6.30    0.36
   1  -1  -8    7.16    0.26
  -1   1   7    9.01    0.36
   1  -1  -7    8.53    0.36
   1  -1  -7    8.75    0.25
  -1   1   6   20.53    0.46
   1  -1  -6   21.37    0.48
   1  -1  -6   21.73    0.33
  -1   1   5   93.75    0.97
   1  -1  -5  109.28    1.10
   1  -1  -5  108.54    1.10
  -1   1   4   23.11    0.41
   1  -1  -4   27.31    0.45
  -1   1   3    9.71    0.25
   1  -1  -3    7.27    0.21
  -1   1   2    1.99    0.12
   1  -1  -2    1.86    0.11
  -1   1   1   28.63    0.38
   1  -1  -1   19.95    0.28
  -1   1   0    1.56    0.08
  -1   1  -1    2.93    0.13
  -1   1  -2   10.14    0.18
  -1   1  -2    8.84    0.23
  -1   1  -3  319.07    2.56
  -1   1  -3  265.52    2.00
  -1   1  -4   22.43    0.37
  -1   1  -4   21.39    0.43
  -1   1  -5   60.04    0.70
  -1   1  -5   54.31    0.75
  -1   1  -6    5.48    0.25
  -1   1  -6    5.81    0.31
  -1   1  -7   30.31    0.57
  -1   1  -7   29.77    0.61
  -1   1  -8   43.91    0.73
  -1   1  -8   44.48    0.78
  -1   1  -9   29.30    0.64
  -1   1  -9   29.38    0.67
  -1   1 -10   41.93    0.81
  -1   1 -10   43.11    0.84
  -1   1 -11    3.66    0.40
  -1   1 -11    4.07    0.42
  -1   1 -12  111.95    1.47
  -1   1 -12  124.01    1.56
  -1   1 -13   30.20    0.82
  -1   1 -13   34.03    0.86
  -1   1 -14   77.07    1.32
  -1   1 -14   85.44    1.36
  -1   1 -15    1.31    0.29
  -1   1 -16   19.18    0.79
  -1   1 -16   22.18    0.77
  -1   1 -17   36.76    1.03
  -1   1 -17   40.32    1.05
  -1   1 -18    0.33    0.30
  -1   1 -18    0.82    0.34
  -1   1 -19   16.99    0.85
  -1   1 -19   19.39    0.81
  -1   1 -20   51.26    1.34
  -1   1 -20   60.01    1.37
  -1   1 -22   12.47    0.89
  -1   1 -22   14.22    0.84
  -1   1 -23   20.46    1.05
  -1   1 -23   24.18    1.02
  -1   1 -24    1.62    0.51
  -1   1 -25   -0.25    0.44
   1   0 -25    1.80    0.55
   1   0 -24    3.56    0.59
   1   0 -23    1.67    0.50
   1   0 -22    1.35    0.47
   1   0 -21    0.01    0.37
   1   0 -20    7.95    0.74
   1   0 -19   18.34    0.91
   1   0 -19   19.35    0.73
   1   0 -18   55.49    1.35
   1   0 -18   61.13    1.15
   1   0 -17   37.97    1.10
   1   0 -17   40.43    0.92
   1   0 -16    0.96    0.31
   1   0 -16    1.33    0.28
   1   0 -15   29.97    0.92
   1   0 -15   32.49    0.77
   1   0 -14   41.66    1.02
   1   0 -14   46.10    0.87
   1   0 -13   54.19    1.10
   1   0 -13   57.13    0.93
   1   0 -12   14.83    0.61
   1   0 -12   15.78    0.52
   1   0 -11    4.72    0.43
   1   0 -11    4.04    0.34
   1   0 -10   43.99    0.86
   1   0 -10   43.76    0.72
   1   0  -9   12.62    0.48
   1   0  -9   12.38    0.41
   1   0  -8   45.54    0.80
   1   0  -8   43.86    0.64
   1   0  -7  130.13    1.36
   1   0  -7  122.82    1.13
   1   0  -6   17.31    0.45
   1   0  -6   15.60    0.34
   1   0  -5  139.96    1.30
   1   0  -5  137.97    1.19
   1   0  -4   10.64    0.31
   1   0  -4    9.94    0.23
  -1   0   3   33.17    0.46
   1   0  -3   43.03    0.54
   1   0  -3   38.74    0.46
  -1   0   2    0.25    0.05
   1   0  -2    0.20    0.05
  -1   0   1  280.62    2.44
   1   0  -1  618.84    5.44
  -1   0  -2    0.29    0.04
  -1   0  -2    0.12    0.05
  -1   0  -3   98.60    0.91
  -1   0  -3  117.42    1.04
  -1   0  -4   36.02    0.47
  -1   0  -4   42.58    0.55
  -1   0  -5    5.63    0.24
  -1   0  -5    6.17    0.27
  -1   0  -6   20.61    0.44
  -1   0  -6   23.21    0.48
  -1   0  -7  109.43    1.15
  -1   0  -7  126.42    1.26
  -1   0  -8   11.52    0.40
  -1   0  -8   12.70    0.41
  -1   0  -9    1.56    0.19
  -1   0  -9    2.01    0.22
  -1   0 -10    8.99    0.42
  -1   0 -10    9.60    0.43
  -1   0 -11    6.86    0.42
  -1   0 -11    7.61    0.40
  -1   0 -12   -0.17    0.18
  -1   0 -12   -0.11    0.20
  -1   0 -13    3.81    0.42
  -1   0 -13    4.97    0.40
  -1   0 -14   15.58    0.68
  -1   0 -14   18.08    0.66
  -1   0 -15  112.85    1.65
  -1   0 -15  128.11    1.66
  -1   0 -16   14.01    0.72
  -1   0 -16   16.27    0.67
  -1   0 -17   66.62    1.35
  -1   0 -17   76.69    1.34
  -1   0 -18   76.99    1.52
  -1   0 -18   85.84    1.47
  -1   0 -20    0.18    0.39
  -1   0 -20    0.95    0.38
  -1   0 -21    1.69    0.43
  -1   0 -21    1.82    0.43
  -1   0 -22   20.64    0.99
  -1   0 -22   25.80    0.98
  -1   0 -23    7.41    0.80
  -1   0 -24   10.31    0.89
  -1   0 -25    4.57    0.60
   1   1 -25    0.43    0.51
   1   1 -24   12.60    0.94
   1   1 -23    5.38    0.63
   1   1 -22    3.33    0.53
   1   1 -21    0.74    0.45
   1   1 -20    9.08    0.76
   1   1 -20   10.63    0.67
   1   1 -19    6.07    0.67
   1   1 -19    6.46    0.58
   1   1 -18   22.05    0.92
   1   1 -18   25.29    0.83
   1   1 -17   66.21    1.44
   1   1 -17   67.28    1.23
   1   1 -16    7.93    0.62
   1   1 -16    9.20    0.55
   1   1 -15   65.19    1.31
   1   1 -15   68.90    1.18
   1   1 -14   29.38    0.89
   1   1 -14   30.71    0.79
   1   1 -13    0.77    0.29
   1   1 -13    0.91    0.25
   1   1 -12    2.79    0.32
   1   1 -12    2.80    0.29
   1   1 -11   10.79    0.53
   1   1 -11   10.13    0.48
   1   1 -10   20.98    0.64
   1   1 -10   20.26    0.57
   1   1  -9   74.46    1.10
   1   1  -9   68.07    0.93
   1   1  -8    7.81    0.43
   1   1  -8    7.28    0.36
   1   1  -7   37.18    0.69
   1   1  -7   33.50    0.59
   1   1  -6   29.09    0.58
   1   1  -6   25.27    0.48
   1   1  -5  145.27    1.35
   1   1  -5  127.38    1.16
   1   1  -4    3.30    0.23
   1   1  -4    2.62    0.22
   1   1  -3  249.23    1.89
   1   1  -3  199.18    1.59
   1   1  -2    3.85    0.15
   1   1  -1  100.84    0.94
   1   1   0    3.13    0.11
  -1  -1  -1  243.27    2.15
  -1  -1  -2    7.14    0.17
  -1  -1  -2    4.70    0.14
  -1  -1  -3    9.62    0.22
  -1  -1  -3    8.56    0.20
  -1  -1  -4   41.66    0.53
  -1  -1  -4   48.03    0.56
  -1  -1  -5   99.05    0.98
  -1  -1  -5  124.71    1.12
  -1  -1  -6   12.68    0.37
  -1  -1  -6   14.89    0.36
  -1  -1  -7    8.28    0.33
  -1  -1  -7    9.56    0.32
  -1  -1  -8    9.92    0.38
  -1  -1  -8   11.03    0.37
  -1  -1  -9    1.45    0.19
  -1  -1  -9    1.95    0.19
  -1  -1 -10   23.33    0.61
  -1  -1 -10   26.96    0.59
  -1  -1 -11    0.61    0.20
  -1  -1 -11    1.02    0.19
  -1  -1 -12   42.84    0.89
  -1  -1 -12   49.63    0.86
  -1  -1 -13   44.62    0.95
  -1  -1 -13   54.65    0.94
  -1  -1 -14   68.29    1.23
  -1  -1 -14   76.37    1.16
  -1  -1 -15   11.69    0.62
  -1  -1 -15   15.21    0.60
  -1  -1 -16    1.19    0.30
  -1  -1 -16    2.28    0.32
  -1  -1 -17    5.10    0.55
  -1  -1 -17    5.45    0.49
  -1  -1 -18   25.32    0.93
  -1  -1 -18   29.00    0.87
  -1  -1 -19   19.51    0.87
  -1  -1 -19   23.39    0.86
  -1  -1 -20   30.55    1.10
  -1  -1 -20   36.17    1.01
  -1  -1 -21    0.23    0.35
  -1  -1 -21    0.43    0.33
  -1  -1 -22    1.40    0.42
  -1  -1 -23   15.68    0.92
  -1  -1 -24    4.82    0.60
  -1  -1 -25    7.15    0.79
  -1  -1 -26    0.49    0.51
   1   2 -24    2.79    0.59
   1   2 -23    0.89    0.46
   1   2 -22    0.39    0.41
   1   2 -21   11.17    0.88
   1   2 -21   11.08    0.75
   1   2 -20   28.96    1.10
   1   2 -20   30.14    1.00
   1   2 -19   17.14    0.92
   1   2 -19   17.60    0.80
   1   2 -18   -0.35    0.29
   1   2 -18   -0.02    0.31
   1   2 -17   15.29    0.78
   1   2 -17   13.91    0.69
   1   2 -16    3.80    0.46
   1   2 -16    4.39    0.53
   1   2 -15    5.24    0.59
   1   2 -15    5.32    0.54
   1   2 -14   46.21    1.09
   1   2 -14   47.18    1.02
   1   2 -13    3.25    0.39
   1   2 -13    3.68    0.35
   1   2 -12    3.72    0.46
   1   2 -12    2.90    0.31
   1   2 -11    9.00    0.53
   1   2 -11    8.04    0.47
   1   2 -10   90.99    1.30
   1   2 -10   84.27    1.18
   1   2  -9    0.63    0.19
   1   2  -9    0.84    0.20
   1   2  -8   26.59    0.65
   1   2  -8   22.61    0.57
   1   2  -7  506.51    3.59
   1   2  -7  410.36    2.99
   1   2  -6    2.66    0.28
   1   2  -6    2.47    0.28
   1   2  -5   26.81    0.55
   1   2  -5   22.25    0.51
   1   2  -4   29.22    0.52
   1   2  -3  176.99    1.47
   1   2  -2    2.39    0.18
   1   2  -1   38.32    0.50
   1   2   0   19.51    0.32
  -1  -2  -1  161.93    1.34
   1   2   1  107.54    0.97
  -1  -2  -2    0.36    0.07
  -1  -2  -2    0.28    0.06
  -1  -2  -3   41.14    0.49
  -1  -2  -4   51.05    0.63
  -1  -2  -4   45.40    0.54
   1   2   4   51.03    0.56
  -1  -2  -5   64.34    0.77
  -1  -2  -5   70.11    0.74
  -1  -2  -6   15.98    0.41
  -1  -2  -6   19.34    0.38
  -1  -2  -7   60.66    0.83
  -1  -2  -7   74.13    0.82
  -1  -2  -8    1.55    0.18
  -1  -2  -8    2.01    0.21
  -1  -2  -9    6.67    0.36
  -1  -2  -9    8.09    0.32
  -1  -2 -10    0.49    0.18
  -1  -2 -10    0.42    0.14
  -1  -2 -11    5.33    0.38
  -1  -2 -11    6.15    0.33
  -1  -2 -12   11.54    0.52
  -1  -2 -12   14.32    0.47
  -1  -2 -13    0.10    0.21
  -1  -2 -13    0.14    0.16
  -1  -2 -14   16.52    0.68
  -1  -2 -14   20.16    0.60
  -1  -2 -15   71.01    1.30
  -1  -2 -15   83.17    1.21
  -1  -2 -16   14.42    0.69
  -1  -2 -16   16.73    0.61
  -1  -2 -17    7.37    0.59
  -1  -2 -17    9.02    0.54
  -1  -2 -18    3.47    0.42
  -1  -2 -18    3.29    0.38
  -1  -2 -19   13.17    0.81
  -1  -2 -19   16.19    0.69
  -1  -2 -20   10.19    0.78
  -1  -2 -20   10.94    0.64
  -1  -2 -21    3.84    0.50
  -1  -2 -22    0.64    0.39
  -1  -2 -23   20.72    1.01
  -1  -2 -24   12.64    0.93
  -1  -2 -25    2.94    0.55
  -1  -2 -26    1.49    0.51
   1   3 -24    2.91    0.60
   1   3 -23   -0.08    0.45
   1   3 -22    3.32    0.55
   1   3 -21   20.62    1.04
   1   3 -21   24.18    0.99
   1   3 -20    0.76    0.39
   1   3 -20    0.92    0.41
   1   3 -19   10.84    0.77
   1   3 -19   11.70    0.74
   1   3 -18    0.03    0.33
   1   3 -18    0.46    0.33
   1   3 -17   16.29    0.84
   1   3 -17   15.88    0.80
   1   3 -16    0.15    0.28
   1   3 -16    0.24    0.32
   1   3 -15   38.71    1.05
   1   3 -15   38.27    1.02
   1   3 -14    1.52    0.33
   1   3 -14    1.38    0.32
   1   3 -13   27.21    0.86
   1   3 -13   23.91    0.83
   1   3 -12   77.40    1.34
   1   3 -12   71.80    1.25
   1   3 -11   83.99    1.34
   1   3 -11   73.56    1.22
   1   3 -10    1.90    0.27
   1   3 -10    1.38    0.26
   1   3  -9   96.05    1.31
   1   3  -9   85.16    1.22
   1   3  -8    6.21    0.44
   1   3  -8    5.61    0.40
   1   3  -7  281.05    2.36
   1   3  -7  221.64    2.02
   1   3  -6   95.44    1.14
   1   3  -6   72.49    1.00
   1   3  -5  124.72    1.33
   1   3  -4   20.84    0.51
   1   3  -3   45.49    0.69
   1   3  -2   64.73    0.80
   1   3  -1   18.03    0.40
  -1  -3  -1  224.02    1.74
   1   3   1  148.86    1.27
   1   3   2   16.19    0.33
  -1  -3  -3  296.78    2.19
   1   3   3  211.66    1.66
  -1  -3  -4    1.73    0.20
  -1  -3  -4    1.40    0.17
   1   3   4    1.28    0.14
  -1  -3  -5   78.69    0.91
  -1  -3  -5   68.08    0.73
   1   3   5   68.87    0.70
  -1  -3  -6   38.48    0.65
  -1  -3  -6   39.89    0.54
   1   3   6   40.60    0.52
  -1  -3  -7    0.77    0.15
  -1  -3  -7    1.20    0.13
   1   3   7    1.01    0.13
  -1  -3  -8   26.17    0.59
  -1  -3  -8   30.50    0.51
  -1  -3  -9    0.18    0.14
  -1  -3  -9    0.47    0.12
  -1  -3 -10   19.92    0.58
  -1  -3 -10   24.13    0.50
  -1  -3 -11   22.16    0.64
  -1  -3 -11   26.61    0.56
  -1  -3 -12  113.99    1.50
  -1  -3 -12  142.19    1.43
  -1  -3 -13   66.57    1.18
  -1  -3 -13   81.87    1.07
  -1  -3 -14   14.07    0.62
  -1  -3 -14   17.43    0.53
  -1  -3 -15   14.82    0.67
  -1  -3 -15   17.77    0.56
  -1  -3 -16    2.39    0.35
  -1  -3 -16    2.74    0.29
  -1  -3 -17   10.74    0.65
  -1  -3 -17   13.15    0.55
  -1  -3 -18   14.53    0.76
  -1  -3 -18   17.30    0.63
  -1  -3 -19    0.09    0.31
  -1  -3 -19   -0.02    0.24
  -1  -3 -20   10.18    0.74
  -1  -3 -20   11.29    0.63
  -1  -3 -21   18.96    0.93
  -1  -3 -22   20.50    0.97
  -1  -3 -23    0.80    0.40
  -1  -3 -24    2.91    0.53
  -1  -3 -25    0.34    0.44
  -1  -3 -26    7.91    0.85
  -1  -3 -27    9.23    0.98
   1   4 -23    2.35    0.59
   1   4 -22    1.08    0.49
   1   4 -22    2.54    0.53
   1   4 -21    0.09    0.38
   1   4 -21   -0.04    0.40
   1   4 -20    2.46    0.49
   1   4 -20    2.82    0.47
   1   4 -19   32.11    1.13
   1   4 -19   34.20    1.13
   1   4 -18    9.22    0.72
   1   4 -18   10.85    0.79
   1   4 -17    4.12    0.50
   1   4 -17    5.90    0.63
   1   4 -16   12.46    0.78
   1   4 -16   13.22    0.78
   1   4 -15   -0.05    0.28
   1   4 -15    0.09    0.32
   1   4 -14   -0.41    0.30
   1   4 -14    0.05    0.31
   1   4 -13    9.22    0.67
   1   4 -13    8.15    0.60
   1   4 -12   46.91    1.09
   1   4 -12   37.64    0.97
   1   4 -11  118.39    1.62
   1   4 -11  100.04    1.51
   1   4 -10    6.50    0.49
   1   4 -10    6.26    0.50
   1   4  -9    5.42    0.48
   1   4  -9    4.80    0.45
   1   4  -8   41.27    0.86
   1   4  -8   32.29    0.80
   1   4  -7  165.53    1.70
   1   4  -7  129.72    1.54
   1   4  -6   30.62    0.73
   1   4  -5  151.00    1.58
   1   4  -4    9.30    0.43
   1   4  -3  226.41    1.95
   1   4  -2    7.05    0.36
   1   4  -1    0.50    0.13
   1   4   0    0.18    0.12
  -1  -4  -1  164.34    1.43
   1   4   1  105.66    1.07
  -1  -4  -2    8.60    0.34
   1   4   2    6.21    0.28
  -1  -4  -3  192.18    1.62
   1   4   3  134.43    1.21
  -1  -4  -4    6.49    0.32
   1   4   4    6.13    0.22
   1   4   4    4.69    0.23
  -1  -4  -5   59.18    0.82
   1   4   5   55.23    0.63
   1   4   5   47.53    0.63
  -1  -4  -6   13.80    0.43
  -1  -4  -6   12.69    0.33
   1   4   6   13.41    0.31
  -1  -4  -7   55.22    0.85
  -1  -4  -7   57.44    0.71
   1   4   7   59.10    0.70
  -1  -4  -8   33.71    0.69
  -1  -4  -8   34.90    0.55
   1   4   8   34.92    0.55
  -1  -4  -9    0.49    0.17
  -1  -4  -9    1.20    0.14
   1   4   9    1.11    0.15
  -1  -4 -10   38.19    0.82
  -1  -4 -10   42.96    0.66
   1   4  10   45.59    0.72
  -1  -4 -11    4.96    0.40
  -1  -4 -11    5.70    0.31
  -1  -4 -12    2.00    0.27
  -1  -4 -12    2.08    0.21
  -1  -4 -13    0.31    0.21
  -1  -4 -13    0.77    0.18
  -1  -4 -14    0.16    0.22
  -1  -4 -14    0.16    0.16
  -1  -4 -15    0.40    0.27
  -1  -4 -15    0.14    0.17
  -1  -4 -16    0.54    0.29
  -1  -4 -16    0.65    0.22
  -1  -4 -17    0.63    0.31
  -1  -4 -17    0.28    0.22
  -1  -4 -18    3.63    0.45
  -1  -4 -18    4.96    0.46
  -1  -4 -19   11.85    0.75
  -1  -4 -19   12.09    0.58
  -1  -4 -20    1.72    0.45
  -1  -4 -21    8.83    0.75
  -1  -4 -22    2.25    0.46
  -1  -4 -23    5.87    0.65
  -1  -4 -24    0.39    0.41
  -1  -4 -25    4.27    0.61
  -1  -4 -26   14.44    1.01
  -1  -4 -27   12.13    1.07
   1   5 -22    3.82    0.61
   1   5 -22    4.88    0.64
   1   5 -21    7.01    0.80
   1   5 -21    4.64    0.62
   1   5 -20    8.77    0.81
   1   5 -20    9.88    0.82
   1   5 -19   -0.24    0.38
   1   5 -19   -0.04    0.38
   1   5 -18    0.29    0.36
   1   5 -18    0.60    0.39
   1   5 -17   10.38    0.75
   1   5 -17   10.50    0.82
   1   5 -16    3.54    0.51
   1   5 -16    4.48    0.52
   1   5 -15   -0.15    0.33
   1   5 -15   -0.27    0.31
   1   5 -14   12.83    0.77
   1   5 -14   11.95    0.77
   1   5 -13   16.36    0.79
   1   5 -13   14.11    0.74
   1   5 -12   30.53    0.91
   1   5 -12   26.07    0.89
   1   5 -11    1.36    0.29
   1   5 -11    1.01    0.34
   1   5 -10    0.06    0.23
   1   5 -10   -0.16    0.27
   1   5  -9   90.08    1.34
   1   5  -9   72.30    1.27
   1   5  -8   34.03    0.80
   1   5  -8   26.21    0.77
   1   5  -7   99.16    1.39
   1   5  -6   30.72    0.78
   1   5  -5   11.56    0.52
   1   5  -4    1.19    0.23
   1   5  -3   56.62    0.93
   1   5  -2   63.56    0.95
   1   5  -1   83.19    1.06
   1   5   0    0.37    0.16
  -1  -5  -1    0.79    0.16
   1   5   1    1.12    0.18
  -1  -5  -2  105.11    1.13
   1   5   2   70.35    0.89
  -1  -5  -3  215.87    1.83
   1   5   3  152.44    1.41
  -1  -5  -4   17.00    0.47
   1   5   4   11.82    0.37
  -1  -5  -5    7.38    0.36
   1   5   5    7.94    0.27
   1   5   5    5.05    0.28
  -1  -5  -6  111.37    1.27
   1   5   6  113.08    1.07
   1   5   6   91.55    0.98
  -1  -5  -7    3.78    0.33
   1   5   7    3.50    0.24
   1   5   7    3.19    0.25
  -1  -5  -8    5.27    0.36
  -1  -5  -8    5.46    0.28
   1   5   8    5.30    0.26
  -1  -5  -9   56.31    0.96
  -1  -5  -9   60.36    0.78
   1   5   9   60.92    0.80
  -1  -5 -10   17.17    0.58
  -1  -5 -10   19.07    0.45
   1   5  10   19.40    0.48
  -1  -5 -11   10.30    0.51
  -1  -5 -11   11.59    0.38
   1   5  11   11.84    0.42
  -1  -5 -12    1.76    0.27
  -1  -5 -12    1.85    0.19
   1   5  12    1.87    0.22
  -1  -5 -13   53.08    1.08
  -1  -5 -13   57.91    0.84
  -1  -5 -14   28.10    0.85
  -1  -5 -14   31.37    0.65
  -1  -5 -15   12.29    0.66
  -1  -5 -15   12.86    0.47
  -1  -5 -16   40.04    1.07
  -1  -5 -16   44.34    0.81
  -1  -5 -17    2.58    0.42
  -1  -5 -17    2.93    0.29
  -1  -5 -18   14.95    0.79
  -1  -5 -18   17.00    0.61
  -1  -5 -19    1.30    0.40
  -1  -5 -20   10.26    0.77
  -1  -5 -21   26.15    1.11
  -1  -5 -22   58.07    1.53
  -1  -5 -23    1.85    0.46
  -1  -5 -24    1.61    0.50
  -1  -5 -25    7.73    0.85
  -1  -5 -26    2.61    0.64
  -1  -5 -27    0.68    0.57
   1   6 -22    7.34    0.79
   1   6 -22    8.71    0.86
   1   6 -21    2.60    0.54
   1   6 -21    2.53    0.57
   1   6 -20    0.90    0.46
   1   6 -20    0.64    0.48
   1   6 -19    1.56    0.47
   1   6 -19    2.24    0.51
   1   6 -18   62.35    1.53
   1   6 -18   60.41    1.53
   1   6 -17    8.83    0.74
   1   6 -17    9.18    0.85
   1   6 -16   26.12    1.05
   1   6 -16   25.93    1.09
   1   6 -15   12.10    0.84
   1   6 -15   11.75    0.81
   1   6 -14    5.53    0.68
   1   6 -14    4.54    0.52
   1   6 -13    3.06    0.40
   1   6 -13    3.13    0.45
   1   6 -12   27.29    0.93
   1   6 -12   21.00    0.87
   1   6 -11   55.18    1.17
   1   6 -11   43.45    1.12
   1   6 -10   13.93    0.64
   1   6 -10   11.47    0.71
   1   6  -9   31.65    0.84
   1   6  -9   23.62    0.81
   1   6  -8    1.42    0.29
   1   6  -8    1.49    0.31
   1   6  -7   57.90    1.15
   1   6  -6    0.10    0.23
   1   6  -5   12.74    0.58
   1   6  -4    1.23    0.26
   1   6  -3    8.02    0.47
   1   6  -1    4.07    0.36
   1   6   0   15.26    0.51
  -1  -6  -1  786.34    5.08
   1   6   1  514.45    3.64
  -1  -6  -2   23.34    0.57
   1   6   2   16.14    0.49
  -1  -6  -3  217.42    1.91
   1   6   3  145.16    1.44
  -1  -6  -4   30.48    0.65
   1   6   4   21.71    0.53
  -1  -6  -5  159.82    1.61
   1   6   5  118.47    1.24
  -1  -6  -6    0.56    0.17
   1   6   6    0.58    0.13
   1   6   6    0.56    0.14
  -1  -6  -7    0.65    0.18
   1   6   7    1.17    0.15
   1   6   7    0.52    0.14
  -1  -6  -8    9.89    0.47
   1   6   8   10.50    0.37
   1   6   8    8.67    0.36
  -1  -6  -9  224.67    2.18
   1   6   9  229.30    1.89
   1   6   9  222.48    1.85
  -1  -6 -10    4.66    0.41
  -1  -6 -10    5.28    0.31
   1   6  10    5.63    0.31
  -1  -6 -11    0.10    0.18
  -1  -6 -11    0.20    0.13
   1   6  11    0.51    0.17
  -1  -6 -12    3.96    0.42
  -1  -6 -12    4.78    0.31
   1   6  12    4.57    0.33
  -1  -6 -13    0.03    0.22
  -1  -6 -13   -0.06    0.14
   1   6  13    0.27    0.18
  -1  -6 -14    6.04    0.53
  -1  -6 -14    5.48    0.35
   1   6  14    4.93    0.42
  -1  -6 -15   39.36    1.04
  -1  -6 -15   42.81    0.78
  -1  -6 -16   53.22    1.24
  -1  -6 -16   61.32    0.94
  -1  -6 -17    3.84    0.45
  -1  -6 -17    3.64    0.37
  -1  -6 -18    6.48    0.69
  -1  -6 -19   -0.34    0.32
  -1  -6 -20    6.83    0.71
  -1  -6 -21   -0.18    0.38
  -1  -6 -22   21.85    1.04
  -1  -6 -23    7.00    0.84
  -1  -6 -24   -0.14    0.43
  -1  -6 -25    0.05    0.50
  -1  -6 -26   15.47    1.07
  -1  -6 -27    1.09    0.57
   1   7 -21    7.13    0.83
   1   7 -21    7.52    0.82
   1   7 -20   11.73    0.89
   1   7 -20   13.13    0.94
   1   7 -19    4.18    0.57
   1   7 -19    5.47    0.68
   1   7 -18   14.72    0.92
   1   7 -18   14.32    0.99
   1   7 -17    0.04    0.35
   1   7 -17    0.37    0.46
   1   7 -16    1.69    0.41
   1   7 -16    2.17    0.50
   1   7 -15    8.13    0.71
   1   7 -15    7.86    0.77
   1   7 -14    1.85    0.43
   1   7 -14    1.71    0.44
   1   7 -13   29.97    0.98
   1   7 -13   24.72    0.99
   1   7 -12    7.95    0.69
   1   7 -12    7.03    0.69
   1   7 -11    4.17    0.42
   1   7 -11    4.10    0.51
   1   7 -10    3.26    0.40
   1   7 -10    2.57    0.42
   1   7  -9    6.33    0.57
   1   7  -9    5.19    0.56
   1   7  -8    1.31    0.33
   1   7  -7   45.70    1.07
   1   7  -6    4.98    0.52
   1   7  -5   53.67    1.10
   1   7  -4   29.30    0.81
   1   7  -3   73.64    1.21
   1   7  -2    0.54    0.22
   1   7  -1  129.69    1.56
   1   7   0    2.38    0.27
  -1  -7  -1  186.74    1.79
   1   7   1  122.90    1.46
  -1  -7  -2   14.91    0.51
   1   7   2   10.73    0.46
  -1  -7  -3  178.39    1.75
   1   7   3  117.35    1.35
  -1  -7  -4   99.22    1.25
   1   7   4   64.73    0.95
  -1  -7  -5   39.66    0.80
   1   7   5   28.43    0.63
  -1  -7  -6   40.76    0.82
   1   7   6   42.22    0.70
   1   7   6   30.25    0.62
  -1  -7  -7   23.29    0.66
   1   7   7   25.00    0.54
   1   7   7   20.35    0.53
  -1  -7  -8   12.93    0.53
   1   7   8   13.33    0.43
   1   7   8   10.88    0.41
  -1  -7  -9    0.98    0.22
   1   7   9    1.53    0.20
   1   7   9    1.08    0.18
  -1  -7 -10    0.65    0.22
   1   7  10    0.81    0.18
   1   7  10    0.48    0.16
  -1  -7 -11   53.49    1.07
   1   7  11   61.10    0.90
   1   7  11   57.19    0.84
  -1  -7 -12    9.18    0.55
   1   7  12   10.39    0.45
   1   7  12    8.87    0.39
  -1  -7 -13   33.51    0.94
  -1  -7 -13   35.66    0.69
   1   7  13   37.75    0.78
  -1  -7 -14   40.82    1.06
  -1  -7 -14   46.25    0.80
   1   7  14   45.08    0.89
  -1  -7 -15    0.45    0.29
  -1  -7 -15    0.43    0.20
   1   7  15    0.47    0.26
  -1  -7 -16    0.40    0.31
  -1  -7 -16    0.30    0.20
  -1  -7 -17    1.59    0.38
  -1  -7 -18    2.63    0.44
  -1  -7 -19    0.73    0.37
  -1  -7 -20   13.32    0.85
  -1  -7 -21    3.31    0.51
  -1  -7 -22   -0.44    0.41
  -1  -7 -23    0.12    0.39
  -1  -7 -24    1.52    0.52
  -1  -7 -25    0.67    0.50
  -1  -7 -26   -0.23    0.45
  -1  -7 -27    0.04    0.52
   1   8 -20    1.17    0.50
   1   8 -20    1.14    0.56
   1   8 -19    5.71    0.64
   1   8 -19    5.19    0.72
   1   8 -18    1.87    0.46
   1   8 -18    2.20    0.60
   1   8 -17   -0.06    0.38
   1   8 -17   -0.22    0.48
   1   8 -16    0.30    0.40
   1   8 -16    0.83    0.49
   1   8 -15   -0.03    0.33
   1   8 -15    0.24    0.40
   1   8 -14    0.34    0.38
   1   8 -14    0.42    0.42
   1   8 -13    0.03    0.34
   1   8 -13   -0.04    0.38
   1   8 -12    2.56    0.42
   1   8 -12    2.43    0.47
   1   8 -11   57.23    1.28
   1   8 -11   44.71    1.24
   1   8 -10   77.65    1.42
   1   8 -10   60.40    1.39
   1   8  -9   14.53    0.74
   1   8  -9   10.46    0.72
   1   8  -8    6.90    0.63
   1   8  -7    0.41    0.30
   1   8  -6    2.00    0.38
   1   8  -5    9.31    0.62
   1   8  -4   -0.02    0.23
   1   8  -3  126.57    1.70
   1   8  -2   23.61    0.75
   1   8  -1   29.96    0.80
   1   8   0   31.73    0.80
  -1  -8  -1   34.50    0.76
   1   8   1   21.42    0.66
  -1  -8  -2   26.32    0.71
   1   8   2   18.37    0.63
  -1  -8  -3   12.39    0.56
   1   8   3    8.00    0.44
  -1  -8  -4   57.05    0.98
   1   8   4   39.10    0.81
  -1  -8  -5   27.59    0.72
   1   8   5   18.47    0.58
  -1  -8  -6    9.49    0.50
   1   8   6    6.14    0.37
  -1  -8  -7   31.41    0.79
   1   8   7   33.07    0.68
   1   8   7   22.56    0.60
  -1  -8  -8   18.45    0.65
   1   8   8   21.44    0.56
   1   8   8   15.82    0.52
  -1  -8  -9  283.41    2.66
   1   8   9  306.95    2.46
   1   8   9  244.33    2.11
  -1  -8 -10    6.47    0.48
   1   8  10    7.11    0.41
   1   8  10    6.30    0.37
  -1  -8 -11   15.12    0.64
   1   8  11   17.91    0.53
   1   8  11   14.79    0.50
  -1  -8 -12   14.66    0.68
   1   8  12   18.19    0.55
   1   8  12   17.08    0.52
  -1  -8 -13   -0.03    0.27
   1   8  13    0.67    0.23
   1   8  13    0.42    0.20
   1   8  14   18.65    0.63
   1   8  14   16.91    0.54
  -1  -8 -15    3.94    0.46
   1   8  15    5.10    0.48
   1   8  15    4.64    0.39
  -1  -8 -16   31.23    1.04
   1   8  16   37.23    0.89
  -1  -8 -17    1.59    0.37
   1   8  17    1.97    0.33
  -1  -8 -18   39.04    1.18
  -1  -8 -19    8.30    0.78
  -1  -8 -20    1.23    0.42
  -1  -8 -21    2.79    0.50
  -1  -8 -22    8.57    0.82
  -1  -8 -23    3.61    0.59
  -1  -8 -24    1.70    0.55
  -1  -8 -25    0.32    0.48
  -1  -8 -26    3.79    0.64
  -1  -8 -27    0.38    0.53
   1   9 -19   -0.29    0.42
   1   9 -19    0.27    0.49
   1   9 -18    4.53    0.60
   1   9 -18    4.80    0.69
   1   9 -17    3.38    0.55
   1   9 -17    2.86    0.61
   1   9 -16    0.35    0.41
   1   9 -16   -0.55    0.41
   1   9 -15    0.20    0.39
   1   9 -15   -0.68    0.39
   1   9 -14    1.03    0.42
   1   9 -14    1.09    0.48
   1   9 -13    4.00    0.48
   1   9 -13    3.35    0.56
   1   9 -12   87.58    1.63
   1   9 -12   70.27    1.63
   1   9 -11    0.21    0.34
   1   9 -11    0.33    0.37
   1   9 -10   23.58    0.91
   1   9 -10   17.82    0.95
   1   9  -9   43.02    1.23
   1   9  -8   13.42    0.80
   1   9  -7   19.22    0.86
   1   9  -6   28.22    0.97
   1   9  -5   15.37    0.77
   1   9  -4   12.90    0.70
   1   9  -3    5.13    0.54
   1   9  -2    0.04    0.26
   1   9  -1   31.55    0.88
   1   9   0   23.47    0.75
   1   9   1   22.42    0.75
  -1  -9  -2   17.83    0.64
   1   9   2   11.84    0.59
  -1  -9  -3   63.19    1.10
   1   9   3   38.80    0.87
  -1  -9  -4    0.94    0.24
   1   9   4    0.60    0.22
  -1  -9  -5   62.47    1.11
   1   9   5   41.10    0.87
  -1  -9  -6   25.22    0.74
   1   9   6   16.50    0.56
  -1  -9  -7  158.29    1.86
   1   9   7  177.27    1.77
   1   9   7  112.66    1.40
  -1  -9  -8    5.08    0.51
   1   9   8    4.42    0.38
   1   9   8    2.93    0.29
  -1  -9  -9   27.44    0.81
   1   9   9   31.58    0.72
   1   9   9   22.59    0.62
  -1  -9 -10    0.47    0.25
   1   9  10    0.54    0.20
  -1  -9 -11    7.04    0.58
   1   9  11    7.91    0.46
   1   9  11    6.59    0.42
  -1  -9 -12    0.26    0.26
   1   9  12    0.33    0.20
   1   9  12    0.21    0.18
  -1  -9 -13   45.89    1.13
   1   9  13   55.30    0.97
   1   9  13   47.37    0.85
  -1  -9 -14   76.10    1.50
   1   9  14   87.31    1.26
   1   9  14   80.41    1.11
  -1  -9 -15    2.22    0.41
   1   9  15    3.08    0.35
   1   9  15    2.40    0.28
  -1  -9 -16    1.25    0.38
   1   9  16    2.05    0.33
   1   9  16    1.69    0.26
  -1  -9 -17   10.56    0.74
   1   9  17   12.85    0.64
   1   9  17   10.33    0.50
  -1  -9 -18    7.25    0.70
   1   9  18    7.31    0.55
  -1  -9 -19    0.23    0.35
  -1  -9 -20    1.31    0.44
  -1  -9 -21   15.38    0.94
  -1  -9 -22   13.59    0.93
  -1  -9 -23   -0.27    0.41
  -1  -9 -24   10.86    0.94
  -1  -9 -25    1.85    0.57
  -1  -9 -26    4.27    0.68
   1  10 -18    0.01    0.53
   1  10 -17   13.59    0.98
   1  10 -17   13.12    1.03
   1  10 -16    7.16    0.85
   1  10 -16    5.25    0.69
   1  10 -15    0.11    0.39
   1  10 -15    0.07    0.46
   1  10 -14    3.17    0.53
   1  10 -14    3.11    0.58
   1  10 -13    5.54    0.58
   1  10 -13    4.84    0.63
   1  10 -12   26.87    1.04
   1  10 -12   20.83    1.06
   1  10 -11    4.79    0.51
   1  10 -11    3.58    0.57
   1  10 -10   14.90    0.83
   1  10 -10   11.70    0.85
   1  10  -9    8.97    0.77
   1  10  -8    1.70    0.45
   1  10  -7    0.95    0.40
   1  10  -6   55.31    1.34
   1  10  -5   72.25    1.51
   1  10  -4    1.35    0.37
   1  10  -3   -0.03    0.30
   1  10  -2    9.14    0.63
   1  10  -1    0.24    0.28
   1  10   0    0.86    0.30
   1  10   1   61.62    1.20
  -1 -10  -2   65.76    1.17
   1  10   2   42.11    0.99
  -1 -10  -3  191.18    2.09
   1  10   3  114.62    1.59
  -1 -10  -4   42.82    0.96
   1  10   4   28.46    0.82
  -1 -10  -5    1.68    0.32
   1  10   5    1.12    0.28
  -1 -10  -6    0.14    0.23
   1  10   6   -0.01    0.20
  -1 -10  -7   21.92    0.77
   1  10   7   15.19    0.58
  -1 -10  -8    0.36    0.24
   1  10   8    0.12    0.22
   1  10   8   -0.07    0.21
  -1 -10  -9  173.91    2.10
   1  10   9  191.89    1.95
   1  10   9  137.10    1.62
  -1 -10 -10   23.35    0.81
   1  10  10   26.04    0.70
   1  10  10   21.63    0.66
  -1 -10 -11    1.68    0.33
   1  10  11    1.69    0.27
   1  10  11    1.16    0.25
  -1 -10 -12    5.75    0.57
   1  10  12    6.64    0.46
   1  10  12    7.35    0.47
  -1 -10 -13   27.53    0.94
   1  10  13   33.34    0.80
   1  10  13   29.62    0.73
  -1 -10 -14   -0.35    0.27
   1  10  14   -0.04    0.22
   1  10  14    0.20    0.21
  -1 -10 -15    0.73    0.34
   1  10  15    0.78    0.27
   1  10  15    0.94    0.24
  -1 -10 -16    3.01    0.45
   1  10  16    4.66    0.49
   1  10  16    4.03    0.40
  -1 -10 -17   54.28    1.38
   1  10  17   63.26    1.17
  -1 -10 -18    4.45    0.53
   1  10  18    4.83    0.52
  -1 -10 -19    1.50    0.44
   1  10  19    1.49    0.37
  -1 -10 -20    0.56    0.41
  -1 -10 -21    0.66    0.44
  -1 -10 -22   16.76    1.01
  -1 -10 -23    0.33    0.45
  -1 -10 -24   24.15    1.19
  -1 -10 -25   -0.55    0.44
  -1 -10 -26    4.92    0.71
   1  11 -16    0.90    0.52
   1  11 -15    0.01    0.42
   1  11 -15    0.47    0.54
   1  11 -14    2.16    0.50
   1  11 -14    2.39    0.61
   1  11 -13    0.17    0.39
   1  11 -13    0.65    0.46
   1  11 -12   20.72    0.99
   1  11 -12   16.41    1.03
   1  11 -11   20.03    0.96
   1  11 -11   15.11    0.98
   1  11 -10    6.69    0.74
   1  11 -10    5.12    0.64
   1  11  -9    4.53    0.58
   1  11  -8   22.97    1.03
   1  11  -7    0.26    0.37
   1  11  -6   15.04    0.85
   1  11  -5   22.41    0.94
   1  11  -4   13.80    0.79
   1  11  -3   50.98    1.27
   1  11  -2   -0.18    0.31
   1  11  -1   34.15    1.03
   1  11   0    0.83    0.33
   1  11   1    0.33    0.30
  -1 -11  -2    7.23    0.59
   1  11   2    5.37    0.54
  -1 -11  -3  202.89    2.23
   1  11   3  126.53    1.79
  -1 -11  -4   31.73    0.93
   1  11   4   21.23    0.76
  -1 -11  -5   70.33    1.29
   1  11   5   46.23    1.03
  -1 -11  -6   -0.21    0.25
   1  11   6    0.12    0.25
  -1 -11  -7   72.36    1.34
   1  11   7   50.05    1.05
  -1 -11  -8    0.03    0.27
   1  11   8   -0.18    0.24
   1  11   8   -0.25    0.22
  -1 -11  -9   35.24    0.98
   1  11   9   38.09    0.88
   1  11   9   27.05    0.77
  -1 -11 -10    6.90    0.59
   1  11  10    6.81    0.49
   1  11  10    5.39    0.47
  -1 -11 -11   10.43    0.66
   1  11  11   11.56    0.58
   1  11  11    8.51    0.51
  -1 -11 -12   13.04    0.73
   1  11  12   15.67    0.65
   1  11  12   11.93    0.55
  -1 -11 -13    7.37    0.65
   1  11  13    9.17    0.54
   1  11  13    9.14    0.52
  -1 -11 -14    8.17    0.67
   1  11  14    9.99    0.55
   1  11  14    9.20    0.52
  -1 -11 -15   12.38    0.76
   1  11  15   14.66    0.64
   1  11  15   12.39    0.55
  -1 -11 -16    0.14    0.31
   1  11  16    0.40    0.27
   1  11  16    0.15    0.23
  -1 -11 -17    1.93    0.45
   1  11  17    2.40    0.38
  -1 -11 -18    2.03    0.44
   1  11  18    2.92    0.40
  -1 -11 -19   22.75    1.05
  -1 -11 -20    2.93    0.53
  -1 -11 -21   19.31    1.05
  -1 -11 -22   32.31    1.29
  -1 -11 -23    0.62    0.47
  -1 -11 -24    3.60    0.61
  -1 -11 -25    0.78    0.50
  -1 -11 -26    3.66    0.69
   1  12 -15    5.12    0.73
   1  12 -14    8.75    0.92
   1  12 -13    9.02    0.85
   1  12 -13    9.11    0.98
   1  12 -12   13.11    0.90
   1  12 -12   11.09    0.95
   1  12 -11   30.46    1.17
   1  12 -11   22.83    1.16
   1  12 -10    0.77    0.43
   1  12 -10    1.43    0.51
   1  12  -9   17.44    1.06
   1  12  -8   16.12    0.96
   1  12  -7    9.13    0.81
   1  12  -6    1.05    0.45
   1  12  -5    0.69    0.40
   1  12  -4    1.18    0.44
   1  12  -3   40.59    1.20
   1  12  -2   19.18    0.89
   1  12  -1    3.55    0.47
   1  12   0   14.71    0.78
   1  12   1  102.77    1.72
   1  12   2    3.73    0.47
  -1 -12  -3    0.30    0.33
   1  12   3    0.23    0.32
  -1 -12  -4   85.86    1.48
   1  12   4   51.84    1.19
  -1 -12  -5   21.31    0.80
   1  12   5   12.35    0.65
  -1 -12  -6    0.18    0.30
   1  12   6    0.33    0.27
  -1 -12  -7   48.00    1.16
   1  12   7   32.70    0.90
  -1 -12  -8    8.97    0.68
   1  12   8    9.15    0.60
   1  12   8    6.47    0.54
  -1 -12  -9   16.13    0.76
   1  12   9   17.66    0.71
   1  12   9   12.00    0.63
  -1 -12 -10    1.21    0.34
   1  12  10    1.33    0.33
   1  12  10    0.39    0.29
  -1 -12 -11    0.23    0.31
   1  12  11    0.02    0.27
   1  12  11   -0.14    0.26
  -1 -12 -12   22.20    0.91
   1  12  12   28.47    0.85
   1  12  12   21.21    0.72
  -1 -12 -13    2.27    0.42
   1  12  13    4.85    0.54
   1  12  13    3.14    0.37
  -1 -12 -14    1.99    0.41
   1  12  14    2.78    0.36
   1  12  14    2.34    0.32
  -1 -12 -15    2.43    0.44
   1  12  15    2.70    0.38
   1  12  15    2.69    0.34
  -1 -12 -16    0.13    0.33
   1  12  16   -0.19    0.27
  -1 -12 -17   21.59    1.00
  -1 -12 -18   -0.08    0.37
  -1 -12 -19    8.22    0.78
  -1 -12 -20   12.77    0.92
  -1 -12 -21    0.22    0.42
  -1 -12 -22    1.41    0.55
  -1 -12 -23    1.63    0.52
  -1 -12 -24    0.42    0.50
  -1 -12 -25   -0.03    0.52
   1  13 -13    2.40    0.64
   1  13 -12    1.66    0.56
   1  13 -11   -0.13    0.46
   1  13 -10   20.52    1.02
   1  13 -10   15.51    1.07
   1  13  -9   20.72    1.10
   1  13  -8   12.92    0.93
   1  13  -7   43.56    1.39
   1  13  -6   19.65    1.02
   1  13  -5    1.41    0.45
   1  13  -4   40.87    1.29
   1  13  -3    6.47    0.72
   1  13  -2    0.18    0.33
   1  13  -1   29.36    1.07
   1  13   0    4.06    0.51
   1  13   1    7.90    0.73
   1  13   2    0.55    0.35
  -1 -13  -3   16.86    0.81
   1  13   3    9.90    0.68
  -1 -13  -4    0.44    0.31
   1  13   4    0.21    0.30
  -1 -13  -5    9.07    0.71
   1  13   5    6.02    0.57
  -1 -13  -6    3.13    0.41
   1  13   6    2.00    0.39
  -1 -13  -7    3.84    0.44
   1  13   7    2.68    0.38
  -1 -13  -8    0.43    0.35
   1  13   8   -0.02    0.30
  -1 -13  -9   13.95    0.78
   1  13   9   15.16    0.74
   1  13   9   10.36    0.65
  -1 -13 -10    0.21    0.32
   1  13  10    0.44    0.32
   1  13  10    0.08    0.30
  -1 -13 -11   11.78    0.76
   1  13  11   13.03    0.67
   1  13  11    9.14    0.61
  -1 -13 -12    2.20    0.42
   1  13  12    2.25    0.37
   1  13  12    1.19    0.33
  -1 -13 -13    1.07    0.38
   1  13  13    1.65    0.35
   1  13  13    1.22    0.32
  -1 -13 -14   46.29    1.33
   1  13  14   50.59    1.13
   1  13  14   43.19    0.99
  -1 -13 -15   41.44    1.30
   1  13  15   45.78    1.09
   1  13  15   38.65    0.95
  -1 -13 -16    1.29    0.43
  -1 -13 -17   -0.08    0.39
  -1 -13 -18    0.72    0.40
  -1 -13 -19   -0.18    0.43
  -1 -13 -20   -0.60    0.39
  -1 -13 -21   11.13    0.96
  -1 -13 -22   20.66    1.12
  -1 -13 -23    6.76    0.84
  -1 -13 -24    1.03    0.57
   1  14 -12    0.06    0.51
   1  14 -11    0.78    0.56
   1  14 -10    9.96    0.94
   1  14  -9    0.55    0.53
   1  14  -8   59.20    1.69
   1  14  -7   15.10    1.01
   1  14  -6    7.78    0.81
   1  14  -5   16.35    1.02
   1  14  -4    9.10    0.83
   1  14  -3   15.95    0.99
   1  14  -2    7.66    0.77
   1  14  -1    7.48    0.80
   1  14   0    1.02    0.42
   1  14   1   64.08    1.51
   1  14   2    0.76    0.38
   1  14   3   23.70    0.96
  -1 -14  -4   16.30    0.87
   1  14   4    9.20    0.75
  -1 -14  -5   -0.24    0.31
   1  14   5    0.07    0.34
  -1 -14  -6    4.48    0.48
   1  14   6    2.27    0.40
  -1 -14  -7    0.07    0.31
   1  14   7    0.12    0.30
  -1 -14  -8   22.70    0.94
   1  14   8   13.23    0.75
  -1 -14  -9  123.17    2.00
   1  14   9  132.43    1.90
   1  14   9   83.22    1.52
  -1 -14 -10   14.21    0.83
   1  14  10   15.62    0.79
   1  14  10   11.34    0.70
  -1 -14 -11   28.42    1.09
   1  14  11   32.00    0.97
   1  14  11   22.01    0.84
  -1 -14 -12   18.70    0.95
   1  14  12   20.49    0.83
   1  14  12   15.58    0.73
  -1 -14 -13   20.61    0.97
   1  14  13   24.56    0.89
   1  14  13   20.76    0.82
  -1 -14 -14   -0.31    0.33
   1  14  14   -0.21    0.30
   1  14  14    0.00    0.27
  -1 -14 -15   18.45    0.96
  -1 -14 -16    0.99    0.41
  -1 -14 -17   12.21    0.89
  -1 -14 -18    1.77    0.53
  -1 -14 -19    1.17    0.46
  -1 -14 -20   -0.15    0.43
  -1 -14 -21    0.26    0.43
  -1 -14 -22    0.78    0.51
  -1 -14 -23   -0.39    0.46
  -1 -14 -24    0.67    0.53
   1  15 -10    9.46    0.95
   1  15  -9    0.75    0.51
   1  15  -8    8.48    0.87
   1  15  -7    4.70    0.65
   1  15  -6   -0.11    0.44
   1  15  -5    2.09    0.52
   1  15  -4    5.60    0.66
   1  15  -3    0.49    0.43
   1  15  -2   11.36    0.90
   1  15  -1   10.55    0.82
   1  15   0    8.40    0.77
   1  15   1   12.33    0.83
   1  15   2   19.75    1.00
   1  15   3   34.58    1.19
   1  15   4   15.05    0.83
  -1 -15  -5    6.24    0.75
   1  15   5    3.74    0.50
  -1 -15  -6   19.28    0.91
   1  15   6   12.46    0.76
  -1 -15  -7    4.43    0.54
   1  15   7    3.31    0.46
  -1 -15  -8    0.55    0.36
   1  15   8   -0.40    0.32
  -1 -15  -9    9.99    0.78
   1  15   9    9.33    0.75
   1  15   9    6.38    0.66
  -1 -15 -10    0.80    0.41
   1  15  10    0.26    0.38
   1  15  10    0.58    0.37
  -1 -15 -11   17.81    0.91
   1  15  11   19.73    0.85
   1  15  11   14.12    0.75
  -1 -15 -12    0.96    0.41
   1  15  12    1.35    0.39
   1  15  12    0.79    0.35
  -1 -15 -13    1.95    0.45
   1  15  13    1.92    0.41
   1  15  13    1.54    0.38
  -1 -15 -14    7.43    0.74
   1  15  14    6.57    0.59
  -1 -15 -15    0.69    0.46
  -1 -15 -16   -0.17    0.37
  -1 -15 -17    1.25    0.47
  -1 -15 -18    2.53    0.55
  -1 -15 -19    2.71    0.56
  -1 -15 -20   15.76    1.03
  -1 -15 -21   -0.30    0.44
  -1 -15 -22   -0.78    0.42
  -1 -15 -23    7.37    0.83
   1  16  -7    1.65    0.52
   1  16  -6    5.10    0.69
   1  16  -5    6.76    0.81
   1  16  -4    1.62    0.55
   1  16  -3    0.76    0.45
   1  16  -2    1.84    0.51
   1  16  -1    0.17    0.40
   1  16   0    5.13    0.63
   1  16   1   -0.20    0.38
   1  16   2    2.14    0.49
   1  16   3   14.85    0.89
   1  16   4    5.08    0.58
   1  16   5    0.34    0.37
  -1 -16  -6   -0.38    0.39
   1  16   6   -0.08    0.35
  -1 -16  -7    5.15    0.60
   1  16   7    3.54    0.53
  -1 -16  -8   87.47    1.79
   1  16   8   61.40    1.48
  -1 -16  -9   11.86    0.89
   1  16   9   13.31    0.87
   1  16   9    9.21    0.76
  -1 -16 -10    0.09    0.40
   1  16  10    0.28    0.41
   1  16  10   -0.16    0.34
  -1 -16 -11    0.13    0.41
   1  16  11   -0.07    0.37
   1  16  11   -0.27    0.33
  -1 -16 -12   42.79    1.35
   1  16  12   31.98    1.05
  -1 -16 -13   -0.01    0.41
   1  16  13   -0.07    0.33
  -1 -16 -14    0.83    0.43
  -1 -16 -15    0.15    0.40
  -1 -16 -16   11.71    0.89
  -1 -16 -17   -0.54    0.43
  -1 -16 -18    3.93    0.61
  -1 -16 -19    3.94    0.63
  -1 -16 -20    7.34    0.87
  -1 -16 -21    3.47    0.63
   1  17  -5   -0.70    0.44
   1  17  -4    5.91    0.72
   1  17  -3    2.11    0.58
   1  17  -2    0.83    0.49
   1  17  -1    4.88    0.66
   1  17   0    0.45    0.44
   1  17   1    1.57    0.49
   1  17   2    0.43    0.45
   1  17   3   11.51    0.87
   1  17   4   12.24    0.86
   1  17   5   11.11    0.88
  -1 -17  -6   13.97    0.96
   1  17   6    8.58    0.76
  -1 -17  -7   11.97    0.92
   1  17   7    7.28    0.73
  -1 -17  -8   85.47    1.82
   1  17   8   57.82    1.50
  -1 -17  -9    0.95    0.46
   1  17   9    0.85    0.47
   1  17   9    0.10    0.37
  -1 -17 -10   14.63    0.90
   1  17  10   16.66    0.94
   1  17  10   10.51    0.82
  -1 -17 -11   -0.42    0.40
   1  17  11    0.03    0.39
  -1 -17 -12    5.47    0.65
   1  17  12    3.43    0.51
  -1 -17 -13    3.75    0.57
  -1 -17 -14   -0.59    0.43
  -1 -17 -15   -0.58    0.38
  -1 -17 -16   19.73    1.07
  -1 -17 -17    7.78    0.90
  -1 -17 -18    5.48    0.69
  -1 -17 -19    0.10    0.48
   1  18  -1    8.68    0.92
   1  18   0    5.92    0.70
   1  18   1    0.48    0.46
   1  18   2    1.36    0.50
   1  18   3    0.83    0.46
   1  18   4    1.36    0.53
   1  18   5   -0.43    0.39
   1  18   6   11.09    0.91
  -1 -18  -7    1.18    0.46
   1  18   7    0.78    0.43
  -1 -18  -8    0.65    0.44
   1  18   8    0.18    0.44
  -1 -18  -9    4.52    0.64
   1  18   9    4.65    0.65
   1  18   9    3.98    0.58
  -1 -18 -10   21.48    1.06
   1  18  10   15.56    0.94
  -1 -18 -11   12.96    0.90
   1  18  11   10.10    0.84
  -1 -18 -12    1.93    0.53
   1  18  12    1.57    0.48
  -1 -18 -13   -0.57    0.40
  -1 -18 -14    0.56    0.50
  -1 -18 -15   21.41    1.18
  -1 -18 -16    1.35    0.59
  -1 -18 -17    0.39    0.54
   1  19   4    0.06    0.44
   1  19   5   13.04    1.00
   1  19   6   -0.01    0.42
   1  19   7    5.47    0.70
  -1 -19  -8   23.70    1.14
   1  19   8   17.91    1.04
  -1 -19  -9   -0.16    0.47
   1  19   9   -0.14    0.39
  -1 -19 -10    6.52    0.81
   1  19  10    5.28    0.63
  -1 -19 -11    2.76    0.57
   1  19  11    1.83    0.52
  -1 -19 -12    0.74    0.48
  -1 -19 -13   19.50    1.15
  -2  18  13    2.20    0.63
  -2  18  12   12.95    1.02
  -2  18  11    5.99    0.75
  -2  18  10   -0.68    0.46
  -2  18   9    1.94    0.65
  -2  18   8   20.88    1.22
  -2  18   8   14.20    0.90
  -2  18   7    2.89    0.63
  -2  18   7    1.48    0.50
  -2  18   6    0.82    0.47
  -2  18   5    6.21    0.76
  -2  18   4    3.53    0.57
  -2  18   3    1.16    0.47
   2 -17 -17    0.44    0.51
   2 -17 -16    1.65    0.55
  -2  17  15    0.21    0.49
   2 -17 -15   -0.76    0.43
  -2  17  14    0.32    0.52
   2 -17 -14   -0.02    0.44
  -2  17  13    4.98    0.68
   2 -17 -13    3.20    0.58
  -2  17  12    2.60    0.55
   2 -17 -12    2.69    0.55
  -2  17  11    1.15    0.50
   2 -17 -11    0.39    0.43
  -2  17  10   10.85    0.88
  -2  17   9    4.41    0.68
  -2  17   9    3.00    0.48
  -2  17   8    2.30    0.57
  -2  17   8    1.76    0.45
  -2  17   7   -0.10    0.52
  -2  17   7   -0.04    0.36
  -2  17   6    0.68    0.36
  -2  17   5    6.37    0.72
  -2  17   4    0.33    0.40
  -2  17   3    3.91    0.57
  -2  17   2   10.02    0.82
  -2  17   1   11.35    0.86
  -2  17   0   -0.16    0.42
  -2  17  -1    9.91    0.85
  -2  17  -2    0.33    0.43
   2 -16 -19    0.17    0.45
   2 -16 -18    1.15    0.53
  -2  16  17    0.64    0.50
   2 -16 -17    0.66    0.50
  -2  16  16   20.31    1.03
   2 -16 -16   17.11    1.06
  -2  16  15    4.52    0.64
   2 -16 -15    3.09    0.57
  -2  16  14    7.68    0.80
   2 -16 -14    5.27    0.63
  -2  16  13    0.24    0.47
   2 -16 -13    0.18    0.41
  -2  16  12    0.39    0.42
   2 -16 -12   -0.13    0.34
  -2  16  11    6.73    0.78
   2 -16 -11    6.55    0.75
  -2  16  10    0.37    0.47
   2 -16 -10    0.22    0.38
  -2  16   9    1.47    0.53
  -2  16   9    0.59    0.36
   2 -16  -9    0.27    0.39
  -2  16   8   22.91    1.14
  -2  16   8   13.29    0.79
   2 -16  -8   21.76    0.99
  -2  16   7    5.32    0.65
  -2  16   7    2.77    0.45
  -2  16   6    7.12    0.69
  -2  16   5    0.98    0.42
  -2  16   4    1.16    0.43
  -2  16   3   16.78    0.93
  -2  16   2    0.18    0.38
  -2  16   1   -0.40    0.34
  -2  16   0   15.04    0.96
  -2  16  -1    0.91    0.43
  -2  16  -2    0.40    0.45
  -2  16  -3   27.91    1.22
  -2  16  -4    0.87    0.51
  -2  16  -5   -0.24    0.42
   2 -15 -21    5.46    0.70
   2 -15 -20    3.75    0.62
   2 -15 -19    0.39    0.51
  -2  15  18   22.03    1.04
   2 -15 -18   17.79    1.09
  -2  15  17    0.52    0.44
   2 -15 -17   -0.29    0.42
  -2  15  16    1.15    0.49
   2 -15 -16    0.43    0.41
  -2  15  15    1.85    0.51
   2 -15 -15    1.01    0.43
  -2  15  14    0.56    0.40
   2 -15 -14    0.09    0.40
  -2  15  13    8.60    0.83
   2 -15 -13    7.53    0.75
  -2  15  12    5.88    0.64
   2 -15 -12    4.63    0.55
  -2  15  11    2.02    0.48
   2 -15 -11    1.97    0.44
  -2  15  10   30.78    1.16
  -2  15  10   21.32    0.87
   2 -15 -10   29.84    1.09
  -2  15   9   22.42    1.02
  -2  15   9   14.62    0.77
   2 -15  -9   21.80    0.97
  -2  15   8    5.01    0.60
  -2  15   8    2.61    0.43
   2 -15  -8    4.45    0.52
  -2  15   7   -0.17    0.41
  -2  15   7   -0.25    0.31
   2 -15  -7    0.59    0.40
  -2  15   6   17.25    0.86
   2 -15  -6   29.18    1.02
  -2  15   5    3.36    0.50
  -2  15   4    0.26    0.35
  -2  15   3    4.75    0.55
  -2  15   2    4.37    0.53
  -2  15   1    3.59    0.54
  -2  15   0    0.33    0.37
  -2  15  -1   18.84    0.97
  -2  15  -2    1.66    0.46
  -2  15  -3    5.65    0.63
  -2  15  -4   -0.26    0.39
  -2  15  -5    0.13    0.43
  -2  15  -6    7.46    0.87
  -2  15  -7    0.75    0.47
  -2  15  -8    0.08    0.45
   2 -14 -22    8.05    0.96
   2 -14 -21    6.87    0.84
   2 -14 -20    1.89    0.53
  -2  14  19    0.02    0.42
   2 -14 -19   -0.20    0.40
  -2  14  18    4.93    0.56
   2 -14 -18    3.20    0.59
  -2  14  17    4.90    0.59
   2 -14 -17    3.35    0.57
  -2  14  16    0.36    0.42
   2 -14 -16    0.55    0.40
  -2  14  15    7.74    0.78
   2 -14 -15    6.51    0.70
  -2  14  14    6.45    0.75
   2 -14 -14    5.90    0.67
  -2  14  13    3.46    0.54
   2 -14 -13    2.67    0.45
  -2  14  12    0.98    0.45
   2 -14 -12    0.79    0.36
  -2  14  11    6.61    0.72
  -2  14  11    4.43    0.50
   2 -14 -11    5.48    0.62
  -2  14  10    7.83    0.75
  -2  14  10    5.15    0.53
   2 -14 -10    7.95    0.70
  -2  14   9    2.82    0.48
  -2  14   9    1.36    0.36
   2 -14  -9    2.22    0.42
  -2  14   8   13.83    0.90
  -2  14   8    7.84    0.62
   2 -14  -8   12.68    0.79
  -2  14   7    1.77    0.46
  -2  14   7    0.82    0.35
   2 -14  -7    1.14    0.39
  -2  14   6   -0.34    0.28
   2 -14  -6    0.18    0.32
  -2  14   5    1.66    0.39
   2 -14  -5    3.22    0.45
  -2  14   4    4.57    0.51
   2 -14  -4    9.40    0.69
  -2  14   3    6.85    0.62
  -2  14   2   10.47    0.71
  -2  14   1    0.14    0.36
  -2  14   0    4.01    0.52
  -2  14  -1    2.06    0.48
  -2  14  -2    0.12    0.36
  -2  14  -3    1.09    0.44
  -2  14  -4    1.79    0.46
  -2  14  -5    7.83    0.77
  -2  14  -6    0.65    0.45
  -2  14  -7    4.98    0.66
  -2  14  -8    0.82    0.48
  -2  14  -9    8.94    0.88
  -2  14 -10    0.42    0.47
   2 -13 -23    0.78    0.56
   2 -13 -22   -0.34    0.41
  -2  13  21    2.51    0.54
   2 -13 -21    1.88    0.52
  -2  13  20    0.30    0.42
   2 -13 -20    0.18    0.47
  -2  13  19    4.68    0.59
   2 -13 -19    3.79    0.58
  -2  13  18    2.31    0.48
   2 -13 -18    1.75    0.50
  -2  13  17    3.93    0.53
   2 -13 -17    2.81    0.54
  -2  13  16   38.84    1.19
   2 -13 -16   31.33    1.14
  -2  13  15    2.90    0.49
   2 -13 -15    1.68    0.42
  -2  13  14    7.18    0.73
   2 -13 -14    7.35    0.68
  -2  13  13    0.13    0.38
   2 -13 -13    0.08    0.35
  -2  13  12   47.56    1.25
   2 -13 -12   40.79    1.17
  -2  13  11    3.63    0.50
  -2  13  11    2.70    0.36
   2 -13 -11    2.82    0.42
  -2  13  10  103.38    1.80
  -2  13  10   68.22    1.24
   2 -13 -10   94.95    1.68
  -2  13   9   24.76    1.00
  -2  13   9   15.37    0.71
   2 -13  -9   21.61    0.90
  -2  13   8   29.04    1.07
  -2  13   8   18.20    0.75
   2 -13  -8   26.55    0.94
  -2  13   7    0.21    0.35
  -2  13   7    0.05    0.27
   2 -13  -7    0.42    0.32
  -2  13   6   -0.20    0.27
   2 -13  -6   -0.11    0.29
  -2  13   5    9.25    0.64
   2 -13  -5   14.26    0.72
  -2  13   4    0.88    0.33
   2 -13  -4    1.20    0.34
  -2  13   3    0.11    0.29
   2 -13  -3    0.88    0.33
  -2  13   2   29.77    1.03
  -2  13   1   15.71    0.81
  -2  13   0   18.80    0.91
  -2  13  -1    1.30    0.41
  -2  13  -2    6.39    0.68
  -2  13  -3    3.09    0.50
  -2  13  -4    5.78    0.65
  -2  13  -5    3.20    0.53
  -2  13  -6   11.09    0.87
  -2  13  -7   24.03    1.13
  -2  13  -8   11.05    0.91
  -2  13  -9   35.78    1.37
  -2  13 -10    0.22    0.46
  -2  13 -11    3.97    0.64
  -2  13 -12    1.70    0.56
   2 -12 -24    7.59    0.91
   2 -12 -23    0.04    0.50
  -2  12  22   33.15    1.20
   2 -12 -22   28.36    1.26
  -2  12  21    4.08    0.56
   2 -12 -21    3.65    0.60
  -2  12  20    2.04    0.50
   2 -12 -20    1.48    0.50
  -2  12  19    0.19    0.40
   2 -12 -19    0.28    0.42
  -2  12  18    0.10    0.35
   2 -12 -18   -0.21    0.39
  -2  12  17    1.27    0.39
   2 -12 -17    0.60    0.39
  -2  12  16    5.53    0.60
   2 -12 -16    3.40    0.53
  -2  12  15   11.98    0.77
   2 -12 -15   10.25    0.75
  -2  12  14   66.29    1.43
   2 -12 -14   57.58    1.41
  -2  12  13    0.33    0.35
   2 -12 -13   -0.03    0.33
  -2  12  12   23.30    0.94
   2 -12 -12   17.55    0.82
  -2  12  11   12.86    0.78
  -2  12  11    8.11    0.51
   2 -12 -11   10.33    0.68
  -2  12  10    0.31    0.32
  -2  12  10    0.06    0.24
   2 -12 -10    0.09    0.31
  -2  12   9   15.25    0.80
  -2  12   9    9.10    0.54
   2 -12  -9   12.58    0.74
  -2  12   8   33.85    1.03
  -2  12   8   21.11    0.73
   2 -12  -8   31.94    0.94
  -2  12   7   13.59    0.76
  -2  12   7    9.10    0.57
   2 -12  -7   14.32    0.72
  -2  12   6    0.44    0.28
   2 -12  -6    0.90    0.31
  -2  12   5    0.00    0.25
   2 -12  -5   -0.05    0.27
  -2  12   4   -0.04    0.24
   2 -12  -4   -0.31    0.25
  -2  12   3    5.84    0.57
   2 -12  -3    8.96    0.60
  -2  12   2   17.81    0.77
   2 -12  -2   34.05    0.90
  -2  12   1    1.37    0.38
  -2  12   0   25.77    0.95
  -2  12  -1    0.99    0.37
  -2  12  -2    1.22    0.39
  -2  12  -3    3.72    0.53
  -2  12  -4    0.43    0.35
  -2  12  -5   16.91    0.91
  -2  12  -6    0.57    0.40
  -2  12  -7    3.37    0.55
  -2  12  -8   18.93    1.02
  -2  12  -9    0.55    0.43
  -2  12 -10    5.39    0.66
  -2  12 -11   16.28    1.08
  -2  12 -12    0.16    0.49
  -2  12 -13   -0.49    0.40
  -2  12 -14    0.49    0.52
   2 -11 -25    2.08    0.60
   2 -11 -24   -0.43    0.44
  -2  11  23   -0.33    0.44
   2 -11 -23   -0.24    0.50
  -2  11  22    2.08    0.52
   2 -11 -22    1.75    0.54
  -2  11  21    1.17    0.47
   2 -11 -21    0.55    0.49
  -2  11  20   11.32    0.80
   2 -11 -20    9.36    0.83
  -2  11  19    8.15    0.73
   2 -11 -19    7.26    0.76
  -2  11  18    1.90    0.43
   2 -11 -18    0.77    0.44
  -2  11  17   11.93    0.75
   2 -11 -17   11.71    0.80
  -2  11  16   28.29    0.98
   2 -11 -16   24.97    1.01
  -2  11  15   25.48    0.94
   2 -11 -15   21.61    0.93
  -2  11  14    5.14    0.60
   2 -11 -14    4.12    0.50
  -2  11  13    0.42    0.30
   2 -11 -13   -0.23    0.26
  -2  11  12    4.71    0.55
  -2  11  12    2.20    0.28
   2 -11 -12    2.59    0.41
  -2  11  11   33.28    1.01
  -2  11  11   21.65    0.65
   2 -11 -11   26.08    0.92
  -2  11  10    3.33    0.44
  -2  11  10    2.04    0.29
   2 -11 -10    2.68    0.40
  -2  11   9    1.08    0.37
  -2  11   9    0.29    0.22
   2 -11  -9    1.24    0.33
  -2  11   8    1.31    0.37
  -2  11   8    0.61    0.23
   2 -11  -8    1.00    0.29
  -2  11   7   18.74    0.78
  -2  11   7   11.42    0.56
   2 -11  -7   17.39    0.73
  -2  11   6   23.35    0.74
   2 -11  -6   39.21    0.96
  -2  11   5    8.50    0.52
   2 -11  -5   14.13    0.65
  -2  11   4   81.90    1.39
   2 -11  -4  142.31    1.75
  -2  11   3    0.05    0.24
   2 -11  -3    0.62    0.27
  -2  11   2   24.56    0.86
   2 -11  -2   41.82    0.93
  -2  11   1   49.87    1.18
  -2  11   0    9.14    0.64
  -2  11  -1    2.33    0.40
  -2  11  -2    1.97    0.40
  -2  11  -3    6.28    0.63
  -2  11  -4    4.30    0.50
  -2  11  -5    8.70    0.71
  -2  11  -6    1.93    0.43
  -2  11  -7   24.72    1.06
  -2  11  -8   18.57    0.98
  -2  11  -9   20.55    1.04
  -2  11 -10   13.18    0.93
  -2  11 -11    7.20    0.82
  -2  11 -12    1.08    0.48
  -2  11 -13    4.04    0.67
  -2  11 -14    1.12    0.52
  -2  11 -15    7.00    0.87
   2 -10 -25    4.40    0.73
   2 -10 -24    1.53    0.60
  -2  10  23    1.23    0.52
   2 -10 -23    0.94    0.54
  -2  10  22   11.40    0.85
   2 -10 -22   10.78    0.91
  -2  10  21   23.64    1.02
   2 -10 -21   21.88    1.10
  -2  10  20   -0.07    0.37
   2 -10 -20    0.09    0.42
  -2  10  19    0.54    0.37
   2 -10 -19   -0.08    0.40
  -2  10  18   10.62    0.73
   2 -10 -18    8.57    0.81
  -2  10  17    0.26    0.33
   2 -10 -17   -0.08    0.34
  -2  10  16    0.99    0.33
   2 -10 -16    0.40    0.34
  -2  10  15    4.70    0.57
   2 -10 -15    4.26    0.49
  -2  10  14   37.16    1.01
   2 -10 -14   30.97    1.01
  -2  10  13    0.26    0.28
   2 -10 -13   -0.21    0.27
  -2  10  12   41.22    1.04
  -2  10  12   29.26    0.63
   2 -10 -12   34.38    1.00
  -2  10  11    0.01    0.25
  -2  10  11    0.02    0.18
   2 -10 -11   -0.05    0.28
  -2  10  10   33.24    0.96
  -2  10  10   20.18    0.58
   2 -10 -10   24.86    0.85
  -2  10   9    9.77    0.60
  -2  10   9    5.92    0.41
   2 -10  -9    8.69    0.60
  -2  10   8   15.04    0.72
  -2  10   8    9.70    0.47
   2 -10  -8   13.12    0.62
  -2  10   7    1.61    0.36
  -2  10   7    0.94    0.23
   2 -10  -7    1.19    0.27
  -2  10   6   48.02    1.09
  -2  10   6   28.39    0.75
   2 -10  -6   44.72    0.97
  -2  10   5   20.02    0.68
   2 -10  -5   31.40    0.81
  -2  10   4   66.11    1.18
   2 -10  -4  105.00    1.42
  -2  10   3   49.68    1.04
   2 -10  -3   86.28    1.27
  -2  10   2  121.08    1.70
   2 -10  -2  199.65    2.00
  -2  10   1   11.25    0.66
   2 -10  -1   19.26    0.66
  -2  10   0   24.95    0.84
  -2  10  -1    0.15    0.27
  -2  10  -2    0.18    0.29
  -2  10  -3    5.78    0.59
  -2  10  -4   15.35    0.80
  -2  10  -5   13.86    0.79
  -2  10  -6   29.60    1.04
  -2  10  -7    2.33    0.43
  -2  10  -8   25.76    0.78
  -2  10  -8   15.10    0.92
  -2  10  -9    1.15    0.44
  -2  10 -10    0.76    0.44
  -2  10 -11    8.15    0.82
  -2  10 -12    0.55    0.45
  -2  10 -13    7.77    0.89
  -2  10 -14    1.41    0.52
  -2  10 -15    0.06    0.47
  -2  10 -16    4.77    0.69
  -2  10 -17    1.41    0.58
   2  -9 -26    0.33    0.56
   2  -9 -25    2.04    0.59
   2  -9 -24   11.24    0.97
   2  -9 -23   12.63    0.96
  -2   9  22    5.76    0.64
   2  -9 -22    5.11    0.65
  -2   9  21    0.69    0.40
   2  -9 -21    0.88    0.46
  -2   9  20    1.65    0.45
   2  -9 -20    2.09    0.49
  -2   9  19    6.98    0.67
   2  -9 -19    6.30    0.73
  -2   9  18    4.04    0.46
   2  -9 -18    3.50    0.53
  -2   9  17    3.47    0.43
   2  -9 -17    2.53    0.48
  -2   9  16   25.24    0.87
   2  -9 -16   21.59    0.92
  -2   9  15    0.04    0.29
   2  -9 -15   -0.56    0.26
  -2   9  14    1.86    0.34
   2  -9 -14    1.29    0.34
  -2   9  13   -0.07    0.25
   2  -9 -13   -0.11    0.29
  -2   9  12    1.98    0.35
  -2   9  12    1.54    0.19
   2  -9 -12    1.34    0.32
  -2   9  11   28.96    0.87
  -2   9  11   20.13    0.50
   2  -9 -11   26.08    0.86
  -2   9  10   45.02    1.04
  -2   9  10   29.89    0.61
   2  -9 -10   34.20    0.91
  -2   9   9    5.83    0.49
  -2   9   9    4.50    0.34
   2  -9  -9    4.00    0.49
  -2   9   8   89.09    1.40
  -2   9   8   57.99    0.91
   2  -9  -8   75.00    1.24
  -2   9   7   37.33    0.92
  -2   9   7   24.17    0.62
   2  -9  -7   32.82    0.81
  -2   9   6   33.99    0.88
  -2   9   6   22.12    0.63
   2  -9  -6   30.82    0.77
  -2   9   5    0.15    0.20
   2  -9  -5    0.41    0.21
  -2   9   4    4.92    0.43
   2  -9  -4    7.27    0.48
  -2   9   3   25.14    0.72
   2  -9  -3   42.36    0.85
  -2   9   2  244.04    2.41
   2  -9  -2  419.40    3.18
  -2   9   1    3.02    0.34
   2  -9  -1    5.11    0.45
  -2   9   0    3.18    0.36
  -2   9  -1    5.90    0.51
  -2   9  -2   19.21    0.75
  -2   9  -3    5.03    0.54
  -2   9  -4    2.60    0.41
  -2   9  -5    6.33    0.62
  -2   9  -6  110.58    1.84
  -2   9  -7    1.38    0.41
  -2   9  -8   18.31    0.66
  -2   9  -8   13.68    0.79
  -2   9  -9    0.00    0.24
  -2   9  -9   -0.15    0.34
  -2   9 -10    0.12    0.26
  -2   9 -10    0.02    0.36
  -2   9 -11    3.42    0.54
  -2   9 -12    4.65    0.58
  -2   9 -13    4.03    0.60
  -2   9 -14   -0.15    0.42
  -2   9 -15    4.34    0.66
  -2   9 -16   11.89    0.93
  -2   9 -17    2.27    0.57
  -2   9 -18    2.56    0.63
   2  -8 -26    0.22    0.50
   2  -8 -25    0.15    0.49
   2  -8 -24    2.60    0.58
   2  -8 -23    9.98    0.90
   2  -8 -22   11.93    0.91
   2  -8 -21   27.91    1.16
  -2   8  20    5.56    0.67
   2  -8 -20    7.01    0.75
  -2   8  19    0.70    0.39
   2  -8 -19    0.66    0.39
  -2   8  18   11.47    0.73
   2  -8 -18    8.49    0.77
  -2   8  17    8.77    0.66
   2  -8 -17    8.27    0.70
  -2   8  16   14.24    0.73
   2  -8 -16   12.61    0.76
  -2   8  15    2.36    0.39
   2  -8 -15    2.06    0.39
  -2   8  14   68.96    1.30
   2  -8 -14   55.41    1.26
  -2   8  13    6.31    0.55
  -2   8  13    5.24    0.25
   2  -8 -13    6.34    0.56
  -2   8  12   -0.09    0.25
  -2   8  12    0.01    0.12
   2  -8 -12   -0.10    0.23
  -2   8  11    9.52    0.54
  -2   8  11    6.69    0.30
   2  -8 -11    8.07    0.55
  -2   8  10   25.40    0.76
  -2   8  10   17.78    0.44
   2  -8 -10   20.64    0.71
  -2   8   9    0.56    0.25
  -2   8   9    0.50    0.15
   2  -8  -9    0.11    0.23
  -2   8   8    2.72    0.31
  -2   8   8    2.01    0.21
   2  -8  -8    2.08    0.29
  -2   8   7    8.54    0.53
  -2   8   7    6.83    0.35
   2  -8  -7    6.49    0.46
  -2   8   6  192.39    2.06
  -2   8   6  130.17    1.41
   2  -8  -6  169.06    1.79
  -2   8   5   -0.17    0.20
  -2   8   5    0.44    0.17
   2  -8  -5    0.24    0.19
  -2   8   4    5.44    0.39
   2  -8  -4    8.37    0.45
  -2   8   3    1.76    0.26
   2  -8  -3    3.11    0.36
  -2   8   2   25.44    0.71
   2  -8  -2   41.29    0.78
  -2   8   1    3.56    0.39
   2  -8  -1    7.07    0.43
  -2   8   0    0.27    0.21
   2  -8   0    0.08    0.18
  -2   8  -1   41.44    0.94
  -2   8  -2   27.49    0.81
  -2   8  -3   14.01    0.65
  -2   8  -4   11.76    0.64
  -2   8  -5   65.58    1.32
  -2   8  -6    0.92    0.34
  -2   8  -7   13.09    0.57
  -2   8  -7    8.98    0.67
  -2   8  -8  134.73    1.56
  -2   8  -8  100.66    1.76
  -2   8  -9   18.97    0.67
  -2   8  -9   13.56    0.83
  -2   8 -10    4.26    0.50
  -2   8 -10    3.06    0.47
  -2   8 -11    0.07    0.25
  -2   8 -11    0.10    0.36
  -2   8 -12    6.96    0.59
  -2   8 -12    5.60    0.69
  -2   8 -13   39.47    1.02
  -2   8 -13   37.55    1.30
  -2   8 -14    4.53    0.60
  -2   8 -15    0.05    0.42
  -2   8 -16    2.17    0.55
  -2   8 -17    8.02    0.82
  -2   8 -18   -0.12    0.41
  -2   8 -19    1.00    0.50
   2  -7 -26   23.12    1.25
   2  -7 -25   -0.19    0.52
   2  -7 -24    0.04    0.48
   2  -7 -23    0.65    0.45
   2  -7 -22   11.39    0.89
   2  -7 -21    1.45    0.50
   2  -7 -20    0.74    0.39
  -2   7  19   12.63    0.73
   2  -7 -19   12.04    0.81
  -2   7  18   28.00    0.94
   2  -7 -18   26.24    1.05
  -2   7  17    6.10    0.60
   2  -7 -17    5.65    0.63
  -2   7  16    0.84    0.33
   2  -7 -16    0.15    0.29
  -2   7  15    6.04    0.57
   2  -7 -15    5.62    0.60
  -2   7  14   25.97    0.81
   2  -7 -14   21.49    0.83
  -2   7  13    7.88    0.56
   2  -7 -13    6.82    0.55
  -2   7  12   16.04    0.63
  -2   7  12   11.99    0.27
   2  -7 -12   13.69    0.65
  -2   7  11   10.36    0.56
  -2   7  11    7.69    0.25
   2  -7 -11    9.12    0.55
  -2   7  10   15.96    0.60
  -2   7  10   11.38    0.31
   2  -7 -10   13.17    0.59
  -2   7   9   17.97    0.62
  -2   7   9   12.02    0.35
   2  -7  -9   13.11    0.57
  -2   7   8  142.05    1.67
  -2   7   8  102.38    1.05
   2  -7  -8  103.99    1.39
  -2   7   7   94.19    1.31
  -2   7   7   65.93    0.85
   2  -7  -7   71.99    1.11
  -2   7   6   71.05    1.14
  -2   7   6   49.78    0.76
   2  -7  -6   58.84    0.97
  -2   7   5    0.34    0.21
  -2   7   5    0.16    0.15
   2  -7  -5    0.33    0.17
  -2   7   4   83.01    1.07
   2  -7  -4  119.14    1.33
  -2   7   3   38.71    0.74
   2  -7  -3   59.17    0.88
  -2   7   2   20.21    0.58
   2  -7  -2   35.43    0.67
  -2   7   1    1.75    0.25
   2  -7  -1    2.89    0.33
  -2   7   0    0.42    0.21
   2  -7   0    0.70    0.17
  -2   7  -1   16.09    0.59
  -2   7  -2   34.33    0.84
  -2   7  -3    7.00    0.50
  -2   7  -4   83.35    1.37
  -2   7  -5   28.72    0.89
  -2   7  -6   23.38    0.83
  -2   7  -7   63.71    0.97
  -2   7  -7   44.26    1.12
  -2   7  -8   39.11    0.80
  -2   7  -8   27.08    0.93
  -2   7  -9   27.40    0.74
  -2   7  -9   19.58    0.85
  -2   7 -10    1.03    0.27
  -2   7 -10    0.59    0.36
  -2   7 -11   27.59    0.80
  -2   7 -11   23.04    0.96
  -2   7 -12   13.08    0.66
  -2   7 -12   11.51    0.82
  -2   7 -13    2.27    0.35
  -2   7 -13    1.87    0.46
  -2   7 -14    0.22    0.30
  -2   7 -14    0.34    0.41
  -2   7 -15    2.27    0.39
  -2   7 -15    2.42    0.53
  -2   7 -16    3.65    0.43
  -2   7 -16    3.37    0.54
  -2   7 -17    6.49    0.73
  -2   7 -18    2.11    0.55
  -2   7 -19    2.32    0.55
  -2   7 -20    1.22    0.55
   2  -6 -26   11.27    1.05
   2  -6 -25    0.38    0.52
   2  -6 -24    0.33    0.49
   2  -6 -23    3.09    0.57
   2  -6 -22    1.00    0.46
   2  -6 -21   11.61    0.89
   2  -6 -20    7.58    0.74
   2  -6 -19    0.23    0.36
  -2   6  18    4.34    0.49
   2  -6 -18    3.77    0.47
  -2   6  17    4.89    0.58
   2  -6 -17    5.16    0.59
  -2   6  16   56.19    1.22
   2  -6 -16   51.15    1.25
  -2   6  15    1.32    0.34
   2  -6 -15    1.10    0.33
  -2   6  14    0.03    0.25
   2  -6 -14    0.01    0.26
  -2   6  13    0.74    0.26
   2  -6 -13    0.58    0.27
  -2   6  12   28.19    0.77
   2  -6 -12   24.18    0.78
  -2   6  11    4.15    0.39
   2  -6 -11    2.76    0.32
  -2   6  10    1.59    0.25
  -2   6  10    1.41    0.15
   2  -6 -10    1.32    0.26
  -2   6   9   10.79    0.52
  -2   6   9    7.68    0.24
   2  -6  -9    7.76    0.48
  -2   6   8   37.71    0.80
  -2   6   8   28.98    0.45
   2  -6  -8   30.22    0.72
  -2   6   7    6.47    0.44
  -2   6   7    4.74    0.25
   2  -6  -7    4.71    0.36
  -2   6   6   12.78    0.52
  -2   6   6    9.16    0.33
   2  -6  -6    9.84    0.42
  -2   6   5   21.32    0.60
  -2   6   5   14.77    0.40
   2  -6  -5   17.25    0.51
  -2   6   4  252.63    2.25
  -2   6   4  163.32    1.51
   2  -6  -4  211.82    1.85
  -2   6   3    4.43    0.32
   2  -6  -3    6.43    0.36
  -2   6   2   33.66    0.67
   2  -6  -2   51.34    0.73
  -2   6   1   27.09    0.63
   2  -6  -1   43.88    0.66
  -2   6   0    2.62    0.32
   2  -6   0    4.70    0.30
  -2   6  -1    7.77    0.43
  -2   6  -2  104.58    1.39
  -2   6  -3    0.89    0.23
  -2   6  -4   23.28    0.72
  -2   6  -5  167.50    1.96
  -2   6  -6   44.43    0.74
  -2   6  -6   29.78    0.85
  -2   6  -7    4.10    0.36
  -2   6  -7    2.65    0.36
  -2   6  -8    1.50    0.23
  -2   6  -8    0.91    0.31
  -2   6  -9    1.47    0.25
  -2   6  -9    1.39    0.34
  -2   6 -10    0.27    0.22
  -2   6 -10   -0.15    0.32
  -2   6 -11   -0.03    0.23
  -2   6 -11    0.17    0.33
  -2   6 -12    0.93    0.28
  -2   6 -12    1.06    0.37
  -2   6 -13   51.56    1.08
  -2   6 -13   50.71    1.35
  -2   6 -14   67.01    1.27
  -2   6 -14   66.97    1.54
  -2   6 -15   19.44    0.78
  -2   6 -15   20.67    0.97
  -2   6 -16   -0.28    0.27
  -2   6 -16   -0.39    0.38
  -2   6 -17    1.06    0.35
  -2   6 -17    0.74    0.42
  -2   6 -18   10.02    0.70
  -2   6 -18   11.81    0.84
  -2   6 -19   -0.23    0.44
  -2   6 -20   -0.22    0.43
  -2   6 -21    5.41    0.71
   2  -5 -26    2.86    0.61
   2  -5 -25    0.05    0.50
   2  -5 -24    0.44    0.49
   2  -5 -23    0.30    0.46
   2  -5 -22   -0.14    0.42
   2  -5 -21    2.82    0.50
   2  -5 -20    1.95    0.45
   2  -5 -19    6.94    0.69
   2  -5 -18   45.31    1.26
   2  -5 -17    0.24    0.33
  -2   5  16   68.11    1.31
   2  -5 -16   61.59    1.35
  -2   5  15    0.97    0.29
   2  -5 -15    0.62    0.29
  -2   5  14   17.27    0.68
   2  -5 -14   14.93    0.73
  -2   5  13   17.87    0.66
   2  -5 -13   14.37    0.66
  -2   5  12   50.06    0.99
   2  -5 -12   40.42    0.96
  -2   5  11    0.29    0.19
   2  -5 -11    0.05    0.20
  -2   5  10   17.65    0.58
   2  -5 -10   13.87    0.56
  -2   5   9   13.05    0.52
   2  -5  -9   10.09    0.48
  -2   5   8  198.39    1.93
  -2   5   8  163.81    1.42
   2  -5  -8  157.95    1.69
  -2   5   7   82.89    1.13
  -2   5   7   63.06    0.67
   2  -5  -7   57.32    0.92
  -2   5   6   93.51    1.19
  -2   5   6   68.54    0.73
   2  -5  -6   62.63    0.92
  -2   5   5    0.45    0.18
  -2   5   5    0.12    0.10
   2  -5  -5    0.36    0.15
  -2   5   4   11.95    0.44
  -2   5   4    8.39    0.31
   2  -5  -4    8.93    0.36
  -2   5   3   36.66    0.60
   2  -5  -3   48.14    0.70
  -2   5   2    1.13    0.16
   2  -5  -2    2.09    0.25
  -2   5   1    0.30    0.14
   2  -5  -1    0.63    0.13
  -2   5   0   88.17    1.10
   2  -5   0  148.77    1.28
  -2   5  -1   40.04    0.76
  -2   5  -2  115.82    1.38
  -2   5  -3   48.57    0.89
  -2   5  -4   62.38    1.05
  -2   5  -5    4.55    0.42
  -2   5  -6   47.88    0.72
  -2   5  -6   33.74    0.85
  -2   5  -7   30.79    0.62
  -2   5  -7   22.94    0.75
  -2   5  -8    0.71    0.19
  -2   5  -8    0.58    0.27
  -2   5  -9    0.33    0.18
  -2   5  -9    0.05    0.25
  -2   5 -10    8.52    0.47
  -2   5 -10    7.19    0.58
  -2   5 -11   32.64    0.80
  -2   5 -11   31.37    0.97
  -2   5 -12   34.25    0.83
  -2   5 -12   29.67    1.00
  -2   5 -13   44.08    0.99
  -2   5 -13   43.51    1.18
  -2   5 -14    4.61    0.50
  -2   5 -14    4.50    0.51
  -2   5 -15   95.57    1.54
  -2   5 -15   96.87    1.79
  -2   5 -16   21.30    0.82
  -2   5 -16   22.54    0.96
  -2   5 -17   -0.08    0.29
  -2   5 -17    0.19    0.37
  -2   5 -18    1.73    0.38
  -2   5 -18    2.15    0.51
  -2   5 -19   21.62    0.92
  -2   5 -19   22.90    1.05
  -2   5 -20    1.58    0.41
  -2   5 -20    1.54    0.49
  -2   5 -21    0.21    0.47
  -2   5 -22    0.00    0.44
   2  -4 -26    0.73    0.52
   2  -4 -25    2.32    0.56
   2  -4 -24    0.86    0.51
   2  -4 -23    2.67    0.54
   2  -4 -22    0.45    0.42
   2  -4 -21    9.31    0.81
   2  -4 -20   56.46    1.47
   2  -4 -19    0.85    0.38
   2  -4 -18    5.59    0.64
   2  -4 -17    2.22    0.43
   2  -4 -16   -0.14    0.28
  -2   4  15    0.94    0.29
   2  -4 -15    0.46    0.26
  -2   4  14   12.68    0.61
   2  -4 -14   11.17    0.64
  -2   4  13    2.80    0.35
   2  -4 -13    2.65    0.34
  -2   4  12    0.09    0.22
   2  -4 -12    0.09    0.20
  -2   4  11    8.79    0.46
   2  -4 -11    7.66    0.48
  -2   4  10   26.99    0.68
   2  -4 -10   23.31    0.67
  -2   4   9    0.44    0.17
   2  -4  -9    0.25    0.17
  -2   4   8   16.59    0.51
   2  -4  -8   13.71    0.49
  -2   4   7   19.02    0.53
  -2   4   7   15.72    0.25
   2  -4  -7   16.26    0.51
  -2   4   6  171.51    1.65
  -2   4   6  140.95    1.26
   2  -4  -6  126.35    1.34
  -2   4   5   61.44    0.89
  -2   4   5   46.58    0.54
   2  -4  -5   43.13    0.70
  -2   4   4    5.58    0.32
  -2   4   4    4.36    0.21
   2  -4  -4    3.76    0.25
  -2   4   3   30.67    0.61
  -2   4   3   21.58    0.42
   2  -4  -3   22.44    0.45
  -2   4   2   66.57    0.79
   2  -4  -2   82.40    0.86
  -2   4   1   34.08    0.59
   2  -4  -1   47.81    0.59
  -2   4   0    3.55    0.27
   2  -4   0    6.17    0.24
  -2   4  -1   13.78    0.44
  -2   4  -2  344.48    2.67
  -2   4  -3    3.14    0.33
  -2   4  -4    4.40    0.37
  -2   4  -5   57.45    0.71
  -2   4  -5   40.96    0.83
  -2   4  -6    3.98    0.29
  -2   4  -6    3.25    0.38
  -2   4  -7    3.93    0.31
  -2   4  -7    2.78    0.31
  -2   4  -8   23.10    0.56
  -2   4  -8   19.66    0.69
  -2   4  -9   60.89    0.92
  -2   4  -9   53.06    1.09
  -2   4 -10   43.28    0.83
  -2   4 -10   42.11    1.00
  -2   4 -11    0.48    0.21
  -2   4 -11    0.47    0.29
  -2   4 -12    5.30    0.44
  -2   4 -12    4.70    0.53
  -2   4 -13   92.69    1.37
  -2   4 -13   92.54    1.61
  -2   4 -14   18.97    0.71
  -2   4 -14   17.98    0.81
  -2   4 -15    0.05    0.25
  -2   4 -15   -0.11    0.30
  -2   4 -16    5.66    0.55
  -2   4 -16    5.54    0.66
  -2   4 -17   13.37    0.73
  -2   4 -17   15.62    0.83
  -2   4 -18    0.94    0.34
  -2   4 -18    1.23    0.42
  -2   4 -19    1.22    0.39
  -2   4 -19    2.71    0.53
  -2   4 -20    1.24    0.39
  -2   4 -20    1.60    0.47
  -2   4 -21    1.22    0.43
  -2   4 -21    1.81    0.51
  -2   4 -22   18.42    0.97
  -2   4 -22   21.65    1.08
  -2   4 -23    4.72    0.60
  -2   4 -23    6.46    0.75
   2  -3 -26   14.32    1.05
   2  -3 -25    8.13    0.88
   2  -3 -24    3.11    0.58
   2  -3 -23   -0.68    0.37
   2  -3 -22    1.00    0.46
   2  -3 -21    5.29    0.63
   2  -3 -20    9.60    0.80
   2  -3 -19    1.33    0.41
   2  -3 -18   64.77    1.48
   2  -3 -17    6.53    0.64
   2  -3 -16    1.82    0.36
   2  -3 -15    7.89    0.60
   2  -3 -15    8.61    0.33
   2  -3 -14    7.54    0.58
   2  -3 -14    6.47    0.30
  -2   3  13   14.82    0.64
   2  -3 -13   14.54    0.66
   2  -3 -13   14.82    0.34
  -2   3  12   45.22    0.94
   2  -3 -12   45.77    1.00
   2  -3 -12   47.93    0.56
  -2   3  11    6.63    0.43
   2  -3 -11    7.97    0.48
   2  -3 -11    6.53    0.19
  -2   3  10   94.70    1.28
   2  -3 -10   94.82    1.33
  -2   3   9   14.84    0.51
   2  -3  -9   15.66    0.55
  -2   3   8   75.59    1.04
   2  -3  -8   71.99    1.05
  -2   3   7    1.36    0.18
   2  -3  -7    0.85    0.17
  -2   3   6    1.16    0.17
   2  -3  -6    0.64    0.15
  -2   3   5   49.02    0.75
  -2   3   5   39.29    0.48
   2  -3  -5   38.17    0.63
  -2   3   4    0.31    0.13
  -2   3   4    0.39    0.07
   2  -3  -4    0.25    0.10
  -2   3   3   11.72    0.37
  -2   3   3    8.63    0.23
   2  -3  -3    7.43    0.27
  -2   3   2    2.13    0.24
  -2   3   2    1.67    0.18
   2  -3  -2    1.78    0.19
  -2   3   1    3.38    0.23
   2  -3  -1    4.34    0.19
  -2   3   0  102.29    1.04
   2  -3   0  175.34    1.54
  -2   3  -1    7.17    0.31
  -2   3  -2   64.54    0.87
  -2   3  -3    9.76    0.40
  -2   3  -4  375.38    2.75
  -2   3  -4  260.42    2.21
  -2   3  -5    1.12    0.13
  -2   3  -5    0.96    0.18
  -2   3  -6    3.98    0.26
  -2   3  -6    3.28    0.34
  -2   3  -7    1.17    0.16
  -2   3  -7    0.66    0.21
  -2   3  -8    3.81    0.29
  -2   3  -8    3.23    0.39
  -2   3  -9   15.22    0.49
  -2   3  -9   14.92    0.60
  -2   3 -10    0.00    0.16
  -2   3 -10    0.32    0.22
  -2   3 -11   58.54    0.98
  -2   3 -11   55.85    1.13
  -2   3 -12  272.55    2.48
  -2   3 -12  266.48    2.72
  -2   3 -13   15.62    0.62
  -2   3 -13   14.26    0.69
  -2   3 -14    1.70    0.30
  -2   3 -14    2.13    0.37
  -2   3 -15    8.95    0.59
  -2   3 -15   10.08    0.66
  -2   3 -16    0.24    0.28
  -2   3 -16    0.67    0.34
  -2   3 -17    0.24    0.29
  -2   3 -17    0.19    0.36
  -2   3 -18    0.48    0.32
  -2   3 -18    0.63    0.40
  -2   3 -19    1.99    0.41
  -2   3 -19    2.66    0.47
  -2   3 -20   10.10    0.77
  -2   3 -20   11.25    0.77
  -2   3 -21    9.31    0.79
  -2   3 -21   10.88    0.84
  -2   3 -22    4.92    0.55
  -2   3 -22    6.71    0.71
  -2   3 -23   -0.47    0.38
  -2   3 -23   -0.03    0.43
  -2   3 -24    0.37    0.45
  -2   3 -24    1.01    0.51
   2  -2 -26    5.04    0.74
   2  -2 -25    1.42    0.53
   2  -2 -24    2.39    0.56
   2  -2 -23   -0.45    0.44
   2  -2 -22    0.28    0.42
   2  -2 -21    4.51    0.56
   2  -2 -20   26.06    1.07
   2  -2 -18   82.44    1.65
   2  -2 -16   50.11    1.22
   2  -2 -16   51.98    0.82
   2  -2 -15   16.93    0.76
   2  -2 -15   18.47    0.49
   2  -2 -14    7.60    0.57
   2  -2 -14    7.30    0.35
   2  -2 -13   31.94    0.89
   2  -2 -13   31.91    0.56
   2  -2 -12  133.35    1.72
   2  -2 -12  137.94    1.23
  -2   2  11    7.00    0.47
   2  -2 -11    9.17    0.50
   2  -2 -11    9.41    0.28
  -2   2  10   93.17    1.27
   2  -2 -10   91.26    1.29
   2  -2 -10   97.71    0.91
  -2   2   9   73.10    1.07
   2  -2  -9   74.07    1.11
   2  -2  -9   76.17    0.76
  -2   2   8   40.19    0.75
   2  -2  -8   46.69    0.83
  -2   2   7   31.75    0.64
   2  -2  -7   37.13    0.70
  -2   2   6  136.65    1.37
   2  -2  -6  142.71    1.41
  -2   2   5    0.69    0.14
   2  -2  -5    0.68    0.13
  -2   2   4    2.93    0.24
   2  -2  -4    2.91    0.24
  -2   2   3   85.66    0.94
  -2   2   3   66.06    0.69
   2  -2  -3   68.83    0.76
  -2   2   2   34.33    0.55
  -2   2   2   27.22    0.38
   2  -2  -2   24.87    0.39
  -2   2   1    3.70    0.18
   2  -2  -1    3.55    0.15
  -2   2   0   13.38    0.32
  -2   2  -1   10.36    0.31
  -2   2  -2   40.01    0.62
  -2   2  -3   77.52    0.80
  -2   2  -3   61.03    0.82
  -2   2  -4  116.40    1.04
  -2   2  -4   99.50    1.13
  -2   2  -5   46.01    0.57
  -2   2  -5   42.51    0.74
  -2   2  -6   30.00    0.49
  -2   2  -6   28.32    0.64
  -2   2  -7  120.73    1.18
  -2   2  -7  116.06    1.38
  -2   2  -8   13.00    0.40
  -2   2  -8   13.32    0.51
  -2   2  -9    1.82    0.20
  -2   2  -9    1.90    0.26
  -2   2 -10    1.76    0.21
  -2   2 -10    2.01    0.30
  -2   2 -11   97.82    1.26
  -2   2 -11  102.41    1.46
  -2   2 -12   79.29    1.18
  -2   2 -12   86.42    1.38
  -2   2 -13  164.07    1.85
  -2   2 -13  188.47    2.18
  -2   2 -14   82.38    1.31
  -2   2 -14   89.00    1.49
  -2   2 -15    1.44    0.32
  -2   2 -16   -0.09    0.25
  -2   2 -16   -0.15    0.26
  -2   2 -17    3.38    0.41
  -2   2 -17    4.23    0.46
  -2   2 -18    8.69    0.67
  -2   2 -18    7.48    0.64
  -2   2 -19    1.43    0.39
  -2   2 -19    1.98    0.42
  -2   2 -20    8.83    0.75
  -2   2 -20   10.19    0.76
  -2   2 -21   12.22    0.84
  -2   2 -21   14.77    0.89
  -2   2 -22   24.97    1.07
  -2   2 -22   29.28    1.14
  -2   2 -23    4.57    0.58
  -2   2 -23    5.72    0.69
  -2   2 -24    0.46    0.45
  -2   2 -24    0.75    0.47
   2  -1 -26    2.79    0.65
   2  -1 -25   23.06    1.19
   2  -1 -24    1.03    0.50
   2  -1 -23    3.42    0.58
   2  -1 -22   14.96    0.96
   2  -1 -21    4.98    0.59
   2  -1 -20   15.01    0.89
   2  -1 -19   11.15    0.84
   2  -1 -18    5.47    0.65
   2  -1 -17   10.25    0.72
   2  -1 -17   10.99    0.52
   2  -1 -16   96.00    1.67
   2  -1 -16  104.77    1.30
   2  -1 -15    1.05    0.32
   2  -1 -15    1.43    0.23
   2  -1 -14   22.22    0.82
   2  -1 -14   24.18    0.57
   2  -1 -13    0.05    0.22
   2  -1 -13    0.12    0.16
   2  -1 -12    0.41    0.23
   2  -1 -12    0.52    0.16
   2  -1 -11   62.60    1.11
   2  -1 -11   65.84    0.81
   2  -1 -10    0.35    0.18
   2  -1 -10    0.01    0.11
  -2   1   9   27.19    0.66
   2  -1  -9   30.31    0.72
   2  -1  -9   30.55    0.47
  -2   1   8  245.13    2.14
   2  -1  -8  271.75    2.33
   2  -1  -8  278.20    2.11
  -2   1   7   43.20    0.75
   2  -1  -7   52.18    0.83
   2  -1  -7   52.99    0.59
   2  -1  -6   34.91    0.64
   2  -1  -6   36.32    0.45
  -2   1   5   51.56    0.74
   2  -1  -5   68.36    0.86
  -2   1   4   30.86    0.53
   2  -1  -4   42.39    0.62
  -2   1   3    0.50    0.11
  -2   1   3    0.65    0.06
   2  -1  -3    0.66    0.10
  -2   1   2   12.70    0.31
  -2   1   2   10.68    0.20
   2  -1  -2   15.44    0.30
  -2   1   1    9.64    0.26
  -2   1   1    7.31    0.19
   2  -1  -1    9.54    0.21
  -2   1   0  417.13    3.01
  -2   1  -1    0.98    0.10
  -2   1  -2    0.89    0.12
  -2   1  -3    0.16    0.05
  -2   1  -3    0.45    0.11
  -2   1  -4   78.82    0.77
  -2   1  -4   93.85    1.03
  -2   1  -5   14.36    0.31
  -2   1  -5   16.69    0.45
  -2   1  -6    0.55    0.11
  -2   1  -6    0.58    0.15
  -2   1  -7    0.08    0.10
  -2   1  -7   -0.10    0.14
  -2   1  -8   17.89    0.46
  -2   1  -8   21.48    0.58
  -2   1  -9   39.15    0.70
  -2   1  -9   45.99    0.86
  -2   1 -10   18.61    0.53
  -2   1 -10   20.61    0.62
  -2   1 -11    4.42    0.35
  -2   1 -11    4.35    0.43
  -2   1 -12   12.87    0.52
  -2   1 -12   14.74    0.60
  -2   1 -13   35.90    0.86
  -2   1 -13   41.33    0.95
  -2   1 -14   64.32    1.17
  -2   1 -14   74.57    1.31
  -2   1 -16    8.89    0.61
  -2   1 -16   10.80    0.64
  -2   1 -17    0.25    0.26
  -2   1 -17    0.43    0.29
  -2   1 -18    4.20    0.47
  -2   1 -18    4.62    0.53
  -2   1 -19    1.61    0.40
  -2   1 -19    1.65    0.39
  -2   1 -20    7.88    0.66
  -2   1 -20    9.23    0.67
  -2   1 -21    0.63    0.40
  -2   1 -21    0.90    0.41
  -2   1 -22   39.79    1.27
  -2   1 -22   47.77    1.34
  -2   1 -23   12.04    0.83
  -2   1 -23   15.64    0.92
  -2   1 -24   -0.10    0.40
  -2   1 -24    0.14    0.42
  -2   1 -25    1.69    0.52
   2   0 -25    1.61    0.54
   2   0 -24    3.51    0.62
   2   0 -23    9.69    0.94
   2   0 -22   -0.10    0.44
   2   0 -21    5.11    0.62
   2   0 -20   19.60    0.97
   2   0 -19   46.14    1.31
   2   0 -18   23.97    0.98
   2   0 -18   24.88    0.76
   2   0 -17    7.11    0.65
   2   0 -17    7.15    0.51
   2   0 -16    0.06    0.29
   2   0 -16    0.19    0.24
   2   0 -15   13.47    0.74
   2   0 -15   14.19    0.56
   2   0 -14   -0.18    0.23
   2   0 -14    0.22    0.20
   2   0 -13   10.42    0.59
   2   0 -13   11.69    0.48
   2   0 -12  178.35    2.05
   2   0 -12  179.44    1.68
   2   0 -11   45.13    0.95
   2   0 -11   48.35    0.76
   2   0 -10   11.05    0.51
   2   0 -10   11.34    0.40
   2   0  -9   28.45    0.71
   2   0  -9   26.38    0.51
   2   0  -8   85.73    1.16
   2   0  -8   83.32    0.89
   2   0  -7    0.38    0.15
   2   0  -7    0.33    0.12
  -2   0   6   12.23    0.41
   2   0  -6   16.10    0.46
   2   0  -6   15.15    0.33
   2   0  -5   34.74    0.61
   2   0  -5   32.11    0.44
  -2   0   4   39.26    0.60
   2   0  -4   58.78    0.75
   2   0  -4   49.97    0.55
  -2   0   3    0.18    0.09
   2   0  -3    0.35    0.10
  -2   0   2  174.60    1.43
  -2   0   2  196.23    1.70
   2   0  -2  317.51    2.33
  -2   0   1    7.11    0.20
  -2   0   1    6.86    0.17
  -2   0   0    0.87    0.10
  -2   0   0    0.64    0.07
  -2   0  -1    9.99    0.24
  -2   0  -2  740.29    6.87
  -2   0  -2  420.33    2.95
  -2   0  -3   17.65    0.28
  -2   0  -3   14.06    0.33
  -2   0  -4   12.22    0.26
  -2   0  -4   13.41    0.35
  -2   0  -5   46.43    0.58
  -2   0  -5   63.31    0.81
  -2   0  -6   38.63    0.57
  -2   0  -6   48.71    0.73
  -2   0  -7  256.13    2.01
  -2   0  -7  331.85    2.55
  -2   0  -8   14.23    0.42
  -2   0  -8   18.73    0.51
  -2   0  -9    3.49    0.28
  -2   0  -9    3.72    0.31
  -2   0 -10  192.80    1.83
  -2   0 -10  232.33    2.13
  -2   0 -11    8.06    0.44
  -2   0 -11   10.99    0.50
  -2   0 -12    6.79    0.46
  -2   0 -12    8.24    0.49
  -2   0 -13    6.46    0.44
  -2   0 -13    7.26    0.50
  -2   0 -14    0.06    0.23
  -2   0 -14   -0.07    0.23
  -2   0 -15   38.23    0.97
  -2   0 -15   44.35    1.02
  -2   0 -16   11.30    0.65
  -2   0 -16   13.33    0.63
  -2   0 -17    1.13    0.33
  -2   0 -17    1.19    0.33
  -2   0 -18    1.45    0.33
  -2   0 -18    1.99    0.39
  -2   0 -19   54.46    1.30
  -2   0 -19   63.31    1.33
  -2   0 -20    0.24    0.35
  -2   0 -21   -0.06    0.33
  -2   0 -21   -0.13    0.36
  -2   0 -22    3.81    0.53
  -2   0 -22    5.01    0.56
  -2   0 -23    1.58    0.44
  -2   0 -23    1.94    0.47
  -2   0 -24    2.84    0.54
  -2   0 -25   15.01    0.94
   2   1 -25    8.46    0.91
   2   1 -24    5.12    0.65
   2   1 -23    0.19    0.47
   2   1 -22   -0.29    0.39
   2   1 -21    2.39    0.50
   2   1 -20   28.30    1.14
   2   1 -19   62.22    1.50
   2   1 -19   62.27    1.24
   2   1 -18    0.04    0.34
   2   1 -18    0.34    0.28
   2   1 -17    5.53    0.61
   2   1 -17    5.82    0.49
   2   1 -16   40.24    1.12
   2   1 -16   40.91    0.93
   2   1 -15   16.19    0.75
   2   1 -15   18.55    0.66
   2   1 -14   20.55    0.82
   2   1 -14   22.84    0.68
   2   1 -13    1.47    0.31
   2   1 -13    2.26    0.29
   2   1 -12   32.78    0.88
   2   1 -12   32.34    0.74
   2   1 -11    1.82    0.28
   2   1 -11    1.83    0.24
   2   1 -10  185.77    1.98
   2   1 -10  171.84    1.64
   2   1  -9  131.26    1.56
   2   1  -9  116.89    1.24
   2   1  -8   12.79    0.50
   2   1  -8   11.99    0.42
   2   1  -7   73.57    1.03
   2   1  -7   69.54    0.85
   2   1  -6   83.05    1.05
   2   1  -6   74.58    0.84
   2   1  -5   25.26    0.54
   2   1  -5   21.79    0.42
   2   1  -4  121.61    1.20
   2   1  -4  101.93    0.96
   2   1  -3   36.61    0.49
  -2  -1   2  514.15    3.53
   2   1  -2  660.07    4.63
  -2  -1   1   39.48    0.49
  -2  -1   1   44.97    0.52
  -2  -1   0   10.98    0.22
  -2  -1   0   10.20    0.23
  -2  -1  -1   11.13    0.20
  -2  -1  -1   19.87    0.32
  -2  -1  -1   10.05    0.24
  -2  -1  -2  497.95    3.71
  -2  -1  -2  255.95    1.94
  -2  -1  -3   26.43    0.39
  -2  -1  -3   16.97    0.34
  -2  -1  -4   33.20    0.47
  -2  -1  -4   25.27    0.45
  -2  -1  -5   14.22    0.33
  -2  -1  -5   14.26    0.37
  -2  -1  -6    8.65    0.30
  -2  -1  -6   10.18    0.33
  -2  -1  -7    9.50    0.33
  -2  -1  -7   11.61    0.39
  -2  -1  -8    4.28    0.30
  -2  -1  -8    5.55    0.31
  -2  -1  -9    0.28    0.13
  -2  -1  -9    0.37    0.15
  -2  -1 -10   80.00    1.09
  -2  -1 -10  108.21    1.29
  -2  -1 -11    0.85    0.19
  -2  -1 -11    1.60    0.22
  -2  -1 -12  106.26    1.39
  -2  -1 -12  134.52    1.56
  -2  -1 -13   48.08    0.96
  -2  -1 -13   57.40    1.01
  -2  -1 -14    1.60    0.27
  -2  -1 -14    2.46    0.31
  -2  -1 -15    1.28    0.28
  -2  -1 -15    1.37    0.30
  -2  -1 -16    5.09    0.50
  -2  -1 -16    6.52    0.53
  -2  -1 -17   30.22    0.95
  -2  -1 -17   35.77    0.95
  -2  -1 -18   45.06    1.14
  -2  -1 -18   54.17    1.18
  -2  -1 -19   48.97    1.23
  -2  -1 -19   58.39    1.26
  -2  -1 -20    3.69    0.46
  -2  -1 -20    6.92    0.64
  -2  -1 -21   21.42    0.98
  -2  -1 -21   26.62    0.97
  -2  -1 -22    0.19    0.38
  -2  -1 -22    0.31    0.36
  -2  -1 -23   -0.19    0.35
  -2  -1 -23    0.29    0.37
  -2  -1 -24    3.26    0.53
  -2  -1 -25    0.43    0.45
  -2  -1 -26    4.06    0.61
   2   2 -24   10.66    0.93
   2   2 -23   12.72    1.00
   2   2 -22   31.92    1.24
   2   2 -21   17.22    0.96
   2   2 -20   19.89    0.98
   2   2 -19    0.12    0.39
   2   2 -19    0.48    0.32
   2   2 -18   10.26    0.76
   2   2 -18   10.38    0.65
   2   2 -17   18.67    0.87
   2   2 -17   20.67    0.80
   2   2 -16   22.46    0.89
   2   2 -16   21.74    0.78
   2   2 -15    5.83    0.57
   2   2 -15    5.74    0.53
   2   2 -14    8.19    0.61
   2   2 -14    8.15    0.56
   2   2 -13    7.07    0.59
   2   2 -13    6.30    0.51
   2   2 -12    4.35    0.51
   2   2 -12    4.23    0.42
   2   2 -11   62.89    1.17
   2   2 -11   57.63    0.99
   2   2 -10   94.70    1.38
   2   2 -10   84.43    1.15
   2   2  -9    0.04    0.19
   2   2  -9    0.06    0.18
   2   2  -8    9.81    0.48
   2   2  -8    8.47    0.42
   2   2  -7   32.95    0.71
   2   2  -7   28.57    0.61
   2   2  -6   83.36    1.08
   2   2  -6   67.16    0.88
   2   2  -5   12.63    0.42
   2   2  -5   10.48    0.36
   2   2  -4  501.28    3.41
   2   2  -3   35.33    0.56
   2   2  -2    6.91    0.26
   2   2  -1   31.60    0.47
   2   2   0  216.73    1.69
  -2  -2  -1  186.67    1.50
  -2  -2  -1  103.55    0.97
  -2  -2  -2   44.66    0.56
  -2  -2  -2   25.14    0.41
  -2  -2  -3    1.83    0.18
  -2  -2  -3    1.26    0.15
  -2  -2  -4  184.18    1.51
  -2  -2  -4  117.77    1.10
  -2  -2  -5   20.52    0.43
  -2  -2  -5   16.40    0.38
  -2  -2  -6   93.77    1.01
  -2  -2  -6   90.56    0.98
  -2  -2  -7  136.10    1.34
  -2  -2  -7  148.96    1.39
  -2  -2  -8  128.36    1.34
  -2  -2  -8  151.48    1.44
  -2  -2  -9   78.69    1.05
  -2  -2  -9   96.45    1.12
  -2  -2 -10    5.20    0.37
  -2  -2 -10    6.25    0.35
  -2  -2 -11    3.11    0.32
  -2  -2 -11    3.10    0.29
  -2  -2 -12   69.59    1.12
  -2  -2 -12   90.58    1.20
  -2  -2 -13   -0.03    0.19
  -2  -2 -13   -0.03    0.16
  -2  -2 -14    0.29    0.23
  -2  -2 -14   -0.14    0.19
  -2  -2 -15   52.40    1.10
  -2  -2 -15   65.28    1.13
  -2  -2 -16   76.82    1.38
  -2  -2 -16   97.52    1.43
  -2  -2 -17    4.89    0.56
  -2  -2 -18   -0.07    0.27
  -2  -2 -18    0.38    0.28
  -2  -2 -19   10.76    0.74
  -2  -2 -19   11.76    0.66
  -2  -2 -20    2.61    0.43
  -2  -2 -20    3.37    0.43
  -2  -2 -21    9.76    0.74
  -2  -2 -21   11.82    0.74
  -2  -2 -22   -0.27    0.34
  -2  -2 -22    0.34    0.35
  -2  -2 -23    0.27    0.39
  -2  -2 -24    2.78    0.51
  -2  -2 -25   23.91    1.16
  -2  -2 -26    1.96    0.56
   2   3 -24    0.33    0.46
   2   3 -23    3.97    0.61
   2   3 -22   31.54    1.28
   2   3 -21    0.41    0.40
   2   3 -20   23.61    1.05
   2   3 -20   24.70    0.94
   2   3 -19   12.67    0.83
   2   3 -19   13.65    0.77
   2   3 -18   12.95    0.80
   2   3 -18   12.12    0.75
   2   3 -17    5.26    0.62
   2   3 -17    5.45    0.62
   2   3 -16   50.11    1.26
   2   3 -16   50.80    1.17
   2   3 -15    1.41    0.36
   2   3 -15    1.39    0.35
   2   3 -14   73.83    1.45
   2   3 -14   68.24    1.24
   2   3 -13   19.56    0.81
   2   3 -13   18.26    0.74
   2   3 -12  182.71    2.16
   2   3 -12  158.78    1.84
   2   3 -11   55.05    1.12
   2   3 -11   49.20    0.97
   2   3 -10   53.46    1.08
   2   3 -10   44.28    0.89
   2   3  -9   58.33    1.07
   2   3  -9   49.46    0.92
   2   3  -8    0.70    0.21
   2   3  -8    0.84    0.22
   2   3  -7   16.33    0.55
   2   3  -7   12.85    0.48
   2   3  -6   20.24    0.57
   2   3  -6   17.79    0.54
   2   3  -5    0.38    0.16
   2   3  -4   73.64    0.93
   2   3  -3   14.11    0.41
   2   3  -2   78.89    0.91
   2   3  -1   60.22    0.76
   2   3   0   42.41    0.61
  -2  -3  -1   33.63    0.53
   2   3   1   20.35    0.41
  -2  -3  -2   28.77    0.49
  -2  -3  -2   16.38    0.38
  -2  -3  -3   52.28    0.69
  -2  -3  -3   31.76    0.51
  -2  -3  -4  148.24    1.34
  -2  -3  -4   90.90    0.94
  -2  -3  -5   45.22    0.68
  -2  -3  -5   30.59    0.51
  -2  -3  -6  415.65    2.97
  -2  -3  -6  318.00    2.35
  -2  -3  -7   78.24    0.99
  -2  -3  -7   73.47    0.88
  -2  -3  -8    9.15    0.39
  -2  -3  -8    9.82    0.36
  -2  -3  -9   77.86    1.07
  -2  -3  -9   86.69    1.03
  -2  -3 -10    8.51    0.44
  -2  -3 -10    9.51    0.39
  -2  -3 -11   29.39    0.72
  -2  -3 -11   35.32    0.69
  -2  -3 -12    3.96    0.41
  -2  -3 -12    5.69    0.37
  -2  -3 -13  165.31    1.91
  -2  -3 -13  192.26    1.88
  -2  -3 -14   12.33    0.59
  -2  -3 -14   14.46    0.54
  -2  -3 -15   17.41    0.70
  -2  -3 -15   21.99    0.66
  -2  -3 -16   30.23    0.90
  -2  -3 -16   38.88    0.87
  -2  -3 -17   33.67    0.98
  -2  -3 -17   37.83    0.89
  -2  -3 -18   70.15    1.43
  -2  -3 -18   80.22    1.32
  -2  -3 -19    0.82    0.34
  -2  -3 -20    4.94    0.54
  -2  -3 -20    5.99    0.59
  -2  -3 -21   24.92    1.00
  -2  -3 -21   31.20    0.97
  -2  -3 -22    1.75    0.43
  -2  -3 -23   -0.14    0.42
  -2  -3 -24    0.60    0.47
  -2  -3 -25    0.87    0.51
  -2  -3 -26   16.56    1.09
   2   4 -23    0.41    0.47
   2   4 -22    2.18    0.51
   2   4 -21    8.48    0.80
   2   4 -21    9.75    0.77
   2   4 -20    8.31    0.77
   2   4 -20    8.08    0.74
   2   4 -19    8.59    0.74
   2   4 -19    9.52    0.77
   2   4 -18    0.57    0.39
   2   4 -18    0.36    0.39
   2   4 -17    1.78    0.43
   2   4 -17    1.69    0.43
   2   4 -16    6.96    0.74
   2   4 -16    6.58    0.62
   2   4 -15   14.82    0.80
   2   4 -15   14.96    0.74
   2   4 -14    9.05    0.67
   2   4 -14    8.03    0.61
   2   4 -13   14.74    0.80
   2   4 -13   14.06    0.73
   2   4 -12  372.11    3.38
   2   4 -12  328.88    3.02
   2   4 -11    0.45    0.27
   2   4 -11    0.47    0.27
   2   4 -10   88.87    1.39
   2   4 -10   74.31    1.22
   2   4  -9    5.43    0.51
   2   4  -9    4.13    0.43
   2   4  -8    5.56    0.44
   2   4  -8    4.09    0.46
   2   4  -7    0.20    0.18
   2   4  -7    0.40    0.22
   2   4  -6   26.04    0.65
   2   4  -5   12.63    0.48
   2   4  -4  724.95    4.79
   2   4  -3   17.86    0.51
   2   4  -2   70.99    0.93
   2   4  -1    2.41    0.27
   2   4   0    0.46    0.14
  -2  -4  -1  107.94    1.12
   2   4   1   68.33    0.85
  -2  -4  -2  130.12    1.26
   2   4   2   81.86    0.93
  -2  -4  -3    0.27    0.13
   2   4   3    0.20    0.11
  -2  -4  -4   43.00    0.68
  -2  -4  -4   30.93    0.55
  -2  -4  -5  181.75    1.64
  -2  -4  -5  121.23    1.19
   2   4   5  139.48    1.31
  -2  -4  -6    0.50    0.14
  -2  -4  -6    0.52    0.12
   2   4   6    0.34    0.08
  -2  -4  -7   25.23    0.58
  -2  -4  -7   19.99    0.46
   2   4   7   21.45    0.36
  -2  -4  -8   98.03    1.21
  -2  -4  -8   86.86    1.00
  -2  -4  -9    0.21    0.16
  -2  -4  -9    0.17    0.12
  -2  -4 -10   12.21    0.50
  -2  -4 -10   11.69    0.41
  -2  -4 -11   92.62    1.31
  -2  -4 -11  105.09    1.21
  -2  -4 -12   12.85    0.56
  -2  -4 -12   14.44    0.48
  -2  -4 -13  104.82    1.50
  -2  -4 -13  121.44    1.40
  -2  -4 -14   29.42    0.86
  -2  -4 -14   32.26    0.74
  -2  -4 -15   15.91    0.68
  -2  -4 -15   19.26    0.61
  -2  -4 -16   29.59    0.94
  -2  -4 -16   32.98    0.80
  -2  -4 -17   54.12    1.24
  -2  -4 -17   63.56    1.12
  -2  -4 -18   86.11    1.60
  -2  -4 -18   95.32    1.40
  -2  -4 -19   12.51    0.75
  -2  -4 -19   13.72    0.63
  -2  -4 -20    0.23    0.34
  -2  -4 -20   -0.25    0.25
  -2  -4 -21    3.19    0.49
  -2  -4 -22    0.31    0.40
  -2  -4 -23    4.03    0.55
  -2  -4 -24   -0.16    0.40
  -2  -4 -25   11.56    0.95
  -2  -4 -26    7.81    0.92
  -2  -4 -27    5.97    0.76
   2   5 -22    5.49    0.65
   2   5 -21   15.98    0.98
   2   5 -21   15.95    0.94
   2   5 -20    2.72    0.53
   2   5 -20    3.97    0.57
   2   5 -19    1.65    0.49
   2   5 -19    2.64    0.52
   2   5 -18    1.48    0.46
   2   5 -18    0.89    0.40
   2   5 -17    0.11    0.38
   2   5 -17    0.79    0.41
   2   5 -16   18.73    0.98
   2   5 -16   19.20    0.93
   2   5 -15    0.97    0.41
   2   5 -15    1.62    0.39
   2   5 -14   46.04    1.22
   2   5 -14   39.92    1.09
   2   5 -13   65.16    1.38
   2   5 -13   52.77    1.20
   2   5 -12    0.66    0.32
   2   5 -12    1.36    0.36
   2   5 -11   25.43    0.85
   2   5 -11   21.43    0.82
   2   5 -10   21.32    0.76
   2   5 -10   17.54    0.71
   2   5  -9   41.59    0.98
   2   5  -9   33.32    0.87
   2   5  -8   19.96    0.71
   2   5  -8   15.58    0.63
   2   5  -7   18.34    0.65
   2   5  -6   48.42    0.96
   2   5  -5   87.25    1.22
   2   5  -4    4.45    0.38
   2   5  -3    8.57    0.44
   2   5  -2  354.53    2.76
   2   5  -1   70.54    0.98
   2   5   0    4.07    0.32
  -2  -5  -1  190.80    1.71
   2   5   1  123.45    1.30
  -2  -5  -2  473.03    3.32
   2   5   2  309.46    2.39
  -2  -5  -3    0.30    0.14
   2   5   3    0.28    0.14
  -2  -5  -4    0.90    0.17
   2   5   4    0.78    0.15
  -2  -5  -5   11.42    0.44
   2   5   5   11.46    0.27
   2   5   5    7.83    0.33
  -2  -5  -6  473.66    3.42
  -2  -5  -6  359.58    2.65
   2   5   6  417.27    3.05
  -2  -5  -7   65.07    0.97
  -2  -5  -7   52.68    0.77
   2   5   7   53.38    0.61
  -2  -5  -8   94.46    1.23
  -2  -5  -8   83.24    1.00
   2   5   8   84.56    0.85
  -2  -5  -9    0.02    0.15
  -2  -5  -9    0.03    0.12
   2   5   9    0.01    0.10
  -2  -5 -10    4.67    0.38
  -2  -5 -10    5.01    0.31
  -2  -5 -11    0.47    0.19
  -2  -5 -11    0.35    0.16
  -2  -5 -12   24.86    0.75
  -2  -5 -12   26.64    0.61
  -2  -5 -13    1.19    0.26
  -2  -5 -13    0.98    0.20
  -2  -5 -14    1.60    0.29
  -2  -5 -14    2.27    0.25
  -2  -5 -15   12.10    0.67
  -2  -5 -15   14.58    0.52
  -2  -5 -16   29.52    0.92
  -2  -5 -16   33.69    0.77
  -2  -5 -17    7.77    0.61
  -2  -5 -17    7.85    0.49
  -2  -5 -18    2.32    0.40
  -2  -5 -18    2.41    0.33
  -2  -5 -19    9.03    0.74
  -2  -5 -19    9.78    0.56
  -2  -5 -20   12.77    0.80
  -2  -5 -20   14.29    0.63
  -2  -5 -21   31.78    1.13
  -2  -5 -22    0.83    0.43
  -2  -5 -23    0.70    0.44
  -2  -5 -24    0.71    0.48
  -2  -5 -25    2.52    0.56
  -2  -5 -26    2.84    0.58
  -2  -5 -27   37.37    1.50
   2   6 -22   17.14    1.03
   2   6 -22   18.40    1.00
   2   6 -21    9.58    0.86
   2   6 -21    9.91    0.91
   2   6 -20    5.62    0.67
   2   6 -20    7.43    0.84
   2   6 -19    1.23    0.50
   2   6 -19    2.29    0.53
   2   6 -18   36.00    1.24
   2   6 -18   36.24    1.22
   2   6 -17    8.92    0.85
   2   6 -17    9.10    0.84
   2   6 -16   75.52    1.66
   2   6 -16   64.33    1.49
   2   6 -15  137.13    2.14
   2   6 -15  123.07    2.02
   2   6 -14   22.20    0.98
   2   6 -14   19.44    0.94
   2   6 -13    0.71    0.34
   2   6 -13    0.25    0.33
   2   6 -12  126.95    1.89
   2   6 -12  101.56    1.68
   2   6 -11   18.24    0.82
   2   6 -11   14.49    0.75
   2   6 -10   80.12    1.38
   2   6 -10   64.21    1.31
   2   6  -9   35.94    0.96
   2   6  -9   27.93    0.87
   2   6  -8   11.00    0.61
   2   6  -7    4.06    0.48
   2   6  -6    1.35    0.29
   2   6  -5   43.85    0.94
   2   6  -4  378.58    3.10
   2   6  -3   58.85    1.01
   2   6  -2   60.90    1.00
   2   6  -1   61.20    0.98
   2   6   0   46.42    0.85
  -2  -6  -1    0.04    0.16
   2   6   1    0.17    0.15
   2   6   2   58.67    0.90
  -2  -6  -3    0.67    0.17
   2   6   3    0.48    0.15
  -2  -6  -4  212.95    1.94
   2   6   4  141.97    1.45
  -2  -6  -5   74.44    1.05
   2   6   5   50.79    0.80
  -2  -6  -6  409.19    3.13
   2   6   6  412.53    2.90
   2   6   6  295.22    2.34
  -2  -6  -7   12.49    0.50
   2   6   7   11.19    0.32
   2   6   7    8.74    0.38
  -2  -6  -8  149.36    1.66
  -2  -6  -8  125.60    1.33
   2   6   8  133.45    1.20
  -2  -6  -9    0.52    0.19
  -2  -6  -9    0.29    0.15
   2   6   9    0.44    0.13
  -2  -6 -10    1.13    0.23
  -2  -6 -10    1.06    0.18
   2   6  10    0.89    0.16
  -2  -6 -11   29.09    0.78
  -2  -6 -11   31.40    0.65
   2   6  11   32.36    0.59
  -2  -6 -12   11.70    0.57
  -2  -6 -12   12.80    0.45
   2   6  12   13.38    0.44
  -2  -6 -13    5.19    0.48
  -2  -6 -13    5.98    0.37
  -2  -6 -14   15.53    0.68
  -2  -6 -14   16.11    0.52
  -2  -6 -15    0.21    0.28
  -2  -6 -15    0.17    0.19
  -2  -6 -16   34.73    1.02
  -2  -6 -16   38.36    0.82
  -2  -6 -17    0.43    0.31
  -2  -6 -17    0.59    0.23
  -2  -6 -18   28.44    1.00
  -2  -6 -18   32.86    0.81
  -2  -6 -19    7.03    0.67
  -2  -6 -19    7.31    0.50
  -2  -6 -20    4.42    0.53
  -2  -6 -21    2.36    0.48
  -2  -6 -22    1.06    0.43
  -2  -6 -23    0.79    0.44
  -2  -6 -24    0.06    0.42
  -2  -6 -25    0.74    0.52
  -2  -6 -26   14.85    1.04
  -2  -6 -27    9.00    0.94
   2   7 -21    0.35    0.50
   2   7 -21    0.07    0.44
   2   7 -20   -0.35    0.40
   2   7 -20    0.08    0.47
   2   7 -19    0.61    0.48
   2   7 -19    1.00    0.50
   2   7 -18   18.40    1.00
   2   7 -18   16.98    0.99
   2   7 -17   16.63    0.95
   2   7 -17   15.81    1.01
   2   7 -16    0.66    0.43
   2   7 -16    1.35    0.46
   2   7 -15   19.18    0.95
   2   7 -15   18.19    1.00
   2   7 -14  220.05    2.72
   2   7 -14  186.62    2.54
   2   7 -13   85.39    1.65
   2   7 -13   69.80    1.51
   2   7 -12    0.02    0.33
   2   7 -12    0.20    0.37
   2   7 -11    0.21    0.34
   2   7 -11    0.37    0.37
   2   7 -10  101.33    1.60
   2   7 -10   78.89    1.49
   2   7  -9    0.23    0.29
   2   7  -9    0.08    0.28
   2   7  -8   40.61    1.07
   2   7  -7    0.79    0.31
   2   7  -6   81.70    1.37
   2   7  -5  102.79    1.51
   2   7  -4    5.07    0.47
   2   7  -3    1.64    0.28
   2   7  -2   95.91    1.36
   2   7  -1   20.09    0.66
   2   7   0    0.79    0.22
  -2  -7  -1   70.33    1.05
   2   7   1   46.21    0.87
  -2  -7  -2   24.32    0.64
   2   7   2   16.16    0.54
  -2  -7  -3    0.04    0.17
   2   7   3    0.04    0.15
  -2  -7  -4    6.48    0.42
   2   7   4    4.15    0.34
  -2  -7  -5  208.34    2.01
   2   7   5  138.59    1.48
  -2  -7  -6   23.56    0.68
   2   7   6   16.15    0.52
  -2  -7  -7   16.61    0.59
   2   7   7   15.61    0.40
   2   7   7   11.41    0.46
  -2  -7  -8  235.26    2.27
   2   7   8  227.31    1.82
   2   7   8  181.62    1.74
  -2  -7  -9    0.84    0.21
   2   7   9    0.98    0.15
   2   7   9    0.86    0.19
  -2  -7 -10    0.91    0.24
   2   7  10    0.93    0.16
   2   7  10    0.89    0.18
  -2  -7 -11    0.92    0.24
  -2  -7 -11    1.53    0.21
   2   7  11    1.48    0.19
  -2  -7 -12    1.38    0.29
  -2  -7 -12    2.11    0.24
   2   7  12    2.16    0.22
  -2  -7 -13    4.57    0.47
  -2  -7 -13    4.36    0.38
   2   7  13    4.65    0.35
  -2  -7 -14    6.27    0.55
  -2  -7 -14    6.16    0.39
  -2  -7 -15   26.62    0.90
  -2  -7 -15   29.74    0.70
  -2  -7 -16   51.25    1.23
  -2  -7 -16   57.62    0.99
  -2  -7 -17   19.29    0.85
  -2  -7 -17   21.64    0.65
  -2  -7 -18   -0.11    0.31
  -2  -7 -18    0.11    0.23
  -2  -7 -19    0.22    0.34
  -2  -7 -20    1.65    0.41
  -2  -7 -21   58.74    1.51
  -2  -7 -22    1.66    0.48
  -2  -7 -23    5.27    0.62
  -2  -7 -24    1.97    0.54
  -2  -7 -25    0.03    0.46
  -2  -7 -26   -0.20    0.52
  -2  -7 -27    6.91    0.78
   2   8 -20    1.91    0.57
   2   8 -20    3.08    0.64
   2   8 -19    3.03    0.55
   2   8 -19    4.37    0.69
   2   8 -18    0.37    0.46
   2   8 -18   -0.08    0.43
   2   8 -17   -0.30    0.43
   2   8 -17   -0.20    0.43
   2   8 -16    5.36    0.61
   2   8 -16    5.15    0.65
   2   8 -15   22.61    1.02
   2   8 -15   20.40    1.02
   2   8 -14   22.05    1.03
   2   8 -14   20.37    1.05
   2   8 -13   15.33    0.85
   2   8 -13   13.55    0.87
   2   8 -12   39.51    1.17
   2   8 -12   33.95    1.17
   2   8 -11   -0.32    0.28
   2   8 -11    0.12    0.36
   2   8 -10    4.68    0.47
   2   8 -10    3.69    0.48
   2   8  -9    4.29    0.48
   2   8  -8    0.47    0.35
   2   8  -7   41.02    1.11
   2   8  -6   11.20    0.71
   2   8  -5   39.81    1.01
   2   8  -4  132.87    1.79
   2   8  -3   21.70    0.77
   2   8  -2   26.87    0.79
   2   8  -1   14.47    0.61
   2   8   0   10.25    0.53
   2   8   1   14.40    0.58
  -2  -8  -2  105.31    1.37
   2   8   2   63.44    1.07
  -2  -8  -3    3.20    0.39
   2   8   3    2.38    0.29
  -2  -8  -4   65.20    1.08
   2   8   4   40.85    0.83
  -2  -8  -5  180.04    1.91
   2   8   5  118.59    1.43
  -2  -8  -6    4.10    0.42
   2   8   6    2.61    0.27
  -2  -8  -7  162.65    1.84
   2   8   7  169.24    1.55
   2   8   7  114.92    1.37
  -2  -8  -8   81.26    1.28
   2   8   8   81.93    0.98
   2   8   8   59.15    0.96
  -2  -8  -9   43.72    0.96
   2   8   9   45.20    0.72
   2   8   9   37.29    0.77
  -2  -8 -10  141.69    1.80
   2   8  10  139.92    1.37
   2   8  10  124.17    1.44
  -2  -8 -11    0.63    0.25
   2   8  11    0.93    0.18
   2   8  11    0.49    0.19
  -2  -8 -12    1.62    0.31
   2   8  12    2.36    0.29
   2   8  12    1.86    0.24
  -2  -8 -13   38.31    1.02
   2   8  13   44.60    0.78
  -2  -8 -14   10.07    0.65
  -2  -8 -14   11.82    0.50
   2   8  14   12.29    0.49
  -2  -8 -15   75.32    1.48
  -2  -8 -15   83.89    1.19
   2   8  15   85.70    1.19
  -2  -8 -16    0.29    0.28
  -2  -8 -16    0.08    0.22
  -2  -8 -17    7.96    0.67
  -2  -8 -17    8.32    0.50
  -2  -8 -18    9.59    0.72
  -2  -8 -19   34.85    1.16
  -2  -8 -20    1.98    0.45
  -2  -8 -21   -0.28    0.34
  -2  -8 -22    7.56    0.78
  -2  -8 -23    6.72    0.80
  -2  -8 -24    4.28    0.62
  -2  -8 -25   -0.25    0.45
  -2  -8 -26   17.76    1.12
  -2  -8 -27   23.66    1.31
   2   9 -19    9.81    0.97
   2   9 -19    9.96    0.95
   2   9 -18    1.09    0.47
   2   9 -18    1.61    0.54
   2   9 -17   13.68    0.93
   2   9 -17   13.34    1.07
   2   9 -16    2.07    0.47
   2   9 -16    2.09    0.55
   2   9 -15    9.90    0.89
   2   9 -15    6.56    0.81
   2   9 -14   17.79    0.94
   2   9 -14   16.60    0.97
   2   9 -13   14.61    0.91
   2   9 -13   10.84    0.85
   2   9 -12    3.43    0.51
   2   9 -12    3.10    0.53
   2   9 -11    3.63    0.49
   2   9 -11    3.73    0.56
   2   9 -10    6.63    0.64
   2   9 -10    5.23    0.56
   2   9  -9    1.18    0.43
   2   9  -8   97.91    1.74
   2   9  -7   40.37    1.14
   2   9  -6    0.58    0.32
   2   9  -5   97.56    1.63
   2   9  -4   51.39    1.18
   2   9  -3   29.07    0.89
   2   9  -2    2.66    0.39
   2   9  -1    3.97    0.48
   2   9   0   17.59    0.69
   2   9   1   26.87    0.81
  -2  -9  -2   16.19    0.64
   2   9   2    9.71    0.54
  -2  -9  -3    0.71    0.26
   2   9   3    0.30    0.21
  -2  -9  -4   16.29    0.64
   2   9   4   11.46    0.56
  -2  -9  -5    7.60    0.52
   2   9   5    4.81    0.41
  -2  -9  -6   60.85    1.12
   2   9   6   38.54    0.83
  -2  -9  -7  117.26    1.59
   2   9   7   80.58    1.19
  -2  -9  -8   13.84    0.62
   2   9   8   12.79    0.47
   2   9   8    9.27    0.49
  -2  -9  -9   76.48    1.32
   2   9   9   80.69    1.04
   2   9   9   60.99    1.03
  -2  -9 -10  119.05    1.69
   2   9  10  129.22    1.37
   2   9  10  104.79    1.36
  -2  -9 -11   84.33    1.44
   2   9  11   88.41    1.11
   2   9  11   77.30    1.15
  -2  -9 -12   27.44    0.88
   2   9  12   28.98    0.64
   2   9  12   26.93    0.70
  -2  -9 -13    1.07    0.33
   2   9  13    2.09    0.26
   2   9  13    1.45    0.26
  -2  -9 -14   16.76    0.79
   2   9  14   21.11    0.61
   2   9  14   19.33    0.63
  -2  -9 -15   52.16    1.27
   2   9  15   58.60    0.99
   2   9  15   56.76    1.00
  -2  -9 -16    0.31    0.32
   2   9  16    0.53    0.25
   2   9  16    0.68    0.23
  -2  -9 -17   33.75    1.10
  -2  -9 -18   13.23    0.85
  -2  -9 -19    4.47    0.52
  -2  -9 -20   19.46    0.97
  -2  -9 -21   30.71    1.18
  -2  -9 -22    1.26    0.45
  -2  -9 -23   12.74    0.94
  -2  -9 -24    0.64    0.50
  -2  -9 -25    4.36    0.66
  -2  -9 -26    6.25    0.75
  -2  -9 -27    1.38    0.59
   2  10 -18    1.99    0.53
   2  10 -18    3.02    0.68
   2  10 -17    4.84    0.61
   2  10 -17    4.45    0.72
   2  10 -16   15.18    1.02
   2  10 -16   11.89    1.05
   2  10 -15   15.57    1.01
   2  10 -15   12.00    0.96
   2  10 -14   10.25    0.83
   2  10 -14   10.27    0.91
   2  10 -13   21.18    1.04
   2  10 -13   16.83    1.01
   2  10 -12   50.31    1.37
   2  10 -12   38.58    1.31
   2  10 -11    0.06    0.35
   2  10 -11    0.84    0.43
   2  10 -10   14.34    0.86
   2  10 -10   11.73    0.85
   2  10  -9    0.51    0.39
   2  10  -8    5.69    0.68
   2  10  -7    9.05    0.74
   2  10  -6   40.57    1.17
   2  10  -5  167.60    2.28
   2  10  -4    4.92    0.61
   2  10  -3    0.21    0.29
   2  10  -2   11.91    0.68
   2  10  -1    6.05    0.56
   2  10   0   32.68    0.93
   2  10   1    1.50    0.31
  -2 -10  -2  152.02    1.87
   2  10   2   97.86    1.50
  -2 -10  -3    7.81    0.61
   2  10   3    4.48    0.48
  -2 -10  -4  129.49    1.70
   2  10   4   87.35    1.37
  -2 -10  -5   12.11    0.63
   2  10   5    8.14    0.51
  -2 -10  -6  154.25    1.90
   2  10   6  101.06    1.44
  -2 -10  -7    4.64    0.49
   2  10   7    3.17    0.34
  -2 -10  -8    0.25    0.23
   2  10   8    0.20    0.21
   2  10   8   -0.08    0.22
  -2 -10  -9    6.09    0.54
   2  10   9    6.92    0.43
   2  10   9    4.48    0.44
  -2 -10 -10    8.15    0.59
   2  10  10    6.55    0.44
   2  10  10    5.15    0.45
  -2 -10 -11   69.22    1.37
   2  10  11   73.85    1.07
   2  10  11   59.97    1.06
  -2 -10 -12    1.51    0.37
   2  10  12    1.85    0.26
   2  10  12    1.32    0.26
  -2 -10 -13   13.26    0.74
   2  10  13   14.32    0.53
   2  10  13   13.83    0.57
  -2 -10 -14    1.04    0.35
   2  10  14    2.11    0.28
   2  10  14    2.02    0.31
  -2 -10 -15   -0.11    0.31
   2  10  15    0.69    0.25
   2  10  15    0.23    0.23
  -2 -10 -16    2.60    0.41
   2  10  16    3.00    0.33
   2  10  16    2.23    0.31
  -2 -10 -17   36.00    1.18
   2  10  17   37.40    0.87
   2  10  17   38.09    0.88
  -2 -10 -18    3.50    0.49
   2  10  18    3.83    0.38
  -2 -10 -19   19.05    0.96
  -2 -10 -20    3.02    0.51
  -2 -10 -21    3.67    0.56
  -2 -10 -22   46.85    1.48
  -2 -10 -23   12.85    1.02
  -2 -10 -24    1.02    0.51
  -2 -10 -25   24.81    1.23
  -2 -10 -26    0.40    0.55
   2  11 -16    8.31    0.94
   2  11 -16    6.83    0.78
   2  11 -15    6.09    0.67
   2  11 -15    6.18    0.73
   2  11 -14    2.92    0.54
   2  11 -14    2.67    0.58
   2  11 -13    1.18    0.47
   2  11 -13    1.28    0.50
   2  11 -12   25.62    1.10
   2  11 -12   20.56    1.13
   2  11 -11   16.70    0.95
   2  11 -11   12.85    0.98
   2  11 -10    4.59    0.60
   2  11  -9    0.70    0.45
   2  11  -8    9.48    0.80
   2  11  -7   34.61    1.17
   2  11  -6    3.76    0.54
   2  11  -5   25.48    1.00
   2  11  -4    4.49    0.51
   2  11  -3    3.81    0.51
   2  11  -2   24.55    0.93
   2  11  -1   19.05    0.83
   2  11   0  164.54    2.16
   2  11   1   54.56    1.21
   2  11   2   24.63    0.85
  -2 -11  -3   52.75    1.18
   2  11   3   35.60    1.00
  -2 -11  -4  242.97    2.54
   2  11   4  151.47    1.94
  -2 -11  -5   53.19    1.14
   2  11   5   34.42    0.91
  -2 -11  -6    4.30    0.43
   2  11   6    2.56    0.36
  -2 -11  -7   34.80    0.96
   2  11   7   24.22    0.76
  -2 -11  -8   14.39    0.70
   2  11   8   16.15    0.60
   2  11   8   10.88    0.59
  -2 -11  -9   69.44    1.35
   2  11   9   78.22    1.17
   2  11   9   53.08    1.07
  -2 -11 -10   24.12    0.87
   2  11  10   27.13    0.70
   2  11  10   20.29    0.71
  -2 -11 -11   43.60    1.13
   2  11  11   46.13    0.90
   2  11  11   36.16    0.89
  -2 -11 -12   57.42    1.30
   2  11  12   63.55    1.05
   2  11  12   51.44    1.03
  -2 -11 -13   10.75    0.71
   2  11  13   11.04    0.50
   2  11  13   10.45    0.58
  -2 -11 -14    0.83    0.32
   2  11  14    1.04    0.26
   2  11  14    0.62    0.27
  -2 -11 -15   33.21    1.12
   2  11  15   34.54    0.81
   2  11  15   32.02    0.83
  -2 -11 -16   -0.09    0.32
   2  11  16    0.47    0.27
  -2 -11 -17    2.98    0.47
   2  11  17    4.75    0.51
  -2 -11 -18    0.25    0.36
  -2 -11 -19    1.36    0.44
  -2 -11 -20   26.45    1.13
  -2 -11 -21   51.49    1.55
  -2 -11 -22   16.33    1.06
  -2 -11 -23   -0.23    0.43
  -2 -11 -24    6.94    0.86
  -2 -11 -25   12.52    0.99
  -2 -11 -26   -0.76    0.49
   2  12 -15    2.08    0.56
   2  12 -15    1.37    0.61
   2  12 -14    0.36    0.46
   2  12 -14    0.26    0.51
   2  12 -13    1.04    0.43
   2  12 -13    1.04    0.51
   2  12 -12    7.29    0.76
   2  12 -12    5.38    0.68
   2  12 -11    1.17    0.46
   2  12 -11    1.31    0.51
   2  12 -10   32.17    1.26
   2  12  -9   20.47    1.06
   2  12  -8   -0.03    0.40
   2  12  -7    1.87    0.48
   2  12  -6    1.39    0.45
   2  12  -5   40.24    1.25
   2  12  -4    8.48    0.80
   2  12  -3   12.74    0.80
   2  12  -2   15.60    0.83
   2  12  -1   24.54    0.96
   2  12   0   55.92    1.32
   2  12   1    7.25    0.64
   2  12   2   85.56    1.57
  -2 -12  -3   26.71    0.94
   2  12   3   17.39    0.77
  -2 -12  -4   71.61    1.39
   2  12   4   46.20    1.13
  -2 -12  -5   73.38    1.38
   2  12   5   44.66    1.09
  -2 -12  -6    3.12    0.42
   2  12   6    2.05    0.35
  -2 -12  -7   15.47    0.75
   2  12   7   10.10    0.63
  -2 -12  -8   50.76    1.20
   2  12   8   35.43    0.96
  -2 -12  -9    1.29    0.37
   2  12   9    1.85    0.33
   2  12   9    0.52    0.29
  -2 -12 -10   18.74    0.87
   2  12  10   18.69    0.68
   2  12  10   13.53    0.67
  -2 -12 -11   98.49    1.72
   2  12  11  107.51    1.45
   2  12  11   79.95    1.35
  -2 -12 -12   30.46    1.04
   2  12  12   32.88    0.82
   2  12  12   26.57    0.83
  -2 -12 -13   61.23    1.41
   2  12  13   67.13    1.14
   2  12  13   57.38    1.13
  -2 -12 -14    1.02    0.37
   2  12  14    1.47    0.28
   2  12  14    1.10    0.30
  -2 -12 -15    0.60    0.36
   2  12  15    0.74    0.30
  -2 -12 -16    7.19    0.70
   2  12  16    6.89    0.54
  -2 -12 -17   52.01    1.42
   2  12  17   57.94    1.12
  -2 -12 -18   -0.08    0.37
  -2 -12 -19   19.55    1.01
  -2 -12 -20   41.57    1.40
  -2 -12 -21   12.31    0.93
  -2 -12 -22   10.40    0.90
  -2 -12 -23   -0.06    0.44
  -2 -12 -24    0.03    0.43
  -2 -12 -25    0.13    0.49
   2  13 -13    1.45    0.50
   2  13 -13    1.97    0.61
   2  13 -12    6.07    0.76
   2  13 -12    5.00    0.71
   2  13 -11   28.58    1.18
   2  13 -11   21.14    1.15
   2  13 -10    8.79    0.87
   2  13  -9    2.16    0.58
   2  13  -8  111.66    2.18
   2  13  -7    0.71    0.45
   2  13  -6    2.64    0.54
   2  13  -5   26.66    1.12
   2  13  -4   11.09    0.84
   2  13  -3    1.76    0.46
   2  13  -2    2.44    0.47
   2  13  -1    1.07    0.38
   2  13   0   61.03    1.46
   2  13   1   12.44    0.76
   2  13   2    4.87    0.59
   2  13   3   -0.04    0.31
  -2 -13  -4   53.37    1.27
   2  13   4   31.56    1.01
  -2 -13  -5   14.28    0.76
   2  13   5    8.90    0.64
  -2 -13  -6   20.28    0.85
   2  13   6   12.02    0.68
  -2 -13  -7    5.83    0.62
   2  13   7    3.88    0.45
  -2 -13  -8    2.76    0.42
   2  13   8    1.70    0.38
  -2 -13  -9  148.25    2.13
   2  13   9  153.39    1.88
   2  13   9  100.96    1.62
  -2 -13 -10   27.66    1.01
   2  13  10   28.92    0.86
   2  13  10   19.63    0.80
  -2 -13 -11    1.53    0.42
   2  13  11    1.89    0.33
   2  13  11    0.67    0.34
  -2 -13 -12   12.40    0.83
   2  13  12   13.97    0.67
   2  13  12    9.74    0.63
  -2 -13 -13   10.52    0.76
   2  13  13   12.55    0.63
   2  13  13    9.65    0.62
  -2 -13 -14    5.65    0.67
   2  13  14    5.46    0.57
  -2 -13 -15   22.29    0.99
   2  13  15   23.92    0.83
  -2 -13 -16    0.06    0.39
   2  13  16    0.16    0.30
  -2 -13 -17   31.86    1.19
  -2 -13 -18   25.15    1.11
  -2 -13 -19   -0.63    0.38
  -2 -13 -20   -0.26    0.39
  -2 -13 -21    6.70    0.82
  -2 -13 -22   38.97    1.45
  -2 -13 -23   10.81    0.98
  -2 -13 -24    0.14    0.51
  -2 -13 -25    0.80    0.54
   2  14 -12   -0.16    0.54
   2  14 -11    0.93    0.50
   2  14 -11    1.19    0.55
   2  14 -10   30.05    1.23
   2  14 -10   21.45    1.17
   2  14  -9   38.84    1.43
   2  14  -8   11.91    1.00
   2  14  -7    3.06    0.58
   2  14  -6   13.31    0.93
   2  14  -5    0.17    0.38
   2  14  -4   29.28    1.18
   2  14  -3    4.65    0.60
   2  14  -2   46.81    1.38
   2  14  -1   13.00    0.85
   2  14   0   71.79    1.62
   2  14   1   12.56    0.82
   2  14   2   82.94    1.70
   2  14   3    0.26    0.36
  -2 -14  -4   26.56    1.03
   2  14   4   17.03    0.84
  -2 -14  -5   64.95    1.46
   2  14   5   40.02    1.15
  -2 -14  -6   64.31    1.46
   2  14   6   40.99    1.14
  -2 -14  -7    0.40    0.36
   2  14   7    0.39    0.36
  -2 -14  -8    5.19    0.53
   2  14   8    3.52    0.44
  -2 -14  -9   27.84    1.04
   2  14   9   31.25    0.95
   2  14   9   20.82    0.87
  -2 -14 -10   48.53    1.30
   2  14  10   53.91    1.16
   2  14  10   36.94    1.07
  -2 -14 -11   19.52    0.93
   2  14  11   20.19    0.80
   2  14  11   14.70    0.76
  -2 -14 -12   39.28    1.22
   2  14  12   42.64    1.02
   2  14  12   33.54    1.00
  -2 -14 -13    6.34    0.71
   2  14  13    6.69    0.60
  -2 -14 -14    0.10    0.35
   2  14  14   -0.27    0.29
  -2 -14 -15    0.72    0.44
   2  14  15    1.14    0.36
  -2 -14 -16    0.16    0.39
  -2 -14 -17   -0.11    0.39
  -2 -14 -18    9.43    0.84
  -2 -14 -19    3.59    0.58
  -2 -14 -20   29.26    1.25
  -2 -14 -21   10.88    0.98
  -2 -14 -22    0.88    0.51
  -2 -14 -23    3.62    0.64
  -2 -14 -24    0.68    0.54
   2  15 -10    8.92    0.94
   2  15  -9   13.02    1.00
   2  15  -8   24.09    1.24
   2  15  -7    3.25    0.61
   2  15  -6    0.16    0.48
   2  15  -5    1.22    0.49
   2  15  -4   11.89    0.90
   2  15  -3    8.29    0.82
   2  15  -2   39.01    1.33
   2  15  -1   14.30    0.92
   2  15   0    4.12    0.58
   2  15   1    0.09    0.37
   2  15   2   75.05    1.67
   2  15   3    5.92    0.69
   2  15   4   15.10    0.89
  -2 -15  -5    1.45    0.41
   2  15   5    0.38    0.37
  -2 -15  -6   43.14    1.24
   2  15   6   26.83    1.00
  -2 -15  -7    1.51    0.42
   2  15   7    0.62    0.40
  -2 -15  -8    0.68    0.41
   2  15   8   -0.03    0.35
  -2 -15  -9   27.44    1.07
   2  15   9   29.64    0.99
   2  15   9   19.62    0.88
  -2 -15 -10   67.08    1.56
   2  15  10   76.92    1.44
   2  15  10   46.66    1.20
  -2 -15 -11    7.45    0.74
   2  15  11    7.83    0.63
   2  15  11    5.48    0.63
  -2 -15 -12   11.06    0.81
   2  15  12    9.10    0.68
  -2 -15 -13    1.57    0.43
   2  15  13    1.16    0.38
  -2 -15 -14    2.46    0.49
   2  15  14    2.47    0.43
  -2 -15 -15   27.59    1.13
   2  15  15   26.47    0.94
  -2 -15 -16    3.93    0.57
  -2 -15 -17   -0.25    0.40
  -2 -15 -18   -0.87    0.38
  -2 -15 -19    1.58    0.51
  -2 -15 -20   15.17    1.01
  -2 -15 -21   13.25    1.00
  -2 -15 -22    5.07    0.73
  -2 -15 -23    2.68    0.60
   2  16  -8    0.16    0.48
   2  16  -7    0.17    0.45
   2  16  -6    9.11    0.89
   2  16  -5    0.07    0.43
   2  16  -4    8.12    0.85
   2  16  -3    0.29    0.50
   2  16  -2    0.49    0.47
   2  16  -1    1.35    0.49
   2  16   0   -0.21    0.43
   2  16   1    8.80    0.80
   2  16   2    3.32    0.55
   2  16   3    4.11    0.59
   2  16   4   -0.14    0.41
   2  16   5    7.88    0.72
  -2 -16  -6    2.29    0.51
   2  16   6    1.61    0.44
  -2 -16  -7    0.85    0.45
   2  16   7   -0.06    0.35
  -2 -16  -8    0.99    0.45
   2  16   8   -0.20    0.35
  -2 -16  -9   87.33    1.81
   2  16   9   90.65    1.66
   2  16   9   61.83    1.47
  -2 -16 -10    0.33    0.38
   2  16  10    0.50    0.40
   2  16  10    0.25    0.40
  -2 -16 -11    0.14    0.39
   2  16  11    0.57    0.38
  -2 -16 -12    8.59    0.78
   2  16  12    7.28    0.68
  -2 -16 -13    2.51    0.53
   2  16  13    2.75    0.47
  -2 -16 -14   -0.43    0.37
   2  16  14    0.16    0.36
  -2 -16 -15    1.01    0.44
  -2 -16 -16    1.75    0.50
  -2 -16 -17    3.86    0.60
  -2 -16 -18    2.86    0.57
  -2 -16 -19   -0.22    0.48
  -2 -16 -20   -0.64    0.45
  -2 -16 -21   13.31    1.02
  -2 -16 -22   -0.28    0.48
   2  17  -5    0.89    0.54
   2  17  -4    2.28    0.63
   2  17  -3    3.08    0.60
   2  17  -2    1.94    0.56
   2  17  -1   14.22    0.98
   2  17   0   12.29    0.92
   2  17   1    2.49    0.58
   2  17   2   11.49    0.94
   2  17   3   17.12    0.98
   2  17   4   33.63    1.24
   2  17   5    6.06    0.73
   2  17   6   -0.08    0.41
  -2 -17  -7    0.18    0.41
   2  17   7   -0.25    0.40
  -2 -17  -8    0.54    0.42
   2  17   8   -0.05    0.40
  -2 -17  -9   45.00    1.41
   2  17   9   30.76    1.12
  -2 -17 -10    8.08    0.79
   2  17  10    5.04    0.59
  -2 -17 -11   12.54    0.90
   2  17  11    9.95    0.79
  -2 -17 -12   16.90    0.99
   2  17  12   12.06    0.82
  -2 -17 -13   16.71    1.04
   2  17  13   13.87    0.83
  -2 -17 -14    3.33    0.57
   2  17  14    3.28    0.51
  -2 -17 -15    3.53    0.58
  -2 -17 -16    0.24    0.45
  -2 -17 -17    0.10    0.44
  -2 -17 -18    4.26    0.67
  -2 -17 -19    1.28    0.52
  -2 -17 -20    2.32    0.59
   2  18  -2    3.42    0.65
   2  18  -1    0.09    0.47
   2  18   0    3.39    0.62
   2  18   1    2.03    0.54
   2  18   2    0.34    0.45
   2  18   3    0.26    0.43
   2  18   4   17.08    1.01
   2  18   5   28.88    1.21
   2  18   6   -0.40    0.42
   2  18   7    0.77    0.48
  -2 -18  -8   -0.16    0.44
   2  18   8   -0.16    0.38
  -2 -18  -9    1.79    0.49
   2  18   9    0.37    0.45
  -2 -18 -10   -0.06    0.42
   2  18  10    0.10    0.38
  -2 -18 -11   31.24    1.27
   2  18  11   23.88    1.08
  -2 -18 -12    2.34    0.54
   2  18  12    1.52    0.49
  -2 -18 -13   38.94    1.39
   2  18  13   31.66    1.18
  -2 -18 -14   19.26    1.09
  -2 -18 -15    2.81    0.63
  -2 -18 -16   13.94    1.06
  -2 -18 -17    0.38    0.50
  -2 -18 -18    0.02    0.52
   2  19   3    0.99    0.55
   2  19   4   -0.26    0.48
   2  19   5    0.11    0.44
   2  19   6    9.96    0.88
   2  19   7    1.25    0.55
  -2 -19  -8    1.20    0.49
   2  19   8    0.43    0.45
  -2 -19  -9   11.29    0.99
   2  19   9    8.62    0.86
  -2 -19 -10    0.26    0.50
   2  19  10    0.54    0.47
  -2 -19 -11    9.23    0.95
   2  19  11    7.38    0.77
  -2 -19 -12   18.67    1.12
   2  19  12   13.39    0.93
  -2 -19 -13    0.27    0.46
  -2 -19 -14    0.32    0.53
  -3  17  15   32.67    1.36
   3 -17 -15   26.27    1.20
  -3  17  14    0.29    0.55
   3 -17 -14    0.19    0.45
  -3  17  13   17.60    1.14
  -3  17  12   11.34    0.94
  -3  17  11   20.79    1.16
  -3  17  10    3.33    0.66
  -3  17   9    6.88    0.85
  -3  17   8    7.20    0.87
  -3  17   7    0.16    0.50
  -3  17   7   -0.20    0.35
  -3  17   6   10.18    1.01
  -3  17   6    6.70    0.73
  -3  17   5   -0.35    0.32
  -3  17   4    4.68    0.60
  -3  17   3    0.75    0.44
  -3  17   2   -0.13    0.40
  -3  17   1   -0.55    0.35
  -3  17   0    0.86    0.44
  -3  16  18    1.75    0.56
   3 -16 -18    0.35    0.52
  -3  16  17   20.36    1.12
   3 -16 -17   16.49    1.03
  -3  16  16    6.15    0.72
   3 -16 -16    3.68    0.63
  -3  16  15    0.14    0.48
   3 -16 -15   -0.59    0.41
  -3  16  14    4.16    0.62
   3 -16 -14    4.38    0.57
  -3  16  13   47.05    1.46
   3 -16 -13   39.39    1.31
  -3  16  12    0.88    0.49
   3 -16 -12    0.23    0.40
  -3  16  11    0.08    0.44
   3 -16 -11    0.04    0.38
  -3  16  10   12.68    0.92
  -3  16   9   23.07    1.17
  -3  16   8   18.81    1.06
  -3  16   8   13.60    0.79
  -3  16   7   10.83    0.98
  -3  16   7    6.97    0.68
  -3  16   6    9.61    0.90
  -3  16   6    7.08    0.69
  -3  16   5   10.96    0.79
  -3  16   4    3.41    0.49
  -3  16   3   11.52    0.83
  -3  16   2   -0.46    0.34
  -3  16   1   -0.28    0.37
  -3  16   0   -0.04    0.39
  -3  16  -1    4.93    0.61
  -3  16  -2    8.90    0.82
  -3  16  -3   11.89    0.95
  -3  16  -4    3.99    0.62
   3 -15 -20    4.89    0.67
  -3  15  19    8.50    0.86
   3 -15 -19    5.84    0.70
  -3  15  18    7.79    0.83
   3 -15 -18    5.74    0.69
  -3  15  17    0.94    0.48
   3 -15 -17   -0.39    0.39
  -3  15  16    0.40    0.50
   3 -15 -16   -0.39    0.42
  -3  15  15    5.71    0.64
   3 -15 -15    3.95    0.58
  -3  15  14    0.56    0.43
   3 -15 -14   -0.44    0.39
  -3  15  13    0.10    0.46
   3 -15 -13   -0.30    0.32
  -3  15  12    8.37    0.86
   3 -15 -12    6.05    0.72
  -3  15  11    0.04    0.42
   3 -15 -11   -0.23    0.35
  -3  15  10    5.14    0.61
   3 -15 -10    5.62    0.68
  -3  15   9   11.44    0.88
  -3  15   9    8.69    0.65
   3 -15  -9   12.63    0.81
  -3  15   8   85.83    1.85
  -3  15   8   55.16    1.31
  -3  15   7   21.61    1.12
  -3  15   7   12.97    0.76
  -3  15   6    2.82    0.57
  -3  15   6    1.35    0.38
  -3  15   5    1.77    0.43
  -3  15   4    6.50    0.67
  -3  15   3   22.47    0.96
  -3  15   2    3.26    0.50
  -3  15   1    1.13    0.40
  -3  15   0    0.44    0.37
  -3  15  -1   -0.24    0.37
  -3  15  -2    5.38    0.62
  -3  15  -3    1.20    0.46
  -3  15  -4    0.26    0.44
  -3  15  -5    1.06    0.48
  -3  15  -6    5.06    0.72
  -3  15  -7   -0.09    0.44
  -3  14  21    1.46    0.54
   3 -14 -21    0.89    0.52
  -3  14  20   35.28    1.29
   3 -14 -20   30.17    1.28
  -3  14  19    1.40    0.52
   3 -14 -19    0.91    0.47
  -3  14  18    6.25    0.73
   3 -14 -18    6.23    0.69
  -3  14  17    0.22    0.45
   3 -14 -17   -0.24    0.40
  -3  14  16    2.63    0.51
   3 -14 -16    1.33    0.44
  -3  14  15    0.82    0.47
   3 -14 -15    0.61    0.42
  -3  14  14    7.21    0.75
   3 -14 -14    5.39    0.59
  -3  14  13    3.39    0.57
   3 -14 -13    2.77    0.45
  -3  14  12   -0.01    0.38
   3 -14 -12   -0.29    0.32
  -3  14  11    3.65    0.56
   3 -14 -11    3.47    0.44
  -3  14  10    2.58    0.49
   3 -14 -10    1.79    0.41
  -3  14   9   58.74    1.48
  -3  14   9   37.92    1.03
   3 -14  -9   55.88    1.32
  -3  14   8    7.39    0.81
  -3  14   8    3.89    0.45
   3 -14  -8    6.62    0.66
  -3  14   7    3.69    0.58
  -3  14   7    1.67    0.38
   3 -14  -7    3.56    0.45
  -3  14   6   35.33    1.22
  -3  14   6   21.19    0.87
  -3  14   5    2.83    0.44
  -3  14   4    5.41    0.57
  -3  14   3    6.14    0.64
  -3  14   2    1.51    0.41
  -3  14   1    7.46    0.66
  -3  14   0    0.12    0.33
  -3  14  -1    0.15    0.35
  -3  14  -2   13.36    0.89
  -3  14  -3    1.61    0.45
  -3  14  -4    6.05    0.70
  -3  14  -5    3.03    0.55
  -3  14  -6   13.22    0.97
  -3  14  -7    1.04    0.49
  -3  14  -8    2.19    0.54
  -3  14  -9    1.73    0.57
  -3  13  22   -0.22    0.46
   3 -13 -22   -0.51    0.41
  -3  13  21    0.35    0.49
   3 -13 -21    0.59    0.46
  -3  13  20   22.36    1.08
   3 -13 -20   22.20    1.16
  -3  13  19    7.79    0.81
   3 -13 -19    9.04    0.84
  -3  13  18    7.84    0.79
   3 -13 -18    6.51    0.81
  -3  13  17    1.42    0.46
   3 -13 -17    1.36    0.44
  -3  13  16   10.50    0.84
   3 -13 -16    9.81    0.82
  -3  13  15   -0.95    0.38
   3 -13 -15   -0.09    0.33
  -3  13  14    0.32    0.38
   3 -13 -14    0.01    0.37
  -3  13  13    5.40    0.66
   3 -13 -13    3.79    0.47
  -3  13  12    6.43    0.75
   3 -13 -12    3.72    0.49
  -3  13  11    0.20    0.40
   3 -13 -11    0.31    0.33
  -3  13  10   17.46    0.88
  -3  13  10   11.17    0.60
   3 -13 -10   14.76    0.80
  -3  13   9   48.96    1.31
  -3  13   9   32.09    0.91
   3 -13  -9   47.44    1.20
  -3  13   8   39.67    1.20
  -3  13   8   24.19    0.83
   3 -13  -8   38.41    1.07
  -3  13   7    0.71    0.44
  -3  13   7    1.42    0.34
   3 -13  -7    0.82    0.34
  -3  13   6   23.50    1.00
  -3  13   6   13.74    0.71
   3 -13  -6   24.36    0.87
  -3  13   5    9.66    0.61
   3 -13  -5   17.59    0.80
  -3  13   4   -0.17    0.28
  -3  13   3   17.17    0.82
  -3  13   2   16.51    0.84
  -3  13   1   50.69    1.32
  -3  13   0   27.14    1.01
  -3  13  -1   16.21    0.86
  -3  13  -2   28.03    1.11
  -3  13  -3   21.77    1.00
  -3  13  -4    9.21    0.82
  -3  13  -5   -0.05    0.38
  -3  13  -6    0.03    0.37
  -3  13  -7    5.19    0.65
  -3  13  -8   12.73    0.94
  -3  13  -9    9.49    0.86
  -3  13 -10   24.73    1.23
  -3  13 -11    3.10    0.58
  -3  12  23   13.80    0.97
   3 -12 -23   12.59    1.06
  -3  12  22    2.90    0.59
   3 -12 -22    2.20    0.57
  -3  12  21   29.10    1.17
   3 -12 -21   26.36    1.20
  -3  12  20    2.36    0.51
   3 -12 -20    2.67    0.57
  -3  12  19   11.30    0.86
   3 -12 -19   10.22    0.83
  -3  12  18   30.40    1.15
   3 -12 -18   26.76    1.11
  -3  12  17   17.94    0.94
   3 -12 -17   15.01    0.89
  -3  12  16    4.64    0.55
   3 -12 -16    4.52    0.54
  -3  12  15    3.58    0.50
   3 -12 -15    3.25    0.48
  -3  12  14    7.27    0.73
   3 -12 -14    5.54    0.66
  -3  12  13    2.73    0.48
   3 -12 -13    2.16    0.42
  -3  12  12    1.12    0.38
   3 -12 -12    1.56    0.36
  -3  12  11   46.76    1.24
   3 -12 -11   37.60    1.07
  -3  12  10    0.22    0.34
  -3  12  10   -0.08    0.22
   3 -12 -10   -0.18    0.30
  -3  12   9    8.90    0.70
  -3  12   9    6.04    0.50
   3 -12  -9    8.22    0.67
  -3  12   8   82.95    1.63
  -3  12   8   49.07    1.05
   3 -12  -8   77.60    1.41
  -3  12   7    2.70    0.50
  -3  12   7    1.90    0.32
   3 -12  -7    2.36    0.38
  -3  12   6    2.76    0.47
  -3  12   6    2.12    0.34
   3 -12  -6    2.27    0.36
  -3  12   5   72.62    1.34
   3 -12  -5  135.84    1.76
  -3  12   4   12.58    0.67
   3 -12  -4   22.10    0.80
  -3  12   3    5.02    0.55
   3 -12  -3    6.95    0.59
  -3  12   2   18.29    0.81
  -3  12   1    3.67    0.44
  -3  12   0   53.93    1.31
  -3  12  -1   48.56    1.30
  -3  12  -2    1.90    0.41
  -3  12  -3   -0.06    0.31
  -3  12  -4   36.34    1.20
  -3  12  -5   14.71    0.87
  -3  12  -6   13.45    0.88
  -3  12  -7   14.20    0.92
  -3  12  -8    4.07    0.63
  -3  12  -9   67.12    1.74
  -3  12 -10    5.24    0.66
  -3  12 -11    8.61    0.86
  -3  12 -12   20.96    1.14
  -3  12 -13    0.31    0.47
  -3  11  24   -0.08    0.44
   3 -11 -24   -0.09    0.50
  -3  11  23    1.59    0.56
   3 -11 -23    2.54    0.58
  -3  11  22    0.01    0.48
   3 -11 -22    0.36    0.44
  -3  11  21   28.16    1.15
   3 -11 -21   25.65    1.18
  -3  11  20   12.81    0.89
   3 -11 -20   12.86    0.92
  -3  11  19   14.23    0.86
   3 -11 -19   16.07    0.95
  -3  11  18    1.94    0.50
   3 -11 -18    2.03    0.47
  -3  11  17   54.92    1.37
   3 -11 -17   52.14    1.44
  -3  11  16    1.74    0.41
   3 -11 -16    1.81    0.43
  -3  11  15    0.25    0.35
   3 -11 -15   -0.10    0.31
  -3  11  14    1.06    0.39
   3 -11 -14    0.97    0.39
  -3  11  13   19.30    0.85
   3 -11 -13   15.73    0.78
  -3  11  12   30.04    1.00
   3 -11 -12   28.02    0.98
  -3  11  11   44.21    1.20
  -3  11  11   29.42    0.69
   3 -11 -11   34.48    1.00
  -3  11  10    0.44    0.34
  -3  11  10    0.19    0.21
   3 -11 -10    0.13    0.29
  -3  11   9   91.20    1.62
  -3  11   9   60.51    1.05
   3 -11  -9   80.71    1.43
  -3  11   8    2.93    0.46
  -3  11   8    1.50    0.26
   3 -11  -8    2.14    0.35
  -3  11   7   23.12    0.93
  -3  11   7   13.02    0.57
   3 -11  -7   23.50    0.79
  -3  11   6    7.67    0.70
  -3  11   6    5.27    0.45
   3 -11  -6    8.73    0.57
  -3  11   5    5.22    0.48
   3 -11  -5    9.34    0.60
  -3  11   4   20.27    0.75
   3 -11  -4   36.60    0.91
  -3  11   3    1.01    0.28
   3 -11  -3    0.97    0.28
  -3  11   2    4.05    0.47
   3 -11  -2    6.98    0.54
  -3  11   1   20.20    0.82
  -3  11   0    3.84    0.46
  -3  11  -1   -0.20    0.28
  -3  11  -2   63.59    1.41
  -3  11  -3   14.65    0.80
  -3  11  -4    2.70    0.48
  -3  11  -5    4.89    0.55
  -3  11  -6    1.66    0.43
  -3  11  -7    1.70    0.49
  -3  11  -8   27.09    1.13
  -3  11  -9   26.15    1.14
  -3  11 -10   27.78    1.18
  -3  11 -11   27.08    1.19
  -3  11 -12    2.42    0.56
  -3  11 -13    3.02    0.60
  -3  11 -14    4.62    0.67
  -3  11 -15    6.74    0.84
   3 -10 -25    2.33    0.65
   3 -10 -24    0.85    0.52
  -3  10  23   -0.79    0.44
   3 -10 -23   -0.27    0.44
  -3  10  22    0.87    0.47
   3 -10 -22    1.12    0.54
  -3  10  21   10.29    0.80
   3 -10 -21   10.06    0.87
  -3  10  20   37.54    1.21
   3 -10 -20   34.89    1.28
  -3  10  19   40.49    1.22
   3 -10 -19   37.66    1.29
  -3  10  18   11.27    0.80
   3 -10 -18   12.05    0.83
  -3  10  17    1.80    0.41
   3 -10 -17    1.76    0.43
  -3  10  16    0.35    0.33
   3 -10 -16    0.07    0.32
  -3  10  15    8.10    0.64
   3 -10 -15    7.48    0.67
  -3  10  14   13.06    0.72
   3 -10 -14   11.41    0.72
  -3  10  13    9.80    0.70
   3 -10 -13    8.13    0.67
  -3  10  12   33.99    1.01
   3 -10 -12   27.12    0.94
  -3  10  11  156.60    2.12
  -3  10  11  107.17    1.22
   3 -10 -11  122.16    1.79
  -3  10  10    7.92    0.62
  -3  10  10    5.30    0.38
   3 -10 -10    5.96    0.53
  -3  10   9   21.39    0.82
  -3  10   9   13.26    0.51
   3 -10  -9   16.88    0.72
  -3  10   8   57.62    1.26
  -3  10   8   33.39    0.76
   3 -10  -8   46.15    1.03
  -3  10   7   91.68    1.56
  -3  10   7   56.27    0.99
   3 -10  -7   82.75    1.31
  -3  10   6   -0.14    0.30
  -3  10   6    0.46    0.22
   3 -10  -6    0.06    0.23
  -3  10   5   24.90    0.73
   3 -10  -5   40.45    0.89
  -3  10   4    0.83    0.24
   3 -10  -4    1.47    0.27
  -3  10   3   41.07    0.96
   3 -10  -3   73.63    1.15
  -3  10   2   20.10    0.73
   3 -10  -2   35.18    0.80
  -3  10   1    6.05    0.52
   3 -10  -1   11.68    0.56
  -3  10   0   58.00    1.25
  -3  10  -1  140.16    1.98
  -3  10  -2   11.37    0.68
  -3  10  -3   21.33    0.87
  -3  10  -4   10.81    0.70
  -3  10  -5   -0.11    0.31
  -3  10  -6    5.10    0.63
  -3  10  -7    7.43    0.75
  -3  10  -8    5.68    0.69
  -3  10  -9   15.50    0.92
  -3  10 -10    2.18    0.50
  -3  10 -11    4.10    0.59
  -3  10 -12    5.76    0.67
  -3  10 -13    1.89    0.53
  -3  10 -14    7.38    0.83
  -3  10 -15    0.68    0.49
  -3  10 -16    5.25    0.69
   3  -9 -25    7.62    0.92
   3  -9 -24   30.38    1.38
   3  -9 -23    0.25    0.45
  -3   9  22    7.54    0.76
   3  -9 -22    7.53    0.83
  -3   9  21   34.90    1.20
   3  -9 -21   35.21    1.30
  -3   9  20    5.73    0.67
   3  -9 -20    4.48    0.63
  -3   9  19    9.78    0.72
   3  -9 -19    8.83    0.80
  -3   9  18   14.08    0.82
   3  -9 -18   11.06    0.85
  -3   9  17   23.75    0.91
   3  -9 -17   23.38    1.02
  -3   9  16    0.75    0.37
   3  -9 -16    0.52    0.38
  -3   9  15   19.30    0.84
   3  -9 -15   16.31    0.83
  -3   9  14    1.14    0.32
   3  -9 -14    1.16    0.37
  -3   9  13    3.16    0.40
   3  -9 -13    2.17    0.37
  -3   9  12    1.79    0.34
   3  -9 -12    1.31    0.32
  -3   9  11    9.43    0.66
  -3   9  11    5.88    0.31
   3  -9 -11    6.42    0.58
  -3   9  10    4.73    0.46
  -3   9  10    4.12    0.32
   3  -9 -10    3.32    0.36
  -3   9   9  107.79    1.65
  -3   9   9   66.49    0.94
   3  -9  -9   83.24    1.37
  -3   9   8    4.30    0.49
  -3   9   8    3.42    0.33
   3  -9  -8    4.14    0.47
  -3   9   7   30.02    0.88
  -3   9   7   18.21    0.56
   3  -9  -7   25.04    0.74
  -3   9   6    2.38    0.35
  -3   9   6    1.34    0.23
   3  -9  -6    1.90    0.28
  -3   9   5   39.60    1.00
  -3   9   5   22.59    0.66
   3  -9  -5   37.75    0.83
  -3   9   4   46.11    0.93
   3  -9  -4   73.72    1.12
  -3   9   3   74.60    1.23
   3  -9  -3  129.79    1.48
  -3   9   2    1.48    0.30
   3  -9  -2    2.43    0.29
  -3   9   1  127.15    1.72
   3  -9  -1  220.11    1.97
  -3   9   0    6.74    0.52
  -3   9  -1   72.02    1.33
  -3   9  -2   80.81    1.44
  -3   9  -3   29.96    0.94
  -3   9  -4    0.38    0.30
  -3   9  -5  100.14    1.75
  -3   9  -6    7.60    0.66
  -3   9  -7    0.02    0.33
  -3   9  -8    2.23    0.44
  -3   9  -9   -0.07    0.33
  -3   9 -10    0.66    0.39
  -3   9 -11   26.75    1.15
  -3   9 -12    9.65    0.88
  -3   9 -13    0.35    0.47
  -3   9 -14    3.55    0.63
  -3   9 -15    8.17    0.86
  -3   9 -16    4.45    0.63
  -3   9 -17    6.81    0.82
  -3   9 -18   15.44    1.05
   3  -8 -25    4.57    0.73
   3  -8 -24    7.68    0.89
   3  -8 -23    0.25    0.50
   3  -8 -22   40.33    1.40
  -3   8  21    0.28    0.47
   3  -8 -21    0.58    0.45
  -3   8  20   10.29    0.81
   3  -8 -20    9.80    0.83
  -3   8  19   66.22    1.50
   3  -8 -19   60.04    1.54
  -3   8  18    2.70    0.47
   3  -8 -18    2.19    0.43
  -3   8  17    4.92    0.57
   3  -8 -17    3.65    0.49
  -3   8  16    5.63    0.61
   3  -8 -16    4.10    0.49
  -3   8  15    9.95    0.67
   3  -8 -15    8.27    0.66
  -3   8  14   -0.05    0.26
   3  -8 -14    0.09    0.28
  -3   8  13    0.21    0.27
   3  -8 -13    0.23    0.28
  -3   8  12   23.69    0.81
   3  -8 -12   19.25    0.77
  -3   8  11  109.36    1.63
  -3   8  11   77.21    0.82
   3  -8 -11   85.94    1.45
  -3   8  10    2.57    0.35
  -3   8  10    2.24    0.24
   3  -8 -10    2.05    0.32
  -3   8   9   42.38    1.02
  -3   8   9   28.11    0.55
   3  -8  -9   33.28    0.87
  -3   8   8   12.09    0.61
  -3   8   8    7.47    0.34
   3  -8  -8    8.46    0.53
  -3   8   7    6.29    0.54
  -3   8   7    4.32    0.31
   3  -8  -7    5.57    0.44
  -3   8   6    0.52    0.26
  -3   8   6    0.43    0.16
   3  -8  -6    0.69    0.21
  -3   8   5   24.97    0.78
  -3   8   5   15.60    0.51
   3  -8  -5   24.27    0.65
  -3   8   4  145.49    1.61
   3  -8  -4  233.61    2.09
  -3   8   3   37.91    0.82
   3  -8  -3   62.34    0.95
  -3   8   2   26.08    0.73
   3  -8  -2   45.13    0.78
  -3   8   1    0.98    0.26
   3  -8  -1    1.68    0.22
  -3   8   0   -0.11    0.19
   3  -8   0   -0.25    0.17
  -3   8  -1    5.05    0.46
  -3   8  -2    3.60    0.39
  -3   8  -3   43.38    1.05
  -3   8  -4    5.35    0.53
  -3   8  -5  102.60    1.68
  -3   8  -6   13.23    0.49
  -3   8  -6    9.13    0.66
  -3   8  -7  107.69    1.26
  -3   8  -7   77.16    1.53
  -3   8  -8   -0.01    0.20
  -3   8  -8   -0.04    0.30
  -3   8  -9   23.47    0.67
  -3   8  -9   19.48    0.88
  -3   8 -10    8.57    0.76
  -3   8 -11    1.67    0.42
  -3   8 -12   38.23    1.25
  -3   8 -13    1.47    0.45
  -3   8 -14   31.04    1.19
  -3   8 -15    0.08    0.43
  -3   8 -16    1.12    0.50
  -3   8 -17    2.21    0.53
  -3   8 -18   18.11    1.07
  -3   8 -19    3.83    0.66
   3  -7 -26    0.22    0.53
   3  -7 -25    9.60    0.95
   3  -7 -24   13.13    0.98
   3  -7 -23    0.08    0.44
   3  -7 -22    1.78    0.51
   3  -7 -21    2.16    0.50
  -3   7  20    4.10    0.53
   3  -7 -20    3.42    0.56
  -3   7  19    1.00    0.43
   3  -7 -19    0.97    0.40
  -3   7  18    0.53    0.38
   3  -7 -18    0.41    0.35
  -3   7  17    0.52    0.35
   3  -7 -17    0.30    0.37
  -3   7  16    0.38    0.29
   3  -7 -16   -0.16    0.30
  -3   7  15   18.78    0.78
   3  -7 -15   16.71    0.83
  -3   7  14   21.53    0.80
   3  -7 -14   19.85    0.84
  -3   7  13   44.01    1.07
   3  -7 -13   36.92    1.00
  -3   7  12    1.35    0.30
   3  -7 -12    1.31    0.28
  -3   7  11   14.67    0.64
   3  -7 -11   13.14    0.65
  -3   7  10    0.55    0.27
  -3   7  10    0.37    0.10
   3  -7 -10    0.32    0.22
  -3   7   9  411.53    3.45
  -3   7   9  287.18    2.14
   3  -7  -9  327.54    2.90
  -3   7   8    1.85    0.30
  -3   7   8    1.29    0.16
   3  -7  -8    1.60    0.27
  -3   7   7   -0.01    0.21
  -3   7   7    0.09    0.12
   3  -7  -7   -0.07    0.18
  -3   7   6   39.92    0.90
  -3   7   6   25.64    0.55
   3  -7  -6   31.95    0.72
  -3   7   5   61.61    1.11
  -3   7   5   38.25    0.69
   3  -7  -5   49.36    0.85
  -3   7   4    0.53    0.25
  -3   7   4    0.07    0.15
   3  -7  -4    0.54    0.17
  -3   7   3   12.24    0.45
   3  -7  -3   18.89    0.53
  -3   7   2   27.51    0.68
   3  -7  -2   43.85    0.72
  -3   7   1   23.53    0.67
   3  -7  -1   39.27    0.67
  -3   7   0    5.03    0.42
   3  -7   0    7.93    0.37
  -3   7  -1    9.35    0.50
  -3   7  -2   13.16    0.58
  -3   7  -3    6.14    0.48
  -3   7  -4   30.69    0.87
  -3   7  -5   62.33    1.25
  -3   7  -6    3.51    0.33
  -3   7  -6    1.92    0.35
  -3   7  -7   74.74    0.98
  -3   7  -7   52.48    1.22
  -3   7  -8   14.32    0.53
  -3   7  -8   11.75    0.71
  -3   7  -9   12.97    0.54
  -3   7  -9   11.32    0.72
  -3   7 -10   42.69    0.86
  -3   7 -10   37.64    1.14
  -3   7 -11   19.21    0.64
  -3   7 -11   17.36    0.87
  -3   7 -12    0.99    0.25
  -3   7 -12    1.08    0.40
  -3   7 -13    1.18    0.42
  -3   7 -14   13.94    0.87
  -3   7 -15   14.28    0.88
  -3   7 -16    4.00    0.58
  -3   7 -17    1.81    0.51
  -3   7 -18    4.02    0.60
  -3   7 -19    1.89    0.58
  -3   7 -20    3.16    0.66
   3  -6 -26    6.67    0.79
   3  -6 -25    5.99    0.73
   3  -6 -24   14.73    1.01
   3  -6 -23    3.41    0.58
   3  -6 -22   38.09    1.34
   3  -6 -21   15.13    0.93
   3  -6 -20    0.05    0.37
  -3   6  19    6.12    0.69
   3  -6 -19    4.58    0.53
  -3   6  18    0.10    0.33
   3  -6 -18   -0.26    0.29
  -3   6  17    3.77    0.45
   3  -6 -17    2.97    0.45
  -3   6  16    1.25    0.34
   3  -6 -16    0.98    0.34
  -3   6  15   71.49    1.37
   3  -6 -15   60.77    1.36
  -3   6  14    4.94    0.50
   3  -6 -14    4.58    0.53
  -3   6  13   14.85    0.66
   3  -6 -13   12.49    0.64
  -3   6  12   23.57    0.79
   3  -6 -12   19.36    0.73
  -3   6  11   25.04    0.78
   3  -6 -11   20.35    0.71
  -3   6  10   11.92    0.56
   3  -6 -10    8.92    0.51
  -3   6   9  125.61    1.63
  -3   6   9   93.64    0.88
   3  -6  -9   97.66    1.37
  -3   6   8    3.67    0.39
  -3   6   8    2.56    0.19
   3  -6  -8    1.98    0.25
  -3   6   7    9.27    0.49
  -3   6   7    6.28    0.26
   3  -6  -7    6.83    0.42
  -3   6   6   60.47    1.05
  -3   6   6   39.24    0.61
   3  -6  -6   42.93    0.80
  -3   6   5   16.08    0.59
  -3   6   5   11.22    0.37
   3  -6  -5   10.60    0.43
  -3   6   4  189.17    1.96
  -3   6   4  116.63    1.24
   3  -6  -4  153.92    1.49
  -3   6   3   26.92    0.59
   3  -6  -3   37.91    0.66
  -3   6   2   13.89    0.47
   3  -6  -2   22.64    0.50
  -3   6   1   13.06    0.47
   3  -6  -1   20.14    0.45
  -3   6   0   19.70    0.60
   3  -6   0   35.37    0.55
  -3   6  -1   26.61    0.69
  -3   6  -2    7.48    0.45
  -3   6  -3   31.52    0.81
  -3   6  -4   45.72    0.99
  -3   6  -5   15.14    0.41
  -3   6  -5    9.66    0.56
  -3   6  -6  100.66    1.06
  -3   6  -6   73.19    1.32
  -3   6  -7   48.55    0.74
  -3   6  -7   36.16    1.00
  -3   6  -8    0.41    0.17
  -3   6  -8   -0.11    0.28
  -3   6  -9   25.52    0.64
  -3   6  -9   22.01    0.86
  -3   6 -10   29.54    0.70
  -3   6 -10   26.91    0.96
  -3   6 -11    2.64    0.29
  -3   6 -11    3.47    0.46
  -3   6 -12   36.43    0.83
  -3   6 -12   37.08    1.14
  -3   6 -13    1.93    0.29
  -3   6 -13    1.79    0.41
  -3   6 -14   56.59    1.10
  -3   6 -14   56.71    1.45
  -3   6 -15   20.31    0.76
  -3   6 -15   20.94    0.97
  -3   6 -16    0.25    0.37
  -3   6 -17   -0.15    0.37
  -3   6 -18   14.23    0.92
  -3   6 -19    0.45    0.44
  -3   6 -20    0.79    0.47
  -3   6 -21    4.26    0.69
   3  -5 -26    8.78    0.94
   3  -5 -25    6.24    0.73
   3  -5 -24    0.81    0.51
   3  -5 -23    2.99    0.56
   3  -5 -22   11.85    0.90
   3  -5 -21   34.00    1.25
   3  -5 -20    3.55    0.53
   3  -5 -19    7.08    0.72
   3  -5 -18    0.32    0.37
  -3   5  17   12.44    0.71
   3  -5 -17   12.04    0.76
  -3   5  16    6.43    0.59
   3  -5 -16    7.49    0.64
  -3   5  15   56.07    1.21
   3  -5 -15   52.86    1.26
  -3   5  14    1.28    0.31
   3  -5 -14    1.41    0.34
  -3   5  13   34.71    0.92
   3  -5 -13   31.21    0.91
  -3   5  12    2.72    0.33
   3  -5 -12    2.36    0.33
  -3   5  11   40.72    0.92
   3  -5 -11   33.92    0.87
  -3   5  10    0.21    0.21
   3  -5 -10    0.25    0.20
  -3   5   9    2.33    0.27
   3  -5  -9    1.48    0.24
  -3   5   8    2.48    0.28
  -3   5   8    2.20    0.13
   3  -5  -8    1.76    0.24
  -3   5   7   58.87    1.01
  -3   5   7   43.96    0.53
   3  -5  -7   43.30    0.82
  -3   5   6   43.47    0.86
  -3   5   6   31.63    0.47
   3  -5  -6   29.05    0.64
  -3   5   5   96.70    1.29
  -3   5   5   64.89    0.76
   3  -5  -5   66.49    0.92
  -3   5   4  165.18    1.73
  -3   5   4  105.78    1.08
   3  -5  -4  111.86    1.19
  -3   5   3  195.15    1.92
  -3   5   3  121.53    1.23
   3  -5  -3  144.92    1.34
  -3   5   2   55.33    0.81
   3  -5  -2   77.05    0.86
  -3   5   1   25.38    0.57
   3  -5  -1   42.18    0.58
  -3   5   0    9.65    0.43
   3  -5   0   17.57    0.37
  -3   5  -1    3.93    0.33
  -3   5  -2    5.92    0.39
  -3   5  -3    1.46    0.24
  -3   5  -4   56.32    1.04
  -3   5  -5  282.41    2.11
  -3   5  -5  200.60    2.14
  -3   5  -6   11.49    0.37
  -3   5  -6    9.23    0.54
  -3   5  -7    1.95    0.19
  -3   5  -7    1.80    0.29
  -3   5  -8   39.29    0.68
  -3   5  -8   33.89    0.93
  -3   5  -9   36.95    0.70
  -3   5  -9   34.38    0.97
  -3   5 -10  167.05    1.66
  -3   5 -10  171.85    2.22
  -3   5 -11   51.20    0.91
  -3   5 -11   50.89    1.22
  -3   5 -12   11.93    0.53
  -3   5 -12   11.46    0.71
  -3   5 -13    0.59    0.24
  -3   5 -13    0.13    0.32
  -3   5 -14   69.81    1.21
  -3   5 -14   69.80    1.53
  -3   5 -15    7.60    0.58
  -3   5 -15    9.44    0.74
  -3   5 -16   90.87    1.50
  -3   5 -16  100.29    1.91
  -3   5 -17    9.84    0.63
  -3   5 -17   10.17    0.78
  -3   5 -18   27.11    1.10
  -3   5 -19   14.31    0.91
  -3   5 -20   19.82    1.08
  -3   5 -21    0.08    0.47
  -3   5 -22   16.30    1.02
   3  -4 -26    8.47    0.99
   3  -4 -25   21.50    1.18
   3  -4 -24    8.38    0.87
   3  -4 -23    3.24    0.61
   3  -4 -22    0.63    0.44
   3  -4 -21    0.13    0.41
   3  -4 -20   -0.12    0.37
   3  -4 -19   12.06    0.83
   3  -4 -18   -0.26    0.32
   3  -4 -17   12.18    0.77
  -3   4  16   -0.01    0.33
   3  -4 -16    0.13    0.29
  -3   4  15   18.69    0.76
   3  -4 -15   19.11    0.80
  -3   4  14    0.20    0.28
   3  -4 -14    0.03    0.26
  -3   4  13   30.13    0.86
   3  -4 -13   27.77    0.86
  -3   4  12   25.95    0.78
   3  -4 -12   26.90    0.81
  -3   4  11  179.25    2.00
   3  -4 -11  166.90    1.95
  -3   4  10    0.16    0.18
   3  -4 -10    0.02    0.18
  -3   4   9    2.46    0.27
   3  -4  -9    1.19    0.22
  -3   4   8   19.23    0.59
   3  -4  -8   16.52    0.55
  -3   4   7    5.44    0.37
  -3   4   7    3.68    0.12
   3  -4  -7    4.32    0.33
  -3   4   6  170.86    1.74
  -3   4   6  128.68    1.13
   3  -4  -6  129.12    1.38
  -3   4   5  238.81    2.14
  -3   4   5  174.42    1.42
   3  -4  -5  159.79    1.52
  -3   4   4    1.45    0.20
  -3   4   4    1.11    0.12
   3  -4  -4    0.93    0.15
  -3   4   3   98.72    1.21
  -3   4   3   61.41    0.75
   3  -4  -3   61.77    0.77
  -3   4   2   76.27    0.90
   3  -4  -2   80.96    0.85
  -3   4   1  133.37    1.32
   3  -4  -1  187.46    1.51
  -3   4   0    0.96    0.16
   3  -4   0    0.98    0.11
  -3   4  -1  131.14    1.40
   3  -4   1  248.27    2.14
  -3   4  -2    8.11    0.39
  -3   4  -3   25.65    0.64
  -3   4  -4   33.53    0.44
  -3   4  -4   24.99    0.66
  -3   4  -5   21.55    0.38
  -3   4  -5   17.82    0.60
  -3   4  -6   64.49    0.74
  -3   4  -6   53.80    1.02
  -3   4  -7   74.05    0.85
  -3   4  -7   69.21    1.19
  -3   4  -8    2.87    0.26
  -3   4  -8    2.20    0.31
  -3   4  -9    0.16    0.15
  -3   4  -9   -0.03    0.21
  -3   4 -10   47.00    0.80
  -3   4 -10   44.81    1.07
  -3   4 -11   34.75    0.75
  -3   4 -11   37.06    1.01
  -3   4 -12  108.81    1.38
  -3   4 -12  118.46    1.83
  -3   4 -13    0.40    0.23
  -3   4 -13    0.60    0.32
  -3   4 -14    0.04    0.22
  -3   4 -14   -0.23    0.29
  -3   4 -15   22.01    0.78
  -3   4 -15   26.24    0.99
  -3   4 -16   43.72    1.05
  -3   4 -16   49.30    1.32
  -3   4 -17    9.19    0.64
  -3   4 -17    9.91    0.75
  -3   4 -18    1.51    0.35
  -3   4 -18    2.40    0.48
  -3   4 -19   12.21    0.77
  -3   4 -19   15.08    0.89
  -3   4 -20   41.12    1.18
  -3   4 -20   46.40    1.40
  -3   4 -21    6.59    0.74
  -3   4 -22    9.83    0.88
  -3   4 -23    2.97    0.62
   3  -3 -26    1.10    0.55
   3  -3 -25    1.42    0.56
   3  -3 -24    0.82    0.50
   3  -3 -23   19.23    1.12
   3  -3 -22   -0.11    0.42
   3  -3 -21    5.41    0.65
   3  -3 -20   -0.34    0.36
   3  -3 -19   -0.50    0.32
   3  -3 -18    3.78    0.52
   3  -3 -17   39.05    1.16
   3  -3 -15   94.13    1.63
  -3   3  14    0.88    0.30
   3  -3 -14    1.06    0.31
  -3   3  13   25.08    0.80
   3  -3 -13   24.04    0.82
  -3   3  12    3.97    0.43
   3  -3 -12    3.97    0.46
  -3   3  11   24.54    0.72
   3  -3 -11   24.88    0.75
  -3   3  10    0.36    0.20
   3  -3 -10    0.25    0.19
  -3   3   9   26.28    0.68
   3  -3  -9   26.30    0.70
  -3   3   8   18.13    0.56
   3  -3  -8   18.69    0.57
  -3   3   7   60.75    0.96
   3  -3  -7   56.67    0.90
  -3   3   6   90.67    1.16
   3  -3  -6   79.91    1.03
  -3   3   5    5.37    0.34
  -3   3   5    4.07    0.16
   3  -3  -5    4.84    0.31
  -3   3   4  138.38    1.44
  -3   3   4  103.06    0.94
   3  -3  -4  104.77    1.09
  -3   3   3    1.18    0.18
  -3   3   3    1.07    0.12
   3  -3  -3    1.02    0.13
  -3   3   2   46.26    0.75
  -3   3   2   31.87    0.51
   3  -3  -2   27.95    0.45
  -3   3   1  515.43    3.49
   3  -3  -1  460.33    3.34
  -3   3   0    0.25    0.12
   3  -3   0    0.46    0.08
  -3   3  -1    4.76    0.28
  -3   3  -2    1.60    0.19
  -3   3  -3   18.01    0.51
  -3   3  -4   26.75    0.36
  -3   3  -4   26.05    0.63
  -3   3  -5  222.60    1.76
  -3   3  -5  221.17    2.09
  -3   3  -6    5.24    0.23
  -3   3  -7   83.91    0.90
  -3   3  -7   92.54    1.32
  -3   3  -8   30.99    0.57
  -3   3  -8   33.01    0.82
  -3   3  -9    2.39    0.28
  -3   3  -9    2.24    0.30
  -3   3 -10    0.46    0.17
  -3   3 -10    0.39    0.23
  -3   3 -11    5.33    0.39
  -3   3 -11    6.25    0.52
  -3   3 -12    0.77    0.21
  -3   3 -12    1.01    0.28
  -3   3 -13   67.27    1.11
  -3   3 -13   75.32    1.43
  -3   3 -14   17.68    0.65
  -3   3 -14   19.51    0.82
  -3   3 -15    5.88    0.51
  -3   3 -15    6.67    0.62
  -3   3 -16   15.82    0.70
  -3   3 -16   19.10    0.90
  -3   3 -17   -0.54    0.27
  -3   3 -17   -0.24    0.36
  -3   3 -18    0.42    0.30
  -3   3 -18    1.27    0.43
  -3   3 -19    9.06    0.68
  -3   3 -19   10.98    0.81
  -3   3 -20    0.70    0.35
  -3   3 -20    0.10    0.42
  -3   3 -21   25.28    1.00
  -3   3 -21   28.33    1.16
  -3   3 -22    0.44    0.38
  -3   3 -23    3.87    0.62
   3  -2 -26    8.32    0.95
   3  -2 -25    8.46    0.92
   3  -2 -24    1.62    0.52
   3  -2 -23    0.75    0.45
   3  -2 -22   -0.46    0.40
   3  -2 -21    0.14    0.40
   3  -2 -20    2.30    0.52
   3  -2 -19    0.15    0.38
   3  -2 -18    0.32    0.35
   3  -2 -17  124.07    2.00
   3  -2 -16    9.11    0.68
   3  -2 -15   12.80    0.70
   3  -2 -13  444.52    3.80
   3  -2 -13  458.62    3.18
  -3   2  12    2.24    0.34
   3  -2 -12    2.43    0.32
  -3   2  11    1.57    0.27
   3  -2 -11    1.51    0.27
   3  -2 -11    1.46    0.17
  -3   2  10   11.22    0.53
   3  -2 -10   13.60    0.55
   3  -2 -10   12.58    0.25
  -3   2   9   28.54    0.71
   3  -2  -9   33.72    0.77
  -3   2   8   53.22    0.92
   3  -2  -8   57.85    0.96
  -3   2   7    0.11    0.15
   3  -2  -7    0.36    0.15
  -3   2   6   15.00    0.48
   3  -2  -6   19.75    0.52
  -3   2   5  497.53    3.51
  -3   2   5  509.51    4.70
   3  -2  -5  553.59    3.76
  -3   2   4    0.47    0.14
  -3   2   3   10.38    0.37
  -3   2   3    8.28    0.23
   3  -2  -3    9.60    0.30
  -3   2   2   15.60    0.42
  -3   2   2   12.11    0.28
   3  -2  -2   14.23    0.31
  -3   2   1   21.15    0.40
   3  -2  -1   22.29    0.35
  -3   2   0    5.86    0.27
   3  -2   0    5.94    0.16
  -3   2  -1   73.67    0.88
  -3   2  -2   26.30    0.54
  -3   2  -3   20.04    0.50
  -3   2  -4   14.25    0.24
  -3   2  -4   18.81    0.51
  -3   2  -5  115.04    1.03
  -3   2  -5  146.62    1.55
  -3   2  -6   18.95    0.36
  -3   2  -6   24.57    0.63
  -3   2  -7   23.39    0.45
  -3   2  -7   27.41    0.69
  -3   2  -8   17.14    0.43
  -3   2  -8   20.52    0.63
  -3   2  -9   79.30    0.98
  -3   2  -9   98.96    1.41
  -3   2 -10    9.77    0.42
  -3   2 -10   12.52    0.59
  -3   2 -11   12.64    0.48
  -3   2 -11   13.73    0.61
  -3   2 -12   49.01    0.91
  -3   2 -12   56.28    1.16
  -3   2 -13   38.80    0.86
  -3   2 -13   45.16    1.08
  -3   2 -14   16.80    0.64
  -3   2 -14   20.42    0.80
  -3   2 -15   13.53    0.65
  -3   2 -15   15.33    0.73
  -3   2 -16   52.02    1.12
  -3   2 -16   60.80    1.34
  -3   2 -17   27.40    0.89
  -3   2 -17   30.81    1.05
  -3   2 -18   24.39    0.89
  -3   2 -18   30.73    1.07
  -3   2 -19   28.14    0.96
  -3   2 -19   34.50    1.15
  -3   2 -20    1.51    0.39
  -3   2 -20    2.27    0.45
  -3   2 -21    0.32    0.37
  -3   2 -21    0.99    0.41
  -3   2 -22    0.37    0.35
  -3   2 -22    0.95    0.45
  -3   2 -23    1.61    0.45
  -3   2 -23    1.76    0.51
  -3   2 -24    0.16    0.41
  -3   2 -24    0.67    0.49
   3  -1 -25    7.66    0.91
   3  -1 -24    6.03    0.70
   3  -1 -23    0.79    0.49
   3  -1 -22    2.02    0.53
   3  -1 -21    6.15    0.77
   3  -1 -20    2.96    0.51
   3  -1 -19   16.25    0.92
   3  -1 -18    1.01    0.39
   3  -1 -17    5.86    0.63
   3  -1 -15  129.86    1.93
   3  -1 -15  138.40    1.41
   3  -1 -14    1.02    0.30
   3  -1 -13  209.45    2.37
   3  -1 -13  213.71    1.78
   3  -1 -12    6.97    0.51
   3  -1 -12    6.26    0.34
   3  -1 -11   11.52    0.55
   3  -1 -11   11.56    0.36
  -3   1  10    0.27    0.20
   3  -1 -10    0.46    0.19
   3  -1 -10    0.47    0.13
  -3   1   9   65.51    1.07
   3  -1  -9   83.36    1.22
   3  -1  -9   86.93    0.85
  -3   1   8   29.45    0.69
   3  -1  -8   37.51    0.78
   3  -1  -8   40.24    0.51
  -3   1   7  226.98    2.06
   3  -1  -7  301.10    2.49
   3  -1  -7  314.18    2.50
  -3   1   6  133.58    1.42
   3  -1  -6  192.23    1.77
   3  -1  -6  199.36    1.71
  -3   1   5  186.40    1.70
   3  -1  -5  267.18    2.15
   3  -1  -5  258.54    2.18
  -3   1   4   12.66    0.25
   3  -1  -4   15.42    0.43
  -3   1   3   52.17    0.74
  -3   1   3   53.89    0.59
   3  -1  -3   74.74    0.84
  -3   1   2   44.44    0.66
  -3   1   2   36.57    0.48
   3  -1  -2   58.77    0.68
  -3   1   1  140.37    1.29
  -3   1   1  104.29    0.97
   3  -1  -1  169.30    1.39
  -3   1   0    7.73    0.30
  -3   1   0    5.57    0.24
   3  -1   0    9.09    0.21
  -3   1  -1   29.75    0.50
  -3   1  -2    0.17    0.10
  -3   1  -3  101.34    1.11
  -3   1  -3   61.53    0.82
  -3   1  -4    2.49    0.15
  -3   1  -4    1.57    0.18
  -3   1  -5  150.47    1.27
  -3   1  -5  165.20    1.60
  -3   1  -6    3.78    0.20
  -3   1  -6    4.96    0.33
  -3   1  -7    1.48    0.14
  -3   1  -7    2.20    0.23
  -3   1  -8    1.30    0.16
  -3   1  -8    2.08    0.24
  -3   1  -9   70.09    0.92
  -3   1  -9   93.86    1.31
  -3   1 -10    7.44    0.39
  -3   1 -10    9.10    0.48
  -3   1 -11    1.52    0.21
  -3   1 -11    2.08    0.31
  -3   1 -12   81.75    1.17
  -3   1 -12  106.88    1.55
  -3   1 -13   11.41    0.54
  -3   1 -13   14.61    0.69
  -3   1 -14   39.68    0.91
  -3   1 -14   50.07    1.13
  -3   1 -15    4.71    0.44
  -3   1 -15    5.54    0.52
  -3   1 -16   10.37    0.60
  -3   1 -16   12.31    0.71
  -3   1 -17   40.83    1.02
  -3   1 -17   49.48    1.20
  -3   1 -18   18.68    0.80
  -3   1 -18   23.04    0.93
  -3   1 -19    6.35    0.63
  -3   1 -19    7.47    0.65
  -3   1 -20    4.41    0.50
  -3   1 -20    5.77    0.63
  -3   1 -21   29.16    1.06
  -3   1 -21   35.73    1.19
  -3   1 -22    2.55    0.47
  -3   1 -22    4.41    0.59
  -3   1 -23   -0.32    0.35
  -3   1 -23    0.07    0.43
  -3   1 -24    7.48    0.78
  -3   1 -24   10.23    0.88
  -3   1 -25    0.70    0.47
  -3   1 -25    0.83    0.50
   3   0 -25   33.62    1.41
   3   0 -24   12.30    0.99
   3   0 -23    7.47    0.85
   3   0 -22   -0.62    0.43
   3   0 -21    2.63    0.51
   3   0 -20   10.11    0.82
   3   0 -19    0.55    0.40
   3   0 -18    1.39    0.41
   3   0 -17   94.36    1.77
   3   0 -16   10.09    0.70
   3   0 -16   10.76    0.52
   3   0 -15    0.24    0.32
   3   0 -15    0.18    0.22
   3   0 -14    5.21    0.60
   3   0 -14    5.76    0.41
   3   0 -13    3.63    0.40
   3   0 -13    5.17    0.39
   3   0 -12    4.35    0.46
   3   0 -12    4.87    0.36
   3   0 -11    9.27    0.55
   3   0 -11    8.31    0.38
   3   0 -10   41.02    0.92
   3   0 -10   38.86    0.64
   3   0  -9   12.81    0.56
   3   0  -9   12.31    0.37
  -3   0   8   15.08    0.53
   3   0  -8   18.87    0.60
   3   0  -8   18.87    0.41
  -3   0   7   18.89    0.55
   3   0  -7   25.64    0.64
   3   0  -7   24.82    0.45
  -3   0   6   92.16    1.14
   3   0  -6  131.50    1.41
   3   0  -6  128.44    1.13
  -3   0   5    1.40    0.18
   3   0  -5    1.49    0.18
   3   0  -5    1.21    0.12
   3   0  -4   12.20    0.39
   3   0  -4   10.78    0.27
  -3   0   3   97.98    1.04
  -3   0   3  119.67    1.06
   3   0  -3  178.59    1.52
  -3   0   2    8.85    0.30
  -3   0   2    9.49    0.26
   3   0  -2   17.64    0.39
  -3   0   1  160.82    1.37
  -3   0   1  148.19    1.25
  -3   0   0   40.38    0.55
  -3   0   0   31.69    0.47
  -3   0  -1    0.83    0.11
  -3   0  -1    0.95    0.12
  -3   0  -2   11.37    0.24
  -3   0  -2    6.09    0.26
  -3   0  -3   12.48    0.26
  -3   0  -3    7.32    0.30
  -3   0  -4   20.84    0.35
  -3   0  -4   13.11    0.39
  -3   0  -5  293.35    2.17
  -3   0  -5  248.33    2.05
  -3   0  -6   36.27    0.54
  -3   0  -6   35.93    0.68
  -3   0  -7   65.57    0.80
  -3   0  -7   77.12    1.05
  -3   0  -8   60.67    0.81
  -3   0  -8   73.32    1.06
  -3   0  -9   10.99    0.40
  -3   0  -9   14.13    0.51
  -3   0 -10    0.68    0.16
  -3   0 -10    0.99    0.21
  -3   0 -11    4.78    0.36
  -3   0 -11    6.52    0.43
  -3   0 -12   65.31    1.05
  -3   0 -12   84.01    1.31
  -3   0 -13    0.63    0.22
  -3   0 -14    1.16    0.26
  -3   0 -14    2.05    0.33
  -3   0 -15    6.47    0.51
  -3   0 -15    7.56    0.58
  -3   0 -16   20.44    0.76
  -3   0 -16   25.24    0.84
  -3   0 -17    9.88    0.63
  -3   0 -17   14.06    0.70
  -3   0 -18    0.39    0.29
  -3   0 -18    0.74    0.35
  -3   0 -19    7.06    0.60
  -3   0 -19    8.90    0.70
  -3   0 -20   35.03    1.07
  -3   0 -20   43.02    1.22
  -3   0 -21   26.29    1.02
  -3   0 -21   31.42    1.07
  -3   0 -22    1.04    0.42
  -3   0 -22    1.08    0.44
  -3   0 -23    1.27    0.44
  -3   0 -23    1.53    0.48
  -3   0 -24    7.54    0.73
  -3   0 -24    9.50    0.83
  -3   0 -25    0.82    0.48
   3   1 -25    0.30    0.50
   3   1 -24    0.87    0.51
   3   1 -23    8.25    0.93
   3   1 -22    4.53    0.63
   3   1 -21    0.22    0.42
   3   1 -20    2.33    0.52
   3   1 -19    6.77    0.73
   3   1 -18   23.93    1.04
   3   1 -17    6.72    0.68
   3   1 -17    6.65    0.55
   3   1 -16    2.76    0.41
   3   1 -16    3.44    0.35
   3   1 -15  147.64    2.09
   3   1 -15  150.72    1.71
   3   1 -14   33.79    1.01
   3   1 -14   32.48    0.79
   3   1 -13    7.87    0.61
   3   1 -13    7.79    0.49
   3   1 -12   -0.26    0.24
   3   1 -12   -0.05    0.19
   3   1 -11   10.04    0.58
   3   1 -11   10.09    0.47
   3   1 -10   48.56    1.01
   3   1 -10   44.61    0.75
   3   1  -9   35.04    0.83
   3   1  -9   33.98    0.65
   3   1  -8  153.08    1.70
   3   1  -8  144.94    1.37
   3   1  -7  409.42    3.15
   3   1  -7  360.05    2.60
   3   1  -6    0.16    0.14
   3   1  -6    0.27    0.14
  -3  -1   5    9.47    0.38
   3   1  -5   13.63    0.45
   3   1  -5   11.49    0.34
  -3  -1   4   10.25    0.37
   3   1  -4   16.62    0.45
   3   1  -4   13.02    0.33
  -3  -1   3    0.16    0.12
   3   1  -3    0.17    0.10
  -3  -1   2   29.59    0.50
  -3  -1   2   36.56    0.52
  -3  -1   1   85.15    0.87
  -3  -1   1   96.85    0.94
  -3  -1   0    1.42    0.16
  -3  -1   0    1.91    0.18
  -3  -1  -1   42.14    0.51
  -3  -1  -1   35.30    0.53
  -3  -1  -2   33.60    0.44
  -3  -1  -2   47.01    0.57
  -3  -1  -2   23.77    0.45
  -3  -1  -3   58.70    0.66
  -3  -1  -3   32.00    0.54
  -3  -1  -4    0.84    0.11
  -3  -1  -4    0.46    0.12
  -3  -1  -5   12.49    0.33
  -3  -1  -5    9.32    0.34
  -3  -1  -6   13.52    0.36
  -3  -1  -6   11.01    0.38
  -3  -1  -7   95.34    1.03
  -3  -1  -7   97.81    1.16
  -3  -1  -8  155.66    1.47
  -3  -1  -8  183.12    1.76
  -3  -1  -9   52.25    0.82
  -3  -1  -9   64.98    1.00
  -3  -1 -10   30.63    0.65
  -3  -1 -10   39.93    0.80
  -3  -1 -11   20.31    0.59
  -3  -1 -11   24.81    0.69
  -3  -1 -12   25.83    0.67
  -3  -1 -12   33.59    0.80
  -3  -1 -13   31.79    0.77
  -3  -1 -13   43.45    0.93
  -3  -1 -14    2.58    0.29
  -3  -1 -14    4.14    0.46
  -3  -1 -15   10.00    0.54
  -3  -1 -15   12.26    0.63
  -3  -1 -16   67.16    1.26
  -3  -1 -16   83.75    1.43
  -3  -1 -17    4.29    0.49
  -3  -1 -17    7.12    0.59
  -3  -1 -18    4.90    0.57
  -3  -1 -18    5.84    0.59
  -3  -1 -19   31.57    1.00
  -3  -1 -19   40.64    1.12
  -3  -1 -20   33.11    1.08
  -3  -1 -20   40.47    1.15
  -3  -1 -21    0.55    0.39
  -3  -1 -21    0.47    0.34
  -3  -1 -22   -0.41    0.36
  -3  -1 -22   -0.09    0.37
  -3  -1 -23    0.83    0.43
  -3  -1 -23    0.93    0.43
  -3  -1 -24    7.78    0.80
  -3  -1 -24   10.28    0.82
  -3  -1 -25   -0.09    0.40
  -3  -1 -26    3.73    0.63
   3   2 -24    4.20    0.65
   3   2 -23    0.10    0.43
   3   2 -22    5.39    0.65
   3   2 -21    7.68    0.79
   3   2 -20    0.74    0.42
   3   2 -19   16.60    0.95
   3   2 -18    3.87    0.51
   3   2 -18    4.98    0.56
   3   2 -17    1.25    0.40
   3   2 -17    2.22    0.38
   3   2 -16   20.92    0.91
   3   2 -16   21.21    0.76
   3   2 -15   55.63    1.31
   3   2 -15   58.04    1.11
   3   2 -14    7.35    0.64
   3   2 -14    7.75    0.54
   3   2 -13    5.77    0.65
   3   2 -13    5.23    0.49
   3   2 -12   43.41    1.07
   3   2 -12   39.16    0.84
   3   2 -11   15.76    0.70
   3   2 -11   14.54    0.56
   3   2 -10    0.34    0.23
   3   2 -10    0.40    0.21
   3   2  -9   32.67    0.83
   3   2  -9   29.49    0.67
   3   2  -8    0.11    0.19
   3   2  -8   -0.01    0.17
   3   2  -7  241.44    2.22
   3   2  -7  205.44    1.79
   3   2  -6    0.22    0.17
   3   2  -6    0.44    0.17
   3   2  -5  340.87    2.51
   3   2  -4  125.95    1.21
   3   2  -3    2.46    0.23
   3   2  -2    1.33    0.14
  -3  -2   1   31.03    0.49
   3   2  -1   31.83    0.52
  -3  -2   0    3.53    0.20
  -3  -2   0    3.44    0.24
  -3  -2  -1  268.16    2.11
  -3  -2  -1  256.94    1.97
  -3  -2  -2    3.36    0.15
  -3  -2  -2    7.04    0.29
  -3  -2  -2    3.48    0.23
  -3  -2  -3   83.90    0.88
  -3  -2  -3  131.19    1.18
  -3  -2  -3   68.45    0.82
  -3  -2  -4  114.11    1.09
  -3  -2  -4   66.60    0.83
  -3  -2  -5   19.93    0.43
  -3  -2  -5   13.29    0.39
  -3  -2  -6    1.86    0.22
  -3  -2  -6    1.45    0.17
  -3  -2  -7   34.47    0.62
  -3  -2  -7   28.88    0.59
  -3  -2  -8   45.43    0.75
  -3  -2  -8   46.54    0.78
  -3  -2  -9   34.88    0.68
  -3  -2  -9   39.35    0.74
  -3  -2 -10   27.97    0.66
  -3  -2 -10   32.14    0.71
  -3  -2 -11    4.95    0.39
  -3  -2 -11    6.03    0.38
  -3  -2 -12    2.49    0.26
  -3  -2 -12    3.10    0.31
  -3  -2 -13    0.06    0.21
  -3  -2 -13   -0.04    0.19
  -3  -2 -14    1.52    0.28
  -3  -2 -14    2.73    0.32
  -3  -2 -15    9.59    0.58
  -3  -2 -15   10.35    0.54
  -3  -2 -16    6.53    0.52
  -3  -2 -16    7.86    0.55
  -3  -2 -17    0.17    0.26
  -3  -2 -17    0.61    0.29
  -3  -2 -18   36.60    1.03
  -3  -2 -18   46.65    1.11
  -3  -2 -19   13.30    0.73
  -3  -2 -19   15.69    0.73
  -3  -2 -20   -0.05    0.35
  -3  -2 -20   -0.10    0.28
  -3  -2 -21   17.47    0.86
  -3  -2 -21   21.43    0.90
  -3  -2 -22    2.46    0.45
  -3  -2 -22    2.99    0.48
  -3  -2 -23    0.64    0.43
  -3  -2 -23    0.47    0.38
  -3  -2 -24   29.43    1.20
  -3  -2 -25    1.62    0.51
  -3  -2 -26   21.13    1.10
   3   3 -24    3.90    0.65
   3   3 -23   -0.22    0.43
   3   3 -22    1.80    0.55
   3   3 -21    2.73    0.54
   3   3 -20    1.56    0.49
   3   3 -19    7.23    0.75
   3   3 -19    8.93    0.72
   3   3 -18    6.07    0.70
   3   3 -18    6.08    0.63
   3   3 -17   32.26    1.13
   3   3 -17   32.62    1.00
   3   3 -16    0.99    0.39
   3   3 -16    1.02    0.35
   3   3 -15   40.14    1.16
   3   3 -15   39.65    1.01
   3   3 -14    3.16    0.43
   3   3 -14    3.69    0.41
   3   3 -13   14.46    0.79
   3   3 -13   11.98    0.63
   3   3 -12   50.07    1.16
   3   3 -12   43.53    0.96
   3   3 -11   37.51    0.98
   3   3 -11   33.47    0.84
   3   3 -10  137.62    1.78
   3   3 -10  121.16    1.49
   3   3  -9  138.73    1.72
   3   3  -9  116.40    1.41
   3   3  -8   15.15    0.60
   3   3  -8   13.16    0.53
   3   3  -7   11.86    0.53
   3   3  -7   10.46    0.44
   3   3  -6    0.22    0.18
   3   3  -5  113.49    1.25
   3   3  -4   75.80    0.97
   3   3  -3    7.72    0.36
   3   3  -2   67.67    0.86
   3   3  -1  153.17    1.40
   3   3   0   32.98    0.57
  -3  -3  -1   83.88    0.94
  -3  -3  -2   13.32    0.38
  -3  -3  -2    7.60    0.31
  -3  -3  -3   45.03    0.67
  -3  -3  -3   25.62    0.50
  -3  -3  -4    3.30    0.29
  -3  -3  -4    1.92    0.22
  -3  -3  -5  235.45    1.92
  -3  -3  -5  134.55    1.32
  -3  -3  -6   81.01    0.98
  -3  -3  -6   56.23    0.80
  -3  -3  -7   59.76    0.86
  -3  -3  -7   45.19    0.74
  -3  -3  -8  292.40    2.38
  -3  -3  -8  245.99    2.08
  -3  -3  -9    0.50    0.16
  -3  -3  -9    0.34    0.16
  -3  -3 -10   62.28    0.99
  -3  -3 -10   70.60    1.02
  -3  -3 -11   33.68    0.76
  -3  -3 -11   38.08    0.76
  -3  -3 -12   43.41    0.91
  -3  -3 -12   50.08    0.92
  -3  -3 -13  106.33    1.47
  -3  -3 -13  115.48    1.46
  -3  -3 -14   23.91    0.77
  -3  -3 -14   30.28    0.78
  -3  -3 -15    2.54    0.33
  -3  -3 -15    3.14    0.32
  -3  -3 -16   15.31    0.72
  -3  -3 -16   17.42    0.67
  -3  -3 -17    0.70    0.29
  -3  -3 -17    1.23    0.31
  -3  -3 -18   18.49    0.83
  -3  -3 -18   21.44    0.79
  -3  -3 -19    9.65    0.72
  -3  -3 -19    9.93    0.64
  -3  -3 -20   49.21    1.30
  -3  -3 -20   56.12    1.24
  -3  -3 -21   15.46    0.85
  -3  -3 -21   16.82    0.80
  -3  -3 -22   -0.21    0.37
  -3  -3 -22    0.24    0.33
  -3  -3 -23   -0.23    0.35
  -3  -3 -24    1.50    0.50
  -3  -3 -25    0.60    0.48
  -3  -3 -26   18.69    1.12
   3   4 -23    5.34    0.68
   3   4 -22   -0.27    0.42
   3   4 -21    9.51    0.86
   3   4 -20    7.19    0.77
   3   4 -20    8.12    0.76
   3   4 -19    5.39    0.61
   3   4 -19    6.78    0.71
   3   4 -18    9.17    0.80
   3   4 -18    9.42    0.75
   3   4 -17   83.59    1.73
   3   4 -17   82.91    1.56
   3   4 -16    6.70    0.72
   3   4 -16    6.68    0.68
   3   4 -15   69.02    1.50
   3   4 -15   63.83    1.32
   3   4 -14    0.01    0.32
   3   4 -14    0.10    0.28
   3   4 -13    7.19    0.65
   3   4 -13    6.58    0.60
   3   4 -12    0.64    0.31
   3   4 -12    0.77    0.32
   3   4 -11   56.97    1.20
   3   4 -11   47.66    1.02
   3   4 -10   37.12    0.96
   3   4 -10   33.04    0.87
   3   4  -9   77.90    1.30
   3   4  -9   70.62    1.17
   3   4  -8    6.96    0.51
   3   4  -8    5.76    0.48
   3   4  -7   16.98    0.58
   3   4  -6   16.33    0.58
   3   4  -5  109.54    1.31
   3   4  -4   46.02    0.80
   3   4  -3    3.71    0.34
   3   4  -2   10.43    0.40
   3   4  -1  143.33    1.42
   3   4   0   19.65    0.49
   3   4   1   50.51    0.75
  -3  -4  -2   10.77    0.39
   3   4   2    6.30    0.31
  -3  -4  -3    8.72    0.37
  -3  -4  -3    5.64    0.30
  -3  -4  -4   27.34    0.57
  -3  -4  -4   15.72    0.43
  -3  -4  -5  396.72    2.91
  -3  -4  -5  244.74    2.01
  -3  -4  -6  368.64    2.78
  -3  -4  -6  237.56    1.99
  -3  -4  -7   30.36    0.65
  -3  -4  -7   20.85    0.51
  -3  -4  -8    2.00    0.22
  -3  -4  -8    1.72    0.20
  -3  -4  -9  103.98    1.30
  -3  -4  -9   95.10    1.16
  -3  -4 -10  218.20    2.09
  -3  -4 -10  221.01    2.01
  -3  -4 -11   54.04    0.98
  -3  -4 -11   61.67    0.97
  -3  -4 -12   12.28    0.54
  -3  -4 -12   13.61    0.52
  -3  -4 -13  154.21    1.85
  -3  -4 -13  173.19    1.83
  -3  -4 -14  120.68    1.67
  -3  -4 -14  134.19    1.61
  -3  -4 -15   30.84    0.89
  -3  -4 -15   37.15    0.86
  -3  -4 -16    0.60    0.27
  -3  -4 -16    0.58    0.24
  -3  -4 -17   19.72    0.80
  -3  -4 -17   23.26    0.76
  -3  -4 -18   91.01    1.63
  -3  -4 -18  104.38    1.56
  -3  -4 -19    0.12    0.31
  -3  -4 -19    0.14    0.29
  -3  -4 -20   -0.22    0.30
  -3  -4 -20   -0.12    0.28
  -3  -4 -21    2.06    0.44
  -3  -4 -21    3.35    0.43
  -3  -4 -22    1.05    0.42
  -3  -4 -22    1.84    0.39
  -3  -4 -23    1.82    0.50
  -3  -4 -24    0.04    0.40
  -3  -4 -25    4.76    0.65
  -3  -4 -26   -0.24    0.47
  -3  -4 -27    2.79    0.60
   3   5 -22    2.97    0.59
   3   5 -21   19.39    1.07
   3   5 -20   -0.21    0.39
   3   5 -20   -0.29    0.36
   3   5 -19    1.12    0.50
   3   5 -19    1.16    0.45
   3   5 -18    8.81    0.81
   3   5 -18    9.13    0.80
   3   5 -17   -0.10    0.37
   3   5 -17   -0.37    0.35
   3   5 -16   31.86    1.14
   3   5 -16   29.64    1.01
   3   5 -15   30.66    1.13
   3   5 -15   28.79    1.01
   3   5 -14    0.31    0.36
   3   5 -14    0.34    0.35
   3   5 -13    4.85    0.52
   3   5 -13    4.51    0.46
   3   5 -12   51.58    1.23
   3   5 -12   45.86    1.11
   3   5 -11    5.63    0.65
   3   5 -11    5.72    0.60
   3   5 -10    0.45    0.31
   3   5 -10    0.80    0.32
   3   5  -9    5.29    0.53
   3   5  -9    4.88    0.49
   3   5  -8    2.21    0.33
   3   5  -7   45.25    0.95
   3   5  -6    0.69    0.22
   3   5  -5   41.89    0.85
   3   5  -4   44.08    0.85
   3   5  -3    2.50    0.25
   3   5  -2    7.08    0.40
   3   5  -1   34.98    0.70
   3   5   0    8.45    0.39
   3   5   1   95.40    1.15
  -3  -5  -2  125.00    1.34
   3   5   2   78.03    1.01
  -3  -5  -3   20.66    0.54
   3   5   3   12.01    0.42
  -3  -5  -4   68.29    0.96
   3   5   4   42.32    0.72
  -3  -5  -5    0.90    0.17
  -3  -5  -5    0.65    0.15
  -3  -5  -6    0.45    0.17
  -3  -5  -6    0.70    0.16
  -3  -5  -7   87.11    1.16
  -3  -5  -7   59.91    0.88
   3   5   7   63.47    0.69
  -3  -5  -8   70.84    1.06
  -3  -5  -8   56.89    0.87
  -3  -5  -9   24.99    0.66
  -3  -5  -9   21.05    0.54
  -3  -5 -10    1.76    0.25
  -3  -5 -10    2.33    0.24
  -3  -5 -11   19.31    0.64
  -3  -5 -11   19.87    0.56
  -3  -5 -12   64.98    1.15
  -3  -5 -12   65.77    1.03
  -3  -5 -13   10.27    0.56
  -3  -5 -13    9.78    0.48
  -3  -5 -14    7.87    0.53
  -3  -5 -14    7.62    0.45
  -3  -5 -15   72.62    1.34
  -3  -5 -15   82.51    1.25
  -3  -5 -16   31.45    0.95
  -3  -5 -16   37.33    0.87
  -3  -5 -17    4.21    0.44
  -3  -5 -17    6.14    0.49
  -3  -5 -18    2.14    0.40
  -3  -5 -18    3.19    0.38
  -3  -5 -19    1.12    0.39
  -3  -5 -19    1.71    0.32
  -3  -5 -20    9.74    0.73
  -3  -5 -20   10.30    0.61
  -3  -5 -21   11.75    0.80
  -3  -5 -21   13.95    0.69
  -3  -5 -22    0.49    0.38
  -3  -5 -23    9.42    0.80
  -3  -5 -24    0.80    0.46
  -3  -5 -25    0.31    0.44
  -3  -5 -26   -0.29    0.48
  -3  -5 -27   -0.01    0.48
   3   6 -21    1.94    0.54
   3   6 -21    2.13    0.55
   3   6 -20    0.75    0.52
   3   6 -20    0.28    0.43
   3   6 -19   43.30    1.45
   3   6 -19   46.42    1.41
   3   6 -18    1.17    0.46
   3   6 -18    1.60    0.50
   3   6 -17    8.78    0.81
   3   6 -17    7.66    0.81
   3   6 -16    0.45    0.44
   3   6 -16    1.06    0.43
   3   6 -15   19.56    1.02
   3   6 -15   17.60    0.94
   3   6 -14   21.73    1.01
   3   6 -14   20.12    0.93
   3   6 -13    7.44    0.69
   3   6 -13    7.17    0.70
   3   6 -12    5.57    0.62
   3   6 -12    5.05    0.59
   3   6 -11   81.36    1.49
   3   6 -11   65.90    1.35
   3   6 -10    6.85    0.62
   3   6 -10    6.05    0.58
   3   6  -9    9.42    0.63
   3   6  -9    7.11    0.59
   3   6  -8   21.64    0.77
   3   6  -7    0.08    0.27
   3   6  -6    0.54    0.25
   3   6  -5   36.52    0.86
   3   6  -4   69.28    1.14
   3   6  -3   22.66    0.67
   3   6  -2   62.35    1.02
   3   6  -1  171.04    1.77
   3   6   0    2.35    0.25
   3   6   1    4.79    0.36
  -3  -6  -2   78.19    1.09
   3   6   2   52.63    0.87
  -3  -6  -3  277.53    2.35
   3   6   3  177.94    1.73
  -3  -6  -4   69.39    1.04
   3   6   4   44.42    0.79
  -3  -6  -5    0.20    0.17
   3   6   5    0.09    0.13
  -3  -6  -6   28.59    0.69
   3   6   6   26.18    0.38
   3   6   6   19.25    0.53
  -3  -6  -7  288.38    2.50
  -3  -6  -7  196.15    1.83
   3   6   7  218.02    1.78
  -3  -6  -8    2.96    0.37
  -3  -6  -8    2.11    0.22
   3   6   8    2.08    0.17
  -3  -6  -9   38.89    0.85
  -3  -6  -9   30.12    0.66
   3   6   9   31.97    0.46
  -3  -6 -10   42.58    0.91
  -3  -6 -10   37.23    0.75
  -3  -6 -11  131.03    1.67
  -3  -6 -11  132.49    1.49
  -3  -6 -12   84.33    1.35
  -3  -6 -12   88.42    1.21
  -3  -6 -13   26.59    0.80
  -3  -6 -13   27.75    0.70
  -3  -6 -14    2.01    0.31
  -3  -6 -14    2.07    0.27
  -3  -6 -15    0.79    0.28
  -3  -6 -15    1.23    0.25
  -3  -6 -16    1.10    0.34
  -3  -6 -16    1.02    0.25
  -3  -6 -17   -0.16    0.28
  -3  -6 -17   -0.16    0.21
  -3  -6 -18   56.43    1.33
  -3  -6 -18   60.88    1.14
  -3  -6 -19   10.50    0.74
  -3  -6 -19   11.91    0.61
  -3  -6 -20    0.62    0.40
  -3  -6 -20    0.23    0.26
  -3  -6 -21    0.58    0.39
  -3  -6 -22    3.09    0.51
  -3  -6 -23    0.26    0.40
  -3  -6 -24   -0.18    0.39
  -3  -6 -25   17.87    1.05
  -3  -6 -26   15.07    1.09
  -3  -6 -27    4.81    0.70
   3   7 -21   16.63    1.11
   3   7 -21   17.77    1.10
   3   7 -20    0.04    0.45
   3   7 -20    0.34    0.48
   3   7 -19   55.62    1.64
   3   7 -19   51.66    1.50
   3   7 -18    2.68    0.55
   3   7 -18    4.52    0.63
   3   7 -17   11.98    0.90
   3   7 -17   11.37    0.93
   3   7 -16   12.17    0.87
   3   7 -16   11.03    0.83
   3   7 -15    2.47    0.48
   3   7 -15    2.87    0.51
   3   7 -14   18.87    0.95
   3   7 -14   15.22    0.87
   3   7 -13   31.93    1.13
   3   7 -13   26.44    1.00
   3   7 -12   32.43    1.05
   3   7 -12   27.52    0.99
   3   7 -11   39.42    1.10
   3   7 -11   32.35    1.03
   3   7 -10    3.99    0.45
   3   7 -10    3.91    0.49
   3   7  -9  215.31    2.47
   3   7  -8   70.01    1.34
   3   7  -7   13.79    0.73
   3   7  -6    5.08    0.52
   3   7  -5    7.18    0.58
   3   7  -4   39.66    0.93
   3   7  -3  132.06    1.66
   3   7  -2   11.86    0.56
   3   7  -1   32.54    0.79
   3   7   0   13.30    0.54
   3   7   1   88.17    1.24
  -3  -7  -2   17.95    0.60
   3   7   2   11.76    0.50
  -3  -7  -3  359.16    2.91
   3   7   3  223.73    2.10
  -3  -7  -4   20.60    0.64
   3   7   4   12.15    0.48
  -3  -7  -5   94.45    1.29
   3   7   5   60.16    0.97
  -3  -7  -6    1.01    0.22
   3   7   6    0.39    0.17
  -3  -7  -7    4.92    0.43
   3   7   7    4.92    0.24
   3   7   7    3.90    0.36
  -3  -7  -8  120.91    1.54
   3   7   8   99.67    0.95
   3   7   8   86.11    1.17
  -3  -7  -9  112.96    1.51
  -3  -7  -9   87.29    1.19
   3   7   9   93.84    0.92
  -3  -7 -10   14.03    0.60
  -3  -7 -10   11.36    0.47
   3   7  10   10.99    0.32
  -3  -7 -11  131.64    1.72
  -3  -7 -11  127.81    1.49
   3   7  11  122.41    1.16
  -3  -7 -12    6.82    0.51
  -3  -7 -12    6.90    0.43
  -3  -7 -13   -0.02    0.21
  -3  -7 -13   -0.03    0.17
  -3  -7 -14    0.37    0.23
  -3  -7 -14    0.40    0.20
  -3  -7 -15    1.08    0.32
  -3  -7 -15    1.00    0.24
  -3  -7 -16   57.89    1.29
  -3  -7 -16   64.00    1.12
  -3  -7 -17    6.34    0.61
  -3  -7 -17    6.56    0.48
  -3  -7 -18   11.94    0.75
  -3  -7 -18   14.02    0.61
  -3  -7 -19    0.54    0.35
  -3  -7 -19    0.93    0.30
  -3  -7 -20    6.44    0.69
  -3  -7 -20    7.57    0.56
  -3  -7 -21   17.14    0.92
  -3  -7 -22   26.31    1.10
  -3  -7 -23   11.01    0.90
  -3  -7 -24   -0.34    0.44
  -3  -7 -25   10.44    0.96
  -3  -7 -26    0.04    0.47
  -3  -7 -27    1.15    0.54
   3   8 -20    1.33    0.57
   3   8 -20    1.25    0.51
   3   8 -19   17.62    1.08
   3   8 -19   17.10    1.10
   3   8 -18    9.23    0.91
   3   8 -18   11.70    0.99
   3   8 -17   16.69    1.09
   3   8 -17   16.12    0.98
   3   8 -16    1.94    0.52
   3   8 -16    1.80    0.55
   3   8 -15    0.13    0.39
   3   8 -15   -0.49    0.39
   3   8 -14   -0.25    0.38
   3   8 -14    0.08    0.40
   3   8 -13    3.97    0.56
   3   8 -13    3.99    0.54
   3   8 -12   21.67    0.99
   3   8 -12   18.09    0.96
   3   8 -11   27.06    0.98
   3   8 -11   22.68    0.99
   3   8 -10    0.11    0.34
   3   8 -10    0.62    0.39
   3   8  -9  110.04    1.79
   3   8  -8    0.61    0.35
   3   8  -7    0.99    0.34
   3   8  -6    1.18    0.34
   3   8  -5    0.85    0.30
   3   8  -4    1.02    0.31
   3   8  -3    4.00    0.48
   3   8  -2   36.09    0.91
   3   8  -1   52.37    1.05
   3   8   0    8.02    0.54
   3   8   1   11.17    0.54
  -3  -8  -2   61.15    1.07
   3   8   2   40.60    0.89
  -3  -8  -3    7.69    0.50
   3   8   3    5.10    0.41
  -3  -8  -4   69.73    1.15
   3   8   4   43.71    0.88
  -3  -8  -5   41.31    0.90
   3   8   5   27.11    0.72
  -3  -8  -6   12.22    0.57
   3   8   6    9.12    0.48
  -3  -8  -7   10.24    0.54
   3   8   7    9.90    0.35
   3   8   7    6.84    0.41
  -3  -8  -8    1.11    0.23
   3   8   8    1.08    0.16
   3   8   8    1.00    0.22
  -3  -8  -9   34.29    0.87
   3   8   9   30.37    0.52
   3   8   9   25.68    0.67
  -3  -8 -10   20.17    0.71
   3   8  10   16.86    0.40
   3   8  10   16.48    0.56
  -3  -8 -11    9.56    0.47
   3   8  11    9.97    0.34
  -3  -8 -12   18.50    0.73
  -3  -8 -12   18.85    0.62
   3   8  12   19.55    0.47
  -3  -8 -13    7.64    0.56
  -3  -8 -13    8.84    0.48
   3   8  13    8.87    0.37
  -3  -8 -14    2.87    0.38
  -3  -8 -14    3.84    0.41
  -3  -8 -15    6.58    0.64
  -3  -8 -15    6.27    0.50
  -3  -8 -16    2.61    0.40
  -3  -8 -16    3.52    0.36
  -3  -8 -17   11.53    0.74
  -3  -8 -17   12.91    0.61
  -3  -8 -18    0.44    0.34
  -3  -8 -18    0.83    0.29
  -3  -8 -19    8.08    0.70
  -3  -8 -19    8.77    0.57
  -3  -8 -20    0.04    0.33
  -3  -8 -21    4.73    0.60
  -3  -8 -22    9.58    0.82
  -3  -8 -23   19.56    1.08
  -3  -8 -24   21.97    1.11
  -3  -8 -25    8.46    0.89
  -3  -8 -26    8.66    0.91
  -3  -8 -27   -0.80    0.50
   3   9 -19    1.46    0.59
   3   9 -19    1.93    0.58
   3   9 -18    0.38    0.46
   3   9 -18    0.09    0.52
   3   9 -17    1.70    0.53
   3   9 -17    2.32    0.57
   3   9 -16    1.44    0.49
   3   9 -16    1.51    0.56
   3   9 -15   17.91    1.06
   3   9 -15   16.28    1.00
   3   9 -14    2.66    0.53
   3   9 -14    4.23    0.62
   3   9 -13   73.99    1.66
   3   9 -13   60.34    1.54
   3   9 -12    5.55    0.57
   3   9 -12    5.44    0.60
   3   9 -11   11.99    0.81
   3   9 -11   11.13    0.87
   3   9 -10    2.24    0.46
   3   9  -9   26.87    1.02
   3   9  -8   16.74    0.86
   3   9  -7    1.25    0.40
   3   9  -6   -0.26    0.30
   3   9  -5    0.53    0.31
   3   9  -4   38.35    1.03
   3   9  -3   28.93    0.91
   3   9  -2   46.25    1.07
   3   9   0   23.22    0.77
   3   9   1   51.68    1.06
  -3  -9  -2   81.69    1.30
   3   9   2   53.96    1.09
  -3  -9  -3    7.55    0.57
   3   9   3    4.23    0.43
  -3  -9  -4    1.56    0.28
   3   9   4    0.95    0.24
  -3  -9  -5   26.13    0.79
   3   9   5   16.37    0.60
  -3  -9  -6   66.92    1.20
   3   9   6   44.21    0.93
  -3  -9  -7    0.17    0.24
   3   9   7    0.29    0.21
  -3  -9  -8   73.03    1.28
   3   9   8   76.82    0.94
   3   9   8   53.06    0.99
  -3  -9  -9   67.28    1.25
   3   9   9   68.16    0.87
   3   9   9   52.05    0.98
  -3  -9 -10  139.31    1.86
   3   9  10  126.79    1.25
   3   9  10  113.17    1.48
  -3  -9 -11    0.84    0.28
   3   9  11    1.35    0.19
   3   9  11    0.99    0.24
  -3  -9 -12   30.28    0.96
   3   9  12   30.41    0.59
   3   9  12   25.97    0.73
  -3  -9 -13    7.31    0.61
   3   9  13    7.68    0.39
   3   9  13    6.03    0.47
  -3  -9 -14   28.84    0.95
   3   9  14   32.56    0.66
  -3  -9 -15   17.87    0.82
  -3  -9 -15   20.29    0.70
   3   9  15   21.12    0.58
  -3  -9 -16   35.86    1.09
  -3  -9 -16   41.10    0.95
  -3  -9 -17   11.18    0.75
  -3  -9 -17   11.75    0.59
  -3  -9 -18    1.83    0.40
  -3  -9 -18    2.61    0.35
  -3  -9 -19    6.78    0.71
  -3  -9 -20    0.27    0.38
  -3  -9 -21    0.03    0.38
  -3  -9 -22    3.23    0.55
  -3  -9 -23    0.18    0.46
  -3  -9 -24   22.99    1.15
  -3  -9 -25   19.77    1.13
  -3  -9 -26   -0.74    0.43
  -3  -9 -27    1.20    0.58
   3  10 -17    1.13    0.48
   3  10 -17    1.44    0.55
   3  10 -16    5.20    0.67
   3  10 -16    3.96    0.66
   3  10 -15   50.31    1.54
   3  10 -15   41.26    1.49
   3  10 -14    8.08    0.81
   3  10 -14    6.18    0.70
   3  10 -13    8.79    0.87
   3  10 -13    7.56    0.81
   3  10 -12   11.95    0.92
   3  10 -12    9.19    0.83
   3  10 -11   56.95    1.46
   3  10 -11   47.52    1.38
   3  10 -10   14.80    0.90
   3  10  -9   26.11    1.10
   3  10  -8    0.51    0.40
   3  10  -7    1.54    0.44
   3  10  -6    8.80    0.71
   3  10  -5    2.47    0.47
   3  10  -4   11.64    0.71
   3  10  -3   26.38    0.92
   3  10  -2   17.81    0.78
   3  10  -1    4.64    0.53
   3  10   0   52.91    1.16
   3  10   1   21.00    0.78
   3  10   2    0.26    0.25
  -3 -10  -3    0.32    0.27
   3  10   3    0.12    0.23
  -3 -10  -4  197.46    2.20
   3  10   4  125.50    1.69
  -3 -10  -5    9.90    0.59
   3  10   5    6.64    0.53
  -3 -10  -6   31.72    0.93
   3  10   6   20.11    0.69
  -3 -10  -7   19.39    0.74
   3  10   7   11.71    0.56
  -3 -10  -8   44.98    1.06
   3  10   8   45.93    0.79
   3  10   8   31.75    0.84
  -3 -10  -9    7.05    0.57
   3  10   9    8.14    0.42
   3  10   9    5.30    0.48
  -3 -10 -10   69.31    1.34
   3  10  10   71.53    0.97
   3  10  10   55.04    1.05
  -3 -10 -11    7.93    0.62
   3  10  11    8.09    0.41
   3  10  11    6.85    0.50
  -3 -10 -12  101.99    1.69
   3  10  12  101.24    1.17
   3  10  12   95.71    1.40
  -3 -10 -13   -0.09    0.27
   3  10  13    0.20    0.18
   3  10  13    0.04    0.23
  -3 -10 -14   -0.40    0.29
   3  10  14   -0.01    0.19
   3  10  14    0.07    0.25
  -3 -10 -15    0.33    0.32
   3  10  15    0.86    0.27
  -3 -10 -16    0.26    0.31
   3  10  16    1.21    0.29
  -3 -10 -17    0.42    0.32
   3  10  17    0.78    0.28
  -3 -10 -18    8.20    0.71
   3  10  18   10.24    0.56
  -3 -10 -19   15.18    0.89
  -3 -10 -20   11.62    0.83
  -3 -10 -21    0.25    0.40
  -3 -10 -22   -0.31    0.38
  -3 -10 -23   29.49    1.29
  -3 -10 -24    2.31    0.56
  -3 -10 -25   -0.29    0.49
  -3 -10 -26    0.64    0.50
   3  11 -16    0.87    0.49
   3  11 -16    1.07    0.60
   3  11 -15    2.08    0.55
   3  11 -15    1.68    0.56
   3  11 -14    5.86    0.67
   3  11 -14    5.08    0.69
   3  11 -13    0.08    0.45
   3  11 -13   -0.02    0.44
   3  11 -12    5.10    0.58
   3  11 -12    3.88    0.63
   3  11 -11   63.84    1.54
   3  11 -11   51.77    1.50
   3  11 -10    1.70    0.49
   3  11  -9    0.98    0.45
   3  11  -8   31.02    1.16
   3  11  -7   38.05    1.22
   3  11  -6   -0.08    0.37
   3  11  -5    0.06    0.34
   3  11  -4   27.48    1.01
   3  11  -3   11.06    0.74
   3  11  -2    2.02    0.39
   3  11  -1  158.66    2.16
   3  11   0  114.83    1.79
   3  11   1   18.49    0.80
   3  11   2   35.22    1.00
  -3 -11  -3    0.00    0.28
   3  11   3   -0.39    0.24
  -3 -11  -4   93.89    1.53
   3  11   4   64.50    1.29
  -3 -11  -5    9.65    0.67
   3  11   5    6.98    0.58
  -3 -11  -6    1.45    0.33
   3  11   6    1.80    0.32
  -3 -11  -7   60.53    1.26
   3  11   7   43.18    1.00
  -3 -11  -8   12.61    0.69
   3  11   8   10.54    0.58
  -3 -11  -9    2.15    0.37
   3  11   9    2.83    0.29
   3  11   9    2.12    0.34
  -3 -11 -10    2.65    0.39
   3  11  10    3.27    0.36
   3  11  10    1.85    0.32
  -3 -11 -11   -0.30    0.29
   3  11  11    0.21    0.20
   3  11  11    0.68    0.25
  -3 -11 -12   25.52    0.93
   3  11  12   27.20    0.65
   3  11  12   21.94    0.76
  -3 -11 -13   12.75    0.75
   3  11  13   13.70    0.50
   3  11  13   11.70    0.61
  -3 -11 -14   35.78    1.11
   3  11  14   34.86    0.93
  -3 -11 -15   16.39    0.85
   3  11  15   17.69    0.72
  -3 -11 -16   -0.12    0.30
   3  11  16    0.07    0.25
  -3 -11 -17   -0.32    0.29
   3  11  17   -0.04    0.25
  -3 -11 -18    3.95    0.51
   3  11  18    3.62    0.40
  -3 -11 -19    0.98    0.44
   3  11  19    1.39    0.34
  -3 -11 -20    0.81    0.43
  -3 -11 -21   -0.33    0.36
  -3 -11 -22   25.69    1.22
  -3 -11 -23   20.77    1.11
  -3 -11 -24    6.16    0.71
  -3 -11 -25    0.84    0.56
  -3 -11 -26   10.63    0.99
   3  12 -15   52.66    1.65
   3  12 -15   42.30    1.57
   3  12 -14   10.46    0.91
   3  12 -14    8.20    0.94
   3  12 -13    5.88    0.68
   3  12 -13    5.22    0.69
   3  12 -12    8.90    0.90
   3  12 -12    5.43    0.68
   3  12 -11    0.12    0.45
   3  12 -11    0.62    0.51
   3  12 -10    0.44    0.44
   3  12  -9   -0.42    0.42
   3  12  -8    3.81    0.59
   3  12  -7   43.26    1.34
   3  12  -6    0.12    0.38
   3  12  -5    0.08    0.40
   3  12  -4    0.75    0.41
   3  12  -3   26.13    1.02
   3  12  -2    2.85    0.47
   3  12  -1   36.83    1.12
   3  12   0    5.39    0.63
   3  12   1   22.67    0.90
   3  12   2    2.08    0.40
   3  12   3    2.81    0.41
  -3 -12  -4   33.95    1.00
   3  12   4   21.71    0.83
  -3 -12  -5   55.58    1.27
   3  12   5   35.97    1.01
  -3 -12  -6    6.01    0.59
   3  12   6    4.04    0.45
  -3 -12  -7   32.66    1.04
   3  12   7   21.25    0.79
  -3 -12  -8    0.44    0.32
   3  12   8    0.44    0.30
  -3 -12  -9   33.53    1.04
   3  12   9   34.44    0.80
   3  12   9   23.93    0.83
  -3 -12 -10    2.29    0.41
   3  12  10    3.15    0.33
   3  12  10    2.68    0.36
  -3 -12 -11   32.00    1.04
   3  12  11   34.42    0.79
   3  12  11   25.58    0.85
  -3 -12 -12  139.27    2.12
   3  12  12  142.79    1.59
   3  12  12  117.18    1.69
  -3 -12 -13    0.58    0.34
   3  12  13    0.45    0.30
  -3 -12 -14    9.54    0.72
   3  12  14    7.88    0.58
  -3 -12 -15    3.29    0.46
   3  12  15    3.18    0.38
  -3 -12 -16    4.46    0.52
   3  12  16    4.72    0.51
  -3 -12 -17    0.48    0.38
   3  12  17    0.70    0.31
  -3 -12 -18    0.33    0.39
   3  12  18    1.18    0.33
  -3 -12 -19   12.84    0.89
  -3 -12 -20    5.76    0.67
  -3 -12 -21    5.63    0.65
  -3 -12 -22   16.73    1.02
  -3 -12 -23    0.03    0.45
  -3 -12 -24    5.20    0.68
  -3 -12 -25   -0.02    0.46
   3  13 -13    2.05    0.57
   3  13 -13    1.87    0.57
   3  13 -12   -0.38    0.46
   3  13 -12    0.33    0.49
   3  13 -11   -0.34    0.44
   3  13 -11   -0.38    0.44
   3  13 -10    0.21    0.47
   3  13  -9   17.69    1.04
   3  13  -8    0.66    0.49
   3  13  -7   10.31    0.88
   3  13  -6    0.38    0.44
   3  13  -5   12.80    0.90
   3  13  -4   -0.11    0.39
   3  13  -3   21.82    1.00
   3  13  -2    0.09    0.40
   3  13  -1    7.10    0.69
   3  13   0    1.83    0.44
   3  13   1    2.61    0.46
   3  13   2    0.18    0.35
   3  13   3    8.07    0.66
  -3 -13  -4   14.79    0.84
   3  13   4    9.78    0.68
  -3 -13  -5    0.61    0.33
   3  13   5    0.01    0.33
  -3 -13  -6   92.20    1.68
   3  13   6   55.92    1.29
  -3 -13  -7    4.38    0.48
   3  13   7    3.64    0.45
  -3 -13  -8    0.62    0.34
   3  13   8    0.44    0.32
  -3 -13  -9   12.78    0.78
   3  13   9   12.90    0.64
   3  13   9    9.24    0.67
  -3 -13 -10   71.25    1.52
   3  13  10   76.00    1.22
   3  13  10   55.79    1.24
  -3 -13 -11    2.72    0.43
   3  13  11    2.88    0.35
   3  13  11    1.95    0.40
  -3 -13 -12    7.31    0.74
   3  13  12    5.50    0.59
  -3 -13 -13    8.38    0.73
   3  13  13    6.80    0.60
  -3 -13 -14    0.28    0.37
   3  13  14    0.04    0.29
  -3 -13 -15    2.41    0.45
   3  13  15    2.62    0.40
  -3 -13 -16   22.82    1.06
   3  13  16   23.36    0.85
  -3 -13 -17    0.05    0.38
   3  13  17   -0.05    0.31
  -3 -13 -18    8.28    0.80
  -3 -13 -19    3.48    0.56
  -3 -13 -20   13.08    0.94
  -3 -13 -21    8.93    0.92
  -3 -13 -22    3.25    0.59
  -3 -13 -23    3.26    0.60
  -3 -13 -24    4.54    0.68
  -3 -13 -25   -0.23    0.47
   3  14 -12   -0.16    0.49
   3  14 -12    0.52    0.55
   3  14 -11    0.41    0.49
   3  14 -11    0.21    0.51
   3  14 -10    3.73    0.66
   3  14  -9    7.83    0.87
   3  14  -8    0.20    0.45
   3  14  -7   17.84    1.04
   3  14  -6   16.57    1.05
   3  14  -5    0.86    0.43
   3  14  -4    1.33    0.48
   3  14  -3   32.09    1.21
   3  14  -2   23.50    1.07
   3  14  -1    1.48    0.46
   3  14   0    0.40    0.40
   3  14   1   17.61    0.90
   3  14   2   11.03    0.77
   3  14   3    0.46    0.40
   3  14   4    0.20    0.37
  -3 -14  -5   79.32    1.60
   3  14   5   48.07    1.26
  -3 -14  -6  118.60    1.97
   3  14   6   70.52    1.49
  -3 -14  -7    6.10    0.68
   3  14   7    3.42    0.46
  -3 -14  -8   10.02    0.75
   3  14   8    7.44    0.67
  -3 -14  -9    3.64    0.48
   3  14   9    2.21    0.41
  -3 -14 -10    0.90    0.39
   3  14  10    1.00    0.34
   3  14  10    0.78    0.36
  -3 -14 -11   -0.12    0.37
   3  14  11   -0.05    0.33
  -3 -14 -12  102.95    1.93
   3  14  12   84.38    1.55
  -3 -14 -13   18.08    0.93
   3  14  13   17.22    0.81
  -3 -14 -14    5.72    0.69
   3  14  14    5.44    0.59
  -3 -14 -15   -0.40    0.34
   3  14  15   -0.22    0.32
  -3 -14 -16    3.51    0.52
   3  14  16    3.94    0.47
  -3 -14 -17    0.70    0.44
   3  14  17    1.11    0.38
  -3 -14 -18   -0.48    0.43
  -3 -14 -19   18.43    1.04
  -3 -14 -20   39.75    1.45
  -3 -14 -21    2.78    0.58
  -3 -14 -22    2.65    0.62
  -3 -14 -23   -0.44    0.44
  -3 -14 -24    7.56    0.90
   3  15 -10    1.86    0.61
   3  15  -9   41.72    1.52
   3  15  -8    0.82    0.55
   3  15  -7    1.24    0.53
   3  15  -6    5.35    0.68
   3  15  -5    0.28    0.44
   3  15  -4    5.50    0.70
   3  15  -3   14.63    0.97
   3  15  -2    0.53    0.45
   3  15  -1   26.65    1.18
   3  15   0   19.68    1.01
   3  15   1    3.02    0.53
   3  15   2    1.25    0.47
   3  15   3   19.13    0.95
   3  15   4   -0.11    0.36
  -3 -15  -5   39.53    1.22
   3  15   5   22.43    1.00
  -3 -15  -6    5.53    0.60
   3  15   6    3.57    0.51
  -3 -15  -7   48.28    1.38
   3  15   7   29.28    1.08
  -3 -15  -8   10.83    0.86
   3  15   8    6.95    0.66
  -3 -15  -9    6.90    0.73
   3  15   9    4.10    0.53
  -3 -15 -10   70.34    1.64
   3  15  10   49.31    1.28
  -3 -15 -11   -0.01    0.37
   3  15  11   -0.44    0.33
  -3 -15 -12   23.19    1.03
   3  15  12   18.48    0.83
  -3 -15 -13    0.15    0.40
   3  15  13    0.18    0.35
  -3 -15 -14    0.95    0.42
   3  15  14    0.77    0.37
  -3 -15 -15   14.19    0.91
   3  15  15   13.40    0.81
  -3 -15 -16    0.32    0.41
   3  15  16    0.21    0.36
  -3 -15 -17    4.26    0.63
  -3 -15 -18    2.43    0.54
  -3 -15 -19    1.67    0.53
  -3 -15 -20   -0.26    0.45
  -3 -15 -21    7.08    0.84
  -3 -15 -22    8.47    0.90
  -3 -15 -23   -0.18    0.44
   3  16  -8    1.14    0.57
   3  16  -7    0.72    0.49
   3  16  -6    2.85    0.58
   3  16  -5    3.60    0.63
   3  16  -4    5.84    0.75
   3  16  -3    1.32    0.52
   3  16  -2   12.89    0.94
   3  16  -1    6.71    0.80
   3  16   0    1.17    0.47
   3  16   1    1.72    0.50
   3  16   2   -0.02    0.36
   3  16   3   -0.17    0.38
   3  16   4   -0.14    0.41
   3  16   5    7.03    0.71
  -3 -16  -6    8.69    0.86
   3  16   6    3.47    0.52
  -3 -16  -7   -0.19    0.40
   3  16   7   -0.10    0.41
  -3 -16  -8    1.57    0.46
   3  16   8    0.77    0.43
  -3 -16  -9    0.55    0.38
   3  16   9    0.46    0.38
  -3 -16 -10    4.70    0.57
   3  16  10    3.26    0.49
  -3 -16 -11    0.13    0.39
   3  16  11    0.28    0.36
  -3 -16 -12    2.27    0.50
   3  16  12    1.83    0.44
  -3 -16 -13   10.37    0.83
   3  16  13    9.06    0.73
  -3 -16 -14   -0.21    0.40
   3  16  14   -0.25    0.35
  -3 -16 -15    0.22    0.41
   3  16  15   -0.11    0.38
  -3 -16 -16   -0.57    0.39
   3  16  16   -0.18    0.37
  -3 -16 -17   -0.29    0.39
  -3 -16 -18   12.73    0.94
  -3 -16 -19    1.62    0.56
  -3 -16 -20   12.02    1.01
  -3 -16 -21   -0.55    0.42
  -3 -16 -22    3.10    0.63
   3  17  -5   -0.25    0.44
   3  17  -4    1.68    0.54
   3  17  -3    9.51    0.91
   3  17  -2    0.08    0.49
   3  17  -1   47.60    1.55
   3  17   0    5.76    0.70
   3  17   1    6.80    0.84
   3  17   2    4.47    0.63
   3  17   3   10.94    0.87
   3  17   4    0.18    0.47
   3  17   5   -0.56    0.42
   3  17   6    2.71    0.56
  -3 -17  -7   49.23    1.45
   3  17   7   31.54    1.20
  -3 -17  -8    0.42    0.43
   3  17   8    0.14    0.41
  -3 -17  -9    0.39    0.46
   3  17   9    0.00    0.41
  -3 -17 -10   28.09    1.20
   3  17  10   19.41    0.98
  -3 -17 -11   18.44    1.03
   3  17  11   13.95    0.88
  -3 -17 -12    4.10    0.62
   3  17  12    3.38    0.53
  -3 -17 -13    1.67    0.50
   3  17  13    0.89    0.45
  -3 -17 -14    5.32    0.67
   3  17  14    5.85    0.70
  -3 -17 -15    4.82    0.67
   3  17  15    4.01    0.55
  -3 -17 -16    0.03    0.48
  -3 -17 -17    0.80    0.50
  -3 -17 -18   50.51    1.60
  -3 -17 -19   -0.29    0.46
  -3 -17 -20   -0.50    0.47
   3  18  -2   17.55    1.15
   3  18  -1   -0.06    0.44
   3  18   0    3.70    0.65
   3  18   1    7.56    0.85
   3  18   2   10.96    0.91
   3  18   3    9.60    0.86
   3  18   4    0.86    0.52
   3  18   5    4.86    0.68
   3  18   6    6.74    0.83
   3  18   7   -0.50    0.36
  -3 -18  -8    6.62    0.72
   3  18   8    3.70    0.57
  -3 -18  -9    1.03    0.48
   3  18   9    0.51    0.43
  -3 -18 -10   14.72    0.98
   3  18  10    9.32    0.84
  -3 -18 -11    8.62    0.85
   3  18  11    5.90    0.65
  -3 -18 -12   12.42    0.93
   3  18  12   10.38    0.84
  -3 -18 -13    2.19    0.59
   3  18  13    2.60    0.54
  -3 -18 -14   21.97    1.14
   3  18  14   18.04    0.97
  -3 -18 -15    0.55    0.49
  -3 -18 -16   -0.19    0.45
  -3 -18 -17   -0.72    0.46
  -3 -18 -18    5.05    0.69
   3  19   2    0.17    0.53
   3  19   3    2.67    0.65
   3  19   4    2.63    0.63
   3  19   5   -0.14    0.49
   3  19   6    1.61    0.54
   3  19   7    5.89    0.69
   3  19   8   11.33    0.95
  -3 -19  -9    3.03    0.62
   3  19   9    2.25    0.57
  -3 -19 -10   -0.17    0.43
   3  19  10   -0.38    0.42
  -3 -19 -11   -0.55    0.46
   3  19  11   -0.75    0.40
  -3 -19 -12   -0.35    0.48
   3  19  12   -0.34    0.43
  -3 -19 -13   -0.61    0.44
   3  19  13   -0.55    0.38
  -3 -19 -14   -0.83    0.43
   3  19  14   -0.65    0.42
  -3 -19 -15   -0.37    0.50
  -4  17  12    0.61    0.56
  -4  17  11    1.11    0.61
  -4  17  10   23.58    1.24
  -4  17   9    2.61    0.63
  -4  17   8   14.48    1.06
  -4  17   7    0.15    0.53
  -4  17   6    0.85    0.57
  -4  17   6    0.53    0.41
  -4  17   5   18.82    1.22
  -4  17   5   12.24    0.88
  -4  17   4    4.29    0.60
  -4  17   3    0.02    0.36
  -4  17   2    2.68    0.55
  -4  16  16    0.12    0.49
   4 -16 -16   -0.83    0.44
  -4  16  15   14.37    1.01
   4 -16 -15   10.51    0.93
  -4  16  14   17.42    1.13
  -4  16  13    4.70    0.72
  -4  16  12   37.63    1.39
  -4  16  11    7.91    0.86
  -4  16  10    2.02    0.61
  -4  16   9    0.34    0.48
  -4  16   8    0.30    0.50
  -4  16   7    2.01    0.59
  -4  16   7    0.63    0.37
  -4  16   6   24.56    1.20
  -4  16   6   14.57    0.84
  -4  16   5   10.07    0.95
  -4  16   5    6.49    0.64
  -4  16   4    6.73    0.70
  -4  16   3    6.02    0.70
  -4  16   2   22.04    1.05
  -4  16   1   -0.18    0.34
  -4  16   0    0.57    0.40
  -4  16  -1    4.32    0.63
  -4  16  -2    1.30    0.46
  -4  16  -3    0.82    0.45
  -4  15  18    4.38    0.64
   4 -15 -18    3.72    0.59
  -4  15  17   10.68    0.90
   4 -15 -17   10.53    0.94
  -4  15  16    3.14    0.60
   4 -15 -16    2.20    0.51
  -4  15  15    5.71    0.68
   4 -15 -15    3.83    0.58
  -4  15  14   -0.10    0.45
   4 -15 -14    0.01    0.36
  -4  15  13    7.86    0.86
   4 -15 -13    6.90    0.77
  -4  15  12   24.20    1.15
   4 -15 -12   21.47    1.01
  -4  15  11    6.04    0.67
  -4  15  10   10.07    0.91
  -4  15   9    5.95    0.68
  -4  15   8    3.76    0.60
  -4  15   8    2.36    0.43
  -4  15   7    0.61    0.49
  -4  15   7    0.09    0.32
  -4  15   6    1.97    0.59
  -4  15   6    1.02    0.37
  -4  15   5   -0.12    0.53
  -4  15   5    0.47    0.34
  -4  15   4    7.05    0.64
  -4  15   3    1.18    0.42
  -4  15   2   37.46    1.22
  -4  15   1    6.94    0.69
  -4  15   0    0.12    0.39
  -4  15  -1   23.04    1.10
  -4  15  -2    2.12    0.51
  -4  15  -3    0.51    0.40
  -4  15  -4    5.33    0.66
  -4  15  -5    0.16    0.42
  -4  15  -6    0.11    0.45
  -4  14  20    9.32    0.90
   4 -14 -20    7.61    0.91
  -4  14  19    1.93    0.57
   4 -14 -19    1.19    0.49
  -4  14  18    2.18    0.57
   4 -14 -18    1.63    0.49
  -4  14  17   24.68    1.16
   4 -14 -17   19.85    1.02
  -4  14  16    5.15    0.67
   4 -14 -16    3.99    0.58
  -4  14  15   -0.21    0.45
   4 -14 -15   -0.13    0.35
  -4  14  14   -0.34    0.41
   4 -14 -14   -0.55    0.34
  -4  14  13    2.55    0.52
   4 -14 -13    1.71    0.45
  -4  14  12    5.43    0.63
   4 -14 -12    3.85    0.48
  -4  14  11   12.98    0.94
   4 -14 -11   11.84    0.78
  -4  14  10    0.89    0.48
   4 -14 -10    1.04    0.37
  -4  14   9   19.20    0.99
  -4  14   8   21.52    1.05
  -4  14   8   12.73    0.69
  -4  14   7    9.11    0.83
  -4  14   7    5.33    0.60
  -4  14   6    0.39    0.43
  -4  14   6    0.13    0.30
  -4  14   5    3.18    0.57
  -4  14   5    1.74    0.36
  -4  14   4    4.10    0.49
  -4  14   3    4.90    0.53
  -4  14   2    2.05    0.43
  -4  14   1   11.66    0.76
  -4  14   0    0.41    0.34
  -4  14  -1    1.36    0.41
  -4  14  -2    9.71    0.77
  -4  14  -3    2.50    0.51
  -4  14  -4    7.00    0.74
  -4  14  -5    5.62    0.64
  -4  14  -6   -0.06    0.37
  -4  14  -7    1.26    0.50
  -4  14  -8    3.66    0.65
  -4  13  21   -0.28    0.48
   4 -13 -21   -0.39    0.47
  -4  13  20    1.31    0.53
   4 -13 -20    0.53    0.51
  -4  13  19    4.27    0.64
   4 -13 -19    3.25    0.57
  -4  13  18    0.40    0.49
   4 -13 -18    0.56    0.46
  -4  13  17    0.63    0.48
   4 -13 -17   -0.29    0.39
  -4  13  16   -0.29    0.42
   4 -13 -16   -0.31    0.37
  -4  13  15    1.66    0.49
   4 -13 -15    1.12    0.40
  -4  13  14    3.75    0.58
   4 -13 -14    2.54    0.47
  -4  13  13    3.48    0.53
   4 -13 -13    2.83    0.46
  -4  13  12    0.05    0.39
   4 -13 -12   -0.21    0.32
  -4  13  11   15.25    0.95
   4 -13 -11   11.21    0.75
  -4  13  10    6.25    0.70
   4 -13 -10    5.53    0.63
  -4  13   9    0.18    0.40
  -4  13   9    0.26    0.26
   4 -13  -9    0.12    0.32
  -4  13   8   23.51    1.03
  -4  13   8   15.68    0.71
   4 -13  -8   22.80    0.87
  -4  13   7    1.28    0.46
  -4  13   7    0.80    0.30
  -4  13   6   10.70    0.83
  -4  13   6    7.48    0.58
  -4  13   5   18.41    1.02
  -4  13   5   10.01    0.65
  -4  13   4    3.89    0.46
  -4  13   3    0.09    0.27
  -4  13   2   27.39    1.00
  -4  13   1   19.70    0.90
  -4  13   0    4.15    0.50
  -4  13  -1   16.12    0.86
  -4  13  -2   -0.18    0.33
  -4  13  -3    5.92    0.67
  -4  13  -4   19.07    1.00
  -4  13  -5    9.16    0.78
  -4  13  -6    0.18    0.40
  -4  13  -7    0.91    0.48
  -4  13  -8    0.32    0.44
  -4  13  -9   37.53    1.44
  -4  13 -10    7.86    0.84
  -4  12  22   17.78    1.01
   4 -12 -22   16.17    1.07
  -4  12  21    2.13    0.57
   4 -12 -21    1.29    0.52
  -4  12  20   22.14    1.11
   4 -12 -20   20.82    1.09
  -4  12  19   10.60    0.89
   4 -12 -19    8.76    0.83
  -4  12  18    8.81    0.77
   4 -12 -18    7.99    0.77
  -4  12  17    3.75    0.55
   4 -12 -17    2.73    0.52
  -4  12  16    2.58    0.53
   4 -12 -16    2.14    0.48
  -4  12  15    5.03    0.57
   4 -12 -15    2.86    0.49
  -4  12  14    2.21    0.50
   4 -12 -14    1.74    0.43
  -4  12  13   17.47    0.91
   4 -12 -13   14.99    0.82
  -4  12  12   57.50    1.46
   4 -12 -12   45.37    1.21
  -4  12  11    1.51    0.44
   4 -12 -11    1.42    0.37
  -4  12  10    8.17    0.77
   4 -12 -10    5.50    0.56
  -4  12   9    9.41    0.74
  -4  12   9    6.80    0.50
   4 -12  -9    9.14    0.65
  -4  12   8   -0.01    0.39
  -4  12   8   -0.14    0.22
   4 -12  -8    0.32    0.30
  -4  12   7    1.50    0.44
  -4  12   7    0.84    0.28
   4 -12  -7    1.66    0.34
  -4  12   6   30.15    1.10
  -4  12   6   16.76    0.70
   4 -12  -6   29.50    0.88
  -4  12   5   10.04    0.80
  -4  12   5    5.84    0.54
  -4  12   4  101.55    1.66
  -4  12   3   20.54    0.82
  -4  12   2    3.93    0.45
  -4  12   1   68.10    1.45
  -4  12   0    0.80    0.33
  -4  12  -1    1.06    0.36
  -4  12  -2    7.26    0.66
  -4  12  -3   12.36    0.80
  -4  12  -4   16.61    0.90
  -4  12  -5   14.15    0.91
  -4  12  -6   33.11    1.22
  -4  12  -7   17.28    0.96
  -4  12  -8   18.51    1.02
  -4  12  -9    0.93    0.46
  -4  12 -10    3.25    0.59
  -4  12 -11   36.74    1.43
  -4  12 -12    0.18    0.42
  -4  11  23    1.28    0.57
   4 -11 -23    1.31    0.59
  -4  11  22   15.58    0.96
   4 -11 -22   15.24    1.03
  -4  11  21    4.09    0.63
   4 -11 -21    3.13    0.58
  -4  11  20    3.89    0.62
   4 -11 -20    3.50    0.57
  -4  11  19    0.27    0.45
   4 -11 -19    0.23    0.39
  -4  11  18   17.92    0.93
   4 -11 -18   15.82    0.92
  -4  11  17    0.92    0.41
   4 -11 -17    0.44    0.38
  -4  11  16   27.84    1.08
   4 -11 -16   23.92    1.04
  -4  11  15    0.90    0.39
   4 -11 -15    0.79    0.39
  -4  11  14    0.11    0.33
   4 -11 -14   -0.22    0.29
  -4  11  13    7.26    0.73
   4 -11 -13    5.50    0.64
  -4  11  12    4.49    0.52
   4 -11 -12    3.66    0.45
  -4  11  11    0.51    0.37
   4 -11 -11    0.04    0.30
  -4  11  10   66.07    1.46
  -4  11  10   46.24    0.89
   4 -11 -10   54.87    1.22
  -4  11   9    4.17    0.53
  -4  11   9    2.72    0.31
   4 -11  -9    3.01    0.39
  -4  11   8    8.89    0.74
  -4  11   8    5.69    0.43
   4 -11  -8    8.40    0.59
  -4  11   7   -0.33    0.34
  -4  11   7    0.06    0.20
   4 -11  -7    0.00    0.25
  -4  11   6   45.59    1.26
  -4  11   6   25.29    0.78
   4 -11  -6   43.09    0.98
  -4  11   5   18.43    0.88
  -4  11   5   10.30    0.57
   4 -11  -5   19.21    0.72
  -4  11   4   17.96    0.72
   4 -11  -4   34.73    0.87
  -4  11   3   13.06    0.63
  -4  11   2    2.69    0.38
  -4  11   1    5.20    0.52
  -4  11   0    2.72    0.39
  -4  11  -1   21.55    0.87
  -4  11  -2    0.13    0.30
  -4  11  -3    4.78    0.60
  -4  11  -4    0.38    0.34
  -4  11  -5    3.04    0.52
  -4  11  -6   20.89    0.98
  -4  11  -7    0.02    0.37
  -4  11  -8   12.89    0.87
  -4  11  -9   62.95    1.66
  -4  11 -10    1.70    0.50
  -4  11 -11    2.94    0.60
  -4  11 -12    0.29    0.44
  -4  11 -13    0.11    0.44
  -4  11 -14    0.24    0.47
  -4  10  24    2.84    0.64
   4 -10 -24    2.77    0.60
  -4  10  23   -0.68    0.47
   4 -10 -23    0.13    0.46
  -4  10  22    3.90    0.60
   4 -10 -22    3.47    0.58
  -4  10  21   16.19    0.99
   4 -10 -21   14.47    1.02
  -4  10  20   -0.44    0.42
   4 -10 -20    0.38    0.44
  -4  10  19    3.07    0.56
   4 -10 -19    3.03    0.56
  -4  10  18    0.26    0.42
   4 -10 -18   -0.21    0.40
  -4  10  17    3.40    0.50
   4 -10 -17    3.38    0.54
  -4  10  16    1.57    0.41
   4 -10 -16    0.73    0.38
  -4  10  15   17.04    0.84
   4 -10 -15   15.96    0.87
  -4  10  14   33.03    1.10
   4 -10 -14   29.73    1.04
  -4  10  13    0.01    0.36
   4 -10 -13    0.27    0.33
  -4  10  12   50.25    1.26
   4 -10 -12   41.49    1.13
  -4  10  11    0.52    0.37
   4 -10 -11    0.50    0.31
  -4  10  10   23.65    0.96
  -4  10  10   15.73    0.52
   4 -10 -10   18.01    0.77
  -4  10   9    1.83    0.42
  -4  10   9    1.43    0.23
   4 -10  -9    1.69    0.30
  -4  10   8   10.08    0.67
  -4  10   8    6.73    0.43
   4 -10  -8    9.49    0.58
  -4  10   7   15.41    0.77
  -4  10   7    8.97    0.48
   4 -10  -7   13.61    0.63
  -4  10   6   29.54    0.97
  -4  10   6   18.03    0.62
   4 -10  -6   27.51    0.78
  -4  10   5   12.07    0.76
  -4  10   5    8.15    0.49
   4 -10  -5   12.08    0.59
  -4  10   4   17.81    0.67
   4 -10  -4   31.12    0.76
  -4  10   3   15.98    0.67
   4 -10  -3   30.24    0.76
  -4  10   2   14.31    0.64
   4 -10  -2   25.46    0.69
  -4  10   1   20.17    0.78
  -4  10   0   -0.13    0.25
  -4  10  -1    0.05    0.25
  -4  10  -2    5.49    0.57
  -4  10  -3    3.27    0.43
  -4  10  -4   24.49    0.98
  -4  10  -5   59.16    1.42
  -4  10  -6    3.60    0.49
  -4  10  -7   22.22    0.98
  -4  10  -8   13.76    0.87
  -4  10  -9    3.68    0.54
  -4  10 -10   17.18    0.97
  -4  10 -11    7.10    0.77
  -4  10 -12    5.37    0.64
  -4  10 -13    1.39    0.48
  -4  10 -14   -0.01    0.43
  -4  10 -15    9.73    0.90
  -4  10 -16    2.49    0.60
   4  -9 -24   22.89    1.26
  -4   9  23    1.54    0.52
   4  -9 -23    1.95    0.55
  -4   9  22   25.56    1.16
   4  -9 -22   22.84    1.15
  -4   9  21    0.03    0.43
   4  -9 -21    0.28    0.44
  -4   9  20    0.05    0.44
   4  -9 -20    0.08    0.40
  -4   9  19    4.41    0.57
   4  -9 -19    3.03    0.55
  -4   9  18    0.02    0.39
   4  -9 -18    0.10    0.37
  -4   9  17   11.19    0.75
   4  -9 -17   11.29    0.79
  -4   9  16   31.70    1.09
   4  -9 -16   27.86    1.04
  -4   9  15    0.11    0.33
   4  -9 -15    0.34    0.33
  -4   9  14   75.53    1.52
   4  -9 -14   67.14    1.45
  -4   9  13   30.69    1.03
   4  -9 -13   26.53    0.95
  -4   9  12    6.84    0.61
   4  -9 -12    5.35    0.55
  -4   9  11   -0.34    0.28
   4  -9 -11   -0.21    0.24
  -4   9  10   54.83    1.24
  -4   9  10   39.40    0.68
   4  -9 -10   43.31    1.04
  -4   9   9    6.37    0.58
  -4   9   9    4.80    0.34
   4  -9  -9    5.12    0.50
  -4   9   8    1.11    0.33
  -4   9   8    0.67    0.19
   4  -9  -8    0.95    0.26
  -4   9   7   30.00    0.96
  -4   9   7   17.90    0.56
   4  -9  -7   23.06    0.72
  -4   9   6    3.87    0.44
  -4   9   6    2.96    0.33
   4  -9  -6    3.88    0.45
  -4   9   5    9.97    0.64
  -4   9   5    5.86    0.41
   4  -9  -5    9.77    0.52
  -4   9   4    3.20    0.41
  -4   9   4    1.58    0.26
   4  -9  -4    3.11    0.30
  -4   9   3   25.09    0.75
   4  -9  -3   46.88    0.86
  -4   9   2   16.13    0.66
   4  -9  -2   29.15    0.69
  -4   9   1   13.58    0.62
   4  -9  -1   24.31    0.62
  -4   9   0   12.50    0.65
  -4   9  -1   16.54    0.72
  -4   9  -2   57.92    1.26
  -4   9  -3   36.96    1.05
  -4   9  -4    2.82    0.40
  -4   9  -5    4.74    0.56
  -4   9  -6    0.19    0.32
  -4   9  -7    3.44    0.48
  -4   9  -8   51.98    1.38
  -4   9  -9    5.87    0.68
  -4   9 -10    7.26    0.74
  -4   9 -11    1.65    0.45
  -4   9 -12   15.48    0.93
  -4   9 -13   11.68    0.88
  -4   9 -14    0.66    0.46
  -4   9 -15    0.55    0.44
  -4   9 -16    8.77    0.90
  -4   9 -17   14.97    1.08
   4  -8 -25    2.47    0.65
   4  -8 -24   12.98    1.02
   4  -8 -23    3.58    0.61
  -4   8  22    8.24    0.86
   4  -8 -22    7.80    0.83
  -4   8  21   24.97    1.07
   4  -8 -21   21.93    1.08
  -4   8  20    0.75    0.45
   4  -8 -20    0.89    0.48
  -4   8  19    2.10    0.49
   4  -8 -19    2.65    0.48
  -4   8  18   22.93    0.98
   4  -8 -18   18.01    0.92
  -4   8  17   14.99    0.85
   4  -8 -17   11.91    0.79
  -4   8  16    0.49    0.35
   4  -8 -16    0.36    0.35
  -4   8  15   -0.33    0.35
   4  -8 -15   -0.41    0.29
  -4   8  14    0.42    0.31
   4  -8 -14   -0.06    0.30
  -4   8  13    4.69    0.55
   4  -8 -13    3.52    0.44
  -4   8  12   40.57    1.10
   4  -8 -12   33.51    0.99
  -4   8  11   11.88    0.67
   4  -8 -11   10.14    0.60
  -4   8  10    2.98    0.38
  -4   8  10    2.55    0.23
   4  -8 -10    2.32    0.34
  -4   8   9    4.05    0.50
  -4   8   9    2.63    0.26
   4  -8  -9    2.82    0.33
  -4   8   8  104.76    1.62
  -4   8   8   68.71    0.92
   4  -8  -8   82.75    1.29
  -4   8   7   -0.03    0.25
  -4   8   7    0.22    0.14
   4  -8  -7   -0.10    0.19
  -4   8   6   18.40    0.76
  -4   8   6   11.08    0.43
   4  -8  -6   14.75    0.56
  -4   8   5    0.55    0.29
  -4   8   5    0.47    0.18
   4  -8  -5    0.41    0.19
  -4   8   4   93.77    1.51
  -4   8   4   53.40    0.95
   4  -8  -4   88.63    1.16
  -4   8   3   10.31    0.50
   4  -8  -3   16.70    0.54
  -4   8   2    8.48    0.51
   4  -8  -2   16.78    0.52
  -4   8   1    3.14    0.33
   4  -8  -1    5.64    0.41
  -4   8   0   17.12    0.66
   4  -8   0   31.98    0.62
  -4   8  -1    3.24    0.36
  -4   8  -2   39.48    0.99
  -4   8  -3    2.19    0.34
  -4   8  -4   37.23    1.02
  -4   8  -5    8.40    0.37
  -4   8  -5    6.38    0.58
  -4   8  -6    0.15    0.31
  -4   8  -7    3.62    0.49
  -4   8  -8   25.22    0.98
  -4   8  -9    2.77    0.49
  -4   8 -10    0.15    0.36
  -4   8 -11    3.44    0.51
  -4   8 -12   16.08    0.90
  -4   8 -13   63.22    1.62
  -4   8 -14    9.09    0.81
  -4   8 -15    7.75    0.80
  -4   8 -16    1.23    0.47
  -4   8 -17   12.67    1.00
  -4   8 -18   11.69    0.99
   4  -7 -25    0.34    0.50
   4  -7 -24    5.34    0.69
   4  -7 -23   10.42    0.96
   4  -7 -22    3.78    0.60
  -4   7  21    2.26    0.51
   4  -7 -21    1.90    0.47
  -4   7  20    0.14    0.42
   4  -7 -20    0.26    0.40
  -4   7  19    8.33    0.72
   4  -7 -19    5.90    0.71
  -4   7  18    0.80    0.38
   4  -7 -18    0.20    0.35
  -4   7  17    3.23    0.47
   4  -7 -17    3.02    0.46
  -4   7  16  125.18    1.97
   4  -7 -16  107.72    1.87
  -4   7  15    9.52    0.72
   4  -7 -15    9.42    0.73
  -4   7  14    5.36    0.57
   4  -7 -14    4.43    0.55
  -4   7  13   48.35    1.16
   4  -7 -13   40.35    1.06
  -4   7  12    1.09    0.34
   4  -7 -12    0.86    0.31
  -4   7  11    0.87    0.29
   4  -7 -11    0.40    0.28
  -4   7  10    9.40    0.61
  -4   7  10    6.15    0.22
   4  -7 -10    7.10    0.50
  -4   7   9   44.80    1.04
  -4   7   9   33.06    0.52
   4  -7  -9   34.64    0.87
  -4   7   8  367.37    3.30
  -4   7   8  244.03    1.93
   4  -7  -8  277.03    2.55
  -4   7   7    1.44    0.31
  -4   7   7    0.79    0.16
   4  -7  -7    1.38    0.24
  -4   7   6    4.98    0.48
  -4   7   6    3.80    0.29
   4  -7  -6    3.95    0.37
  -4   7   5   35.53    0.90
  -4   7   5   21.81    0.56
   4  -7  -5   27.14    0.65
  -4   7   4    5.06    0.47
  -4   7   4    4.17    0.33
   4  -7  -4    5.01    0.37
  -4   7   3    4.55    0.36
   4  -7  -3    6.99    0.40
  -4   7   2   59.81    1.00
   4  -7  -2  103.67    1.13
  -4   7   1    5.41    0.40
   4  -7  -1   10.02    0.39
  -4   7   0    2.24    0.28
   4  -7   0    3.71    0.31
  -4   7  -1    0.84    0.25
  -4   7  -2    0.34    0.22
  -4   7  -3   74.82    1.32
  -4   7  -4    2.22    0.34
  -4   7  -5   13.49    0.36
  -4   7  -5   10.19    0.62
  -4   7  -6    2.21    0.27
  -4   7  -6    1.29    0.34
  -4   7  -7    1.15    0.18
  -4   7  -7    1.42    0.35
  -4   7  -8    4.71    0.49
  -4   7  -9    3.77    0.47
  -4   7 -10    0.40    0.33
  -4   7 -11   27.16    1.03
  -4   7 -12    7.43    0.70
  -4   7 -13   31.09    1.14
  -4   7 -14    6.84    0.72
  -4   7 -15    2.45    0.51
  -4   7 -16   10.21    0.84
  -4   7 -17   36.51    1.34
  -4   7 -18    3.06    0.60
  -4   7 -19   -0.12    0.44
   4  -6 -25    0.24    0.49
   4  -6 -24    2.39    0.58
   4  -6 -23   19.70    1.10
   4  -6 -22    6.94    0.80
   4  -6 -21   10.94    0.85
  -4   6  20    0.37    0.40
   4  -6 -20    0.51    0.38
  -4   6  19    0.96    0.41
   4  -6 -19    1.41    0.44
  -4   6  18   33.01    1.10
   4  -6 -18   29.70    1.09
  -4   6  17   15.92    0.82
   4  -6 -17   14.34    0.82
  -4   6  16   91.71    1.66
   4  -6 -16   79.53    1.60
  -4   6  15    6.06    0.59
   4  -6 -15    5.56    0.60
  -4   6  14    2.99    0.43
   4  -6 -14    2.52    0.41
  -4   6  13   54.62    1.22
   4  -6 -13   45.10    1.11
  -4   6  12   11.15    0.65
   4  -6 -12    8.53    0.57
  -4   6  11    0.43    0.26
   4  -6 -11    0.20    0.23
  -4   6  10    2.32    0.33
   4  -6 -10    1.46    0.27
  -4   6   9    0.53    0.25
  -4   6   9    0.37    0.09
   4  -6  -9    0.02    0.20
  -4   6   8   43.32    0.98
  -4   6   8   31.57    0.48
   4  -6  -8   32.48    0.77
  -4   6   7    3.18    0.34
  -4   6   7    2.99    0.23
   4  -6  -7    2.29    0.26
  -4   6   6   58.39    1.09
  -4   6   6   40.12    0.63
   4  -6  -6   41.75    0.80
  -4   6   5    1.62    0.28
  -4   6   5    1.04    0.16
   4  -6  -5    1.22    0.20
  -4   6   4  175.56    1.97
  -4   6   4  113.83    1.26
   4  -6  -4  130.97    1.35
  -4   6   3    3.93    0.42
  -4   6   3    2.80    0.29
   4  -6  -3    3.18    0.30
  -4   6   2   43.12    0.79
   4  -6  -2   68.03    0.84
  -4   6   1   17.18    0.56
   4  -6  -1   29.69    0.52
  -4   6   0   10.15    0.46
   4  -6   0   17.12    0.40
  -4   6  -1   13.78    0.54
  -4   6  -2    9.25    0.48
  -4   6  -3   18.98    0.67
  -4   6  -4   22.93    0.38
  -4   6  -4   16.58    0.65
  -4   6  -5    0.50    0.11
  -4   6  -5    0.47    0.24
  -4   6  -6    1.63    0.15
  -4   6  -6    0.99    0.29
  -4   6  -7    3.26    0.26
  -4   6  -7    2.45    0.38
  -4   6  -8    1.43    0.17
  -4   6  -8    1.23    0.34
  -4   6  -9   31.72    0.61
  -4   6  -9   31.71    1.00
  -4   6 -10    1.26    0.20
  -4   6 -10    0.98    0.35
  -4   6 -11    1.18    0.22
  -4   6 -11    1.73    0.39
  -4   6 -12    1.35    0.40
  -4   6 -13    5.59    0.64
  -4   6 -14    3.65    0.52
  -4   6 -15   32.61    1.19
  -4   6 -16   -0.42    0.38
  -4   6 -17    0.64    0.41
  -4   6 -18    0.39    0.46
  -4   6 -19    8.21    0.86
  -4   6 -20    2.06    0.58
   4  -5 -25    0.32    0.50
   4  -5 -24    1.29    0.56
   4  -5 -23    0.64    0.50
   4  -5 -22    0.04    0.41
   4  -5 -21    0.00    0.39
   4  -5 -20   11.15    0.83
   4  -5 -19    3.07    0.53
  -4   5  18   -0.21    0.37
   4  -5 -18    0.40    0.36
  -4   5  17    0.75    0.39
   4  -5 -17    1.61    0.41
  -4   5  16    0.34    0.35
   4  -5 -16    1.10    0.35
  -4   5  15   80.39    1.51
   4  -5 -15   73.55    1.48
  -4   5  14    7.78    0.63
   4  -5 -14    7.42    0.61
  -4   5  13    0.94    0.30
   4  -5 -13    0.63    0.28
  -4   5  12    0.22    0.25
   4  -5 -12   -0.03    0.22
  -4   5  11   36.11    0.92
   4  -5 -11   30.47    0.85
  -4   5  10   56.23    1.12
   4  -5 -10   53.47    1.05
  -4   5   9   47.90    1.01
   4  -5  -9   40.93    0.89
  -4   5   8  164.63    1.91
  -4   5   8  141.89    1.23
   4  -5  -8  127.38    1.54
  -4   5   7    3.63    0.40
  -4   5   7    2.46    0.18
   4  -5  -7    3.24    0.36
  -4   5   6   32.67    0.80
  -4   5   6   23.33    0.43
   4  -5  -6   23.33    0.58
  -4   5   5   94.37    1.33
  -4   5   5   65.60    0.81
   4  -5  -5   62.75    0.91
  -4   5   4    0.44    0.21
  -4   5   4    0.56    0.14
   4  -5  -4    0.43    0.14
  -4   5   3   25.01    0.71
  -4   5   3   15.95    0.45
   4  -5  -3   15.91    0.43
  -4   5   2   82.07    1.05
   4  -5  -2  106.72    1.06
  -4   5   1    1.09    0.19
   4  -5  -1    1.54    0.15
  -4   5   0    3.00    0.32
   4  -5   0    3.99    0.24
  -4   5  -1    9.68    0.44
  -4   5  -2    1.33    0.22
  -4   5  -3   19.10    0.63
  -4   5  -4   96.80    1.41
  -4   5  -5   43.27    0.51
  -4   5  -5   41.08    0.94
  -4   5  -6    6.97    0.24
  -4   5  -7    7.86    0.28
  -4   5  -8   10.13    0.34
  -4   5  -8    9.52    0.61
  -4   5  -9    6.02    0.33
  -4   5  -9    5.29    0.53
  -4   5 -10   24.57    0.57
  -4   5 -10   25.87    0.91
  -4   5 -11   78.66    1.06
  -4   5 -11   94.43    1.69
  -4   5 -12   16.22    0.55
  -4   5 -12   17.55    0.83
  -4   5 -13    7.17    0.45
  -4   5 -13    7.85    0.67
  -4   5 -14    1.78    0.28
  -4   5 -14    1.93    0.43
  -4   5 -15    2.04    0.49
  -4   5 -16   14.66    0.88
  -4   5 -17    4.59    0.58
  -4   5 -18    0.47    0.42
  -4   5 -19   37.18    1.31
  -4   5 -20   12.88    0.95
  -4   5 -21    3.60    0.64
   4  -4 -25    0.15    0.50
   4  -4 -24    3.04    0.64
   4  -4 -23    3.60    0.60
   4  -4 -22    1.08    0.49
   4  -4 -21    3.66    0.60
   4  -4 -20    0.23    0.38
   4  -4 -19   13.64    0.88
   4  -4 -18   64.16    1.52
  -4   4  17    8.33    0.75
   4  -4 -17    9.52    0.74
  -4   4  16   -0.04    0.32
   4  -4 -16   -0.01    0.30
  -4   4  15   26.32    0.92
   4  -4 -15   25.22    0.92
  -4   4  14    1.74    0.36
   4  -4 -14    2.19    0.37
  -4   4  13    9.73    0.60
   4  -4 -13    8.20    0.59
  -4   4  12    0.17    0.25
   4  -4 -12    0.42    0.25
  -4   4  11    1.40    0.29
   4  -4 -11    1.81    0.29
  -4   4  10  286.54    2.72
   4  -4 -10  266.74    2.56
  -4   4   9   68.64    1.18
   4  -4  -9   66.24    1.11
  -4   4   8    2.81    0.29
   4  -4  -8    2.83    0.34
  -4   4   7   56.87    1.02
  -4   4   7   50.48    0.56
   4  -4  -7   50.84    0.88
  -4   4   6   65.13    1.07
  -4   4   6   51.41    0.60
   4  -4  -6   50.71    0.85
  -4   4   5    0.97    0.21
  -4   4   5    0.92    0.12
   4  -4  -5    0.98    0.17
  -4   4   4  111.79    1.40
  -4   4   4   78.02    0.87
   4  -4  -4   77.36    0.95
  -4   4   3   83.27    1.18
  -4   4   3   53.71    0.74
   4  -4  -3   49.03    0.69
  -4   4   2  174.05    1.80
  -4   4   2  116.44    1.22
   4  -4  -2  107.04    1.04
  -4   4   1    0.84    0.16
   4  -4  -1    1.07    0.12
  -4   4   0   50.14    0.82
   4  -4   0   72.48    0.73
  -4   4  -1   36.21    0.72
  -4   4  -2  119.96    1.43
  -4   4  -4  242.09    2.32
  -4   4  -5   45.91    0.53
  -4   4  -5   59.34    1.07
  -4   4  -6    1.51    0.17
  -4   4  -6    2.25    0.30
  -4   4  -7    8.70    0.27
  -4   4  -7   10.79    0.55
  -4   4  -8    9.92    0.33
  -4   4  -8   11.60    0.60
  -4   4  -9   37.94    0.63
  -4   4  -9   45.86    1.08
  -4   4 -10   12.40    0.43
  -4   4 -10   15.05    0.70
  -4   4 -11   35.07    0.71
  -4   4 -11   43.08    1.12
  -4   4 -12    1.59    0.25
  -4   4 -12    1.47    0.38
  -4   4 -13    0.59    0.22
  -4   4 -13    0.91    0.34
  -4   4 -14    0.58    0.23
  -4   4 -14    0.59    0.36
  -4   4 -15   21.45    0.72
  -4   4 -15   27.37    1.06
  -4   4 -16    0.28    0.27
  -4   4 -16    0.84    0.40
  -4   4 -17   13.25    0.65
  -4   4 -17   17.39    0.91
  -4   4 -18   -0.04    0.40
  -4   4 -19   12.25    0.89
  -4   4 -20   -0.15    0.38
  -4   4 -21   12.24    0.89
  -4   4 -22    3.83    0.60
   4  -3 -25    5.02    0.70
   4  -3 -24   25.90    1.24
   4  -3 -23    2.62    0.58
   4  -3 -22    0.28    0.49
   4  -3 -21    0.39    0.43
   4  -3 -20    0.37    0.45
   4  -3 -19    0.17    0.40
   4  -3 -18   12.51    0.83
   4  -3 -17   29.32    1.06
   4  -3 -16   16.17    0.83
  -4   3  15   14.22    0.74
   4  -3 -15   17.41    0.81
  -4   3  14    5.30    0.54
   4  -3 -14    5.36    0.55
  -4   3  13    1.51    0.33
   4  -3 -13    2.17    0.36
  -4   3  12   -0.13    0.23
   4  -3 -12   -0.17    0.23
  -4   3  11   85.19    1.37
   4  -3 -11   94.05    1.45
  -4   3  10   57.29    1.09
   4  -3 -10   62.58    1.13
  -4   3   9    1.56    0.27
   4  -3  -9    1.70    0.24
  -4   3   8   62.69    1.07
   4  -3  -8   67.94    1.07
  -4   3   7   54.14    0.97
  -4   3   7   57.43    0.64
   4  -3  -7   57.43    0.94
  -4   3   6   89.88    1.23
  -4   3   6   84.10    0.81
   4  -3  -6   89.93    1.14
  -4   3   5   36.00    0.75
  -4   3   5   27.67    0.42
   4  -3  -5   32.57    0.64
  -4   3   4    5.55    0.37
  -4   3   4    4.33    0.22
   4  -3  -4    4.58    0.29
  -4   3   3    0.32    0.15
  -4   3   3    0.35    0.10
   4  -3  -3    0.10    0.11
  -4   3   2    0.91    0.19
  -4   3   2    0.67    0.13
   4  -3  -2    1.05    0.12
  -4   3   1   27.68    0.55
   4  -3  -1   24.72    0.39
  -4   3   0   76.42    0.98
   4  -3   0   70.13    0.71
  -4   3  -1   18.63    0.50
  -4   3  -2   61.10    0.93
  -4   3  -3   36.71    0.75
  -4   3  -4    4.36    0.35
  -4   3  -5   11.98    0.22
  -4   3  -5   11.73    0.50
  -4   3  -6   10.95    0.25
  -4   3  -6   14.87    0.57
  -4   3  -7    0.06    0.09
  -4   3  -7    0.10    0.20
  -4   3  -8   22.75    0.45
  -4   3  -8   30.87    0.85
  -4   3  -9    3.30    0.27
  -4   3  -9    4.36    0.45
  -4   3 -10   12.24    0.43
  -4   3 -10   16.97    0.70
  -4   3 -11    0.52    0.18
  -4   3 -11    0.38    0.28
  -4   3 -12   14.24    0.52
  -4   3 -12   19.30    0.80
  -4   3 -13    8.94    0.48
  -4   3 -13   12.39    0.70
  -4   3 -14    1.04    0.24
  -4   3 -14    1.61    0.38
  -4   3 -15    0.20    0.24
  -4   3 -15    0.25    0.32
  -4   3 -16    8.55    0.55
  -4   3 -16   11.78    0.75
  -4   3 -17   -0.34    0.24
  -4   3 -17   -0.31    0.31
  -4   3 -18    0.12    0.28
  -4   3 -18   -0.21    0.34
  -4   3 -19   11.77    0.69
  -4   3 -19   15.67    0.92
  -4   3 -20    0.11    0.43
  -4   3 -21    4.79    0.61
  -4   3 -22    1.07    0.46
  -4   3 -23   -0.36    0.41
   4  -2 -25    0.15    0.49
   4  -2 -24    6.21    0.73
   4  -2 -23    1.95    0.54
   4  -2 -22    2.37    0.57
   4  -2 -21   21.30    1.08
   4  -2 -20    1.92    0.49
   4  -2 -19   -0.46    0.35
   4  -2 -18    9.23    0.82
   4  -2 -17    0.16    0.34
   4  -2 -16    1.03    0.37
   4  -2 -15   38.01    1.11
  -4   2  14    1.18    0.34
   4  -2 -14    1.42    0.34
  -4   2  13   18.55    0.75
   4  -2 -13   21.79    0.81
  -4   2  12   20.41    0.75
   4  -2 -12   25.75    0.83
   4  -2 -12   24.19    0.39
  -4   2  11   51.47    1.07
   4  -2 -11   61.28    1.17
   4  -2 -11   59.96    0.65
  -4   2  10   64.47    1.15
   4  -2 -10   83.74    1.31
  -4   2   9    1.21    0.25
   4  -2  -9    1.38    0.24
  -4   2   8    3.56    0.35
   4  -2  -8    4.44    0.37
  -4   2   7    6.34    0.39
   4  -2  -7    7.65    0.40
   4  -2  -7    9.06    0.22
  -4   2   6    3.46    0.32
  -4   2   6    3.90    0.18
   4  -2  -6    4.61    0.32
  -4   2   5    2.97    0.29
  -4   2   5    3.07    0.17
   4  -2  -5    3.58    0.28
  -4   2   4    9.79    0.41
  -4   2   4    7.91    0.24
   4  -2  -4    9.90    0.37
  -4   2   3   15.31    0.48
  -4   2   3   11.91    0.31
   4  -2  -3   17.18    0.42
  -4   2   2  144.77    1.47
  -4   2   2  105.24    1.04
   4  -2  -2  143.00    1.26
  -4   2   1    4.26    0.30
  -4   2   1    2.93    0.21
   4  -2  -1    4.39    0.21
  -4   2   0   12.30    0.42
  -4   2   0    8.17    0.33
   4  -2   0   10.69    0.24
  -4   2  -1   33.29    0.62
  -4   2  -2   18.96    0.51
  -4   2  -3  178.05    1.72
  -4   2  -4   43.13    0.80
  -4   2  -5   58.80    0.63
  -4   2  -5   41.03    0.81
  -4   2  -6    0.99    0.10
  -4   2  -6    0.93    0.20
  -4   2  -7    0.67    0.11
  -4   2  -7    1.06    0.22
  -4   2  -8   40.68    0.60
  -4   2  -8   55.34    1.04
  -4   2  -9   23.78    0.51
  -4   2  -9   33.11    0.85
  -4   2 -10   40.19    0.70
  -4   2 -10   54.15    1.10
  -4   2 -11   40.55    0.75
  -4   2 -11   56.39    1.18
  -4   2 -12    0.64    0.19
  -4   2 -12    0.64    0.27
  -4   2 -13    7.63    0.46
  -4   2 -13    9.56    0.61
  -4   2 -14    2.61    0.30
  -4   2 -14    3.91    0.46
  -4   2 -15   -0.09    0.21
  -4   2 -15    0.27    0.29
  -4   2 -16    1.10    0.29
  -4   2 -16    1.04    0.38
  -4   2 -17   71.88    1.32
  -4   2 -17   87.90    1.71
  -4   2 -18    0.46    0.36
  -4   2 -19    0.37    0.30
  -4   2 -19    0.33    0.41
  -4   2 -20    8.20    0.66
  -4   2 -20    9.74    0.77
  -4   2 -21    1.44    0.40
  -4   2 -21    2.19    0.49
  -4   2 -22    2.24    0.45
  -4   2 -22    3.83    0.59
  -4   2 -23   20.13    1.08
  -4   2 -24    0.86    0.52
   4  -1 -25    3.03    0.67
   4  -1 -24    0.18    0.52
   4  -1 -23   12.74    1.03
   4  -1 -22   23.32    1.14
   4  -1 -21   -0.18    0.39
   4  -1 -20   15.92    0.95
   4  -1 -19    0.39    0.38
   4  -1 -18    0.77    0.39
   4  -1 -17   52.83    1.36
   4  -1 -16   19.91    0.88
   4  -1 -15   -0.02    0.26
   4  -1 -14    2.52    0.40
   4  -1 -14    2.44    0.23
   4  -1 -13   83.40    1.47
   4  -1 -13   84.89    0.95
  -4   1  12   78.07    1.37
   4  -1 -12   94.21    1.51
   4  -1 -12   99.47    1.02
  -4   1  11   10.24    0.56
   4  -1 -11   13.73    0.63
   4  -1 -11   13.40    0.38
  -4   1  10    6.96    0.47
   4  -1 -10    8.38    0.51
   4  -1 -10    8.65    0.31
  -4   1   9    0.09    0.18
   4  -1  -9    0.01    0.18
   4  -1  -9    0.13    0.12
  -4   1   8   89.68    1.27
   4  -1  -8  127.36    1.54
   4  -1  -8  135.67    1.18
  -4   1   7   22.54    0.62
   4  -1  -7   33.85    0.75
   4  -1  -7   35.39    0.48
  -4   1   6    5.38    0.34
   4  -1  -6    8.54    0.44
   4  -1  -6    8.52    0.26
  -4   1   5    4.71    0.32
  -4   1   5    5.79    0.23
   4  -1  -5    6.49    0.38
  -4   1   4  107.73    1.24
  -4   1   4  130.66    1.14
   4  -1  -4  169.39    1.56
  -4   1   3   98.64    1.15
  -4   1   3   95.12    0.93
   4  -1  -3  144.81    1.34
  -4   1   2   15.87    0.45
  -4   1   2   12.61    0.33
   4  -1  -2   21.78    0.44
  -4   1   1   44.11    0.70
  -4   1   1   32.47    0.53
   4  -1  -1   56.65    0.67
  -4   1   0   42.42    0.68
  -4   1   0   29.24    0.52
   4  -1   0   50.86    0.59
  -4   1  -1    0.21    0.12
  -4   1  -2  135.35    1.36
  -4   1  -3  292.81    2.35
  -4   1  -4   37.02    0.45
  -4   1  -5    9.39    0.25
  -4   1  -5    6.34    0.35
  -4   1  -6   33.75    0.48
  -4   1  -6   28.68    0.68
  -4   1  -7   26.10    0.46
  -4   1  -8   22.01    0.46
  -4   1  -8   27.07    0.71
  -4   1  -9   23.39    0.51
  -4   1  -9   30.24    0.78
  -4   1 -10   28.14    0.60
  -4   1 -10   37.85    0.89
  -4   1 -11   57.06    0.90
  -4   1 -11   75.24    1.29
  -4   1 -12   72.61    1.08
  -4   1 -12   92.84    1.48
  -4   1 -13    1.73    0.26
  -4   1 -13    2.09    0.34
  -4   1 -14    0.73    0.23
  -4   1 -14    1.13    0.32
  -4   1 -15    6.83    0.49
  -4   1 -15    8.45    0.61
  -4   1 -16   49.83    1.07
  -4   1 -16   63.12    1.37
  -4   1 -17   66.99    1.28
  -4   1 -17   89.64    1.68
  -4   1 -18    0.55    0.28
  -4   1 -19   12.94    0.72
  -4   1 -19   15.91    0.84
  -4   1 -20   17.19    0.82
  -4   1 -20   20.83    0.98
  -4   1 -21    3.35    0.47
  -4   1 -21    4.88    0.58
  -4   1 -22    2.02    0.44
  -4   1 -22    2.54    0.52
  -4   1 -23    9.22    0.81
  -4   1 -23   12.74    0.93
  -4   1 -24    4.24    0.58
  -4   1 -24    5.79    0.68
   4   0 -25    4.67    0.76
   4   0 -24    9.10    0.99
   4   0 -23    8.56    0.89
   4   0 -22    0.47    0.48
   4   0 -21    5.72    0.65
   4   0 -20    2.29    0.49
   4   0 -19    3.47    0.52
   4   0 -18   70.14    1.61
   4   0 -17   52.41    1.37
   4   0 -16    0.00    0.29
   4   0 -15    0.34    0.32
   4   0 -15    0.78    0.23
   4   0 -14   36.31    1.07
   4   0 -14   38.65    0.75
   4   0 -13   28.86    0.92
   4   0 -13   29.65    0.65
   4   0 -12   16.50    0.72
   4   0 -12   17.69    0.51
   4   0 -11   19.15    0.73
   4   0 -11   18.98    0.50
   4   0 -10  125.44    1.66
   4   0 -10  124.78    1.22
  -4   0   9    0.23    0.18
   4   0  -9    0.10    0.22
   4   0  -9    0.13    0.14
  -4   0   8    2.33    0.26
   4   0  -8    2.63    0.29
   4   0  -8    3.38    0.26
  -4   0   7    0.35    0.18
   4   0  -7    0.59    0.20
   4   0  -7    0.75    0.14
  -4   0   6    0.35    0.16
   4   0  -6    0.95    0.18
   4   0  -6    0.80    0.14
  -4   0   5   73.67    1.02
   4   0  -5  121.29    1.34
   4   0  -5  100.04    0.97
  -4   0   4   29.49    0.61
  -4   0   4   40.77    0.56
   4   0  -4   51.10    0.80
  -4   0   3   63.99    0.89
  -4   0   3   68.23    0.76
   4   0  -3  111.17    1.16
  -4   0   2  465.79    3.26
  -4   0   2  479.17    3.28
  -4   0   1   94.84    1.03
  -4   0   1   85.98    0.91
  -4   0   0    0.85    0.14
  -4   0   0    0.76    0.12
  -4   0  -1  108.91    1.09
  -4   0  -1   77.25    0.91
  -4   0  -2  198.95    1.72
  -4   0  -3   23.57    0.38
  -4   0  -3   12.25    0.40
  -4   0  -4   30.29    0.44
  -4   0  -4   16.42    0.47
  -4   0  -5   16.86    0.35
  -4   0  -5   10.45    0.42
  -4   0  -6   41.11    0.58
  -4   0  -6   28.80    0.65
  -4   0  -7    3.32    0.25
  -4   0  -7    3.31    0.32
  -4   0  -8  216.63    1.79
  -4   0  -8  217.63    2.11
  -4   0  -9   -0.08    0.12
  -4   0  -9    0.17    0.18
  -4   0 -10   17.71    0.51
  -4   0 -10   21.84    0.67
  -4   0 -11    1.22    0.20
  -4   0 -11    1.93    0.28
  -4   0 -12   77.65    1.12
  -4   0 -12  101.07    1.50
  -4   0 -13   20.96    0.66
  -4   0 -13   27.33    0.83
  -4   0 -14   17.45    0.65
  -4   0 -14   23.51    0.80
  -4   0 -15    0.08    0.22
  -4   0 -15   -0.06    0.27
  -4   0 -16   23.65    0.78
  -4   0 -16   31.71    0.97
  -4   0 -17   -0.02    0.26
  -4   0 -17    0.01    0.29
  -4   0 -18    5.78    0.57
  -4   0 -18    7.10    0.64
  -4   0 -19    0.60    0.29
  -4   0 -19    0.99    0.41
  -4   0 -20    0.75    0.36
  -4   0 -20    1.75    0.45
  -4   0 -21    0.19    0.35
  -4   0 -21   -0.13    0.35
  -4   0 -22    0.23    0.40
  -4   0 -22    0.42    0.42
  -4   0 -23   17.52    0.95
  -4   0 -23   20.31    1.04
  -4   0 -24   -0.07    0.40
  -4   0 -24    0.52    0.42
  -4   0 -25   12.20    0.91
  -4   0 -25   13.79    0.97
   4   1 -24   -0.04    0.53
   4   1 -23    1.55    0.54
   4   1 -22   65.58    1.75
   4   1 -21   -0.16    0.38
   4   1 -20   12.51    0.89
   4   1 -19    6.70    0.80
   4   1 -18    0.12    0.39
   4   1 -17    4.97    0.55
   4   1 -16    0.56    0.34
   4   1 -16    0.87    0.28
   4   1 -15    0.32    0.33
   4   1 -15   -0.20    0.24
   4   1 -14   60.68    1.34
   4   1 -14   61.85    1.02
   4   1 -13   46.05    1.16
   4   1 -13   46.46    0.86
   4   1 -12   21.55    0.82
   4   1 -12   22.24    0.62
   4   1 -11   21.47    0.78
   4   1 -11   21.43    0.58
   4   1 -10    7.16    0.54
   4   1 -10    7.21    0.41
   4   1  -9   33.22    0.85
   4   1  -9   30.72    0.62
   4   1  -8  270.70    2.50
   4   1  -8  249.11    2.00
  -4  -1   7   28.30    0.70
   4   1  -7   40.43    0.85
   4   1  -7   36.82    0.63
  -4  -1   6   10.84    0.45
   4   1  -6   14.29    0.40
  -4  -1   5   79.01    1.07
   4   1  -5  120.98    1.37
   4   1  -5   98.47    1.02
  -4  -1   4    6.04    0.34
   4   1  -4   10.51    0.42
   4   1  -4    8.53    0.31
  -4  -1   3  189.45    1.69
  -4  -1   2   66.83    0.85
  -4  -1   2   81.61    0.90
  -4  -1   1  404.11    2.86
  -4  -1   1  454.02    3.13
  -4  -1   0  780.15    5.02
  -4  -1   0  771.58    4.95
  -4  -1  -1    7.61    0.28
  -4  -1  -1   10.91    0.35
  -4  -1  -2    3.91    0.23
  -4  -1  -2    3.29    0.24
  -4  -1  -3  757.37    4.97
  -4  -1  -3  373.23    2.75
  -4  -1  -4   64.42    0.74
  -4  -1  -4   32.58    0.63
  -4  -1  -5    4.24    0.25
  -4  -1  -5    2.41    0.26
  -4  -1  -6   38.92    0.60
  -4  -1  -6   26.29    0.60
  -4  -1  -7   32.11    0.57
  -4  -1  -7   25.25    0.62
  -4  -1  -8  235.31    1.94
  -4  -1  -8  210.17    2.02
  -4  -1  -9  110.22    1.23
  -4  -1  -9  116.69    1.45
  -4  -1 -10   24.40    0.59
  -4  -1 -10   27.53    0.73
  -4  -1 -11   48.52    0.86
  -4  -1 -11   59.85    1.09
  -4  -1 -12    0.27    0.18
  -4  -1 -12    0.06    0.20
  -4  -1 -13    3.02    0.38
  -4  -1 -13    3.36    0.37
  -4  -1 -14   13.96    0.59
  -4  -1 -14   19.37    0.74
  -4  -1 -15   26.96    0.80
  -4  -1 -15   31.33    0.90
  -4  -1 -16    2.41    0.32
  -4  -1 -16    3.37    0.39
  -4  -1 -17    0.06    0.27
  -4  -1 -17    0.24    0.28
  -4  -1 -18   -0.06    0.28
  -4  -1 -18   -0.11    0.31
  -4  -1 -19   13.07    0.74
  -4  -1 -19   17.29    0.85
  -4  -1 -20   27.71    0.97
  -4  -1 -20   32.95    1.11
  -4  -1 -21    0.17    0.35
  -4  -1 -21    0.85    0.37
  -4  -1 -22    2.02    0.46
  -4  -1 -22    1.74    0.47
  -4  -1 -23   39.30    1.24
  -4  -1 -23   46.65    1.38
  -4  -1 -24    7.44    0.74
  -4  -1 -24    9.40    0.83
  -4  -1 -25   -0.28    0.37
  -4  -1 -25   -0.12    0.43
   4   2 -24   30.55    1.36
   4   2 -23    1.12    0.50
   4   2 -22   45.47    1.50
   4   2 -21    5.28    0.66
   4   2 -20    3.19    0.59
   4   2 -19    4.35    0.57
   4   2 -18   41.62    1.29
   4   2 -17   12.14    0.82
   4   2 -17   12.51    0.69
   4   2 -16   23.61    0.99
   4   2 -16   24.60    0.82
   4   2 -15   -0.07    0.32
   4   2 -15    0.38    0.28
   4   2 -14    0.45    0.33
   4   2 -14    0.81    0.28
   4   2 -13   81.79    1.53
   4   2 -13   78.16    1.19
   4   2 -12   36.99    1.04
   4   2 -12   36.04    0.81
   4   2 -11    2.52    0.36
   4   2 -11    3.48    0.32
   4   2 -10  209.72    2.29
   4   2 -10  188.81    1.82
   4   2  -9   14.56    0.63
   4   2  -9   13.45    0.52
   4   2  -8   92.81    1.35
   4   2  -8   83.85    1.07
   4   2  -7  110.61    1.44
   4   2  -7   92.36    1.10
   4   2  -6    6.84    0.45
   4   2  -6    5.29    0.35
   4   2  -5   69.55    0.89
  -4  -2   4    1.10    0.18
   4   2  -4    1.61    0.18
  -4  -2   3   12.97    0.43
   4   2  -3   13.49    0.39
  -4  -2   2   67.93    0.86
   4   2  -2   80.22    0.93
  -4  -2   1   20.95    0.45
  -4  -2   1   21.89    0.48
  -4  -2   0   26.57    0.47
  -4  -2   0   30.06    0.55
  -4  -2  -1  102.19    0.97
  -4  -2  -1   99.09    1.07
  -4  -2  -2  321.73    2.37
  -4  -2  -2  334.49    2.51
  -4  -2  -3  379.53    2.80
  -4  -2  -3  663.68    4.34
  -4  -2  -3  331.26    2.51
  -4  -2  -4  176.50    1.45
  -4  -2  -4  241.97    1.91
  -4  -2  -4  127.96    1.32
  -4  -2  -5    0.93    0.15
  -4  -2  -5    0.36    0.14
  -4  -2  -6  112.64    1.16
  -4  -2  -6   71.18    0.99
  -4  -2  -7    3.15    0.28
  -4  -2  -7    1.78    0.21
  -4  -2  -8   17.17    0.48
  -4  -2  -8   12.75    0.47
  -4  -2  -9  104.09    1.22
  -4  -2  -9   95.65    1.28
  -4  -2 -10    0.69    0.19
  -4  -2 -10    0.68    0.19
  -4  -2 -11   14.85    0.51
  -4  -2 -11   17.44    0.61
  -4  -2 -12    4.45    0.39
  -4  -2 -12    4.39    0.40
  -4  -2 -13    6.01    0.45
  -4  -2 -13    6.93    0.46
  -4  -2 -14   12.32    0.58
  -4  -2 -14   13.08    0.62
  -4  -2 -15   17.35    0.68
  -4  -2 -15   20.20    0.75
  -4  -2 -16   29.52    0.88
  -4  -2 -16   33.81    0.95
  -4  -2 -17   11.80    0.63
  -4  -2 -17   16.24    0.74
  -4  -2 -18   24.94    0.89
  -4  -2 -18   33.17    0.98
  -4  -2 -19    2.09    0.41
  -4  -2 -19    3.09    0.45
  -4  -2 -20   16.33    0.84
  -4  -2 -20   19.05    0.89
  -4  -2 -21    4.30    0.49
  -4  -2 -21    6.35    0.68
  -4  -2 -22    6.60    0.73
  -4  -2 -22    8.26    0.74
  -4  -2 -23   10.24    0.79
  -4  -2 -23   12.13    0.85
  -4  -2 -24    0.37    0.44
  -4  -2 -24    0.09    0.38
  -4  -2 -25   14.06    0.98
  -4  -2 -26    0.41    0.49
   4   3 -23    0.44    0.47
   4   3 -22    4.19    0.63
   4   3 -21    2.19    0.55
   4   3 -20   32.74    1.30
   4   3 -19    6.76    0.82
   4   3 -18    3.99    0.59
   4   3 -18    4.39    0.47
   4   3 -17    2.88    0.54
   4   3 -17    2.64    0.43
   4   3 -16   15.55    0.88
   4   3 -16   16.00    0.79
   4   3 -15    7.69    0.73
   4   3 -15    8.09    0.61
   4   3 -14   37.59    1.13
   4   3 -14   35.47    0.92
   4   3 -13    1.89    0.39
   4   3 -13    2.16    0.35
   4   3 -12  137.47    1.96
   4   3 -12  126.11    1.60
   4   3 -11    9.21    0.68
   4   3 -11    9.08    0.55
   4   3 -10   33.62    0.95
   4   3 -10   31.44    0.78
   4   3  -9    4.50    0.50
   4   3  -9    4.21    0.43
   4   3  -8    0.07    0.22
   4   3  -8    0.31    0.21
   4   3  -7    6.17    0.47
   4   3  -7    5.22    0.37
   4   3  -6    6.24    0.40
   4   3  -5  191.53    1.76
   4   3  -4    8.81    0.40
   4   3  -3   61.79    0.87
   4   3  -2   36.91    0.66
   4   3  -1  134.15    1.34
  -4  -3   0   64.55    0.87
  -4  -3  -1  210.77    1.66
  -4  -3  -1  186.09    1.66
  -4  -3  -2    5.36    0.20
  -4  -3  -2    8.84    0.36
  -4  -3  -2    4.31    0.29
  -4  -3  -3    3.66    0.16
  -4  -3  -3    8.57    0.36
  -4  -3  -3    3.01    0.27
  -4  -3  -4   87.16    0.89
  -4  -3  -4  166.19    1.52
  -4  -3  -4   91.15    1.09
  -4  -3  -5  306.23    2.88
  -4  -3  -5  430.75    3.07
  -4  -3  -5  243.44    2.07
  -4  -3  -6    2.67    0.28
  -4  -3  -6    1.25    0.18
  -4  -3  -7    0.50    0.15
  -4  -3  -7    0.30    0.14
  -4  -3  -8   67.93    0.96
  -4  -3  -8   48.98    0.85
  -4  -3  -9    9.53    0.42
  -4  -3  -9    7.58    0.42
  -4  -3 -10   21.37    0.61
  -4  -3 -10   18.68    0.58
  -4  -3 -11   13.71    0.52
  -4  -3 -11   14.44    0.53
  -4  -3 -12    4.05    0.37
  -4  -3 -12    4.40    0.41
  -4  -3 -13   34.06    0.82
  -4  -3 -13   38.72    0.88
  -4  -3 -14  126.28    1.66
  -4  -3 -14  140.61    1.76
  -4  -3 -15    1.43    0.28
  -4  -3 -15    1.86    0.30
  -4  -3 -16    1.54    0.32
  -4  -3 -16    2.40    0.36
  -4  -3 -17    6.01    0.58
  -4  -3 -17    6.33    0.56
  -4  -3 -18   38.37    1.06
  -4  -3 -18   46.70    1.14
  -4  -3 -19   13.46    0.78
  -4  -3 -19   15.84    0.78
  -4  -3 -20    1.36    0.40
  -4  -3 -20    1.52    0.36
  -4  -3 -21   10.07    0.77
  -4  -3 -21   12.67    0.77
  -4  -3 -22    0.44    0.39
  -4  -3 -22    0.08    0.36
  -4  -3 -23   19.80    0.96
  -4  -3 -23   21.20    0.97
  -4  -3 -24   30.08    1.21
  -4  -3 -24   31.68    1.14
  -4  -3 -25    1.09    0.46
  -4  -3 -26   -0.60    0.40
   4   4 -23    4.73    0.72
   4   4 -22    2.21    0.61
   4   4 -21   10.86    0.97
   4   4 -20   13.94    0.96
   4   4 -19   42.00    1.42
   4   4 -18    2.29    0.55
   4   4 -18    2.54    0.46
   4   4 -17    0.38    0.41
   4   4 -17    0.44    0.39
   4   4 -16  145.57    2.28
   4   4 -16  146.58    2.02
   4   4 -15    8.74    0.76
   4   4 -15    6.69    0.65
   4   4 -14    6.24    0.70
   4   4 -14    6.41    0.62
   4   4 -13   67.71    1.44
   4   4 -13   59.34    1.20
   4   4 -12   10.65    0.71
   4   4 -12   10.34    0.64
   4   4 -11    0.25    0.33
   4   4 -11    0.02    0.30
   4   4 -10  440.26    3.78
   4   4 -10  376.23    3.17
   4   4  -9   43.84    1.04
   4   4  -9   37.25    0.88
   4   4  -8   49.36    1.04
   4   4  -8   41.76    0.87
   4   4  -7   61.45    1.03
   4   4  -6    0.63    0.23
   4   4  -5   38.93    0.80
   4   4  -4  197.53    1.87
   4   4  -3   75.37    1.05
   4   4  -2  535.48    3.75
   4   4  -1   14.64    0.47
   4   4   0   17.62    0.49
   4   4   1    1.40    0.18
  -4  -4  -2    0.65    0.17
  -4  -4  -2    0.43    0.14
  -4  -4  -3  309.90    2.43
  -4  -4  -3  169.59    1.62
  -4  -4  -4   17.29    0.50
  -4  -4  -4    9.81    0.39
  -4  -4  -5   22.74    0.58
  -4  -4  -5   13.85    0.45
  -4  -4  -6  115.49    1.30
  -4  -4  -6   67.33    0.97
  -4  -4  -7    9.43    0.42
  -4  -4  -7    6.21    0.36
  -4  -4  -8    0.27    0.15
  -4  -4  -8    0.04    0.13
  -4  -4  -9   75.96    1.11
  -4  -4  -9   56.62    0.94
  -4  -4 -10    4.24    0.37
  -4  -4 -10    3.33    0.36
  -4  -4 -11   34.12    0.79
  -4  -4 -11   31.40    0.74
  -4  -4 -12    0.14    0.18
  -4  -4 -12    0.25    0.20
  -4  -4 -13    3.57    0.41
  -4  -4 -13    4.35    0.40
  -4  -4 -14   65.14    1.21
  -4  -4 -14   71.76    1.22
  -4  -4 -15   16.24    0.71
  -4  -4 -15   19.71    0.68
  -4  -4 -16    0.49    0.28
  -4  -4 -16    0.43    0.25
  -4  -4 -17   34.08    1.01
  -4  -4 -17   37.09    0.95
  -4  -4 -18    0.86    0.35
  -4  -4 -18    1.16    0.34
  -4  -4 -19    2.37    0.40
  -4  -4 -19    2.87    0.41
  -4  -4 -20   23.68    0.98
  -4  -4 -20   26.29    0.93
  -4  -4 -21   12.41    0.79
  -4  -4 -21   15.23    0.79
  -4  -4 -22   14.64    0.85
  -4  -4 -22   16.87    0.85
  -4  -4 -23    4.55    0.58
  -4  -4 -23    6.79    0.68
  -4  -4 -24    9.96    0.88
  -4  -4 -25    4.71    0.61
  -4  -4 -26   -0.02    0.48
   4   5 -22    6.39    0.76
   4   5 -21    2.35    0.59
   4   5 -20    0.70    0.47
   4   5 -19    8.65    0.88
   4   5 -19    9.22    0.81
   4   5 -18   19.39    1.06
   4   5 -18   18.99    0.95
   4   5 -17    3.95    0.56
   4   5 -17    4.35    0.50
   4   5 -16   18.93    0.99
   4   5 -16   16.29    0.88
   4   5 -15   27.63    1.09
   4   5 -15   24.49    0.95
   4   5 -14   19.22    0.94
   4   5 -14   17.54    0.79
   4   5 -13    4.92    0.52
   4   5 -13    4.82    0.56
   4   5 -12  117.93    1.87
   4   5 -12   98.96    1.56
   4   5 -11    3.26    0.41
   4   5 -11    3.33    0.43
   4   5 -10  134.31    1.89
   4   5 -10  112.75    1.60
   4   5  -9    0.15    0.30
   4   5  -9    0.21    0.26
   4   5  -8    0.39    0.26
   4   5  -7   70.73    1.19
   4   5  -6   36.92    0.84
   4   5  -5   31.51    0.76
   4   5  -4  147.68    1.64
   4   5  -3    9.34    0.49
   4   5  -2   93.79    1.23
   4   5  -1   79.85    1.10
   4   5   1    0.25    0.15
   4   5   2   26.80    0.62
  -4  -5  -3  280.07    2.34
  -4  -5  -3  171.83    1.69
  -4  -5  -4    1.17    0.19
  -4  -5  -4    0.81    0.17
  -4  -5  -5   77.71    1.08
  -4  -5  -5   46.26    0.81
  -4  -5  -6   16.69    0.54
  -4  -5  -6   10.18    0.42
  -4  -5  -7    8.42    0.43
  -4  -5  -7    5.51    0.34
  -4  -5  -8    8.82    0.45
  -4  -5  -8    5.98    0.36
  -4  -5  -9    0.33    0.18
  -4  -5  -9    0.38    0.16
  -4  -5 -10   49.00    0.94
  -4  -5 -10   40.27    0.81
  -4  -5 -11    0.89    0.22
  -4  -5 -11    0.79    0.20
  -4  -5 -12   33.85    0.84
  -4  -5 -12   33.31    0.78
  -4  -5 -13   24.36    0.76
  -4  -5 -13   23.51    0.68
  -4  -5 -14   14.76    0.65
  -4  -5 -14   15.53    0.62
  -4  -5 -15    1.78    0.34
  -4  -5 -15    2.21    0.31
  -4  -5 -16    0.16    0.28
  -4  -5 -16    0.22    0.22
  -4  -5 -17    0.02    0.28
  -4  -5 -17    0.63    0.28
  -4  -5 -18   57.05    1.31
  -4  -5 -18   65.07    1.27
  -4  -5 -19    1.51    0.37
  -4  -5 -19    1.66    0.36
  -4  -5 -20   10.14    0.72
  -4  -5 -20   11.19    0.67
  -4  -5 -21    0.20    0.34
  -4  -5 -21    0.09    0.30
  -4  -5 -22   26.50    1.09
  -4  -5 -22   29.36    0.98
  -4  -5 -23    0.77    0.44
  -4  -5 -24    1.95    0.48
  -4  -5 -25    8.37    0.84
  -4  -5 -26    0.32    0.51
  -4  -5 -27    1.92    0.57
   4   6 -21   18.20    1.15
   4   6 -20    2.65    0.57
   4   6 -20    2.72    0.56
   4   6 -19    2.09    0.54
   4   6 -19    2.34    0.50
   4   6 -18   14.34    1.06
   4   6 -18   13.63    0.93
   4   6 -17    2.29    0.52
   4   6 -17    2.83    0.53
   4   6 -16   47.74    1.41
   4   6 -16   47.19    1.31
   4   6 -15    9.54    0.82
   4   6 -15    8.45    0.71
   4   6 -14    0.50    0.38
   4   6 -14    0.29    0.38
   4   6 -13   17.12    0.89
   4   6 -13   14.12    0.77
   4   6 -12  104.07    1.78
   4   6 -12   92.66    1.59
   4   6 -11    0.49    0.33
   4   6 -11    0.50    0.32
   4   6 -10    5.13    0.60
   4   6 -10    4.06    0.44
   4   6  -9    3.13    0.40
   4   6  -9    2.08    0.36
   4   6  -8   73.86    1.30
   4   6  -7    3.03    0.39
   4   6  -6   62.65    1.16
   4   6  -5   12.37    0.58
   4   6  -4   44.85    0.94
   4   6  -3  308.01    2.70
   4   6  -2   77.05    1.17
   4   6  -1   20.28    0.61
   4   6   0    0.65    0.19
   4   6   1   25.00    0.65
  -4  -6  -2  183.01    1.84
   4   6   2  113.14    1.37
  -4  -6  -3  102.08    1.31
   4   6   3   59.87    0.96
  -4  -6  -4   74.51    1.10
   4   6   4   45.94    0.84
  -4  -6  -5   19.02    0.60
  -4  -6  -5   10.48    0.45
  -4  -6  -6  154.12    1.68
  -4  -6  -6   93.94    1.23
  -4  -6  -7    9.52    0.48
  -4  -6  -7    6.85    0.39
  -4  -6  -8    3.06    0.38
  -4  -6  -8    2.24    0.24
  -4  -6  -9   10.39    0.54
  -4  -6  -9    7.77    0.43
  -4  -6 -10    6.98    0.48
  -4  -6 -10    4.44    0.38
  -4  -6 -11  242.06    2.42
  -4  -6 -11  199.57    2.02
  -4  -6 -12    7.41    0.51
  -4  -6 -12    6.80    0.46
  -4  -6 -13    3.63    0.44
  -4  -6 -13    2.77    0.29
  -4  -6 -14   13.56    0.65
  -4  -6 -14   13.87    0.59
  -4  -6 -15   18.48    0.75
  -4  -6 -15   20.09    0.69
  -4  -6 -16    2.10    0.38
  -4  -6 -16    2.40    0.33
  -4  -6 -17    9.93    0.67
  -4  -6 -17   10.49    0.60
  -4  -6 -18   29.48    1.03
  -4  -6 -18   32.92    0.92
  -4  -6 -19   45.43    1.23
  -4  -6 -19   50.33    1.13
  -4  -6 -20    1.95    0.44
  -4  -6 -20    2.52    0.38
  -4  -6 -21    0.45    0.36
  -4  -6 -21    0.73    0.33
  -4  -6 -22    0.72    0.43
  -4  -6 -22    0.92    0.35
  -4  -6 -23    4.54    0.58
  -4  -6 -24    7.03    0.78
  -4  -6 -25   26.67    1.18
  -4  -6 -26    0.71    0.52
  -4  -6 -27   45.06    1.55
   4   7 -20    1.06    0.56
   4   7 -20    2.18    0.57
   4   7 -19    0.27    0.48
   4   7 -19    0.36    0.43
   4   7 -18    4.73    0.67
   4   7 -18    5.16    0.62
   4   7 -17   10.11    0.98
   4   7 -17    8.55    0.80
   4   7 -16    0.30    0.45
   4   7 -16    0.44    0.42
   4   7 -15    7.47    0.82
   4   7 -15    7.50    0.79
   4   7 -14    0.51    0.40
   4   7 -14    0.50    0.41
   4   7 -13    1.70    0.47
   4   7 -13    1.69    0.43
   4   7 -12    1.55    0.41
   4   7 -12    1.29    0.42
   4   7 -11    0.34    0.34
   4   7 -11    0.33    0.34
   4   7 -10    0.19    0.31
   4   7 -10   -0.02    0.34
   4   7  -9   44.86    1.16
   4   7  -8    5.03    0.50
   4   7  -7    3.86    0.46
   4   7  -6  253.83    2.60
   4   7  -5    9.90    0.59
   4   7  -4  245.48    2.47
   4   7  -3  167.44    1.93
   4   7  -2    4.48    0.45
   4   7  -1   44.06    0.93
   4   7   0    6.33    0.43
   4   7   1   11.05    0.50
   4   7   2   66.44    1.08
   4   7   3  268.13    2.42
  -4  -7  -4   95.69    1.33
   4   7   4   60.65    1.02
   4   7   5   38.24    0.82
  -4  -7  -6  109.75    1.45
   4   7   6   65.69    1.05
  -4  -7  -7   78.14    1.22
  -4  -7  -7   52.80    0.95
   4   7   7   67.82    0.70
  -4  -7  -8   14.57    0.60
  -4  -7  -8   11.29    0.49
  -4  -7  -9  135.16    1.70
  -4  -7  -9  100.92    1.35
  -4  -7 -10  163.24    1.94
  -4  -7 -10  127.60    1.56
  -4  -7 -11   94.07    1.45
  -4  -7 -11   77.29    1.19
  -4  -7 -12   12.90    0.66
  -4  -7 -12   10.91    0.51
  -4  -7 -13   36.40    0.96
  -4  -7 -13   36.57    0.85
  -4  -7 -14   51.64    1.15
  -4  -7 -14   51.99    1.02
  -4  -7 -15   27.65    0.91
  -4  -7 -15   28.74    0.81
  -4  -7 -16   38.51    1.10
  -4  -7 -16   37.81    0.90
  -4  -7 -17    0.89    0.37
  -4  -7 -17    0.62    0.28
  -4  -7 -18   -0.46    0.29
  -4  -7 -18   -0.07    0.25
  -4  -7 -19    5.48    0.68
  -4  -7 -19    5.89    0.53
  -4  -7 -20    6.06    0.72
  -4  -7 -20    5.85    0.55
  -4  -7 -21    8.80    0.75
  -4  -7 -21    9.02    0.66
  -4  -7 -22   33.30    1.20
  -4  -7 -23   30.64    1.19
  -4  -7 -24    0.07    0.46
  -4  -7 -25    0.06    0.48
  -4  -7 -26    2.67    0.62
  -4  -7 -27   22.44    1.20
   4   8 -19    1.59    0.58
   4   8 -19    1.48    0.56
   4   8 -18    5.41    0.72
   4   8 -18    7.53    0.92
   4   8 -17    0.44    0.48
   4   8 -17    1.12    0.53
   4   8 -16   25.37    1.16
   4   8 -16   22.57    1.13
   4   8 -15    0.13    0.43
   4   8 -15    0.01    0.40
   4   8 -14   67.60    1.61
   4   8 -14   60.21    1.49
   4   8 -13   14.45    0.96
   4   8 -13   10.40    0.86
   4   8 -12   18.81    0.94
   4   8 -12   16.92    0.94
   4   8 -11   20.04    0.92
   4   8 -11   17.44    0.87
   4   8 -10    0.61    0.36
   4   8 -10    0.55    0.37
   4   8  -9   14.66    0.85
   4   8  -8   90.82    1.60
   4   8  -7    1.97    0.39
   4   8  -6    7.34    0.60
   4   8  -5   55.69    1.22
   4   8  -4   45.63    1.06
   4   8  -3   33.87    0.92
   4   8  -2   15.71    0.67
   4   8  -1    4.30    0.45
   4   8   0    0.93    0.26
   4   8   1   72.97    1.21
   4   8   2   20.63    0.66
  -4  -8  -3   17.89    0.66
   4   8   3   11.96    0.54
  -4  -8  -4   52.90    1.03
   4   8   4   33.86    0.81
  -4  -8  -5    0.71    0.22
   4   8   5    0.20    0.20
  -4  -8  -6  124.73    1.62
   4   8   6   79.28    1.21
  -4  -8  -7   54.47    1.07
   4   8   7   35.89    0.83
  -4  -8  -8    0.03    0.21
   4   8   8   -0.02    0.09
   4   8   8    0.53    0.21
  -4  -8  -9   18.03    0.69
   4   8   9   14.12    0.30
   4   8   9   12.99    0.56
  -4  -8 -10   23.38    0.78
  -4  -8 -10   17.53    0.65
   4   8  10   17.03    0.33
  -4  -8 -11  144.29    1.89
  -4  -8 -11  119.18    1.55
  -4  -8 -12    1.54    0.31
  -4  -8 -12    0.95    0.24
  -4  -8 -13   21.65    0.81
  -4  -8 -13   20.36    0.69
  -4  -8 -14   -0.14    0.25
  -4  -8 -14    0.00    0.19
  -4  -8 -15    0.55    0.30
  -4  -8 -15    0.48    0.25
  -4  -8 -16   94.54    1.67
  -4  -8 -16   95.89    1.46
  -4  -8 -17   30.95    1.04
  -4  -8 -17   36.63    0.94
  -4  -8 -18    1.74    0.43
  -4  -8 -18    1.99    0.34
  -4  -8 -19   39.69    1.21
  -4  -8 -19   44.52    1.05
  -4  -8 -20    1.43    0.42
  -4  -8 -20    1.11    0.35
  -4  -8 -21    0.74    0.41
  -4  -8 -22    3.44    0.54
  -4  -8 -23   -0.38    0.41
  -4  -8 -24    0.20    0.44
  -4  -8 -25    6.06    0.69
  -4  -8 -26   -0.18    0.46
  -4  -8 -27    0.09    0.49
   4   9 -18    0.78    0.57
   4   9 -18    0.85    0.55
   4   9 -17    2.39    0.64
   4   9 -17    3.49    0.64
   4   9 -16   17.35    1.15
   4   9 -16   15.78    1.01
   4   9 -15    4.82    0.66
   4   9 -15    4.33    0.60
   4   9 -14   20.11    1.03
   4   9 -14   18.12    1.03
   4   9 -13    6.39    0.77
   4   9 -13    7.27    0.84
   4   9 -12   44.78    1.32
   4   9 -12   40.05    1.30
   4   9 -11   35.56    1.22
   4   9 -11   29.55    1.14
   4   9 -10   33.87    1.18
   4   9  -9   11.56    0.85
   4   9  -8    2.23    0.44
   4   9  -7   22.67    0.92
   4   9  -6   68.94    1.44
   4   9  -5    6.17    0.62
   4   9  -4    3.28    0.45
   4   9  -3  148.32    1.98
   4   9  -2   58.09    1.21
   4   9  -1  109.52    1.63
   4   9   0   82.63    1.39
   4   9   1   30.90    0.86
   4   9   2  143.13    1.81
  -4  -9  -3   14.29    0.65
   4   9   3    8.95    0.53
  -4  -9  -4   41.27    0.97
   4   9   4   25.88    0.76
  -4  -9  -5   12.77    0.62
   4   9   5    8.97    0.51
  -4  -9  -6   61.95    1.19
   4   9   6   38.90    0.89
  -4  -9  -7   16.54    0.68
   4   9   7   11.49    0.54
  -4  -9  -8   12.45    0.68
   4   9   8   10.93    0.35
   4   9   8    7.51    0.51
  -4  -9  -9  192.26    2.22
   4   9   9  171.36    1.44
   4   9   9  136.22    1.69
  -4  -9 -10   17.19    0.73
   4   9  10   14.22    0.36
   4   9  10   12.50    0.60
  -4  -9 -11  114.73    1.72
   4   9  11   94.74    0.94
   4   9  11   92.59    1.39
  -4  -9 -12   19.20    0.79
   4   9  12   15.45    0.39
  -4  -9 -13    8.11    0.63
  -4  -9 -13    8.43    0.55
  -4  -9 -14  211.91    2.55
  -4  -9 -14  200.84    2.19
[truncated: 3,827,539 more chars]
