# Supplementary material for: First Organic–Inorganic Hybrid Compounds Formed by Ge-V-O Clusters and Transition Metal Complexes of Aromatic Organic Ligands
Source: Molecules. 2022 Jul 11;27(14):4424. doi: 10.3390/molecules27144424 (PMC9323094; doi:10.3390/molecules27144424)
Supplement: Supplementary file 1 [file molecules-27-04424-s001.zip › k2-new.cif]

data_k2
# start Validation Reply Form
_vrf_PLAT342_k2         
;
PROBLEM:  Low Bond Precision on  C-C Bonds ...............  0.02421 Ang. 
RESPONSE: Most likely resulting from poor quality diffraction data. 
  No better quality crystal could be obtained
;

_vrf_PLAT430_k2         
;
PROBLEM:  Short Inter D...A Contact  O2w     ..O23     .       2.83 Ang.  
RESPONSE: There should be a strong hydrogen 
bond between the two atoms.
;

_vrf_PLAT910_k2         
;
PROBLEM: Missing # of FCF Reflection(s) Below Theta(Min).      18 Note .
RESPONSE: Due to the large cell parameters of this crystal, some reflections were overlapping with a beam stopper.
;

_vrf_PLAT934_k2         
;
PROBLEM: Number of (Iobs-Icalc)/Sigma(W) > 10 Outliers ..       2 Check.
RESPONSE:  These are low angle reflections that seem to be influenced by the beamstop. Removing the reflections from the refinement does not noticeably influence the final result.
;

_vrf_PLAT971_k2         
;
PROBLEM:  Check Calcd Resid. Dens.    0.85A   From Cd3         3.36eA-3 
RESPONSE: Most likely resulting from poor quality diffraction data. 
  No better quality crystal could be obtained
;

# end Validation Reply Form

_audit_creation_date               2020-08-20
_audit_creation_method
;
Olex2 1.2-beta
(compiled 2018.05.29 svn.r3508 for OlexSys, GUI svn.r5506)
;
_shelx_SHELXL_version_number       '2014/7'
_audit_contact_author_address      ?
_audit_contact_author_email        ?
_audit_contact_author_name         ''
_audit_contact_author_phone        ?
_publ_contact_author_id_orcid      ?
_publ_section_references
;
Dolomanov, O.V., Bourhis, L.J., Gildea, R.J, Howard, J.A.K. & Puschmann, H.
 (2009), J. Appl. Cryst. 42, 339-341.

Sheldrick, G.M. (2008). Acta Cryst. A64, 112-122.
;
_chemical_name_common              ?
_chemical_name_systematic          ?
_chemical_formula_moiety           '0.5(C72 H110 Cd9 Ge16 N26 O96 V24), 8(O)'
_chemical_formula_sum              'C36 H78 Cd4.50 Ge8 N13 O56 V12'
_chemical_formula_weight           3286.91
_chemical_melting_point            ?
loop_
  _atom_type_symbol
  _atom_type_description
  _atom_type_scat_dispersion_real
  _atom_type_scat_dispersion_imag
  _atom_type_scat_source
 'C' 'C' 0.0033 0.0016 'International Tables Vol C Tables 4.2.6.8 and 6.1.1.4'
 'Cd' 'Cd' -0.8075 1.2024
 'International Tables Vol C Tables 4.2.6.8 and 6.1.1.4'
 'Ge' 'Ge' 0.1547 1.8001 'International Tables Vol C Tables 4.2.6.8 and 6.1.1.4'
 'N' 'N' 0.0061 0.0033 'International Tables Vol C Tables 4.2.6.8 and 6.1.1.4'
 'O' 'O' 0.0106 0.0060 'International Tables Vol C Tables 4.2.6.8 and 6.1.1.4'
 'V' 'V' 0.3005 0.5294 'International Tables Vol C Tables 4.2.6.8 and 6.1.1.4'
 'H' 'H' 0.0000 0.0000 'International Tables Vol C Tables 4.2.6.8 and 6.1.1.4'

_shelx_space_group_comment
;
The symmetry employed for this shelxl refinement is uniquely defined
by the following loop, which should always be used as a source of
symmetry information in preference to the above space-group names.
They are only intended as comments.
;
_space_group_crystal_system        'monoclinic'
_space_group_IT_number             15
_space_group_name_H-M_alt          'C 1 2/c 1'
_space_group_name_Hall             '-C 2yc'
loop_
  _space_group_symop_operation_xyz
 'x, y, z'
 '-x, y, -z+1/2'
 'x+1/2, y+1/2, z'
 '-x+1/2, y+1/2, -z+1/2'
 '-x, -y, -z'
 'x, -y, z-1/2'
 '-x+1/2, -y+1/2, -z'
 'x+1/2, -y+1/2, z-1/2'

_cell_length_a                     17.193(3)
_cell_length_b                     23.511(5)
_cell_length_c                     26.373(5)
_cell_angle_alpha                  90
_cell_angle_beta                   100.15(3)
_cell_angle_gamma                  90
_cell_volume                       10494(4)
_cell_formula_units_Z              4
_cell_measurement_reflns_used      27713
_cell_measurement_temperature      293(2)
_cell_measurement_theta_max        27.465
_cell_measurement_theta_min        3.025
_shelx_estimated_absorpt_T_max     ?
_shelx_estimated_absorpt_T_min     ?
_exptl_absorpt_coefficient_mu      4.242
_exptl_absorpt_correction_T_max    1.0000
_exptl_absorpt_correction_T_min    0.2512
_exptl_absorpt_correction_type     empirical
_exptl_absorpt_process_details     ?
_exptl_absorpt_special_details     ?
_exptl_crystal_colour              Black 
_exptl_crystal_density_diffrn      2.080
_exptl_crystal_density_meas        .
_exptl_crystal_density_method      ?
_exptl_crystal_description         Needle
_exptl_crystal_F_000               6324
_exptl_crystal_size_max            0.24
_exptl_crystal_size_mid            0.17
_exptl_crystal_size_min            0.14
_exptl_transmission_factor_max     ?
_exptl_transmission_factor_min     ?
_diffrn_reflns_av_R_equivalents    0.1080
_diffrn_reflns_av_unetI/netI       0.1053
_diffrn_reflns_Laue_measured_fraction_full  0.991
_diffrn_reflns_Laue_measured_fraction_max  0.984
_diffrn_reflns_limit_h_max         20
_diffrn_reflns_limit_h_min         -22
_diffrn_reflns_limit_k_max         30
_diffrn_reflns_limit_k_min         -30
_diffrn_reflns_limit_l_max         33
_diffrn_reflns_limit_l_min         -34
_diffrn_reflns_number              45848
_diffrn_reflns_point_group_measured_fraction_full  0.991
_diffrn_reflns_point_group_measured_fraction_max  0.984
_diffrn_reflns_theta_full          25.242
_diffrn_reflns_theta_max           27.466
_diffrn_reflns_theta_min           3.025
_diffrn_ambient_temperature        293(2)
_diffrn_detector_area_resol_mean   ?
_diffrn_measured_fraction_theta_full  0.991
_diffrn_measured_fraction_theta_max  0.984
_diffrn_measurement_device_type    'Bruker P4'
_diffrn_measurement_method         '\w scans'
_diffrn_radiation_monochromator    'graphite'
_diffrn_radiation_type             MoK\a
_diffrn_radiation_wavelength       0.71073
_diffrn_source                     ?
_reflns_Friedel_coverage           0.000
_reflns_Friedel_fraction_full      .
_reflns_Friedel_fraction_max       .
_reflns_number_gt                  6598
_reflns_number_total               11814
_reflns_special_details
;
 Reflections were merged by SHELXL according to the crystal
 class for the calculation of statistics and refinement.
 
 _reflns_Friedel_fraction is defined as the number of unique
 Friedel pairs measured divided by the number that would be
 possible theoretically, ignoring centric projections and
 systematic absences.
;
_reflns_threshold_expression       'I > 2\s(I)'
_computing_cell_refinement         ?
_computing_data_collection         ?
_computing_data_reduction          ?
_computing_molecular_graphics      'Olex2 (Dolomanov et al., 2009)'
_computing_publication_material    'Olex2 (Dolomanov et al., 2009)'
_computing_structure_refinement    'XL (Sheldrick, 2008)'
_computing_structure_solution      'ShelXS (Sheldrick, 2008)'
_refine_diff_density_max           3.324
_refine_diff_density_min           -1.288
_refine_diff_density_rms           0.269
_refine_ls_extinction_coef         0.00011(4)
_refine_ls_extinction_expression  
 'Fc^*^=kFc[1+0.001xFc^2^\l^3^/sin(2\q)]^-1/4^'
_refine_ls_extinction_method       'SHELXL-2014/7 (Sheldrick 2014'
_refine_ls_goodness_of_fit_ref     1.042
_refine_ls_hydrogen_treatment      constr
_refine_ls_matrix_type             full
_refine_ls_number_parameters       662
_refine_ls_number_reflns           11814
_refine_ls_number_restraints       74
_refine_ls_R_factor_all            0.1459
_refine_ls_R_factor_gt             0.0822
_refine_ls_restrained_S_all        1.041
_refine_ls_shift/su_max            0.000
_refine_ls_shift/su_mean           0.000
_refine_ls_structure_factor_coef   Fsqd
_refine_ls_weighting_details      
 'w=1/[\s^2^(Fo^2^)+(0.1343P)^2^+73.7140P] where P=(Fo^2^+2Fc^2^)/3'
_refine_ls_weighting_scheme        calc
_refine_ls_wR_factor_gt            0.2198
_refine_ls_wR_factor_ref           0.2629
_refine_special_details            ?
_olex2_refinement_description
;
1. Fixed Uiso
 At 1.2 times of:
  All C(H) groups, All C(H,H) groups, All N(H) groups, All N(H,H) groups
2. Restrained distances
 C15-C14
 2.45 with sigma of 0.02
 O7W-O22
 2.65 with sigma of 0.02
 C16-C15
 1.44 with sigma of 0.02
 Cd3-N8
 2.35 with sigma of 0.02
 N6-C17
 1.45 with sigma of 0.02
 C17-C18
 1.45 with sigma of 0.02
 C18-N7
 1.45 with sigma of 0.02
3. Rigid bond restraints
 N4, C15
 with sigma for 1-2 distances of 0.02 and sigma for 1-3 distances of 0.02
4. Uiso/Uaniso restraints and constraints
Uanis(O4W) \\sim Ueq: with sigma of 0.01 and sigma for terminal atoms of 0.02
Uanis(O1W) \\sim Ueq: with sigma of 0.01 and sigma for terminal atoms of 0.02
Uanis(O8W) \\sim Ueq: with sigma of 0.01 and sigma for terminal atoms of 0.02
Uanis(C16) \\sim Ueq, Uanis(C15) \\sim Ueq: with sigma of 0.01 and sigma for
terminal atoms of 0.02
Uanis(N6) \\sim Ueq, Uanis(C17) \\sim Ueq, Uanis(C18) \\sim Ueq, Uanis(C19)
\\sim Ueq, Uanis(C20) \\sim Ueq, Uanis(N8) \\sim Ueq: with sigma of 0.01 and
sigma for terminal atoms of 0.02
5. Others
 Fixed Sof: Cd3(0.25) N6(0.5) H6A(0.5) H6B(0.5) N7(0.5) H7(0.5) N8(0.5)
 H8A(0.5) H8B(0.5) C17(0.5) H17A(0.5) H17B(0.5) C18(0.5) H18A(0.5) H18B(0.5)
 C19(0.5) H19A(0.5) H19B(0.5) C20(0.5) H20A(0.5) H20B(0.5) O1W(0.25) O2W(0.5)
 O3W(0.5) O4W(0.25) O5W(0.5) O6W(0.5) O7W(0.5) O8W(0.5) O9W(0.5)
6.a Ternary CH refined with riding coordinates:
 N4(H4), N7(H7)
6.b Secondary CH2 refined with riding coordinates:
 N3(H3A,H3B), N5(H5A,H5B), N6(H6A,H6B), N8(H8A,H8B), C13(H13A,H13B), C14(H14A,
 H14B), C15(H15A,H15B), C16(H16A,H16B), C17(H17A,H17B), C18(H18A,H18B),
 C19(H19A,H19B), C20(H20A,H20B)
6.c Aromatic/amide H refined with riding coordinates:
 C1(H1), C2(H2), C3(H3), C5(H5), C6(H6), C8(H8), C9(H9), C10(H10)
;
_atom_sites_solution_hydrogens     geom
_atom_sites_solution_primary       direct
_atom_sites_solution_secondary     ?
loop_
  _atom_site_label
  _atom_site_type_symbol
  _atom_site_fract_x
  _atom_site_fract_y
  _atom_site_fract_z
  _atom_site_U_iso_or_equiv
  _atom_site_adp_type
  _atom_site_occupancy
  _atom_site_site_symmetry_order
  _atom_site_calc_flag
  _atom_site_refinement_flags_posn
  _atom_site_refinement_flags_adp
  _atom_site_refinement_flags_occupancy
  _atom_site_disorder_assembly
  _atom_site_disorder_group
 Cd1 Cd 0.40542(5) 0.24358(4) 0.39474(3) 0.0446(3) Uani 1 1 d . . . . .
 Cd2 Cd 0.71683(6) 0.18095(4) 0.49715(3) 0.0512(3) Uani 1 1 d . . . . .
 Cd3 Cd 0.5000 0.58242(17) 0.2500 0.0952(13) Uani 0.5 2 d DS T P . .
 Ge1 Ge 0.61026(7) 0.28378(6) 0.41441(4) 0.0398(3) Uani 1 1 d . . . . .
 Ge2 Ge 0.49388(7) 0.37682(6) 0.37167(4) 0.0422(3) Uani 1 1 d . . . . .
 Ge3 Ge 0.37613(9) 0.10729(7) 0.32946(5) 0.0529(4) Uani 1 1 d . . . . .
 Ge4 Ge 0.26091(8) 0.20006(7) 0.28684(4) 0.0513(4) Uani 1 1 d . . . . .
 V1 V 0.5000 0.40873(13) 0.2500 0.0416(7) Uani 1 2 d S T P . .
 V2 V 0.65285(11) 0.36076(10) 0.30920(7) 0.0413(5) Uani 1 1 d . . . . .
 V3 V 0.71527(12) 0.24200(10) 0.32874(7) 0.0457(5) Uani 1 1 d . . . . .
 V4 V 0.65665(14) 0.12286(11) 0.30320(7) 0.0535(6) Uani 1 1 d . . . . .
 V5 V 0.5000 0.07575(14) 0.2500 0.0530(8) Uani 1 2 d S T P . .
 V6 V 0.55658(13) 0.15536(10) 0.37532(7) 0.0446(5) Uani 1 1 d . . . . .
 V7 V 0.66717(12) 0.33017(10) 0.20686(7) 0.0439(5) Uani 1 1 d . . . . .
 O1 O 0.7369(5) 0.3696(5) 0.1928(3) 0.060(3) Uani 1 1 d . . . . .
 O2 O 0.5000 0.4777(6) 0.2500 0.058(3) Uani 1 2 d S T P . .
 O3 O 0.6010(5) 0.3788(4) 0.2404(3) 0.044(2) Uani 1 1 d . . . . .
 O4 O 0.7010(5) 0.3008(4) 0.2759(3) 0.047(2) Uani 1 1 d . . . . .
 O5 O 0.7169(5) 0.4076(5) 0.3316(3) 0.063(3) Uani 1 1 d . . . . .
 O6 O 0.8022(5) 0.2409(5) 0.3615(3) 0.067(3) Uani 1 1 d . . . . .
 O7 O 0.6557(5) 0.2989(4) 0.3610(3) 0.051(2) Uani 1 1 d . . . . .
 O8 O 0.6509(5) 0.1828(4) 0.3522(3) 0.047(2) Uani 1 1 d . . . . .
 O9 O 0.7193(7) 0.0743(6) 0.3277(4) 0.087(4) Uani 1 1 d . . . . .
 O10 O 0.6785(5) 0.2675(3) 0.4673(3) 0.0429(19) Uani 1 1 d . . . . .
 O11 O 0.5870(7) 0.1193(5) 0.4270(3) 0.079(3) Uani 1 1 d . . . . .
 O12 O 0.5372(5) 0.2322(4) 0.3990(3) 0.045(2) Uani 1 1 d . . . . .
 O13 O 0.5509(5) 0.1061(4) 0.3154(3) 0.050(2) Uani 1 1 d . . . . .
 O14 O 0.5479(5) 0.3872(4) 0.3223(3) 0.0445(19) Uani 1 1 d . . . . .
 O16 O 0.4175(5) 0.3290(4) 0.3536(3) 0.045(2) Uani 1 1 d . . . . .
 O17 O 0.5000 0.0084(6) 0.2500 0.085(5) Uani 1 2 d S T P . .
 O18 O 0.3956(5) 0.0973(4) 0.2672(3) 0.056(2) Uani 1 1 d . . . . .
 O19 O 0.3173(5) 0.2529(4) 0.3203(3) 0.049(2) Uani 1 1 d . . . . .
 O20 O 0.2865(5) 0.1851(4) 0.2265(3) 0.056(2) Uani 1 1 d . . . . .
 O21 O 0.2792(6) 0.1369(4) 0.3234(3) 0.060(3) Uani 1 1 d . . . . .
 O22 O 0.1602(5) 0.2096(5) 0.2805(3) 0.073(3) Uani 1 1 d D . . . .
 O23 O 0.3750(7) 0.0407(5) 0.3605(4) 0.081(3) Uani 1 1 d . . . . .
 O24 O 0.4404(5) 0.1547(4) 0.3650(3) 0.050(2) Uani 1 1 d . . . . .
 O25 O 0.5603(4) 0.3478(4) 0.4245(3) 0.0420(19) Uani 1 1 d . . . . .
 O26 O 0.4631(6) 0.4418(4) 0.3931(3) 0.060(2) Uani 1 1 d . . . . .
 N1 N 0.3935(7) 0.1943(6) 0.4713(4) 0.057(3) Uani 1 1 d . . . . .
 N2 N 0.3504(6) 0.3040(5) 0.4521(4) 0.051(3) Uani 1 1 d . . . . .
 N3 N 0.6118(9) 0.1688(9) 0.5392(6) 0.116(7) Uani 1 1 d . . . . .
 H3A H 0.6048 0.2001 0.5568 0.140 Uiso 1 1 calc R . . . .
 H3B H 0.5679 0.1626 0.5164 0.140 Uiso 1 1 calc R . . . .
 N4 N 0.7430(9) 0.0928(5) 0.5428(5) 0.072(4) Uani 1 1 d . U . . .
 H4 H 0.7766 0.1006 0.5761 0.086 Uiso 1 1 calc R . . . .
 N5 N 0.7788(8) 0.1289(5) 0.4445(4) 0.068(4) Uani 1 1 d . . . . .
 H5A H 0.7500 0.1285 0.4129 0.082 Uiso 1 1 calc R . . . .
 H5B H 0.8255 0.1444 0.4427 0.082 Uiso 1 1 calc R . . . .
 N6 N 0.3665(17) 0.5574(14) 0.2181(10) 0.092(9) Uani 0.5 1 d D U . . .
 H6A H 0.3516 0.5307 0.2383 0.110 Uiso 0.5 1 calc R . . . .
 H6B H 0.3361 0.5877 0.2196 0.110 Uiso 0.5 1 calc R . . . .
 N7 N 0.498(2) 0.5613(18) 0.1561(14) 0.124(14) Uani 0.5 1 d D . . . .
 H7 H 0.5200 0.5228 0.1585 0.149 Uiso 0.5 1 calc R . . . .
 N8 N 0.527(3) 0.6656(14) 0.2044(17) 0.163(18) Uani 0.5 1 d D U . . .
 H8A H 0.4878 0.6904 0.2038 0.196 Uiso 0.5 1 calc R . . . .
 H8B H 0.5713 0.6817 0.2208 0.196 Uiso 0.5 1 calc R . . . .
 C1 C 0.4136(9) 0.1404(8) 0.4789(5) 0.071(5) Uani 1 1 d . . . . .
 H1 H 0.4287 0.1196 0.4523 0.085 Uiso 1 1 calc R . . . .
 C2 C 0.4124(11) 0.1131(9) 0.5277(6) 0.085(6) Uani 1 1 d . . . . .
 H2 H 0.4281 0.0755 0.5332 0.102 Uiso 1 1 calc R . . . .
 C3 C 0.3882(10) 0.1434(9) 0.5649(6) 0.082(6) Uani 1 1 d . . . . .
 H3 H 0.3853 0.1259 0.5962 0.099 Uiso 1 1 calc R . . . .
 C4 C 0.3673(9) 0.2001(8) 0.5580(5) 0.067(4) Uani 1 1 d . . . . .
 C5 C 0.3392(11) 0.2350(10) 0.5963(5) 0.089(6) Uani 1 1 d . . . . .
 H5 H 0.3384 0.2203 0.6289 0.107 Uiso 1 1 calc R . . . .
 C6 C 0.3148(13) 0.2872(10) 0.5852(6) 0.091(6) Uani 1 1 d . . . . .
 H6 H 0.2933 0.3075 0.6098 0.110 Uiso 1 1 calc R . . . .
 C7 C 0.3195(10) 0.3150(8) 0.5368(5) 0.073(5) Uani 1 1 d . . . . .
 C8 C 0.2968(11) 0.3710(9) 0.5260(6) 0.082(5) Uani 1 1 d . . . . .
 H8 H 0.2807 0.3940 0.5509 0.099 Uiso 1 1 calc R . . . .
 C9 C 0.2988(11) 0.3907(8) 0.4794(7) 0.079(5) Uani 1 1 d . . . . .
 H9 H 0.2814 0.4275 0.4707 0.095 Uiso 1 1 calc R . . . .
 C10 C 0.3273(10) 0.3560(7) 0.4423(6) 0.068(4) Uani 1 1 d . . . . .
 H10 H 0.3295 0.3712 0.4101 0.082 Uiso 1 1 calc R . . . .
 C11 C 0.3473(8) 0.2840(7) 0.4987(5) 0.056(4) Uani 1 1 d . . . . .
 C12 C 0.3705(8) 0.2256(7) 0.5098(4) 0.058(4) Uani 1 1 d . . . . .
 C13 C 0.6278(11) 0.1199(10) 0.5746(7) 0.101(8) Uani 1 1 d . . . . .
 H13A H 0.6609 0.1321 0.6063 0.121 Uiso 1 1 calc R . . . .
 H13B H 0.5784 0.1061 0.5829 0.121 Uiso 1 1 calc R . . . .
 C14 C 0.6668(12) 0.0740(8) 0.5518(7) 0.113(9) Uani 1 1 d D . . . .
 H14A H 0.6733 0.0415 0.5748 0.136 Uiso 1 1 calc R . . . .
 H14B H 0.6345 0.0624 0.5195 0.136 Uiso 1 1 calc R . . . .
 C15 C 0.7844(14) 0.0557(11) 0.5144(8) 0.125(8) Uani 1 1 d D U . . .
 H15A H 0.8377 0.0512 0.5334 0.150 Uiso 1 1 calc R . . . .
 H15B H 0.7592 0.0187 0.5131 0.150 Uiso 1 1 calc R . . . .
 C16 C 0.7897(16) 0.0715(11) 0.4639(8) 0.128(8) Uani 1 1 d D U . . .
 H16A H 0.7519 0.0481 0.4414 0.154 Uiso 1 1 calc R . . . .
 H16B H 0.8417 0.0596 0.4584 0.154 Uiso 1 1 calc R . . . .
 C17 C 0.354(2) 0.5366(17) 0.1660(11) 0.092(11) Uani 0.5 1 d D U . . .
 H17A H 0.3046 0.5527 0.1479 0.110 Uiso 0.5 1 calc R . . . .
 H17B H 0.3467 0.4957 0.1669 0.110 Uiso 0.5 1 calc R . . . .
 C18 C 0.415(2) 0.549(3) 0.136(2) 0.18(2) Uani 0.5 1 d D U . . .
 H18A H 0.4160 0.5161 0.1135 0.210 Uiso 0.5 1 calc R . . . .
 H18B H 0.3960 0.5804 0.1140 0.210 Uiso 0.5 1 calc R . . . .
 C19 C 0.560(7) 0.592(4) 0.140(4) 0.27(5) Uani 0.5 1 d . U . . .
 H19A H 0.5607 0.5860 0.1037 0.326 Uiso 0.5 1 calc R . . . .
 H19B H 0.6106 0.5821 0.1602 0.326 Uiso 0.5 1 calc R . . . .
 C20 C 0.536(3) 0.652(2) 0.1504(19) 0.127(16) Uani 0.5 1 d . U . . .
 H20A H 0.5755 0.6772 0.1407 0.153 Uiso 0.5 1 calc R . . . .
 H20B H 0.4865 0.6598 0.1279 0.153 Uiso 0.5 1 calc R . . . .
 O1W O 0.5000 0.244(3) 0.2500 0.17(2) Uani 0.5 2 d S TU P . .
 O2W O 0.4936(17) 0.0155(11) 0.0618(15) 0.148(15) Uani 0.5 1 d . . . . .
 O3W O 0.036(2) 0.151(3) 0.0282(12) 0.21(3) Uani 0.5 1 d . . . . .
 O4W O 0.053(3) 0.242(2) 0.087(2) 0.097(15) Uani 0.25 1 d . U . . .
 O5W O 0.152(2) 0.4495(14) 0.2065(12) 0.140(14) Uani 0.5 1 d . . . . .
 O6W O 0.114(5) 0.300(3) 0.220(2) 0.30(5) Uani 0.5 1 d . . . A 2
 O7W O 0.1133(19) 0.3152(10) 0.262(2) 0.179(19) Uani 0.5 1 d D . . B 1
 O8W O 0.660(2) 0.4847(15) 0.1785(13) 0.116(10) Uani 0.5 1 d . U . C 2
 O9W O 0.689(3) 0.4756(15) 0.1442(12) 0.148(16) Uani 0.5 1 d . . . D 1

loop_
  _atom_site_aniso_label
  _atom_site_aniso_U_11
  _atom_site_aniso_U_22
  _atom_site_aniso_U_33
  _atom_site_aniso_U_23
  _atom_site_aniso_U_13
  _atom_site_aniso_U_12
 Cd1 0.0431(5) 0.0659(7) 0.0263(4) -0.0011(3) 0.0104(3) -0.0023(4)
 Cd2 0.0579(6) 0.0470(6) 0.0464(5) 0.0003(4) 0.0031(4) -0.0056(5)
 Cd3 0.111(3) 0.056(2) 0.107(3) 0.000 -0.012(2) 0.000
 Ge1 0.0389(7) 0.0560(8) 0.0234(5) -0.0029(5) 0.0022(4) 0.0009(6)
 Ge2 0.0391(7) 0.0565(9) 0.0299(6) -0.0046(5) 0.0032(4) 0.0044(6)
 Ge3 0.0690(10) 0.0599(10) 0.0305(6) 0.0019(5) 0.0103(6) -0.0202(7)
 Ge4 0.0455(8) 0.0798(11) 0.0305(6) -0.0039(6) 0.0117(5) -0.0169(7)
 V1 0.0405(16) 0.0511(19) 0.0314(13) 0.000 0.0009(10) 0.000
 V2 0.0316(10) 0.0621(14) 0.0285(9) 0.0000(8) 0.0009(7) -0.0025(9)
 V3 0.0398(11) 0.0681(15) 0.0291(10) 0.0018(9) 0.0055(7) 0.0084(10)
 V4 0.0669(15) 0.0621(15) 0.0308(10) 0.0043(9) 0.0063(9) 0.0168(12)
 V5 0.085(2) 0.0417(18) 0.0323(14) 0.000 0.0102(14) 0.000
 V6 0.0522(13) 0.0586(14) 0.0225(9) 0.0021(8) 0.0055(7) 0.0018(10)
 V7 0.0343(11) 0.0673(15) 0.0310(9) 0.0045(9) 0.0075(7) -0.0017(10)
 O1 0.042(5) 0.084(7) 0.056(5) 0.018(5) 0.012(4) -0.005(5)
 O2 0.061(8) 0.050(8) 0.057(7) 0.000 -0.004(6) 0.000
 O3 0.045(5) 0.061(6) 0.025(4) 0.000(3) 0.001(3) -0.003(4)
 O4 0.041(5) 0.072(6) 0.029(4) 0.000(4) 0.008(3) 0.004(4)
 O5 0.048(5) 0.079(7) 0.059(5) -0.005(5) 0.000(4) -0.012(5)
 O6 0.041(5) 0.100(9) 0.051(5) 0.007(5) -0.012(4) 0.000(5)
 O7 0.055(5) 0.072(6) 0.028(4) 0.010(4) 0.012(3) 0.015(5)
 O8 0.048(5) 0.065(6) 0.029(4) 0.001(3) 0.008(3) 0.005(4)
 O9 0.098(9) 0.111(10) 0.045(5) 0.004(6) -0.002(5) 0.035(8)
 O10 0.050(5) 0.043(5) 0.031(4) 0.005(3) -0.007(3) -0.005(4)
 O11 0.096(8) 0.106(9) 0.039(5) 0.029(5) 0.022(5) 0.038(7)
 O12 0.034(4) 0.053(5) 0.050(5) -0.010(4) 0.011(3) -0.004(4)
 O13 0.066(6) 0.057(6) 0.028(4) 0.002(3) 0.009(3) -0.003(5)
 O14 0.041(5) 0.057(6) 0.033(4) -0.002(3) 0.003(3) -0.003(4)
 O16 0.041(4) 0.065(6) 0.028(4) 0.000(3) 0.004(3) -0.001(4)
 O17 0.140(16) 0.041(9) 0.071(9) 0.000 0.010(9) 0.000
 O18 0.068(6) 0.073(7) 0.026(4) -0.002(4) 0.006(3) -0.012(5)
 O19 0.042(5) 0.071(6) 0.031(4) -0.002(4) 0.004(3) -0.005(4)
 O20 0.062(6) 0.069(7) 0.038(4) -0.007(4) 0.013(4) -0.007(5)
 O21 0.061(6) 0.078(7) 0.041(5) -0.002(4) 0.014(4) -0.019(5)
 O22 0.034(5) 0.133(10) 0.051(5) -0.012(6) 0.008(4) -0.018(6)
 O23 0.120(10) 0.068(7) 0.056(6) 0.019(5) 0.015(6) -0.033(7)
 O24 0.047(5) 0.069(6) 0.036(4) -0.003(4) 0.009(3) -0.008(4)
 O25 0.036(4) 0.055(5) 0.034(4) -0.005(3) 0.003(3) 0.012(4)
 O26 0.060(6) 0.054(6) 0.064(6) -0.015(4) 0.007(4) 0.004(5)
 N1 0.052(7) 0.080(9) 0.040(6) 0.010(5) 0.015(5) 0.005(6)
 N2 0.045(6) 0.074(9) 0.040(5) -0.005(5) 0.019(4) -0.001(6)
 N3 0.065(10) 0.18(2) 0.105(12) 0.069(12) 0.029(8) 0.031(11)
 N4 0.121(12) 0.033(7) 0.067(8) 0.006(5) 0.031(7) -0.002(7)
 N5 0.090(10) 0.070(9) 0.040(6) -0.016(5) -0.001(6) -0.001(7)
 N6 0.086(12) 0.089(12) 0.100(12) 0.010(9) 0.016(9) 0.020(9)
 N7 0.12(3) 0.12(3) 0.12(3) -0.05(2) 0.02(2) -0.04(3)
 N8 0.16(2) 0.16(2) 0.166(19) 0.000(10) 0.019(10) 0.001(10)
 C1 0.057(9) 0.110(15) 0.050(8) 0.014(8) 0.020(6) -0.001(9)
 C2 0.090(13) 0.104(15) 0.066(10) 0.042(9) 0.026(9) 0.037(11)
 C3 0.083(12) 0.111(16) 0.054(9) 0.038(9) 0.017(8) -0.010(11)
 C4 0.057(9) 0.096(13) 0.052(8) 0.017(8) 0.019(6) 0.000(9)
 C5 0.094(13) 0.16(2) 0.026(7) -0.010(9) 0.034(7) -0.020(13)
 C6 0.138(18) 0.105(16) 0.041(9) -0.010(9) 0.045(10) -0.027(14)
 C7 0.073(10) 0.102(14) 0.049(8) -0.029(8) 0.029(7) -0.025(10)
 C8 0.108(14) 0.087(14) 0.061(10) -0.020(9) 0.039(9) -0.011(11)
 C9 0.096(13) 0.065(11) 0.085(12) -0.011(8) 0.037(10) 0.001(10)
 C10 0.084(11) 0.062(10) 0.068(9) -0.012(7) 0.041(8) 0.011(9)
 C11 0.059(8) 0.073(10) 0.038(6) -0.004(6) 0.015(5) -0.024(8)
 C12 0.045(7) 0.106(13) 0.026(6) 0.005(6) 0.016(5) -0.014(8)
 C13 0.080(12) 0.16(2) 0.058(10) 0.051(12) -0.014(8) -0.041(14)
 C14 0.18(2) 0.081(14) 0.064(11) 0.017(10) -0.030(12) -0.078(16)
 C15 0.142(11) 0.115(11) 0.122(10) -0.009(8) 0.037(8) 0.007(9)
 C16 0.144(12) 0.120(11) 0.122(11) -0.005(9) 0.028(9) 0.032(9)
 C17 0.085(13) 0.088(14) 0.102(14) 0.003(9) 0.015(9) -0.002(9)
 C18 0.18(3) 0.17(3) 0.17(3) -0.003(10) 0.025(11) 0.005(10)
 C19 0.27(5) 0.27(5) 0.27(5) 0.001(10) 0.050(13) -0.001(10)
 C20 0.124(18) 0.129(19) 0.129(18) 0.003(10) 0.025(10) -0.004(10)
 O1W 0.17(3) 0.18(3) 0.18(3) 0.000 0.030(19) 0.000
 O2W 0.09(2) 0.056(17) 0.27(4) -0.04(2) -0.05(2) 0.012(15)
 O3W 0.11(3) 0.43(7) 0.11(2) 0.12(3) 0.058(19) 0.10(4)
 O4W 0.08(2) 0.10(2) 0.10(2) 0.011(17) -0.007(16) -0.003(17)
 O5W 0.17(3) 0.13(3) 0.14(2) 0.07(2) 0.10(2) 0.10(2)
 O6W 0.52(12) 0.22(6) 0.22(5) 0.09(4) 0.26(7) 0.23(7)
 O7W 0.09(2) 0.13(3) 0.32(6) 0.02(4) 0.04(3) -0.03(2)
 O8W 0.107(16) 0.114(17) 0.110(16) 0.004(15) -0.025(14) -0.016(14)
 O9W 0.23(4) 0.10(2) 0.09(2) 0.048(19) -0.05(2) -0.03(3)

_geom_special_details
;
 All esds (except the esd in the dihedral angle between two l.s. planes)
 are estimated using the full covariance matrix.  The cell esds are taken
 into account individually in the estimation of esds in distances, angles
 and torsion angles; correlations between esds in cell parameters are only
 used when they are defined by crystal symmetry.  An approximate (isotropic)
 treatment of cell esds is used for estimating esds involving l.s. planes.
;
loop_
  _geom_bond_atom_site_label_1
  _geom_bond_atom_site_label_2
  _geom_bond_distance
  _geom_bond_site_symmetry_2
  _geom_bond_publ_flag
 Cd1 O12 2.265(8) . ?
 Cd1 O16 2.310(9) . ?
 Cd1 O19 2.270(8) . ?
 Cd1 O24 2.347(9) . ?
 Cd1 N1 2.368(10) . ?
 Cd1 N2 2.389(10) . ?
 Cd2 Cd2 3.436(2) 7_656 ?
 Cd2 O10 2.240(8) . ?
 Cd2 O10 2.234(8) 7_656 ?
 Cd2 N3 2.297(14) . ?
 Cd2 N4 2.399(11) . ?
 Cd2 N5 2.255(12) . ?
 Cd3 O2 2.463(14) . ?
 Cd3 N6 2.38(3) 2_655 ?
 Cd3 N6 2.38(3) . ?
 Cd3 N7 2.52(3) . ?
 Cd3 N7 2.52(3) 2_655 ?
 Cd3 N8 2.384(19) . ?
 Cd3 N8 2.384(19) 2_655 ?
 Ge1 O7 1.762(7) . ?
 Ge1 O10 1.700(7) . ?
 Ge1 O12 1.743(8) . ?
 Ge1 O25 1.777(8) . ?
 Ge2 O14 1.746(8) . ?
 Ge2 O16 1.730(8) . ?
 Ge2 O25 1.775(7) . ?
 Ge2 O26 1.743(9) . ?
 Ge3 O18 1.749(8) . ?
 Ge3 O21 1.786(10) . ?
 Ge3 O23 1.769(10) . ?
 Ge3 O24 1.726(9) . ?
 Ge4 O19 1.721(8) . ?
 Ge4 O20 1.760(8) . ?
 Ge4 O21 1.768(10) . ?
 Ge4 O22 1.725(9) . ?
 V1 V2 3.028(2) . ?
 V1 V2 3.028(2) 2_655 ?
 V1 O2 1.621(14) . ?
 V1 O3 1.931(8) . ?
 V1 O3 1.931(8) 2_655 ?
 V1 O14 2.003(7) 2_655 ?
 V1 O14 2.003(7) . ?
 V2 V3 3.003(3) . ?
 V2 V7 2.846(3) . ?
 V2 O3 1.923(7) . ?
 V2 O4 1.924(9) . ?
 V2 O5 1.596(10) . ?
 V2 O7 1.991(8) . ?
 V2 O14 1.994(8) . ?
 V3 V4 3.013(4) . ?
 V3 O4 1.947(8) . ?
 V3 O6 1.589(8) . ?
 V3 O7 1.967(9) . ?
 V3 O8 1.946(9) . ?
 V3 O20 1.973(9) 2_655 ?
 V4 V5 3.019(3) . ?
 V4 V6 2.884(3) . ?
 V4 O8 1.927(8) . ?
 V4 O9 1.623(11) . ?
 V4 O13 1.941(9) . ?
 V4 O18 2.006(8) 2_655 ?
 V4 O20 1.996(10) 2_655 ?
 V5 V4 3.019(3) 2_655 ?
 V5 O13 1.928(8) 2_655 ?
 V5 O13 1.928(8) . ?
 V5 O17 1.584(15) . ?
 V5 O18 1.992(9) . ?
 V5 O18 1.992(9) 2_655 ?
 V6 O8 1.940(8) . ?
 V6 O11 1.612(9) . ?
 V6 O12 1.958(9) . ?
 V6 O13 1.949(8) . ?
 V6 O24 1.968(9) . ?
 V7 O1 1.610(9) . ?
 V7 O3 1.933(8) . ?
 V7 O4 1.939(7) . ?
 V7 O16 1.961(7) 2_655 ?
 V7 O19 1.987(9) 2_655 ?
 O10 Cd2 2.234(8) 7_656 ?
 O16 V7 1.961(7) 2_655 ?
 O18 V4 2.006(8) 2_655 ?
 O19 V7 1.987(9) 2_655 ?
 O20 V3 1.973(9) 2_655 ?
 O20 V4 1.996(10) 2_655 ?
 N1 C1 1.32(2) . ?
 N1 C12 1.367(17) . ?
 N2 C10 1.297(19) . ?
 N2 C11 1.327(15) . ?
 N3 C13 1.48(2) . ?
 N4 C14 1.44(2) . ?
 N4 C15 1.42(2) . ?
 N5 C16 1.44(3) . ?
 N6 C17 1.437(19) . ?
 N7 C18 1.45(2) . ?
 N7 C19 1.41(10) . ?
 N8 C20 1.50(6) . ?
 C1 C2 1.441(19) . ?
 C2 C3 1.34(2) . ?
 C3 C4 1.39(2) . ?
 C4 C5 1.45(2) . ?
 C4 C12 1.416(17) . ?
 C5 C6 1.31(3) . ?
 C6 C7 1.45(2) . ?
 C7 C8 1.39(2) . ?
 C7 C11 1.391(19) . ?
 C8 C9 1.32(2) . ?
 C9 C10 1.425(19) . ?
 C11 C12 1.44(2) . ?
 C13 C14 1.45(3) . ?
 C15 C16 1.401(17) . ?
 C17 C18 1.46(2) . ?
 C19 C20 1.50(9) . ?

loop_
  _geom_angle_atom_site_label_1
  _geom_angle_atom_site_label_2
  _geom_angle_atom_site_label_3
  _geom_angle
  _geom_angle_site_symmetry_1
  _geom_angle_site_symmetry_3
  _geom_angle_publ_flag
 O12 Cd1 O16 87.4(3) . . ?
 O12 Cd1 O19 124.3(3) . . ?
 O12 Cd1 O24 66.3(3) . . ?
 O12 Cd1 N1 97.8(3) . . ?
 O12 Cd1 N2 122.9(3) . . ?
 O16 Cd1 O24 124.6(3) . . ?
 O16 Cd1 N1 148.7(4) . . ?
 O16 Cd1 N2 81.9(3) . . ?
 O19 Cd1 O16 67.1(3) . . ?
 O19 Cd1 O24 88.2(3) . . ?
 O19 Cd1 N1 129.8(4) . . ?
 O19 Cd1 N2 102.2(3) . . ?
 O24 Cd1 N1 85.1(4) . . ?
 O24 Cd1 N2 153.4(3) . . ?
 N1 Cd1 N2 69.4(4) . . ?
 O10 Cd2 Cd2 39.8(2) . 7_656 ?
 O10 Cd2 Cd2 39.9(2) 7_656 7_656 ?
 O10 Cd2 O10 79.6(3) 7_656 . ?
 O10 Cd2 N3 120.6(6) 7_656 . ?
 O10 Cd2 N3 94.3(5) . . ?
 O10 Cd2 N4 101.0(4) 7_656 . ?
 O10 Cd2 N4 168.3(4) . . ?
 O10 Cd2 N5 114.8(4) . . ?
 O10 Cd2 N5 96.9(4) 7_656 . ?
 N3 Cd2 Cd2 112.3(6) . 7_656 ?
 N3 Cd2 N4 75.2(5) . . ?
 N4 Cd2 Cd2 139.7(4) . 7_656 ?
 N5 Cd2 Cd2 110.5(4) . 7_656 ?
 N5 Cd2 N3 136.6(7) . . ?
 N5 Cd2 N4 76.9(4) . . ?
 O2 Cd3 N7 78.6(10) . . ?
 O2 Cd3 N7 78.6(10) . 2_655 ?
 N6 Cd3 O2 75.6(8) 2_655 . ?
 N6 Cd3 O2 75.6(8) . . ?
 N6 Cd3 N6 151.3(15) 2_655 . ?
 N6 Cd3 N7 75.8(11) 2_655 2_655 ?
 N6 Cd3 N7 98.5(11) . 2_655 ?
 N6 Cd3 N7 75.8(11) . . ?
 N6 Cd3 N7 98.4(11) 2_655 . ?
 N6 Cd3 N8 96.9(14) . 2_655 ?
 N6 Cd3 N8 106.7(14) . . ?
 N6 Cd3 N8 106.7(14) 2_655 2_655 ?
 N6 Cd3 N8 96.9(14) 2_655 . ?
 N7 Cd3 N7 157(2) . 2_655 ?
 N8 Cd3 O2 145.1(12) 2_655 . ?
 N8 Cd3 O2 145.1(12) . . ?
 N8 Cd3 N7 68.7(16) . . ?
 N8 Cd3 N7 68.7(15) 2_655 2_655 ?
 N8 Cd3 N7 133.4(16) . 2_655 ?
 N8 Cd3 N7 133.4(16) 2_655 . ?
 N8 Cd3 N8 70(2) . 2_655 ?
 O7 Ge1 O25 104.1(4) . . ?
 O10 Ge1 O7 111.2(4) . . ?
 O10 Ge1 O12 113.6(4) . . ?
 O10 Ge1 O25 110.4(4) . . ?
 O12 Ge1 O7 110.9(4) . . ?
 O12 Ge1 O25 106.1(4) . . ?
 O14 Ge2 O25 106.6(4) . . ?
 O16 Ge2 O14 111.3(4) . . ?
 O16 Ge2 O25 108.6(4) . . ?
 O16 Ge2 O26 113.6(4) . . ?
 O26 Ge2 O14 110.6(4) . . ?
 O26 Ge2 O25 105.8(4) . . ?
 O18 Ge3 O21 107.3(4) . . ?
 O18 Ge3 O23 109.6(5) . . ?
 O23 Ge3 O21 107.5(5) . . ?
 O24 Ge3 O18 112.7(4) . . ?
 O24 Ge3 O21 107.2(4) . . ?
 O24 Ge3 O23 112.3(5) . . ?
 O19 Ge4 O20 113.6(4) . . ?
 O19 Ge4 O21 107.3(4) . . ?
 O19 Ge4 O22 114.9(5) . . ?
 O20 Ge4 O21 106.0(4) . . ?
 O22 Ge4 O20 110.2(4) . . ?
 O22 Ge4 O21 103.9(5) . . ?
 V2 V1 V2 136.26(14) 2_655 . ?
 O2 V1 V2 111.87(7) . . ?
 O2 V1 V2 111.87(7) . 2_655 ?
 O2 V1 O3 111.4(3) . . ?
 O2 V1 O3 111.4(3) . 2_655 ?
 O2 V1 O14 104.7(3) . . ?
 O2 V1 O14 104.7(3) . 2_655 ?
 O3 V1 V2 121.0(3) 2_655 . ?
 O3 V1 V2 38.1(2) 2_655 2_655 ?
 O3 V1 V2 38.1(2) . . ?
 O3 V1 V2 121.0(3) . 2_655 ?
 O3 V1 O3 137.2(5) . 2_655 ?
 O3 V1 O14 78.7(3) 2_655 2_655 ?
 O3 V1 O14 78.7(3) . . ?
 O3 V1 O14 90.6(3) . 2_655 ?
 O3 V1 O14 90.6(3) 2_655 . ?
 O14 V1 V2 124.8(3) 2_655 . ?
 O14 V1 V2 40.6(2) . . ?
 O14 V1 V2 40.6(2) 2_655 2_655 ?
 O14 V1 V2 124.8(3) . 2_655 ?
 O14 V1 O14 150.7(5) 2_655 . ?
 V3 V2 V1 133.33(10) . . ?
 V7 V2 V1 79.48(7) . . ?
 V7 V2 V3 80.78(8) . . ?
 O3 V2 V1 38.3(2) . . ?
 O3 V2 V3 117.3(3) . . ?
 O3 V2 V7 42.6(3) . . ?
 O3 V2 O4 84.0(3) . . ?
 O3 V2 O7 139.5(4) . . ?
 O3 V2 O14 79.1(3) . . ?
 O4 V2 V1 116.2(2) . . ?
 O4 V2 V3 39.4(2) . . ?
 O4 V2 V7 42.7(2) . . ?
 O4 V2 O7 79.5(3) . . ?
 O4 V2 O14 141.5(4) . . ?
 O5 V2 V1 114.4(4) . . ?
 O5 V2 V3 112.1(4) . . ?
 O5 V2 V7 110.9(3) . . ?
 O5 V2 O3 111.9(4) . . ?
 O5 V2 O4 110.5(4) . . ?
 O5 V2 O7 108.6(4) . . ?
 O5 V2 O14 107.9(5) . . ?
 O7 V2 V1 122.7(3) . . ?
 O7 V2 V3 40.3(2) . . ?
 O7 V2 V7 118.1(3) . . ?
 O7 V2 O14 91.3(3) . . ?
 O14 V2 V1 40.9(2) . . ?
 O14 V2 V3 124.5(3) . . ?
 O14 V2 V7 118.3(2) . . ?
 V2 V3 V4 136.95(9) . . ?
 O4 V3 V2 38.8(2) . . ?
 O4 V3 V4 120.3(3) . . ?
 O4 V3 O7 79.5(3) . . ?
 O4 V3 O20 88.2(4) . 2_655 ?
 O6 V3 V2 112.4(4) . . ?
 O6 V3 V4 110.6(4) . . ?
 O6 V3 O4 112.8(5) . . ?
 O6 V3 O7 106.7(5) . . ?
 O6 V3 O8 110.4(5) . . ?
 O6 V3 O20 106.3(5) . 2_655 ?
 O7 V3 V2 41.0(2) . . ?
 O7 V3 V4 123.3(3) . . ?
 O7 V3 O20 147.0(4) . 2_655 ?
 O8 V3 V2 120.9(3) . . ?
 O8 V3 V4 38.7(2) . . ?
 O8 V3 O4 136.7(3) . . ?
 O8 V3 O7 88.8(4) . . ?
 O8 V3 O20 79.3(4) . 2_655 ?
 O20 V3 V2 123.0(3) 2_655 . ?
 O20 V3 V4 40.9(3) 2_655 . ?
 V3 V4 V5 132.91(10) . . ?
 V6 V4 V3 79.70(8) . . ?
 V6 V4 V5 79.43(8) . . ?
 O8 V4 V3 39.2(3) . . ?
 O8 V4 V5 115.6(3) . . ?
 O8 V4 V6 42.0(3) . . ?
 O8 V4 O13 82.9(4) . . ?
 O8 V4 O18 140.5(4) . 2_655 ?
 O8 V4 O20 79.2(4) . 2_655 ?
 O9 V4 V3 113.1(5) . . ?
 O9 V4 V5 113.7(5) . . ?
 O9 V4 V6 110.8(4) . . ?
 O9 V4 O8 110.9(5) . . ?
 O9 V4 O13 111.5(6) . . ?
 O9 V4 O18 108.4(5) . 2_655 ?
 O9 V4 O20 109.6(6) . 2_655 ?
 O13 V4 V3 116.0(3) . . ?
 O13 V4 V5 38.5(2) . . ?
 O13 V4 V6 42.3(2) . . ?
 O13 V4 O18 79.2(4) . 2_655 ?
 O13 V4 O20 138.8(4) . 2_655 ?
 O18 V4 V3 124.2(3) 2_655 . ?
 O18 V4 V5 40.8(3) 2_655 . ?
 O18 V4 V6 117.9(3) 2_655 . ?
 O20 V4 V3 40.3(3) 2_655 . ?
 O20 V4 V5 123.1(3) 2_655 . ?
 O20 V4 V6 117.1(3) 2_655 . ?
 O20 V4 O18 91.6(4) 2_655 2_655 ?
 V4 V5 V4 136.96(14) 2_655 . ?
 O13 V5 V4 38.9(3) 2_655 2_655 ?
 O13 V5 V4 120.5(3) . 2_655 ?
 O13 V5 V4 120.5(3) 2_655 . ?
 O13 V5 V4 38.9(3) . . ?
 O13 V5 O13 136.6(6) . 2_655 ?
 O13 V5 O18 79.9(3) . 2_655 ?
 O13 V5 O18 89.3(3) 2_655 2_655 ?
 O13 V5 O18 89.3(3) . . ?
 O13 V5 O18 79.9(3) 2_655 . ?
 O17 V5 V4 111.52(7) . 2_655 ?
 O17 V5 V4 111.52(7) . . ?
 O17 V5 O13 111.7(3) . . ?
 O17 V5 O13 111.7(3) . 2_655 ?
 O17 V5 O18 104.8(3) . . ?
 O17 V5 O18 104.8(3) . 2_655 ?
 O18 V5 V4 41.1(2) . 2_655 ?
 O18 V5 V4 124.5(3) . . ?
 O18 V5 V4 41.1(2) 2_655 . ?
 O18 V5 V4 124.5(3) 2_655 2_655 ?
 O18 V5 O18 150.5(6) . 2_655 ?
 O8 V6 V4 41.6(3) . . ?
 O8 V6 O12 89.5(4) . . ?
 O8 V6 O13 82.4(4) . . ?
 O8 V6 O24 147.5(4) . . ?
 O11 V6 V4 106.0(4) . . ?
 O11 V6 O8 106.0(5) . . ?
 O11 V6 O12 105.3(5) . . ?
 O11 V6 O13 109.6(5) . . ?
 O11 V6 O24 106.4(5) . . ?
 O12 V6 V4 127.5(3) . . ?
 O12 V6 O24 79.9(4) . . ?
 O13 V6 V4 42.1(3) . . ?
 O13 V6 O12 145.1(4) . . ?
 O13 V6 O24 88.8(4) . . ?
 O24 V6 V4 128.0(2) . . ?
 O1 V7 V2 105.4(4) . . ?
 O1 V7 O3 106.7(5) . . ?
 O1 V7 O4 108.0(4) . . ?
 O1 V7 O16 107.3(4) . 2_655 ?
 O1 V7 O19 106.9(5) . 2_655 ?
 O3 V7 V2 42.3(2) . . ?
 O3 V7 O4 83.4(3) . . ?
 O3 V7 O16 88.1(3) . 2_655 ?
 O3 V7 O19 146.3(4) . 2_655 ?
 O4 V7 V2 42.3(3) . . ?
 O4 V7 O16 144.7(4) . 2_655 ?
 O4 V7 O19 88.6(4) . 2_655 ?
 O16 V7 V2 126.8(2) 2_655 . ?
 O16 V7 O19 79.8(3) 2_655 2_655 ?
 O19 V7 V2 127.7(2) 2_655 . ?
 V1 O2 Cd3 180.0 . . ?
 V1 O3 V7 153.0(4) . . ?
 V2 O3 V1 103.6(3) . . ?
 V2 O3 V7 95.1(4) . . ?
 V2 O4 V3 101.7(3) . . ?
 V2 O4 V7 94.9(4) . . ?
 V7 O4 V3 154.7(5) . . ?
 Ge1 O7 V2 137.3(5) . . ?
 Ge1 O7 V3 123.2(5) . . ?
 V3 O7 V2 98.7(3) . . ?
 V4 O8 V3 102.1(4) . . ?
 V4 O8 V6 96.4(4) . . ?
 V6 O8 V3 153.1(5) . . ?
 Cd2 O10 Cd2 100.3(3) 7_656 . ?
 Ge1 O10 Cd2 127.6(4) . . ?
 Ge1 O10 Cd2 127.7(4) . 7_656 ?
 Ge1 O12 Cd1 127.1(4) . . ?
 Ge1 O12 V6 124.1(4) . . ?
 V6 O12 Cd1 108.6(4) . . ?
 V4 O13 V6 95.7(4) . . ?
 V5 O13 V4 102.6(4) . . ?
 V5 O13 V6 153.5(5) . . ?
 Ge2 O14 V1 124.2(4) . . ?
 Ge2 O14 V2 134.6(5) . . ?
 V2 O14 V1 98.5(3) . . ?
 Ge2 O16 Cd1 124.2(4) . . ?
 Ge2 O16 V7 129.3(5) . 2_655 ?
 V7 O16 Cd1 106.2(4) 2_655 . ?
 Ge3 O18 V4 134.4(6) . 2_655 ?
 Ge3 O18 V5 125.2(5) . . ?
 V5 O18 V4 98.1(3) . 2_655 ?
 Ge4 O19 Cd1 127.1(5) . . ?
 Ge4 O19 V7 125.1(4) . 2_655 ?
 V7 O19 Cd1 106.8(4) 2_655 . ?
 Ge4 O20 V3 124.0(5) . 2_655 ?
 Ge4 O20 V4 136.0(5) . 2_655 ?
 V3 O20 V4 98.8(4) 2_655 2_655 ?
 Ge4 O21 Ge3 116.7(5) . . ?
 Ge3 O24 Cd1 125.4(4) . . ?
 Ge3 O24 V6 128.1(5) . . ?
 V6 O24 Cd1 105.1(4) . . ?
 Ge2 O25 Ge1 118.0(4) . . ?
 C1 N1 Cd1 122.7(9) . . ?
 C1 N1 C12 120.4(12) . . ?
 C12 N1 Cd1 116.7(10) . . ?
 C10 N2 Cd1 125.2(8) . . ?
 C10 N2 C11 117.3(12) . . ?
 C11 N2 Cd1 117.5(10) . . ?
 C13 N3 Cd2 109.1(12) . . ?
 C14 N4 Cd2 104.6(11) . . ?
 C15 N4 Cd2 109.5(11) . . ?
 C15 N4 C14 117.0(15) . . ?
 C16 N5 Cd2 109.6(11) . . ?
 C17 N6 Cd3 113(2) . . ?
 C18 N7 Cd3 104(3) . . ?
 C19 N7 Cd3 108(5) . . ?
 C19 N7 C18 137(6) . . ?
 C20 N8 Cd3 111(3) . . ?
 N1 C1 C2 121.2(15) . . ?
 C3 C2 C1 118.3(17) . . ?
 C2 C3 C4 121.6(14) . . ?
 C3 C4 C5 124.4(15) . . ?
 C3 C4 C12 118.4(15) . . ?
 C12 C4 C5 117.2(16) . . ?
 C6 C5 C4 120.5(15) . . ?
 C5 C6 C7 123.4(16) . . ?
 C8 C7 C6 123.3(15) . . ?
 C8 C7 C11 118.0(15) . . ?
 C11 C7 C6 118.7(18) . . ?
 C9 C8 C7 118.1(15) . . ?
 C8 C9 C10 120.4(17) . . ?
 N2 C10 C9 122.2(15) . . ?
 N2 C11 C7 123.9(16) . . ?
 N2 C11 C12 118.0(12) . . ?
 C7 C11 C12 118.0(13) . . ?
 N1 C12 C4 120.1(15) . . ?
 N1 C12 C11 117.9(11) . . ?
 C4 C12 C11 122.0(13) . . ?
 C14 C13 N3 111.4(16) . . ?
 N4 C14 C13 109.9(14) . . ?
 C16 C15 N4 117(2) . . ?
 C15 C16 N5 124(2) . . ?
 N6 C17 C18 117(4) . . ?
 N7 C18 C17 127(4) . . ?
 N7 C19 C20 101(7) . . ?
 N8 C20 C19 117(6) . . ?

loop_
  _geom_torsion_atom_site_label_1
  _geom_torsion_atom_site_label_2
  _geom_torsion_atom_site_label_3
  _geom_torsion_atom_site_label_4
  _geom_torsion
  _geom_torsion_site_symmetry_1
  _geom_torsion_site_symmetry_2
  _geom_torsion_site_symmetry_3
  _geom_torsion_site_symmetry_4
  _geom_torsion_publ_flag
 Cd1 N1 C1 C2 174.2(12) . . . . ?
 Cd1 N1 C12 C4 -175.6(10) . . . . ?
 Cd1 N1 C12 C11 6.5(15) . . . . ?
 Cd1 N2 C10 C9 -176.7(12) . . . . ?
 Cd1 N2 C11 C7 177.6(11) . . . . ?
 Cd1 N2 C11 C12 -5.5(15) . . . . ?
 Cd2 N3 C13 C14 -38.8(19) . . . . ?
 Cd2 N4 C14 C13 -50.5(15) . . . . ?
 Cd2 N4 C15 C16 -11(3) . . . . ?
 Cd2 N5 C16 C15 -17(3) . . . . ?
 Cd3 N6 C17 C18 -17(5) . . . . ?
 Cd3 N7 C18 C17 -14(8) . . . . ?
 Cd3 N7 C19 C20 -60(7) . . . . ?
 Cd3 N8 C20 C19 -24(8) . . . . ?
 O7 Ge1 O10 Cd2 54.1(7) . . . 7_656 ?
 O7 Ge1 O10 Cd2 -97.6(6) . . . . ?
 O7 Ge1 O12 Cd1 -114.0(5) . . . . ?
 O7 Ge1 O12 V6 59.5(6) . . . . ?
 O7 Ge1 O25 Ge2 54.0(6) . . . . ?
 O10 Ge1 O7 V2 -128.3(7) . . . . ?
 O10 Ge1 O7 V3 64.9(6) . . . . ?
 O10 Ge1 O12 Cd1 119.9(5) . . . . ?
 O10 Ge1 O12 V6 -66.6(6) . . . . ?
 O10 Ge1 O25 Ge2 173.4(4) . . . . ?
 O12 Ge1 O7 V2 104.4(8) . . . . ?
 O12 Ge1 O7 V3 -62.5(6) . . . . ?
 O12 Ge1 O10 Cd2 28.3(7) . . . . ?
 O12 Ge1 O10 Cd2 180.0(5) . . . 7_656 ?
 O12 Ge1 O25 Ge2 -63.1(6) . . . . ?
 O14 Ge2 O16 Cd1 118.8(5) . . . . ?
 O14 Ge2 O16 V7 -54.1(7) . . . 2_655 ?
 O14 Ge2 O25 Ge1 -56.9(6) . . . . ?
 O16 Ge2 O14 V1 52.8(7) . . . . ?
 O16 Ge2 O14 V2 -104.0(6) . . . . ?
 O16 Ge2 O25 Ge1 63.1(6) . . . . ?
 O18 Ge3 O21 Ge4 -55.1(6) . . . . ?
 O18 Ge3 O24 Cd1 114.5(5) . . . . ?
 O18 Ge3 O24 V6 -50.1(7) . . . . ?
 O19 Ge4 O20 V3 -58.2(7) . . . 2_655 ?
 O19 Ge4 O20 V4 105.7(8) . . . 2_655 ?
 O19 Ge4 O21 Ge3 -67.2(6) . . . . ?
 O20 Ge4 O19 Cd1 -113.1(5) . . . . ?
 O20 Ge4 O19 V7 53.7(7) . . . 2_655 ?
 O20 Ge4 O21 Ge3 54.5(6) . . . . ?
 O21 Ge3 O18 V4 12.0(8) . . . 2_655 ?
 O21 Ge3 O18 V5 171.0(6) . . . . ?
 O21 Ge3 O24 Cd1 -3.3(6) . . . . ?
 O21 Ge3 O24 V6 -167.9(5) . . . . ?
 O21 Ge4 O19 Cd1 3.7(6) . . . . ?
 O21 Ge4 O19 V7 170.5(5) . . . 2_655 ?
 O21 Ge4 O20 V3 -175.8(5) . . . 2_655 ?
 O21 Ge4 O20 V4 -11.9(8) . . . 2_655 ?
 O22 Ge4 O19 Cd1 118.7(6) . . . . ?
 O22 Ge4 O19 V7 -74.5(6) . . . 2_655 ?
 O22 Ge4 O20 V3 72.3(7) . . . 2_655 ?
 O22 Ge4 O20 V4 -123.8(8) . . . 2_655 ?
 O22 Ge4 O21 Ge3 170.7(5) . . . . ?
 O23 Ge3 O18 V4 128.4(7) . . . 2_655 ?
 O23 Ge3 O18 V5 -72.6(7) . . . . ?
 O23 Ge3 O21 Ge4 -172.9(5) . . . . ?
 O23 Ge3 O24 Cd1 -121.1(6) . . . . ?
 O23 Ge3 O24 V6 74.3(7) . . . . ?
 O24 Ge3 O18 V4 -105.7(7) . . . 2_655 ?
 O24 Ge3 O18 V5 53.2(7) . . . . ?
 O24 Ge3 O21 Ge4 66.2(6) . . . . ?
 O25 Ge1 O7 V2 -9.4(8) . . . . ?
 O25 Ge1 O7 V3 -176.3(5) . . . . ?
 O25 Ge1 O10 Cd2 -60.9(6) . . . 7_656 ?
 O25 Ge1 O10 Cd2 147.4(5) . . . . ?
 O25 Ge1 O12 Cd1 -1.6(6) . . . . ?
 O25 Ge1 O12 V6 171.9(5) . . . . ?
 O25 Ge2 O14 V1 171.1(5) . . . . ?
 O25 Ge2 O14 V2 14.2(7) . . . . ?
 O25 Ge2 O16 Cd1 1.8(6) . . . . ?
 O25 Ge2 O16 V7 -171.2(5) . . . 2_655 ?
 O26 Ge2 O14 V1 -74.4(6) . . . . ?
 O26 Ge2 O14 V2 128.8(6) . . . . ?
 O26 Ge2 O16 Cd1 -115.6(5) . . . . ?
 O26 Ge2 O16 V7 71.5(6) . . . 2_655 ?
 O26 Ge2 O25 Ge1 -174.6(5) . . . . ?
 N1 C1 C2 C3 2(3) . . . . ?
 N2 C11 C12 N1 -0.6(18) . . . . ?
 N2 C11 C12 C4 -178.5(13) . . . . ?
 N3 C13 C14 N4 63(2) . . . . ?
 N4 C15 C16 N5 20(4) . . . . ?
 N6 C17 C18 N7 23(9) . . . . ?
 N7 C19 C20 N8 58(9) . . . . ?
 C1 N1 C12 C4 -1(2) . . . . ?
 C1 N1 C12 C11 -178.5(13) . . . . ?
 C1 C2 C3 C4 -2(3) . . . . ?
 C2 C3 C4 C5 178.7(17) . . . . ?
 C2 C3 C4 C12 1(3) . . . . ?
 C3 C4 C5 C6 -174.7(19) . . . . ?
 C3 C4 C12 N1 0(2) . . . . ?
 C3 C4 C12 C11 178.0(14) . . . . ?
 C4 C5 C6 C7 -5(3) . . . . ?
 C5 C4 C12 N1 -177.4(13) . . . . ?
 C5 C4 C12 C11 0(2) . . . . ?
 C5 C6 C7 C8 -177(2) . . . . ?
 C5 C6 C7 C11 4(3) . . . . ?
 C6 C7 C8 C9 -175.6(18) . . . . ?
 C6 C7 C11 N2 176.5(15) . . . . ?
 C6 C7 C11 C12 0(2) . . . . ?
 C7 C8 C9 C10 -3(3) . . . . ?
 C7 C11 C12 N1 176.4(13) . . . . ?
 C7 C11 C12 C4 -1(2) . . . . ?
 C8 C7 C11 N2 -3(2) . . . . ?
 C8 C7 C11 C12 -179.6(14) . . . . ?
 C8 C9 C10 N2 2(3) . . . . ?
 C10 N2 C11 C7 1(2) . . . . ?
 C10 N2 C11 C12 178.1(13) . . . . ?
 C11 N2 C10 C9 -1(2) . . . . ?
 C11 C7 C8 C9 4(3) . . . . ?
 C12 N1 C1 C2 -1(2) . . . . ?
 C12 C4 C5 C6 3(3) . . . . ?
 C14 N4 C15 C16 108(2) . . . . ?
 C15 N4 C14 C13 -171.8(16) . . . . ?
 C18 N7 C19 C20 77(10) . . . . ?
 C19 N7 C18 C17 -152(8) . . . . ?

_shelx_res_file
;
    k.res created by SHELXL-2014/7

TITL k C 1 2/c 1 R = 0.10 New: C2/c
CELL 0.71073 17.193 23.511 26.373 90 100.15 90
ZERR 4 0.003 0.005 0.005 0 0.03 0
LATT 7
SYMM -X,+Y,0.5-Z
SFAC C Cd Ge N O V H
UNIT 144 18 32 52 224 48 312
DFIX 2.45 C15 C14
DFIX 2.65 O7W O22
DFIX 1.44 C16 C15
DFIX 2.35 Cd3 N8
DFIX 1.45 N6 C17
DFIX 1.45 C17 C18
DFIX 1.45 C18 N7
DELU 0.02 0.02 N4 C15
ISOR 0.01 0.02 O4W
ISOR 0.01 0.02 O1W
ISOR 0.01 0.02 O8W
ISOR 0.01 0.02 C16 C15
ISOR 0.01 0.02 N6 C17 C18 C19 C20 N8

L.S. 6
PLAN  -10
TEMP 0
CONF
fmap 2
acta
REM <olex2.extras>
REM <HklSrc "%.\\k.hkl">
REM </olex2.extras>

WGHT    0.134300   73.713997
EXTI    0.000108
FVAR       0.07182
CD1   2    0.405421    0.243585    0.394742    11.00000    0.04312    0.06595 =
         0.02630   -0.00109    0.01043   -0.00228
CD2   2    0.716829    0.180952    0.497151    11.00000    0.05792    0.04698 =
         0.04638    0.00031    0.00313   -0.00555
CD3   2    0.500000    0.582421    0.250000    10.25000    0.11144    0.05589 =
         0.10685    0.00000   -0.01242    0.00000
GE1   3    0.610256    0.283775    0.414408    11.00000    0.03888    0.05596 =
         0.02342   -0.00287    0.00216    0.00087
GE2   3    0.493876    0.376820    0.371666    11.00000    0.03911    0.05654 =
         0.02995   -0.00462    0.00323    0.00438
GE3   3    0.376130    0.107285    0.329464    11.00000    0.06899    0.05988 =
         0.03046    0.00195    0.01026   -0.02018
GE4   3    0.260915    0.200060    0.286839    11.00000    0.04548    0.07979 =
         0.03054   -0.00390    0.01165   -0.01692
V1    6    0.500000    0.408733    0.250000    10.50000    0.04052    0.05105 =
         0.03139    0.00000    0.00090    0.00000
V2    6    0.652848    0.360759    0.309198    11.00000    0.03161    0.06212 =
         0.02851   -0.00003    0.00088   -0.00248
V3    6    0.715269    0.241997    0.328738    11.00000    0.03976    0.06812 =
         0.02909    0.00182    0.00550    0.00839
V4    6    0.656649    0.122857    0.303197    11.00000    0.06686    0.06212 =
         0.03079    0.00428    0.00628    0.01679
V5    6    0.500000    0.075749    0.250000    10.50000    0.08488    0.04170 =
         0.03232    0.00000    0.01016    0.00000
V6    6    0.556581    0.155356    0.375316    11.00000    0.05225    0.05861 =
         0.02248    0.00210    0.00550    0.00177
V7    6    0.667166    0.330166    0.206855    11.00000    0.03426    0.06726 =
         0.03097    0.00452    0.00753   -0.00171
O1    5    0.736888    0.369626    0.192789    11.00000    0.04165    0.08444 =
         0.05592    0.01836    0.01234   -0.00542
O2    5    0.500000    0.477679    0.250000    10.50000    0.06102    0.04970 =
         0.05666    0.00000   -0.00438    0.00000
O3    5    0.600965    0.378781    0.240378    11.00000    0.04469    0.06089 =
         0.02450   -0.00043    0.00064   -0.00342
O4    5    0.701018    0.300789    0.275901    11.00000    0.04136    0.07226 =
         0.02868   -0.00014    0.00760    0.00402
O5    5    0.716931    0.407607    0.331606    11.00000    0.04782    0.07948 =
         0.05902   -0.00502   -0.00026   -0.01249
O6    5    0.802208    0.240897    0.361480    11.00000    0.04135    0.10026 =
         0.05138    0.00694   -0.01192   -0.00015
O7    5    0.655716    0.298859    0.361028    11.00000    0.05470    0.07207 =
         0.02830    0.01019    0.01187    0.01466
O8    5    0.650852    0.182836    0.352211    11.00000    0.04830    0.06487 =
         0.02871    0.00122    0.00824    0.00509
O9    5    0.719284    0.074309    0.327671    11.00000    0.09842    0.11074 =
         0.04514    0.00380   -0.00212    0.03539
O10   5    0.678460    0.267544    0.467319    11.00000    0.05050    0.04260 =
         0.03058    0.00458   -0.00699   -0.00474
O11   5    0.587015    0.119339    0.427021    11.00000    0.09597    0.10573 =
         0.03858    0.02926    0.02232    0.03761
O12   5    0.537190    0.232156    0.398951    11.00000    0.03404    0.05281 =
         0.04998   -0.00999    0.01143   -0.00443
O13   5    0.550940    0.106052    0.315390    11.00000    0.06623    0.05713 =
         0.02770    0.00248    0.00872   -0.00260
O14   5    0.547925    0.387173    0.322258    11.00000    0.04118    0.05747 =
         0.03343   -0.00201    0.00255   -0.00346
O16   5    0.417545    0.329024    0.353620    11.00000    0.04067    0.06453 =
         0.02786    0.00039    0.00372   -0.00079
O17   5    0.500000    0.008367    0.250000    10.50000    0.14007    0.04083 =
         0.07099    0.00000    0.00992    0.00000
O18   5    0.395629    0.097342    0.267188    11.00000    0.06767    0.07292 =
         0.02552   -0.00156    0.00644   -0.01223
O19   5    0.317288    0.252937    0.320275    11.00000    0.04237    0.07101 =
         0.03150   -0.00225    0.00431   -0.00550
O20   5    0.286461    0.185128    0.226478    11.00000    0.06237    0.06879 =
         0.03787   -0.00703    0.01256   -0.00747
O21   5    0.279226    0.136885    0.323369    11.00000    0.06144    0.07812 =
         0.04142   -0.00199    0.01378   -0.01925
O22   5    0.160177    0.209589    0.280536    11.00000    0.03374    0.13323 =
         0.05131   -0.01179    0.00815   -0.01769
O23   5    0.374995    0.040664    0.360492    11.00000    0.12012    0.06761 =
         0.05582    0.01870    0.01498   -0.03332
O24   5    0.440408    0.154708    0.365022    11.00000    0.04705    0.06852 =
         0.03591   -0.00323    0.00921   -0.00829
O25   5    0.560317    0.347842    0.424491    11.00000    0.03578    0.05537 =
         0.03356   -0.00532    0.00252    0.01225
O26   5    0.463116    0.441775    0.393112    11.00000    0.05957    0.05406 =
         0.06405   -0.01452    0.00669    0.00385
N1    4    0.393532    0.194275    0.471307    11.00000    0.05239    0.08020 =
         0.03992    0.01035    0.01502    0.00485
N2    4    0.350448    0.304021    0.452121    11.00000    0.04502    0.07361 =
         0.03964   -0.00484    0.01856   -0.00085
N3    4    0.611753    0.168831    0.539157    11.00000    0.06509    0.18465 =
         0.10460    0.06852    0.02851    0.03095
AFIX  23
H3A   7    0.604794    0.200110    0.556833    11.00000   -1.20000
H3B   7    0.567874    0.162589    0.516367    11.00000   -1.20000
AFIX   0
N4    4    0.742999    0.092832    0.542798    11.00000    0.12139    0.03293 =
         0.06719    0.00649    0.03126   -0.00247
AFIX  13
H4    7    0.776560    0.100619    0.576129    11.00000   -1.20000
AFIX   0
N5    4    0.778764    0.128869    0.444456    11.00000    0.09035    0.06990 =
         0.03995   -0.01609   -0.00104   -0.00061
AFIX  23
H5A   7    0.750048    0.128462    0.412888    11.00000   -1.20000
H5B   7    0.825454    0.144354    0.442708    11.00000   -1.20000
AFIX   0
N6    4    0.366512    0.557373    0.218061    10.50000    0.08639    0.08884 =
         0.10005    0.00987    0.01628    0.01994
AFIX  23
H6A   7    0.351633    0.530733    0.238344    10.50000   -1.20000
H6B   7    0.336114    0.587746    0.219583    10.50000   -1.20000
AFIX   0
N7    4    0.497624    0.561273    0.156102    10.50000    0.12239    0.12474 =
         0.12335   -0.05367    0.01951   -0.03881
AFIX  13
H7    7    0.520047    0.522843    0.158478    10.50000   -1.20000
AFIX   0
N8    4    0.527090    0.665567    0.204391    10.50000    0.16316    0.15685 =
         0.16641    0.00042    0.01922    0.00051
AFIX  23
H8A   7    0.487809    0.690358    0.203751    10.50000   -1.20000
H8B   7    0.571251    0.681747    0.220764    10.50000   -1.20000
AFIX   0
C1    1    0.413554    0.140391    0.478908    11.00000    0.05746    0.11007 =
         0.04984    0.01448    0.02028   -0.00129
AFIX  43
H1    7    0.428693    0.119593    0.452269    11.00000   -1.20000
AFIX   0
C2    1    0.412418    0.113128    0.527721    11.00000    0.09015    0.10405 =
         0.06552    0.04151    0.02588    0.03678
AFIX  43
H2    7    0.428146    0.075450    0.533190    11.00000   -1.20000
AFIX   0
C3    1    0.388194    0.143365    0.564907    11.00000    0.08331    0.11148 =
         0.05397    0.03831    0.01658   -0.00972
AFIX  43
H3    7    0.385282    0.125907    0.596161    11.00000   -1.20000
AFIX   0
C4    1    0.367308    0.200114    0.558010    11.00000    0.05660    0.09572 =
         0.05160    0.01719    0.01920   -0.00014
C5    1    0.339172    0.234961    0.596263    11.00000    0.09357    0.15704 =
         0.02601   -0.01039    0.03384   -0.02010
AFIX  43
H5    7    0.338355    0.220251    0.628899    11.00000   -1.20000
AFIX   0
C6    1    0.314758    0.287246    0.585242    11.00000    0.13823    0.10533 =
         0.04093   -0.00952    0.04468   -0.02690
AFIX  43
H6    7    0.293326    0.307472    0.609784    11.00000   -1.20000
AFIX   0
C7    1    0.319539    0.314976    0.536800    11.00000    0.07327    0.10174 =
         0.04920   -0.02863    0.02891   -0.02549
C8    1    0.296830    0.370994    0.526010    11.00000    0.10781    0.08700 =
         0.06121   -0.01988    0.03903   -0.01140
AFIX  43
H8    7    0.280696    0.393963    0.550934    11.00000   -1.20000
AFIX   0
C9    1    0.298783    0.390718    0.479415    11.00000    0.09566    0.06537 =
         0.08513   -0.01121    0.03746    0.00135
AFIX  43
H9    7    0.281415    0.427483    0.470706    11.00000   -1.20000
AFIX   0
C10   1    0.327349    0.356026    0.442344    11.00000    0.08435    0.06162 =
         0.06829   -0.01153    0.04098    0.01058
AFIX  43
H10   7    0.329501    0.371185    0.410050    11.00000   -1.20000
AFIX   0
C11   1    0.347307    0.283974    0.498735    11.00000    0.05867    0.07297 =
         0.03769   -0.00431    0.01538   -0.02375
C12   1    0.370467    0.225569    0.509764    11.00000    0.04499    0.10631 =
         0.02604    0.00454    0.01640   -0.01447
C13   1    0.627752    0.119883    0.574573    11.00000    0.07984    0.15608 =
         0.05775    0.05146   -0.01384   -0.04065
AFIX  23
H13A  7    0.660949    0.132079    0.606329    11.00000   -1.20000
H13B  7    0.578357    0.106066    0.582910    11.00000   -1.20000
AFIX   0
C14   1    0.666761    0.074049    0.551836    11.00000    0.17568    0.08097 =
         0.06380    0.01742   -0.02961   -0.07784
AFIX  23
H14A  7    0.673252    0.041535    0.574837    11.00000   -1.20000
H14B  7    0.634498    0.062431    0.519549    11.00000   -1.20000
AFIX   0
C15   1    0.784416    0.055684    0.514360    11.00000    0.14174    0.11543 =
         0.12220   -0.00899    0.03669    0.00743
AFIX  23
H15A  7    0.837696    0.051219    0.533441    11.00000   -1.20000
H15B  7    0.759240    0.018664    0.513070    11.00000   -1.20000
AFIX   0
C16   1    0.789743    0.071463    0.463874    11.00000    0.14365    0.12027 =
         0.12180   -0.00522    0.02807    0.03151
AFIX  23
H16A  7    0.751895    0.048079    0.441406    11.00000   -1.20000
H16B  7    0.841686    0.059640    0.458413    11.00000   -1.20000
AFIX   0
C17   1    0.353729    0.536613    0.166001    10.50000    0.08485    0.08802 =
         0.10213    0.00305    0.01492   -0.00198
AFIX  23
H17A  7    0.304643    0.552686    0.147903    10.50000   -1.20000
H17B  7    0.346722    0.495712    0.166939    10.50000   -1.20000
AFIX   0
C18   1    0.415344    0.548587    0.136081    10.50000    0.17631    0.17413 =
         0.17357   -0.00334    0.02535    0.00543
AFIX  23
H18A  7    0.415997    0.516112    0.113475    10.50000   -1.20000
H18B  7    0.395992    0.580392    0.113991    10.50000   -1.20000
AFIX   0
C19   1    0.559578    0.591954    0.139985    10.50000    0.27190    0.27332 =
         0.27132    0.00141    0.04982   -0.00107
AFIX  23
H19A  7    0.560688    0.585953    0.103731    10.50000   -1.20000
H19B  7    0.610561    0.582075    0.160154    10.50000   -1.20000
AFIX   0
C20   1    0.536220    0.651670    0.150396    10.50000    0.12448    0.12946 =
         0.12931    0.00339    0.02549   -0.00357
AFIX  23
H20A  7    0.575503    0.677169    0.140747    10.50000   -1.20000
H20B  7    0.486487    0.659846    0.127916    10.50000   -1.20000
AFIX   0

O1W   5    0.500000    0.243890    0.250000    10.25000    0.16612    0.17522 =
         0.18252    0.00000    0.02986    0.00000
O2W   5    0.493566    0.015484    0.061815    10.50000    0.08636    0.05597 =
         0.27295   -0.03903   -0.04617    0.01207
O3W   5    0.036122    0.151005    0.028242    10.50000    0.10862    0.43025 =
         0.10599    0.12454    0.05783    0.10155
O4W   5    0.053221    0.242221    0.087320    10.25000    0.08265    0.09909 =
         0.10062    0.01053   -0.00689   -0.00284
O5W   5    0.151518    0.449512    0.206471    10.50000    0.16949    0.13485 =
         0.14319    0.07172    0.10266    0.10288
PART 2
O6W   5    0.113938    0.300184    0.219816    10.50000    0.52252    0.21921 =
         0.22167    0.09053    0.25528    0.22515

PART 0
PART 1
O7W   5    0.113332    0.315189    0.262288    10.50000    0.08626    0.13354 =
         0.31819    0.02490    0.03984   -0.02973

PART 0
PART 2
O8W   5    0.660339    0.484699    0.178495    10.50000    0.10720    0.11375 =
         0.10963    0.00376   -0.02501   -0.01622

PART 0
PART 1
O9W   5    0.688862    0.475597    0.144219    10.50000    0.22711    0.10131 =
         0.08819    0.04848   -0.04826   -0.02574
HKLF 4

REM  k C 1 2/c 1 R = 0.10 New: C2/c
REM R1 =  0.0822 for    6598 Fo > 4sig(Fo)  and  0.1459 for all   11814 data
REM    662 parameters refined using     74 restraints

END

WGHT      0.1343     73.8837

REM Highest difference peak  3.324,  deepest hole -1.288,  1-sigma level  0.269
Q1    1   0.5317  0.5764  0.2242  11.00000  0.05    3.32
Q2    1   0.4284  0.6200  0.2419  11.00000  0.05    3.10
Q3    1   0.5000  0.6036  0.2500  10.50000  0.05    3.09
Q4    1   0.4710  0.5729  0.2355  11.00000  0.05    2.64
Q5    1   0.9797  0.0013  0.0615  11.00000  0.05    1.56
Q6    1   0.8752  0.4360  0.1831  11.00000  0.05    1.40
Q7    1   0.8801  0.4862  0.1215  11.00000  0.05    1.11
Q8    1   0.4028  0.0768  0.3248  11.00000  0.05    1.08
Q9    1   0.3561  0.5406  0.1881  11.00000  0.05    1.06
Q10   1   0.2680  0.1628  0.2910  11.00000  0.05    1.06
;
_shelx_res_checksum                55584
_shelx_hkl_file
;
   0   0   4   24.44    3.64
   0   0  -4   33.45    2.07
   0   0  -4   34.70    3.77
   0   0   5   39.17    7.58
   0   0  -5    9.80    7.69
   0   0  -5   35.54    2.14
   0   0   6  565.23   15.82
   0   0   6  614.60   37.56
   0   0  -6  666.13   38.10
   0   0  -6  548.01   16.97
   0   0   7   -3.73    7.11
   0   0   7   13.29    1.64
   0   0  -7    1.86    7.30
   0   0  -7    0.36    2.05
   0   0   8  165.42    5.02
   0   0   8  175.05   10.27
   0   0  -8  195.64   18.18
   0   0   9   -1.85    3.77
   0   0   9    2.06    1.46
   0   0  -9    0.17    3.85
   0   0  -9    0.24    2.06
   0   0  10 1068.69   39.91
   0   0  10 1247.48   62.04
   0   0 -10 1203.00   60.50
   0   0 -10 1124.42   44.69
   0   0  11    0.08    1.25
   0   0  11   -4.57    7.05
   0   0 -11    4.15    3.97
   0   0 -11    2.38    1.78
   0   0  12  214.63   20.12
   0   0 -12  184.75    5.19
   0   0 -12  195.69   20.85
   0   0  13   -8.44    7.61
   0   0 -13    0.48    1.01
   0   0 -13   12.94    7.64
   0   0  14   96.49    9.39
   0   0 -14  107.07   16.66
   0   0  15   -0.84    4.85
   0   0 -15   -5.48    4.92
   0   0  16  424.43   25.32
   0   0 -16  412.94   25.91
   0   0  17   16.34   10.69
   0   0 -17    5.54    6.22
   0   0  18    8.67   12.51
   0   0 -18   23.07   12.99
   0   0  19   -5.49   11.49
   0   0 -19   15.89   12.32
   0   0  20   21.62   12.78
   0   0 -20   -6.08   13.90
   0   0  21    1.57    6.88
   0   0 -21   10.54   13.50
   0   0  22   63.78   12.40
   0   0 -22   80.12   13.64
   0   0 -23    1.14    7.75
   0   0 -24  597.32   79.43
   0   0 -25   -2.33   16.31
   0   0 -26  175.74   41.79
   0   0 -27    0.13   16.05
   0   0 -28   88.75   19.13
   0   0 -29   -5.14   11.03
   0   0 -30   66.30   32.61
   0   0 -31    8.93   22.91
   0   0 -32    9.29   24.01
   0   0 -33   12.14   25.60
   0  -2   4  229.64   16.00
   0   2   4  223.71   12.49
   0  -2   4  214.25    6.01
   0  -2  -4  211.28    7.65
   0   2  -4  242.23    9.94
   0   2  -4  208.95    7.58
   0   2   5  207.76   11.52
   0  -2   5  187.86    5.19
   0  -2   5  198.64    9.36
   0  -2  -5  195.48   11.13
   0   2  -5  166.88    5.40
   0   2  -5  204.77    9.64
   0  -2   6   43.75    9.04
   0  -2   6   39.87    1.44
   0   2   6   39.74    5.86
   0  -2  -6   26.36   10.22
   0   2  -6   28.74    2.03
   0  -2  -6   52.61    5.77
   0   2  -6   52.13    9.33
   0  -2   7  106.96   13.19
   0   2   7   90.59    7.79
   0   2  -7  105.99    7.68
   0  -2  -7  105.88   14.60
   0  -2  -7   94.47   10.66
   0  -2   8   30.05    5.48
   0   2   8   41.41    5.21
   0  -2  -8   36.41    4.85
   0  -2  -8   31.42    5.82
   0   2  -8   34.50    9.78
   0  -2   9  210.11   21.16
   0   2   9  200.42   15.19
   0   2  -9  204.61   21.06
   0  -2  -9  214.96   14.28
   0  -2  -9  214.01   22.13
   0   2  10 3755.45  290.74
   0  -2  10 3602.68  336.49
   0   2 -10 3733.61  345.00
   0  -2 -10 3895.04  297.18
   0  -2 -10 3773.71  357.93
   0   2  11   14.95    3.56
   0  -2  11   16.61    4.99
   0  -2 -11   21.47    5.37
   0   2 -11   16.20    9.18
   0  -2 -11   12.65    4.90
   0   2  12    9.03    4.32
   0  -2  12   10.09    8.44
   0   2 -12    2.93    8.65
   0  -2 -12   16.61    9.12
   0   2  13  240.23   10.34
   0  -2  13  261.32   15.56
   0   2 -13  281.70   26.54
   0  -2 -13  255.77   27.52
   0  -2 -13  263.69   13.44
   0  -2  14  207.86   14.24
   0   2  14  218.51    8.90
   0  -2 -14  199.94   15.36
   0  -2 -14  196.53   11.23
   0   2 -14  192.72   24.68
   0  -2  15    8.48    8.70
   0   2  15   -4.48    3.52
   0   2 -15   -4.46    9.03
   0  -2 -15    6.22    9.31
   0  -2 -15    4.09    2.35
   0  -2  16  486.47   42.24
   0   2  16  449.17   20.73
   0  -2 -16  481.88   46.39
   0   2 -16  446.18   44.42
   0  -2 -16  424.08   20.08
   0   2  17  150.68    9.25
   0  -2  17  158.09   13.79
   0   2 -17  147.69   24.90
   0  -2 -17  152.56    8.59
   0  -2 -17  135.84   26.11
   0   2  18  230.14   11.86
   0  -2  18  246.96   19.59
   0  -2 -18  269.21   21.50
   0  -2 -18  249.49   11.63
   0   2 -18  287.65   34.03
   0  -2  19  291.37   35.27
   0   2 -19  293.23   37.14
   0  -2 -19  245.60   10.75
   0  -2 -19  296.93   38.95
   0  -2  20   56.36   17.35
   0  -2 -20   39.62    3.46
   0   2 -20   30.56   10.19
   0  -2 -20   61.26   18.81
   0  -2  21   15.49    7.71
   0  -2 -21   10.78   14.83
   0   2 -21    4.98    8.13
   0  -2  22  111.57   14.67
   0  -2 -22  125.61   16.31
   0   2 -22   92.51   15.46
   0  -2  23    1.21    7.01
   0  -2 -23    0.41    8.11
   0   2 -23   -7.13    7.65
   0  -2  24   13.96   16.14
   0   2 -24    6.89   17.14
   0  -2 -24   15.61   17.94
   0  -2  25   33.93   18.58
   0   2 -25   13.38   20.10
   0  -2  26   -5.86    8.91
   0  -2 -26   -6.61   17.35
   0   2 -26    6.07   16.63
   0  -2  27   25.39   11.95
   0   2 -27    5.48   22.51
   0  -2 -27   36.51   12.78
   0   2 -28   82.05   18.88
   0  -2 -28  101.35   19.73
   0   2 -29   24.43   12.49
   0  -2 -29   -6.05   23.22
   0  -2 -30   -3.07   20.19
   0   2 -30    4.78   11.07
   0   2 -31   27.87   27.09
   0  -2 -31   28.27   27.26
   0  -2 -32  -15.47   13.33
   0   2 -32   12.92   23.75
   0  -2 -33    8.79   13.58
   0   2 -33   -1.81   23.28
   0   4   0 2891.48  196.09
   0  -4   0 3071.77  233.67
   0   4   1  256.28   12.02
   0  -4   1  252.93   17.78
   0   4  -1  236.43   10.68
   0  -4  -1  238.46   11.97
   0   4   2 1151.05   69.38
   0  -4   2 1151.08   62.24
   0   4  -2 1106.12   48.35
   0  -4  -2 1070.57   50.84
   0   4   3   35.62    9.04
   0  -4   3   39.95    6.54
   0  -4  -3   37.14    8.67
   0   4  -3   39.10    6.70
   0  -4   4  794.88   38.61
   0   4   4  729.03   33.44
   0   4  -4  834.16   39.77
   0  -4  -4  766.78   48.67
   0  -4   5   89.23   13.58
   0  -4   5   84.29    7.12
   0   4   5  102.12   12.02
   0  -4  -5  105.99   11.76
   0   4  -5   74.02    7.39
   0  -4   6 1763.62   95.59
   0   4   6 1763.37  118.85
   0  -4   6 1769.21  128.03
   0  -4  -6 1733.35  114.99
   0   4  -6 1907.14  101.53
   0  -4   7   15.67    3.04
   0  -4   7   14.73    8.55
   0   4   7   15.84    3.69
   0   4  -7   13.92    4.47
   0   4  -7    8.07    4.90
   0  -4  -7    7.65    6.42
   0  -4   8  376.32   16.47
   0   4   8  364.24   24.57
   0  -4   8  415.73   31.46
   0   4  -8  385.33   16.41
   0   4  -8  409.21   31.49
   0  -4  -8  385.98   23.31
   0   4   9  222.91   17.00
   0  -4   9  234.16    9.40
   0  -4   9  263.19   14.17
   0  -4  -9  220.27   15.36
   0   4  -9  232.21    8.96
   0  -4  -9  258.04   15.01
   0   4  -9  211.29   13.55
   0  -4  10  540.47   40.28
   0  -4  10  481.82   15.82
   0   4  10  527.83   28.86
   0  -4 -10  534.48   42.97
   0   4 -10  524.41   25.87
   0  -4 -10  507.49   27.24
   0   4 -10  516.29   15.99
   0  -4  11 1088.67   57.01
   0   4  11 1053.12   58.49
   0  -4 -11 1049.36   57.53
   0  -4 -11 1048.13   58.23
   0   4 -11 1043.60   75.66
   0   4  12  231.65   14.35
   0  -4  12  228.01   24.38
   0  -4 -12  237.33   25.91
   0   4 -12  216.27   24.95
   0  -4 -12  222.12   14.18
   0  -4  13   61.61    7.62
   0   4  13   50.76    6.97
   0  -4 -13   66.75    8.00
   0  -4 -13   54.71    9.88
   0   4 -13   63.39   14.35
   0   4  14   25.66    5.73
   0  -4  14   34.26   11.65
   0  -4 -14   20.75   12.32
   0  -4 -14   34.97    5.51
   0   4 -14   26.15    6.52
   0   4  15   18.54    4.67
   0  -4  15    9.04    6.03
   0  -4 -15    8.16    6.61
   0  -4 -15    5.69    6.49
   0   4 -15    9.11    6.00
   0   4  16 2126.00  139.12
   0  -4  16 2170.65  153.23
   0  -4 -16 2080.69  155.47
   0  -4 -16 1992.54  130.82
   0   4 -16 1987.80  146.21
   0  -4  17   61.24   17.83
   0   4  17   74.71   10.33
   0  -4 -17   68.35    9.71
   0   4 -17   45.92   10.85
   0  -4 -17   45.66   19.82
   0  -4  18  419.09   29.00
   0   4  18  376.17   20.73
   0  -4 -18  406.94   20.90
   0   4 -18  407.99   29.42
   0  -4 -18  421.68   50.07
   0   4  19  224.09   13.02
   0  -4  19  236.17   19.54
   0   4 -19  235.89   20.15
   0  -4 -19  220.61   12.29
   0  -4 -19  191.56   21.83
   0   4  20  193.58   11.27
   0  -4  20  247.05   31.66
   0   4 -20  184.43   18.78
   0  -4 -20  174.64   34.84
   0  -4 -20  175.61   14.27
   0  -4  21   38.89   16.20
   0   4  21   22.45    7.12
   0   4 -21   22.69    9.71
   0  -4 -21   35.25    4.69
   0  -4 -21   31.87   18.55
   0   4  22   17.00    5.49
   0  -4  22    4.41    7.92
   0   4 -22   18.23    8.27
   0  -4 -22    8.38    3.48
   0  -4 -22    3.77    8.96
   0  -4  23  -12.84   12.94
   0   4 -23   12.72   13.64
   0  -4 -23   -1.01    2.62
   0  -4 -23   -0.35    8.10
   0  -4  24  128.10   29.29
   0  -4 -24  157.62   33.05
   0   4 -24  181.58   31.03
   0  -4 -24  117.27    5.80
   0  -4  25   -8.35   14.80
   0   4 -25   22.14   15.44
   0  -4 -25   -4.51   16.00
   0  -4  26    5.48    8.11
   0  -4 -26  -11.53    8.91
   0   4 -26   10.20   15.25
   0  -4  27   20.75   11.74
   0   4 -27   38.36   21.76
   0  -4 -27   21.40   12.77
   0  -4  28  207.82   47.65
   0  -4 -28  248.40   51.25
   0   4 -28  201.05   49.36
   0  -4  29   17.29   20.18
   0   4 -29   11.27   11.86
   0  -4  30    4.55   11.45
   0   4 -30   17.53   11.95
   0  -4 -30   19.55   22.63
   0  -4  31    2.16   10.76
   0   4 -31    4.61   10.96
   0  -4 -31  -11.35   11.58
   0   4 -32   19.03   16.30
   0  -4 -32   45.48   17.48
   0  -4 -33   54.81   36.82
   0   4 -33   51.81   36.89
   0  -6   0  513.95   40.07
   0   6   0  526.69   40.95
   0  -6   1  178.76   11.28
   0   6   1  204.37   22.14
   0  -6  -1  195.24   21.79
   0   6  -1  188.27   19.83
   0  -6   2  648.18   30.66
   0   6   2  688.82   53.30
   0   6  -2  682.52   47.12
   0  -6  -2  735.81   54.12
   0  -6   3  202.92   17.63
   0   6   3  186.33   12.33
   0   6  -3  210.52   17.80
   0  -6  -3  182.83   21.90
   0   6   4  725.05   36.97
   0  -6   4  802.90   46.70
   0   6  -4  773.35   46.64
   0  -6  -4  765.86   54.33
   0   6   5    9.49    4.22
   0  -6   5    2.82    2.99
   0  -6  -5    1.21    7.54
   0   6  -5    6.94    3.01
   0  -6   6  731.41   36.51
   0  -6   6  410.54   29.51
   0   6   6  694.72   46.96
   0   6  -6  720.91   35.89
   0  -6  -6  667.21   29.91
   0  -6   7  190.93   12.18
   0   6   7  169.42   18.40
   0  -6   7  192.20   20.73
   0  -6  -7  163.43   10.08
   0   6  -7  192.89   11.95
   0   6   8   56.41    6.01
   0  -6   8   53.87   12.33
   0  -6   8   60.46    8.55
   0  -6  -8   53.59   10.02
   0   6  -8   52.99    6.11
   0  -6   9  189.60   20.84
   0  -6   9  185.91   12.57
   0   6   9  165.73   17.67
   0  -6  -9  183.25   16.59
   0   6  -9  197.42   10.12
   0   6  10  136.75   14.63
   0  -6  10  145.73    9.80
   0  -6  10  135.70   10.95
   0  -6 -10  147.02   14.15
   0   6 -10  138.80    7.61
   0   6  11  305.31   14.76
   0  -6  11  327.78   15.40
   0  -6  11  372.51   32.08
   0  -6 -11  324.02   14.57
   0   6 -11  304.12   12.50
   0  -6  12 1205.47   58.20
   0  -6  12 1233.20   71.98
   0   6  12 1200.79   79.42
   0   6 -12 1169.66   71.98
   0  -6 -12 1174.96   71.30
   0   6 -12 1265.82   61.52
   0  -6 -12 1212.92   77.72
   0  -6  13  280.58   31.13
   0  -6  13  257.52    9.98
   0   6  13  236.74   20.17
   0   6 -13  221.49   10.54
   0  -6 -13  275.05   19.69
   0  -6 -13  240.61   31.94
   0   6 -13  272.95   20.39
   0  -6  14 3876.19  350.68
   0  -6  14 3659.51  273.75
   0   6  14 3748.89  349.64
   0  -6 -14 3717.76  307.02
   0  -6 -14 3685.61  344.34
   0   6 -14 3919.48  360.82
   0   6 -14 4117.58  299.36
   0  -6  15   -2.31   10.24
   0   6  15    7.71    5.77
   0   6 -15   -5.51   10.97
   0  -6 -15    0.20    5.59
   0  -6 -15  -18.13   10.76
   0  -6  16  188.31   16.44
   0   6  16  184.92   16.27
   0  -6 -16  207.06   17.14
   0  -6 -16  192.09   15.84
   0   6 -16  188.27   29.93
   0  -6  17   -9.28   10.92
   0   6  17   -7.58    5.65
   0  -6 -17   -1.99   11.70
   0  -6 -17    3.48    5.40
   0   6 -17   -5.17   11.69
   0   6  18   33.19    7.74
   0  -6  18   97.44   16.09
   0  -6 -18   23.68   17.32
   0  -6 -18   24.52    7.30
   0   6 -18   17.45   16.54
   0  -6  19   64.65    8.74
   0   6  19   24.61    7.20
   0  -6 -19   17.97    6.53
   0   6 -19   17.50   16.37
   0  -6 -19   24.96    9.53
   0   6  20    1.84    5.55
   0  -6  20    6.22   12.99
   0  -6 -20   20.40   14.14
   0  -6 -20    9.07    5.34
   0   6 -20    2.89   13.57
   0  -6  21   18.89   15.61
   0   6  21   22.70    8.77
   0  -6 -21   14.24    5.79
   0  -6 -21   39.73   16.58
   0   6 -21    2.14   16.10
   0  -6  22   32.18    9.98
   0   6  22   18.86    6.70
   0  -6 -22   39.04    6.21
   0  -6 -22   30.99   10.78
   0   6 -22   16.14   18.47
   0  -6  23   17.69   14.56
   0   6  23    1.75    5.16
   0  -6 -23    9.92    4.61
   0  -6 -23    4.16    8.72
   0   6 -23   -0.83   14.98
   0  -6  24   53.86   21.68
   0   6  24   58.26   10.66
   0  -6 -24   57.23   24.48
   0  -6 -24   52.09    6.81
   0   6 -24   36.79   22.67
   0   6  25   -2.61    6.40
   0  -6  25    1.36    8.16
   0  -6 -25    5.89    8.96
   0  -6 -25    4.53    5.41
   0   6 -25    9.59   15.51
   0   6  26  112.95   10.17
   0  -6  26  119.04   19.55
   0  -6 -26  124.89    8.58
   0   6 -26  174.48   35.48
   0  -6 -26  175.20   20.97
   0  -6  27   77.93   25.88
   0  -6 -27   71.86   27.73
   0   6 -27   82.30   27.06
   0  -6 -27   42.17    4.85
   0  -6  28   52.30   25.80
   0   6 -28   24.06   26.61
   0  -6 -28   40.14   26.64
   0  -6  29   18.99   12.15
   0  -6 -29   16.93   12.82
   0   6 -29   16.97   23.07
   0  -6  30   14.97   12.78
   0   6 -30   29.35   14.08
   0  -6 -30   13.69   13.26
   0  -6  31   24.54   20.42
   0  -6 -31  -17.31   21.72
   0   6 -31    2.09   12.37
   0  -6  32   81.46   41.83
   0   6 -32  114.51   26.25
   0   8   0  538.79   28.04
   0  -8   0  539.40   27.93
   0  -8   1  759.94   37.04
   0   8   1  742.45   38.38
   0  -8  -1  709.21   37.50
   0   8  -1  727.35   36.83
   0  -8   2  127.33   15.43
   0   8   2  117.23    9.61
   0  -8  -2  100.33    9.29
   0   8  -2   86.64    8.52
   0  -8   3 1395.26   99.63
   0   8   3 1308.82   76.52
   0  -8  -3 1333.82   76.00
   0   8  -3 1307.90   71.53
   0   8   4 4418.64  406.20
   0  -8   4 4489.56  441.18
   0  -8  -4 4247.06  388.19
   0   8  -4 4512.99  394.79
   0   8   5   -2.30    8.13
   0  -8   5   -3.15    3.42
   0   8  -5    4.90    6.07
   0  -8  -5    0.34    4.32
   0   8   6   13.15    9.21
   0  -8   6   12.15    6.63
   0   8  -6   18.09    6.54
   0  -8  -6   11.27    4.81
   0   8   7   66.48   14.07
   0  -8   7   80.34    9.74
   0  -8  -7   79.07   13.29
   0   8  -7   72.86    9.61
   0  -8   8  678.76   36.06
   0   8   8  595.45   31.29
   0  -8   8  632.19   35.32
   0  -8  -8  619.49   45.67
   0   8  -8  580.13   24.88
   0  -8   9  480.71   18.93
   0   8   9  476.75   38.58
   0  -8   9  490.16   27.15
   0   8  -9  488.03   27.12
   0  -8  -9  480.82   37.01
   0   8  10   15.78    9.43
   0  -8  10   20.18    5.02
   0  -8  10   24.10   11.07
   0   8 -10   23.98    5.23
   0  -8 -10   16.63    8.74
   0  -8  11   16.23    9.26
   0   8  11    4.96    7.86
   0  -8  11    5.77    3.77
   0   8 -11    4.60    4.02
   0  -8 -11    7.67    4.11
   0   8  12   -0.56    3.95
   0  -8  12    0.01    3.22
   0  -8  12   -8.93    4.83
   0  -8 -12    8.37    6.66
   0   8 -12    6.12    3.41
   0  -8  13   11.93    3.88
   0   8  13    7.12    9.17
   0  -8  13   13.19   12.82
   0  -8 -13   19.19    8.48
   0   8 -13   19.33    5.72
   0  -8  14 2132.99  147.98
   0   8  14 2154.91  183.50
   0  -8  14 2297.67  175.99
   0  -8 -14 2103.00  175.22
   0  -8 -14 2257.30  170.38
   0   8 -14 2231.52  153.64
   0  -8  15   39.90    4.11
   0  -8  15   33.66   17.11
   0   8  15   64.44   12.16
   0  -8 -15   38.64   17.84
   0  -8 -15   47.84   11.30
   0   8 -15   58.52    4.29
   0  -8  16  214.12   16.42
   0   8  16  165.07   19.58
   0  -8  16  172.21    6.15
   0  -8 -16  187.62   18.74
   0  -8 -16  182.09   16.69
   0   8 -16  156.22    8.46
   0  -8  17  267.31   33.48
   0   8  17  210.60   13.51
   0  -8 -17  226.03   21.47
   0  -8 -17  252.95   35.64
   0   8  18   64.94   10.40
   0  -8  18   39.42   17.64
   0  -8 -18   43.02   18.39
   0  -8 -18   35.97    9.64
   0   8 -18    6.39   10.51
   0  -8  19   19.40    8.94
   0   8  19   22.18    8.77
   0   8 -19    6.42    9.84
   0  -8 -19   27.26    8.32
   0  -8 -19   38.58    9.26
   0   8  20  216.95   19.40
   0  -8  20  223.48   35.48
   0  -8 -20  212.99   11.39
   0  -8 -20  209.23   36.25
   0   8  21  145.26   15.93
   0  -8  21  151.17   18.08
   0  -8 -21  148.09   14.66
   0  -8 -21  197.15   33.49
   0  -8  22   19.68    9.80
   0   8  22   19.23    7.78
   0   8 -22   -1.95   10.15
   0  -8 -22   32.54   10.10
   0  -8 -22   23.46    7.47
   0   8  23   -0.53    5.91
   0  -8  23   -1.02   13.50
   0  -8 -23    3.39    5.47
   0   8 -23   -7.74    7.99
   0  -8 -23    8.00   14.18
   0   8  24  159.14   15.96
   0  -8  24  114.02   19.94
   0  -8 -24  137.46   14.21
   0  -8 -24  167.38   36.27
   0   8  25   23.49    7.18
   0  -8  25    4.99    9.87
   0   8 -25   -9.94   10.31
   0  -8 -25   10.65    6.26
   0  -8 -25   -7.25   10.59
   0  -8  26   15.78   18.86
   0   8  26    2.20    7.44
   0  -8 -26   -6.14   19.75
   0  -8 -26   20.14    6.00
   0   8 -26   -0.83   11.46
   0  -8  27  167.89   36.42
   0   8  27  111.90   14.48
   0  -8 -27  118.60   11.83
   0  -8 -27  235.16   37.91
   0   8  28   16.52    7.57
   0  -8  28   50.86   12.88
   0   8 -28  -12.29   14.08
   0  -8 -28   53.58   13.26
   0  -8  29   -0.32   17.98
   0   8 -29    7.44   11.55
   0  -8 -29   -9.52   10.50
   0  -8  30   92.27   31.78
   0   8 -30   15.04   20.24
   0  -8 -30  133.86   33.54
   0  -8  31   46.71   17.71
   0  -8 -31   46.89   31.98
   0  -8  32   19.31   16.83
   0  -8 -32   55.80   17.48
   0 -10   0   69.58   15.15
   0  10   0   94.96    8.88
   0  10   1   30.03    6.25
   0 -10   1   36.79   10.68
   0  10  -1   32.09    6.01
   0 -10  -1   22.09   10.95
   0 -10   2  179.63   19.55
   0  10   2  165.48   21.48
   0  10  -2  155.30   11.62
   0 -10  -2  152.32   20.39
   0  10   3    0.63    9.84
   0 -10   3    8.58    4.76
   0 -10  -3    3.36    9.25
   0  10  -3    9.64    8.67
   0  10   4 2252.84  200.12
   0 -10   4 2191.60  148.59
   0 -10  -4 2188.37  190.38
   0  10  -4 2264.22  183.40
   0 -10   5   37.67   10.12
   0  10   5   30.80   12.84
   0  10  -5   41.10   10.01
   0 -10  -5   15.19   12.53
   0 -10   6   -4.69    6.47
   0  10   6   -1.25    8.37
   0  10  -6    1.28    6.42
   0 -10  -6    4.15    7.97
   0 -10   7  400.80   18.69
   0  10   7  395.18   22.96
   0 -10  -7  382.88   35.25
   0  10  -7  377.37   18.26
   0  10   8   39.42    7.06
   0 -10   8   38.89    8.55
   0  10  -8   33.80    8.62
   0 -10  -8   23.32   12.02
   0  10   9  464.46   41.50
   0 -10   9  464.32   29.82
   0 -10   9  468.94   28.86
   0 -10  -9  422.72   24.99
   0  10  -9  438.87   30.06
   0  10  10  176.69   23.32
   0 -10  10  156.45   14.17
   0 -10  10  214.88   25.09
   0  10 -10  180.96   15.01
   0 -10 -10  191.18   12.84
   0  10  11   12.88   10.22
   0 -10  11   15.44    5.56
   0 -10  11   -2.80   11.11
   0 -10 -11   20.25    5.49
   0  10 -11    5.75    6.07
   0  10  12  250.52   16.83
   0 -10  12  261.76   18.60
   0 -10  12  220.68   15.02
   0  10 -12  266.74   16.89
   0 -10 -12  274.65   26.29
   0 -10  13   -0.77    4.23
   0  10  13    2.75    8.93
   0 -10  13    2.19   10.68
   0 -10 -13   20.08    8.28
   0  10 -13    1.67    4.60
   0 -10  14  301.93   17.28
   0  10  14  298.47   32.15
   0 -10  14  339.37   23.61
   0 -10 -14  307.44   30.16
   0  10 -14  305.80   18.01
   0 -10  15    8.80    5.94
   0  10  15   10.96    5.56
   0 -10  15    5.63   12.65
   0 -10 -15    3.28    5.07
   0  10 -15   22.32    6.33
   0 -10  16   51.45   11.48
   0 -10  16   69.93    5.96
   0  10  16   72.83   14.60
   0  10 -16   53.76    8.73
   0 -10 -16   37.98   11.00
   0 -10 -16   66.85   13.40
   0 -10  17  482.63   57.14
   0 -10  17  423.87   19.61
   0  10  17  476.65   42.14
   0 -10 -17  455.74   52.75
   0 -10 -17  488.69   39.53
   0  10 -17  433.88   25.28
   0 -10  18    4.43    2.38
   0 -10  18   -1.05    7.39
   0  10  18   12.64    4.96
   0  10 -18    0.83    3.50
   0 -10 -18   21.99   13.09
   0 -10 -18    3.55    4.51
   0  10  19   -6.36    7.86
   0 -10  19    4.83   12.51
   0 -10 -19   -6.73    6.92
   0 -10 -19    7.86    7.33
   0 -10  20   12.08   14.57
   0  10  20   -1.58    8.34
   0 -10 -20    9.22    8.04
   0 -10 -20    8.20   14.25
   0  10  21  247.59   24.71
   0 -10  21  218.73   25.34
   0 -10 -21  225.95   14.63
   0 -10 -21  224.67   24.23
   0  10  22   27.06   11.09
   0 -10  22   25.13   20.66
   0 -10 -22   31.01   10.45
   0 -10 -22   79.00   20.50
   0  10  23   -4.09    7.82
   0 -10  23   -9.15   15.88
   0 -10 -23    6.64   16.14
   0 -10 -23   -0.98    7.61
   0 -10  24  311.20   30.33
   0  10  24  224.66   25.80
   0 -10 -24  217.15   24.41
   0 -10 -24  292.11   29.50
   0  10  25   34.98   10.62
   0 -10  25   15.16   22.23
   0 -10 -25   25.55    9.50
   0 -10 -25   25.18   21.99
   0 -10  26   12.75   21.57
   0  10  26   33.65   10.15
   0 -10 -26   12.96    8.44
   0 -10 -26   17.80   21.02
   0 -10  27  116.16   20.82
   0  10  27  116.08   17.17
   0 -10 -27  129.28   20.75
   0 -10 -27   87.43   14.14
   0  10  28   -6.18    8.11
   0 -10  28   23.29   18.79
   0 -10 -28   20.19   10.36
   0 -10 -28   -2.93    6.15
   0 -10  29    2.65   20.95
   0 -10 -29  -18.09   20.87
   0 -10  30   34.81   14.63
   0 -10 -30   12.57   14.77
   0 -10  31   43.12   19.41
   0 -10 -31   71.89   19.16
   0 -12   0    0.66    9.88
   0  12   0   21.33    9.98
   0  12   1    5.87   10.26
   0 -12   1   13.40    5.20
   0  12  -1    7.26    9.73
   0 -12  -1    5.20   10.01
   0 -12   2    3.90    4.57
   0  12   2    6.68    9.14
   0  12  -2   -7.75    8.41
   0 -12  -2    1.46    8.94
   0 -12   3   17.73    5.45
   0  12   3   10.05   11.41
   0 -12  -3   24.90   11.35
   0  12  -3   17.59   10.31
   0  12   4   54.84   14.46
   0 -12   4   36.18   12.00
   0 -12  -4   52.13   14.25
   0  12  -4   37.15   12.35
   0 -12   5   63.53   13.64
   0  12   5   74.30    9.59
   0  12  -5   69.38    7.83
   0 -12  -5   67.98   16.66
   0 -12   6   -2.48    7.32
   0  12   6   -1.78    5.23
   0 -12  -6    3.92    9.19
   0  12  -6    3.71    4.22
   0 -12   7  413.02   22.25
   0  12   7  407.04   27.24
   0  12  -7  432.21   35.36
   0 -12  -7  416.96   26.33
   0  12   8  497.52   51.63
   0 -12   8  479.31   38.99
   0 -12  -8  492.69   31.34
   0  12  -8  504.35   39.94
   0 -12   9  419.01   32.68
   0  12   9  403.13   46.34
   0 -12  -9  424.54   27.59
   0  12  -9  418.34   33.42
   0  12  10    9.80   11.59
   0 -12  10   14.31    7.19
   0 -12  10   21.75    6.75
   0  12 -10    7.68    4.25
   0 -12 -10    1.82   10.79
   0 -12  11   12.70   11.00
   0  12  11    2.82    5.75
   0 -12  11    4.53    6.05
   0 -12 -11   -1.54    9.47
   0  12 -11   -0.76    6.59
   0 -12  12  193.38   17.80
   0  12  12  233.94   17.31
   0 -12  12  199.97   16.76
   0 -12 -12  226.41   26.92
   0  12 -12  183.95   18.54
   0 -12  13   26.46   15.81
   0  12  13   27.22   13.76
   0 -12  13   27.86    7.30
   0 -12 -13   25.27   12.72
   0  12 -13   17.71    7.99
   0  12  14  367.91   40.99
   0 -12  14  391.25   29.47
   0 -12  14  344.51   23.11
   0 -12 -14  326.99   23.52
   0  12 -14  350.70   25.02
   0 -12  15  186.88   32.60
   0  12  15  179.02   15.85
   0 -12  15  165.80   13.80
   0  12 -15  176.02   14.84
   0 -12 -15  190.33   14.76
   0 -12  16    4.22    7.85
   0 -12  16   10.58    8.10
   0  12  16   33.63   11.77
   0  12 -16   17.81    7.89
   0 -12 -16    6.54   10.66
   0 -12  17    4.79    4.89
   0 -12  17   14.87   14.52
   0  12  17   14.21   10.99
   0  12 -17    9.36    4.81
   0 -12 -17    5.03   10.26
   0 -12  18  337.78   26.21
   0 -12  18  248.74   19.87
   0  12  18  294.84   32.88
   0 -12 -18  253.63   18.76
   0 -12 -18  307.23   24.80
   0  12 -18  231.42   14.71
   0  12  19   -9.82    9.19
   0 -12  19   -0.20    3.06
   0 -12  19  -10.27   13.50
   0 -12 -19   -0.97    8.37
   0 -12 -19   -3.98   12.35
   0  12 -19    3.31    4.30
   0 -12  20  237.79   20.64
   0 -12  20  140.21    9.36
   0  12  20  202.21   23.70
   0  12  20  194.49   24.08
   0 -12 -20  166.63   22.04
   0 -12 -20  171.46   18.76
   0  12 -20  129.91    8.11
   0  12  21    8.80   10.72
   0 -12  21   12.26   17.14
   0 -12 -21    7.62   10.40
   0 -12 -21    6.36   16.20
   0 -12  22   55.76   29.50
   0  12  22  102.08   17.83
   0 -12 -22   74.05   15.93
   0 -12 -22   76.21   27.03
   0  12  23   -1.95    9.11
   0 -12  23   -5.24    8.94
   0 -12 -23   14.59    8.20
   0 -12 -23   -6.46    8.83
   0 -12  24   25.20   18.36
   0  12  24   12.14   10.13
   0 -12 -24    6.38    5.31
   0 -12 -24   17.20   16.94
   0  12  25    4.74    8.52
   0 -12  25  -17.15   16.63
   0 -12 -25   -7.15    7.90
   0 -12 -25   19.91   15.72
   0 -12  26    2.73    9.89
   0  12  26    2.62    8.96
   0 -12 -26    1.32    8.09
   0 -12 -26   -2.26    9.18
   0  12  27   43.02   13.45
   0 -12  27   28.45   25.56
   0 -12 -27   23.66   10.97
   0 -12 -27   21.46   24.75
   0 -12  28  147.33   46.33
   0  12  28  184.58   25.11
   0 -12 -28  151.35   43.89
   0 -12 -28  134.04   19.90
   0 -12  29    3.53   13.27
   0  12  29   12.05   11.77
   0 -12 -29   23.03   12.57
   0 -12  30   -4.46   23.87
   0 -12 -30   20.82   22.70
   0 -14   0  407.11   28.14
   0  14   0  467.09   28.66
   0  14   1   47.09    9.05
   0 -14   1   50.45    8.45
   0 -14  -1   41.10    8.69
   0  14  -1   51.82    8.60
   0  14   2   16.69    6.92
   0 -14   2    0.77   11.27
   0 -14  -2   14.67    6.64
   0  14  -2   15.43    6.45
   0 -14   3  286.43   33.58
   0  14   3  301.99   22.77
   0 -14  -3  287.16   22.13
   0  14  -3  296.50   21.15
   0 -14   4    1.95    9.68
   0  14   4   -3.69    6.31
   0 -14  -4    9.77    6.26
   0  14  -4   -9.70    5.63
   0  14   5  326.74   27.62
   0 -14   5  335.09   37.67
   0  14  -5  367.90   25.20
   0 -14  -5  375.14   27.58
   0 -14   6  943.65   59.90
   0  14   6  978.70  100.27
   0 -14  -6  945.55   66.57
   0  14  -6 1010.78   89.52
   0 -14   7  461.08   44.83
   0  14   7  483.37   58.96
   0 -14  -7  498.96   34.33
   0  14  -7  481.61   47.72
   0  14   8  119.09   28.28
   0 -14  -8  145.86   27.20
   0  14  -8  175.57   22.27
   0  14   9  191.67   32.84
   0 -14   9  195.31   22.69
   0  14  -9  205.70   14.85
   0 -14  -9  204.47   30.83
   0  14  10   57.37   10.19
   0 -14  10    5.38    9.45
   0 -14  10   76.28   11.73
   0 -14 -10   64.23   16.83
   0  14 -10   68.11   12.70
   0 -14  11    4.64    7.76
   0 -14  11  -14.00    7.02
   0  14  11  -13.26    7.12
   0 -14 -11    6.88   11.70
   0  14 -11   -2.44    8.45
   0 -14  12   62.54   19.70
   0 -14  12   66.03    6.71
   0  14  12   75.02   20.64
   0 -14 -12   83.72   19.03
   0  14 -12   41.52   12.72
   0  14  13   18.04   14.91
   0 -14  13   16.59    8.13
   0 -14  13   24.17    8.11
   0  14 -13    6.82    8.86
   0 -14 -13   20.42    7.50
   0 -14  14   45.03   16.93
   0  14  14   22.63   14.84
   0 -14  14   19.17    4.67
   0 -14 -14   20.49    7.71
   0  14 -14   19.75    8.79
   0  14  15  289.78   24.83
   0 -14  15  280.88   26.60
   0 -14  15  290.04   23.11
   0  14 -15  283.16   24.15
   0 -14 -15  318.93   37.14
   0  14  16    9.15    6.42
   0 -14  16    9.40   13.68
   0 -14  16    1.65    6.03
   0  14 -16   -2.89    6.07
   0  14  17   11.53   12.78
   0 -14  17    7.81    9.45
   0 -14  17    0.31    9.43
   0  14 -17   10.99    6.35
   0 -14 -17   15.12   12.01
   0  14  18  459.82   53.52
   0 -14  18  476.34   65.36
   0 -14  18  465.69   31.63
   0 -14 -18  470.20   32.44
   0  14 -18  428.43   38.15
   0  14  19   57.68   10.33
   0 -14  19   64.66    8.07
   0 -14  19   39.93   13.45
   0 -14 -19   39.70   11.69
   0 -14 -19   36.79   16.55
   0  14 -19   51.63    7.48
   0 -14  20   26.21    7.86
   0  14  20   13.33   14.73
   0 -14  20   12.33   20.17
   0 -14 -20   25.83   17.27
   0  14 -20   28.06    7.55
   0 -14 -20   31.69   13.31
   0 -14  21   63.68   23.49
   0 -14  21   50.37    5.27
   0  14  21   51.29   16.26
   0  14 -21   20.19    7.41
   0 -14 -21   61.34   20.38
   0 -14 -21   50.00   14.98
   0 -14  22    2.87    9.35
   0 -14  22   -0.71    3.36
   0  14  22   12.82    6.17
   0 -14 -22    0.10    5.59
   0 -14 -22   13.15    8.00
   0  14  23   47.24   15.71
   0 -14  23   51.39   24.68
   0 -14 -23   54.29   21.67
   0 -14 -23   21.68   14.03
   0 -14  24   11.88    9.85
   0  14  24    0.42   11.03
   0 -14 -24    5.54    8.72
   0 -14 -24   -2.30   10.15
   0 -14  25   20.32   19.42
   0  14  25   -3.04   11.45
   0 -14 -25    5.73    9.71
   0 -14 -25   15.60   10.29
   0  14  26   -6.68   10.45
   0 -14  26   -5.90   19.26
   0 -14 -26    3.36    9.75
   0 -14 -26  -13.01   16.73
   0  14  27    2.30    6.01
   0 -14  27    7.65   11.56
   0 -14 -27    6.67   10.33
   0 -14 -27    1.23    5.41
   0  14  28   44.69   21.82
   0 -14  28   90.11   37.56
   0 -14 -28  106.75   19.35
   0 -14 -28   89.48   17.45
   0 -14  29   62.18   26.42
   0  14  29    9.89    8.86
   0 -14 -29   30.20   11.17
   0 -14 -29    7.18   23.73
   0  16   0  505.62   60.23
   0 -16   0  504.55   57.43
   0 -16   1   24.75   14.83
   0  16   1   20.74   16.45
   0  16  -1   26.16   15.56
   0 -16  -1   31.76   15.63
   0  16   2   13.69   14.60
   0 -16   2   10.62   13.15
   0  16  -2    4.74   13.75
   0 -16  -2   32.15   13.80
   0 -16   3  208.64   33.83
   0  16   3  247.62   39.32
   0 -16  -3  283.24   36.97
   0  16  -3  240.48   36.18
   0  16   4   29.42   15.40
   0 -16   4    9.03    7.15
   0 -16  -4   -3.90   14.57
   0  16  -4   12.26   13.27
   0  16   5  228.25   40.91
   0 -16   5  228.01   19.55
   0 -16  -5  217.22   37.64
   0  16  -5  259.32   34.88
   0 -16   6  237.79   31.15
   0  16   6  251.15   39.87
   0  16  -6  200.60   33.06
   0 -16  -6  220.68   38.10
   0 -16   7   21.99   13.50
   0  16   7   20.64   18.47
   0  16  -7   49.96   14.49
   0 -16  -7   25.74   17.48
   0  16   8   52.99   21.25
   0 -16   8   53.58   15.37
   0 -16  -8   56.69   19.98
   0  16  -8   56.52    9.28
   0 -16   9   98.00   10.64
   0  16   9  103.93   15.44
   0  16  -9   93.81   20.07
   0 -16  -9  131.63   24.92
   0  16  10  176.45   21.11
   0 -16  10  188.21   24.33
   0  16 -10  185.93   26.78
   0 -16 -10  234.89   34.03
   0 -16  11   32.08   11.44
   0 -16  11    0.24    8.87
   0  16  11   39.90   18.11
   0 -16 -11   37.00    9.32
   0  16 -11   44.05   12.19
   0  16  12   29.14   22.07
   0 -16  12   90.69   11.81
   0 -16  12   43.18    7.64
   0  16 -12   56.07    8.16
   0 -16 -12   72.55   11.27
   0 -16  13  173.06   21.75
   0 -16  13  185.01   33.12
   0  16  13  186.67   34.64
   0 -16 -13  178.19   18.99
   0  16 -13  193.45   23.24
   0 -16  14    5.51    8.07
   0 -16  14   -9.82    7.33
   0  16  14    5.75   13.33
   0  16 -14   -6.11    8.09
   0 -16 -14    1.07   12.33
   0 -16  15   35.16   21.85
   0 -16  15   66.10   11.80
   0  16  15   48.83   11.84
   0  16 -15   59.15   12.58
   0 -16 -15   63.29   19.24
   0 -16  16   53.25   12.30
   0  16  16   50.82   20.90
   0 -16  16   62.98   11.55
   0 -16 -16   52.90   19.19
   0  16 -16   57.91   11.63
   0 -16  17   15.67   15.50
   0  16  17    8.48   13.41
   0 -16  17    3.29    7.51
   0 -16 -17   11.42    6.80
   0  16 -17   -0.69    7.09
   0 -16  18  131.76   19.37
   0  16  18  172.33   28.59
   0 -16  18  135.38   16.42
   0 -16 -18  170.50   15.54
   0  16 -18  111.99   14.95
   0 -16  19   13.16   17.95
   0 -16  19    4.81    7.61
   0  16  19   23.33    8.21
   0  16 -19   11.93    6.92
   0 -16 -19   26.53   13.30
   0 -16  20   63.39    9.99
   0  16  20   55.83   20.68
   0 -16  20   52.05   14.83
   0  16 -20   64.76    8.84
   0 -16 -20   44.78   18.61
   0 -16 -20   63.01   12.00
   0 -16  21    1.74   16.92
   0  16  21   -7.58   12.44
   0 -16  21    1.39    5.13
   0 -16 -21    6.33   11.32
   0 -16 -21    4.96    7.57
   0  16 -21    4.93    6.63
   0 -16  22    4.32    5.65
   0  16  22    2.68    6.56
   0 -16  22  -13.09   16.66
   0  16 -22   -3.74    3.71
   0 -16 -22    3.81    5.98
   0 -16 -22  -10.45   13.62
   0 -16  23   82.01   14.84
   0  16  23   28.01   18.96
   0 -16 -23   42.25   16.55
   0 -16 -23   28.06   12.60
   0  16  24   21.39   16.49
   0 -16  24   23.59   24.19
   0 -16 -24   25.87   20.59
   0 -16 -24   38.45   14.98
   0  16  25   15.29    7.26
   0 -16  25   -5.98   20.15
   0 -16 -25    2.86   16.55
   0 -16 -25   -2.45    6.57
   0 -16  26   -2.59   11.41
   0  16  26   -3.84   13.03
   0 -16 -26   27.69   11.38
   0 -16 -26    0.80    9.61
   0  16  27    4.58   12.70
   0 -16  27   11.95   21.40
   0 -16 -27   -0.13   17.91
   0 -16 -27    5.62   11.25
   0 -16  28    6.32   14.11
   0  16  28   15.79   14.63
   0 -16 -28   18.82   12.26
   0 -16 -28   14.06   21.33
   0  18   0   10.36   16.26
   0 -18   0   20.11    8.52
   0  18   1   10.30   14.03
   0 -18   1    0.81    6.95
   0  18  -1   16.13   13.68
   0 -18  -1    1.65    7.32
   0 -18   2   53.07   11.04
   0  18   2   48.66   22.49
   0 -18  -2   66.89   11.86
   0  18  -2   46.86   21.20
   0 -18   3    3.38    8.16
   0  18   3   21.58   16.77
   0  18  -3   32.51   15.35
   0 -18  -3   11.35   15.85
   0  18   4   43.15   24.66
   0 -18   4   40.15   20.35
   0 -18  -4   32.71   22.97
   0  18  -4   77.72   12.47
   0  18   5  105.46   18.96
   0 -18   5  139.16   27.71
   0  18  -5  160.28   17.08
   0 -18  -5  181.95   32.40
   0  18   6   17.64   10.97
   0 -18   6   22.51   15.33
   0  18  -6   16.20    9.04
   0 -18  -6   63.18   10.37
   0  18   7    3.76    7.88
   0 -18   7   -5.23   10.87
   0 -18  -7   10.48    7.30
   0  18  -7   -3.78    6.33
   0 -18   8   13.78    6.54
   0  18   8    4.79    8.81
   0 -18  -8    6.88    8.31
   0  18  -8   -0.90   12.94
   0  18   9  101.17   15.29
   0 -18   9   96.60   19.58
   0  18  -9   88.47   21.37
   0 -18  -9   81.39   14.52
   0  18  10   -9.80   14.97
   0 -18  10   -8.66   10.36
   0 -18 -10   -0.63    7.76
   0  18 -10   -3.28   10.99
   0  18  11   15.00   18.54
   0 -18  11   27.68   12.51
   0 -18  11    9.14    8.51
   0  18 -11   39.35    7.25
   0 -18 -11   11.48    9.63
   0 -18  12   17.08    6.36
   0  18  12    6.40   16.73
   0  18 -12    7.23   11.94
   0 -18 -12    7.64   15.92
   0 -18  13  182.94   34.92
   0 -18  13  238.72   27.99
   0  18  13  264.96   41.29
   0 -18 -13  154.37   37.82
   0  18 -13  248.67   28.94
   0  18  14   46.06   12.75
   0 -18  14   58.73   15.14
   0 -18  14  100.06   11.45
   0  18 -14   30.13   14.84
   0 -18 -14   40.11   21.55
   0 -18  15    5.75   12.35
   0 -18  15   -4.43    8.20
   0  18  15    2.61    7.46
   0  18 -15    1.57    8.42
   0 -18 -15    1.61   12.58
   0 -18  16    5.35   15.42
   0 -18  16   10.80    9.18
   0  18  16    0.13   15.70
   0 -18 -16   16.86    8.11
   0  18 -16   11.24    9.42
   0  18  17   -1.33   14.53
   0 -18  17   -3.52    7.99
   0 -18  17   11.69    8.35
   0  18 -17    7.12    4.55
   0 -18 -17    9.00    7.39
   0 -18  18   15.15    8.66
   0 -18  18   15.16   16.55
   0  18  18    3.73    8.48
   0 -18 -18   16.30   14.20
   0  18 -18    3.48    8.10
   0 -18  19   32.79   11.72
   0  18  19   30.86   10.10
   0 -18 -19   24.55   16.82
   0  18 -19   14.15    9.01
   0  18  20   38.47   18.92
   0 -18  20   26.46   22.30
   0 -18  20   34.46   10.33
   0  18 -20   16.58    8.96
   0 -18 -20   32.95   17.13
   0 -18  21   44.79   16.68
   0  18  21   57.95   23.70
   0 -18  21  100.16   16.49
   0  18 -21   42.01   10.52
   0 -18 -21   68.91   13.27
   0 -18 -21   84.55   12.19
   0 -18  22    8.27    8.48
   0 -18  22   -6.66   18.86
   0  18  22    3.73    8.16
   0 -18 -22    2.87   13.03
   0 -18 -22    6.87    8.16
   0  18  23   10.73   15.71
   0 -18  23   30.92   20.61
   0 -18 -23   -4.25   13.80
   0 -18 -23   12.21   16.00
   0 -18  24   65.40   17.77
   0  18  24   52.81   23.33
   0 -18 -24   68.94   13.76
   0 -18 -24   25.14   20.95
   0  18  25    7.81    8.56
   0 -18  25   28.86   20.71
   0 -18 -25    9.26   16.62
   0 -18 -25    0.90    7.47
   0  18  26   10.58   14.45
   0 -18  26  -32.67   20.35
   0 -18 -26   -2.48   15.79
   0 -18 -26    0.84   12.29
   0  18  27   34.03   16.14
   0 -18 -27    1.84   13.97
   0 -18 -27    6.28   10.51
   0  20   0   21.83    9.61
   0 -20   0    7.76   16.92
   0  20   1   -5.44    8.25
   0 -20   1    1.54   13.83
   0 -20  -1   12.89    7.99
   0  20  -1    3.90    7.89
   0  20   2   15.96   10.69
   0 -20   2   32.44   17.31
   0 -20  -2   20.38   10.20
   0  20  -2   34.00   10.03
   0 -20   3   63.76   25.38
   0  20   3   83.73   16.13
   0 -20  -3   78.16   15.89
   0  20  -3  129.48   14.87
   0  20   4  110.64   17.70
   0 -20   4  113.47   25.87
   0  20  -4  104.60   15.65
   0 -20  -4  115.95   16.84
   0 -20   5   -2.65   13.16
   0  20   5  -17.03    8.76
   0  20  -5    3.25   13.78
   0 -20  -5   -0.21    8.35
   0 -20   6    6.82    7.46
   0  20   6   27.23    9.29
   0 -20  -6    4.86    8.96
   0  20  -6    0.24   14.20
   0  20   7   69.99   27.87
   0 -20   7   82.52   12.50
   0 -20  -7  102.19   15.35
   0  20  -7   66.29   23.07
   0 -20   8  111.17   18.62
   0  20   8   28.64   25.04
   0 -20  -8   34.32   24.12
   0  20  -8   45.84   19.77
   0 -20   9    2.07   11.34
   0  20   9    2.10   15.68
   0  20  -9   -9.89   11.76
   0 -20  -9   -5.97   14.97
   0 -20  10    4.55   10.68
   0  20  10   -9.75   14.81
   0  20 -10    0.08    6.05
   0 -20 -10  -14.62   14.41
   0 -20  11    6.77    6.42
   0  20  11   11.58   16.86
   0 -20 -11   12.25   16.03
   0  20 -11   15.50   12.67
   0 -20  12   10.31    6.74
   0  20  12    6.12    9.47
   0 -20  12   11.77   11.65
   0 -20 -12    7.47   16.44
   0  20 -12   13.16   12.11
   0 -20  13   11.24   12.12
   0  20  13   14.74    9.68
   0 -20  13    2.05    7.46
   0 -20 -13   24.95   16.89
   0  20 -13   20.45   12.05
   0 -20  14  104.74   20.36
   0 -20  14   62.81   10.12
   0  20  14   72.34   14.71
   0 -20 -14   43.65   13.82
   0  20 -14   66.24    9.98
   0 -20  15   53.30   15.78
   0  20  15   54.58   24.58
   0 -20  15   65.68   11.76
   0  20 -15   56.70   15.93
   0 -20 -15   38.66   13.05
   0 -20  16   44.99   16.09
   0  20  16   33.31   25.46
   0 -20  16   91.55   21.69
   0 -20 -16   78.96   13.86
   0  20 -16   48.57   15.79
   0 -20  17   -4.68    8.49
   0  20  17   15.00   16.28
   0 -20  17   15.36    9.46
   0 -20 -17    0.48   15.15
   0  20 -17    6.03    9.67
   0 -20  18   55.68   15.23
   0  20  18   87.00   14.95
   0 -20  18  124.22   25.17
   0  20 -18   37.04   14.70
   0 -20 -18   36.38   24.13
   0 -20  19    6.08    9.35
   0 -20  19   22.77   16.33
   0  20  19    1.36   15.51
   0  20 -19    0.87    4.68
   0 -20 -19  -10.03   14.35
   0 -20  20   77.23   13.72
   0  20  20   19.80   21.78
   0 -20  20   57.21   13.23
   0  20 -20    7.58   11.00
   0 -20 -20   27.65   11.30
   0 -20  21    1.25   17.67
   0  20  21   -1.68   15.30
   0 -20  21    2.07    9.00
   0 -20 -21    4.89    7.90
   0  20 -21    4.47    6.94
   0 -20  22   -3.66    9.92
   0  20  22    0.07    8.35
   0 -20 -22    3.98   13.62
   0 -20 -22    5.10    7.76
   0  20  23   13.52   17.85
   0 -20  23    2.45   21.81
   0 -20 -23   18.76   16.90
   0 -20 -23   13.27   16.58
   0 -20  24   -1.37   20.49
   0  20  24   11.56   16.59
   0 -20 -24    5.66   15.99
   0 -20 -24    6.26   15.43
   0 -20  25  -16.99   10.93
   0  20  25  -14.93    8.87
   0 -20 -25    1.12    7.71
   0 -20 -25   14.39    8.41
   0 -22   0   24.93   22.07
   0  22   0   30.54   22.55
   0 -22   1   70.34   31.17
   0  22   1   84.39   32.69
   0  22  -1  143.36   32.18
   0 -22  -1   83.59   31.83
   0  22   2  142.86   33.65
   0 -22   2   81.56   31.76
   0  22  -2   90.11   32.57
   0 -22   3   91.62   16.99
   0  22   3   90.98   33.42
   0  22  -3  131.83   31.08
   0 -22   4  206.01   23.87
   0  22   4  229.76   45.94
   0 -22  -4  216.07   45.46
   0  22  -4  143.63   40.68
   0 -22   5   85.95   14.84
   0  22   5   82.82   30.80
   0  22  -5   65.91   26.15
   0 -22   6   29.39   17.07
   0  22   6   32.54   21.06
   0  22  -6   12.82   17.50
   0  22   7   23.57   21.11
   0 -22   7   18.64   16.55
   0  22  -7   20.24    9.59
   0 -22  -7   34.77   20.75
   0 -22   8   23.66   13.62
   0  22   8   -2.80   18.01
   0 -22  -8   10.76   17.60
   0  22  -8    3.34    7.96
   0 -22   9   11.21   13.19
   0  22   9   12.19    9.98
   0 -22  -9  -11.17   17.08
   0  22  -9    5.31    7.86
   0 -22  10   -1.04    6.59
   0  22  10   -1.77    9.18
   0 -22 -10  -12.95   16.21
   0  22 -10    1.09   12.70
   0 -22  11   -5.61   11.41
   0  22  11    9.59    9.15
   0  22 -11   -2.42   12.42
   0 -22 -11    0.70   16.02
   0 -22  12   12.26   19.47
   0  22  12   46.67   15.49
   0 -22 -12   65.82   14.63
   0  22 -12  119.68   19.76
   0  22  13   -4.68   18.39
   0 -22  13   -4.75   12.56
   0 -22 -13   21.64    9.39
   0  22 -13    4.23    6.99
   0 -22  14    9.91   13.09
   0  22  14    1.32   19.77
   0 -22  14   40.11   13.10
   0  22 -14   15.40   13.44
   0 -22 -14    3.22   10.24
   0 -22  15   -9.40    6.39
   0  22  15   13.51   16.06
   0 -22  15   13.82   10.40
   0  22 -15    0.77   10.52
   0 -22  16   33.24   15.91
   0 -22  16   24.01   13.94
   0  22  16   48.31   21.34
   0  22 -16   18.13    7.81
   0 -22 -16   18.26   20.11
   0  22  17    3.34   10.03
   0 -22  17    2.44   11.18
   0 -22  17   20.17   14.25
   0 -22 -17    9.08   17.08
   0  22 -17    5.14   11.04
   0 -22  18   13.82    8.59
   0 -22  18   16.05   11.32
   0  22  18    2.13   10.59
   0  22 -18    7.33   11.11
   0 -22 -18    5.28   17.69
   0 -22  19   -1.92   16.65
   0  22  19   -7.29   18.79
   0 -22  19   13.76   11.60
   0  22 -19   -2.63   10.41
   0 -22 -19   20.64    9.57
   0 -22  20   39.39   18.61
   0 -22  20   89.19   14.53
   0  22  20   17.32   27.27
   0  22 -20   21.47   14.21
   0 -22 -20   75.97   13.80
   0  22  21   26.09   12.08
   0 -22  21   20.21   13.80
   0 -22  21    4.34   21.44
   0 -22 -21   32.75   19.33
   0 -22  22   24.64   16.58
   0  22  22   -8.94    8.87
   0 -22 -22    4.64   14.55
   0  22  23    1.39   20.10
   0 -22 -23    1.32   19.58
   0 -22 -23   25.77    9.77
   0  24   0   45.78   23.03
   0 -24   0   11.66   12.88
   0  24   1  179.30   44.48
   0 -24   1  160.95   24.15
   0  24  -1  192.64   41.96
   0 -24  -1  153.76   25.31
   0 -24   2   50.17   13.58
   0  24   2   58.31   26.44
   0 -24  -2   35.57   14.84
   0  24  -2   43.43   14.00
   0 -24   3   -6.53    8.97
   0  24   3    9.28   18.43
   0  24  -3    4.02    9.26
   0 -24  -3   20.45    9.96
   0  24   4   34.70   13.08
   0 -24   4   41.79   19.91
   0  24  -4   25.03   11.70
   0 -24  -4   25.23   12.53
   0 -24   5   12.39   16.30
   0  24   5    0.85   11.21
   0  24  -5    7.05    9.56
   0 -24  -5   23.33   10.57
   0  24   6   95.88   18.43
   0 -24   6   31.77   26.94
   0  24  -6   72.38   15.92
   0 -24  -6  107.80   18.04
   0  24   7    4.54   11.72
   0 -24   7    0.07   16.65
   0 -24  -7   28.46   11.60
   0  24  -7   15.84   17.91
   0  24   8    8.72   10.26
   0 -24   8   -1.92    7.37
   0  24  -8   -4.04   14.62
   0 -24  -8    2.62    9.85
   0 -24   9   82.64   11.88
   0  24   9    7.55   16.56
   0 -24  -9   47.83   15.77
   0  24  -9   26.53   23.12
   0  24  10  -19.14   10.55
   0 -24  10   18.18   12.94
   0 -24 -10    9.24   10.10
   0  24 -10    5.91   14.21
   0  24  11   24.71   19.41
   0 -24  11   17.48   13.82
   0 -24 -11    1.63   10.24
   0  24 -11   -3.06    7.99
   0  24  12   23.45   26.28
   0 -24  12   45.81   18.33
   0  24 -12   35.67   10.90
   0 -24 -12   35.75   13.80
   0  24  13   14.83   24.02
   0 -24  13   26.88    9.31
   0  24 -13   29.56   16.99
   0  24  14    2.97   18.91
   0 -24  14   -5.35   12.65
   0  24 -14   13.19   12.92
   0 -24 -14    7.40   17.27
   0 -24  15    2.06   13.48
   0 -24  15   15.88   12.15
   0  24  15   15.29   11.66
   0  24 -15    5.73   13.75
   0  24  16  -10.52    9.67
   0 -24  16  -13.26    6.07
   0 -24  16   12.82    6.31
   0 -24 -16   12.51   16.07
   0  24 -16    8.91   11.39
   0  24  17    4.51   11.56
   0 -24  17   10.38   13.34
   0 -24  17    4.44   13.86
   0  24 -17    1.81   12.91
   0 -24 -17   21.46   10.50
   0 -24  18   19.13    8.39
   0  24  18   19.19   21.22
   0 -24  18    1.86   13.76
   0 -24 -18   -7.11   10.78
   0  24 -18   11.44   12.74
   0 -24  19    6.42   11.14
   0  24  19   -2.84   18.23
   0 -24  19    2.26   13.76
   0 -24 -19    4.41    9.11
   0  24 -19   -8.37   10.66
   0 -24  20    1.51   13.93
   0  24  20   -5.45   10.82
   0 -24  20   -2.91   15.47
   0 -24 -20  -12.39   17.49
   0  24 -20   -5.19   10.55
   0 -26   0   32.91   19.68
   0  26   0    5.20   11.48
   0 -26   1    5.17   17.52
   0  26   1   13.03   10.40
   0 -26  -1   -2.55   17.99
   0  26  -1   -1.91   10.13
   0 -26   2   10.17   17.91
   0  26   2   -2.61   10.78
   0 -26  -2   19.14   19.02
   0  26  -2    9.85   10.30
   0 -26   3   12.95   18.46
   0  26   3   12.95   11.60
   0  26  -3    2.55   19.73
   0  26   4    7.08   10.44
   0 -26   4   -9.74   15.54
   0 -26  -4   -6.39   10.13
   0  26  -4    0.78   16.97
   0 -26   5    8.03   14.83
   0  26   5    1.85   10.16
   0  26  -5  -16.77   16.33
   0 -26  -5    1.33    9.92
   0 -26   6    5.20    9.68
   0  26   6  -14.01   22.17
   0  26  -6   48.49   18.79
   0 -26   7   11.76   10.05
   0  26   7   -1.88   23.68
   0  26  -7   37.74   19.14
   0 -26   8   32.61   16.90
   0  26   8  -10.16   23.21
   0  26  -8    0.46   18.62
   0 -26   9   44.34   22.59
   0  26  -9   50.51   14.53
   0  26  10   31.03   30.72
   0 -26  10   35.67   22.38
   0  26 -10   43.33   13.23
   0 -26 -10   45.18   29.22
   0 -26  11    1.08   18.95
   0  26  11   21.43   27.22
   0 -26 -11    0.74   25.48
   0  26 -11   71.36   19.89
   0 -26  12   27.93   10.03
   0  26 -12    4.85   18.60
   0  26  13   -5.16   12.42
   0 -26  13   34.64   14.84
   0  26 -13   -1.72   15.57
   0 -26  14   21.74   14.90
   0  26  14    3.90   12.42
   0  26 -14    7.90    8.53
   0 -26 -14   10.71   21.13
   0  26  15   -1.53   11.95
   0 -26  15   21.40    7.76
   0 -26  15   -6.84   11.18
   0  26 -15   -4.93    8.13
   0 -26 -15   14.87   10.82
   0 -26  16    1.40    6.35
   0 -26  16   21.25   13.83
   0  26  16   13.52   21.95
   0  26 -16   11.98   14.14
   0 -26 -16    1.78   11.13
   0 -26  17   11.24   14.28
   0 -26  17   18.86   12.09
   0 -26 -17  -10.19   11.18
   0  26 -17   11.93   14.06
   0  28   0   13.61   21.61
   0 -28   0    4.54   20.75
   0  28   1    7.15   20.88
   0 -28   1   -0.69   10.96
   0 -28  -1   15.86   19.96
   0  28  -1   12.84   20.36
   0 -28   2   30.27   13.17
   0  28   2    4.60   26.33
   0 -28  -2   39.30   25.84
   0  28  -2   22.81   25.30
   0  28   3   -2.89   23.01
   0 -28   3   13.29   10.75
   0  28  -3    8.14   21.27
   0 -28   4    0.83    9.35
   0  28   4   -7.12   20.66
   0  28  -4   13.66   18.51
   0  28   5   -5.19   24.34
   0 -28   5   16.80   11.02
   0  28  -5   22.35   21.47
   0 -28   6   29.98   19.87
   0  28  -6   11.20   12.11
   0 -28   7   -3.90   16.44
   0  28  -7   -2.86   10.19
   0 -28   8   24.54   19.13
   0  28  -8    5.65   11.10
   0  28   9    6.60   14.03
   0 -28   9   57.61   19.16
   0  28  -9  -27.64   20.50
   0 -28  -9    2.91   24.52
   0  28  10   39.13   18.16
   0 -28  10   40.75   12.99
   0 -28 -10   41.78   30.76
   0  28 -10   27.78   24.85
   0 -28  11   11.18    9.03
   0  28  11   -9.88   12.88
   0  28 -11    7.74   17.04
   0 -28 -11   -4.92   12.04
   0  28  12   31.99   20.54
   0 -28  12   76.66   25.25
   0 -28 -12   66.60   19.91
   0  28 -12   21.58   26.94
   0 -28  13   35.18   16.69
   0  28  13  -12.58   14.07
   0 -28 -13   14.91   13.36
   0  28 -13    2.69    9.89
   0  30   0   17.00   15.49
   0 -30   0   21.25   14.53
   0  30   1   -2.84   12.53
   0 -30   1    6.15   11.80
   0 -30  -1    4.29   12.04
   0  30  -1    2.61   12.11
   0  30   2   -6.71   12.71
   0  30  -2   19.93   12.05
   0 -30  -2   -7.04   11.97
   0 -30   3   -4.51   19.87
   0  30   3   -1.32   12.61
   0 -30  -3   14.56   12.32
   0  30  -3    0.77   12.14
   0  30   4   10.58   13.27
   0 -30   4    5.37   19.66
   0  30  -4   -3.32   12.23
   0 -30  -4   11.98   12.92
   0  30   5  -10.02   14.11
   0 -30   5   27.66   22.13
   0 -30  -5    8.37   14.24
   0  30  -5   24.26   12.47
   0 -30   6    7.02   22.51
   0 -30  -6  -21.06   14.39
   1  -1 -33   17.95   27.64
   1   1 -33   22.63   27.66
   1   1 -32    4.11   12.98
   1  -1 -32   12.15   22.81
   1  -1 -31  178.36   26.79
   1   1 -31  119.48   26.99
   1  -1 -30   30.96   13.93
   1   1 -30   13.83   14.07
   1  -1 -29  106.34   38.26
   1   1 -29  104.64   37.71
   1   1 -28    8.37   21.53
   1  -1 -28   22.90   22.00
   1  -1 -27   26.19   19.21
   1   1 -27   -6.98   18.95
   1   1 -26   30.42   10.85
   1  -1 -26    6.54   19.87
  -1  -1  26    4.76   10.09
   1  -1 -25  449.70   41.06
   1   1 -25  465.44   40.49
  -1  -1  25  397.62   37.92
   1  -1 -24   23.28    9.85
   1   1 -24    5.09    9.52
  -1  -1  24    7.06   16.19
   1   1 -23   25.34   10.72
   1  -1 -23   37.00   20.19
  -1  -1  23   39.69   17.73
   1   1 -22  123.65   29.50
   1  -1 -22  162.62   30.26
  -1  -1  22  107.47   27.62
   1   1 -21  191.35   32.04
   1  -1 -21  118.12   31.70
  -1  -1  21  178.18   17.50
   1   1 -20   31.08   15.91
   1  -1 -20   16.10   15.99
  -1   1  20   27.38    8.45
  -1  -1  20   19.52    8.42
   1   1 -19  367.02   46.02
   1  -1 -19  338.44   27.96
  -1   1  19  383.45   26.91
  -1  -1  19  394.32   44.31
   1  -1 -18   91.09   12.23
   1   1 -18  114.94   11.65
  -1   1  18   62.45   11.60
  -1  -1  18   98.17   19.69
   1  -1 -17  254.20    8.49
   1   1 -17  284.85   20.17
   1  -1 -17  285.68   33.86
  -1  -1  17  316.14   18.99
  -1   1  17  252.10    8.53
  -1   1  17  293.32   31.88
   1   1 -16  132.42   11.65
   1  -1 -16  113.39    5.35
   1  -1 -16  152.91   20.61
  -1   1  16  140.87   19.70
  -1  -1  16  137.30   11.20
  -1   1  16  115.41    5.42
   1  -1 -15   34.99    3.41
   1   1 -15   44.44    6.95
   1  -1 -15   34.77   12.84
  -1   1  15   30.24    3.43
  -1   1  15   80.72   12.16
  -1  -1  15   43.02   11.88
   1   1 -14   52.79    9.07
   1  -1 -14   71.79    8.88
   1  -1 -14   83.30    3.57
  -1   1  14   77.32   14.97
  -1  -1  14   76.66   14.63
  -1   1  14   81.34    5.14
   1  -1 -13 1320.30   75.28
   1   1 -13 1323.31   98.20
   1  -1 -13 1227.33   57.42
  -1   1  13 1284.52   60.41
  -1  -1  13 1314.71   97.02
  -1   1  13 1319.82   74.16
   1   1 -12  -12.43    8.55
   1  -1 -12   -2.09    8.45
   1  -1 -12   10.75    2.99
  -1   1  12    7.19    3.28
  -1   1  12    2.42    4.51
  -1  -1  12   10.01    4.57
   1  -1 -11 1489.18  106.27
   1   1 -11 1509.10  105.86
   1  -1 -11 1429.97   70.28
  -1   1  11 1443.79   66.60
  -1   1  11 1373.17   77.61
  -1  -1  11 1497.67  105.30
   1  -1 -10    7.86    2.35
   1   1 -10   -4.93    7.96
   1  -1 -10    6.33    8.14
  -1  -1  10    9.42    7.74
  -1   1  10    7.55    4.22
  -1   1  10    5.33    2.73
   1  -1  -9  495.24   24.09
   1   1  -9  504.21   37.12
   1  -1  -9  480.56   20.99
  -1   1   9  522.40   23.91
  -1  -1   9  488.91   23.53
  -1   1   9  482.56   23.15
   1  -1  -8  201.03   11.55
   1  -1  -8  198.31   10.83
   1   1  -8  180.10   11.45
  -1  -1   8  187.19   19.24
  -1   1   8  194.04   11.38
  -1   1   8  222.74   12.00
   1   1  -7   16.00    4.65
   1  -1  -7   15.42    3.32
   1  -1  -7   13.80    8.58
  -1   1   7    9.25    8.32
  -1  -1   7    9.31    4.50
  -1  -1   7   27.30    1.72
  -1   1   7   10.16    5.16
   1  -1  -6  223.55   10.66
   1   1  -6  215.94   10.59
   1  -1  -6  224.38    9.03
  -1   1   6  226.45   10.58
  -1   1   6  235.66    9.52
  -1  -1   6  247.95   17.95
  -1  -1   6  173.17    4.95
   1  -1  -5  378.89   13.64
   1   1  -5  392.03   22.34
   1  -1  -5  395.14   22.51
  -1   1   5  351.18   13.40
  -1  -1   5  357.78   13.94
  -1  -1   5  297.13    8.38
  -1   1   5  358.99   13.87
   1  -1  -4   65.01    2.87
   1   1  -4   60.43    8.67
   1  -1  -4   60.58    8.10
  -1   1   4   52.79    4.23
  -1  -1   4   65.98    4.40
  -1   1   4   73.34    5.17
  -1  -1   4   64.27    2.27
   1  -1   4   52.09    2.91
   1   1   4   40.15    4.55
   1  -1   4   51.14    7.23
  -1   1  -4   38.27    4.06
  -1  -1  -4   52.88    8.21
  -1   1  -4   51.64    3.99
  -1  -1  -4   31.99    4.79
   1   1   5 1429.76   73.67
   1  -1   5 1291.72   62.28
  -1   1  -5 1215.86   50.60
  -1   1  -5 1303.44   61.90
  -1  -1  -5 1302.89   64.68
  -1  -1  -5 1471.69   69.33
   1  -1   6   77.95   11.32
   1   1   6   73.14    5.59
  -1  -1  -6   59.60    7.16
  -1  -1  -6   79.42    6.26
  -1   1  -6   85.60   11.21
  -1   1  -6   79.54    4.46
   1  -1   7 3307.77  289.11
   1   1   7 3817.02  274.49
   1   1   7 3435.13  267.91
  -1   1  -7 3260.31  227.51
  -1  -1  -7 3440.09  305.44
  -1   1  -7 3888.80  268.94
  -1   1  -7 3382.74  293.72
  -1  -1  -7 3795.33  278.07
   1  -1   8  397.66   19.55
   1   1   8  382.70   20.28
   1   1   8  439.45   16.68
  -1   1  -8  443.64   14.21
  -1   1  -8  350.35   11.98
  -1  -1  -8  422.27   17.39
  -1   1  -8  429.73   30.27
  -1  -1  -8  428.36   20.88
   1  -1   9   39.32   10.06
   1   1   9   36.38    5.41
   1   1   9   46.84    5.76
  -1  -1  -9   33.44    5.70
  -1   1  -9   29.18    3.64
  -1  -1  -9   49.39    5.90
  -1   1  -9   35.43    5.47
  -1   1  -9   33.30    2.59
   1   1  10   91.15    5.02
   1  -1  10   78.28   12.99
   1   1  10   77.39    7.86
  -1  -1 -10  126.04   14.42
  -1   1 -10   94.40    7.61
  -1   1 -10   95.45    4.67
  -1   1 -10   77.74    3.27
  -1  -1 -10   85.61    7.55
   1  -1  11   23.74    9.43
   1   1  11   17.73    5.62
   1   1  11   21.99    4.40
  -1   1 -11   31.99    2.27
  -1  -1 -11   20.81    5.68
  -1   1 -11   39.06    5.35
  -1  -1 -11   21.16    4.79
   1   1  12   23.84    2.82
   1  -1  12   42.80    5.42
   1   1  12   34.22    5.72
  -1   1 -12   48.92    5.59
  -1   1 -12   23.25    1.43
  -1   1 -12   27.86    1.72
  -1  -1 -12   27.13    5.91
  -1  -1 -12   29.02    4.65
   1  -1  13   45.28    6.77
   1   1  13   50.79    7.05
  -1   1 -13   39.69    6.81
  -1  -1 -13   55.19   13.06
  -1  -1 -13   52.30    5.16
   1  -1  14  183.30   19.91
   1   1  14  139.83   12.11
  -1  -1 -14  151.63   21.34
  -1   1 -14  164.97   21.09
  -1  -1 -14  152.15    8.46
   1   1  15  689.30   40.95
   1  -1  15  725.59   58.19
  -1  -1 -15  698.98   41.86
  -1  -1 -15  690.73   29.42
  -1   1 -15  713.30   60.19
   1   1  16   33.03    7.39
   1  -1  16   25.94   12.79
  -1  -1 -16   28.27    3.87
  -1  -1 -16   34.12    7.88
   1  -1  17   18.65    6.60
  -1  -1 -17   15.57    2.93
  -1  -1 -17   20.73   12.79
  -1   1 -17    5.56   12.86
   1  -1  18   86.27   10.38
  -1  -1 -18   82.42   20.25
  -1  -1 -18   69.87    3.04
  -1  -1 -18   78.04    3.07
  -1   1 -18  107.50   19.77
   1  -1  19  270.07   35.50
  -1  -1 -19  217.36   37.71
  -1   1 -19  264.71   22.07
   1  -1  20   -7.43   12.01
  -1  -1 -20   -3.81    7.34
  -1   1 -20    1.11    7.13
   1  -1  21  359.84   51.49
  -1  -1 -21  423.24   34.15
  -1   1 -21  435.68   34.15
   1  -1  22   61.68   11.39
  -1  -1 -22   45.42   22.14
  -1   1 -22   48.14   22.04
   1  -1  23  104.29   15.78
  -1   1 -23  137.18   30.09
   1  -1  24   16.35    9.26
  -1   1 -24   13.06   17.62
  -1  -1 -24   11.94   18.20
  -1   1 -25   52.29   15.60
  -1  -1 -25  102.09   16.09
  -1   1 -26   -2.13    9.18
  -1  -1 -26    4.99    9.35
  -1  -1 -27   38.41   13.50
  -1   1 -27   19.55   12.79
  -1   1 -28    0.63   17.91
  -1  -1 -28   -5.21   18.32
  -1  -1 -29   88.50   31.46
  -1   1 -29   41.62   31.06
  -1  -1 -30    4.15   20.70
  -1   1 -30    5.26   20.46
  -1   1 -31   47.16   27.59
  -1  -1 -31   23.15   15.22
  -1   1 -32    0.07   11.84
  -1  -1 -32    3.70   12.07
  -1   1 -33   19.38   15.09
  -1  -1 -33    8.41   27.45
   1   3 -33   -0.50   13.37
   1  -3 -33  -30.28   24.79
   1   3 -32   16.40   14.42
   1  -3 -32   36.02   26.77
   1  -3 -31   13.44   22.48
   1   3 -31    1.92   21.96
   1   3 -30   25.55   23.12
   1  -3 -30   11.79   13.44
  -1  -3  30   21.08   12.32
   1   3 -29   26.50   24.57
   1  -3 -29   20.01   14.53
  -1  -3  29   35.95   13.22
   1  -3 -28   -2.27   21.05
   1   3 -28   -0.63   20.26
  -1  -3  28   25.45   18.57
   1   3 -27   65.46   30.12
   1  -3 -27   69.57   30.97
  -1  -3  27   83.13   27.68
   1   3 -26   36.20   12.89
   1  -3 -26   39.66   23.80
  -1  -3  26   44.86   12.15
   1   3 -25   43.28   14.46
   1  -3 -25   77.12   15.12
  -1  -3  25   79.01   13.69
   1   3 -24    0.56    8.53
   1  -3 -24   13.15    8.86
  -1  -3  24   -8.10   14.93
   1  -3 -23  449.35   37.98
   1   3 -23  426.88   37.89
  -1  -3  23  450.11   57.70
   1   3 -22  350.09   27.86
   1  -3 -22  373.29   47.86
   1  -3 -22  308.77   10.85
  -1  -3  22  339.55   26.70
  -1   3  22  267.66   11.13
   1   3 -21   32.51   17.07
   1  -3 -21   19.45   17.78
   1  -3 -21   26.08    3.28
  -1  -3  21   15.98    9.07
  -1   3  21   40.91    5.20
   1   3 -20   52.38   18.34
   1  -3 -20   37.77   10.78
   1  -3 -20   45.39    4.20
  -1   3  20   46.33    6.39
  -1  -3  20   74.43   17.78
   1  -3 -19  487.41   21.16
   1  -3 -19  517.40   37.82
   1   3 -19  540.73   57.16
  -1  -3  19  567.95   57.32
  -1   3  19  537.99   28.36
   1   3 -18   94.85   21.48
   1  -3 -18   95.70    8.60
   1  -3 -18   90.26   22.04
  -1   3  18   90.38    6.87
  -1  -3  18   96.84   12.23
   1   3 -17  375.56   39.21
   1  -3 -17  318.75   14.88
   1  -3 -17  301.14   41.85
  -1  -3  17  346.19   23.61
  -1   3  17  360.18   16.28
   1   3 -16   19.86   12.99
   1  -3 -16   32.53    7.74
   1  -3 -16   24.75    4.34
  -1   3  16   25.25    4.55
  -1  -3  16   46.70   12.65
   1  -3 -15   56.24   14.31
   1   3 -15   62.14   13.99
   1  -3 -15   39.72    4.78
  -1  -3  15   61.23    7.64
  -1   3  15   40.77    5.19
   1  -3 -14   23.80   12.50
   1   3 -14   39.10   12.14
   1  -3 -14   33.52    4.58
  -1   3  14   33.19    6.99
  -1  -3  14   32.92    6.53
   1  -3 -13 1314.73   79.98
   1   3 -13 1368.04  104.60
   1  -3 -13 1341.68   68.78
  -1   3  13 1383.87   72.62
  -1  -3  13 1371.25  103.07
   1  -3 -12   54.82    8.10
   1   3 -12   72.10   13.66
   1  -3 -12   81.81    6.32
  -1  -3  12   36.94    7.71
  -1   3  12   84.03    6.85
   1   3 -11  218.00   13.05
   1  -3 -11  198.68   10.99
   1  -3 -11  208.77   22.28
  -1  -3  11  218.75   21.93
  -1   3  11  214.63   12.49
   1  -3 -10    5.16    3.99
   1   3 -10    7.15    4.60
   1  -3 -10   13.58    4.69
  -1  -3  10   11.31    4.41
  -1   3  10   10.22    4.61
   1   3  -9  967.63   65.03
   1  -3  -9 1049.11   69.55
   1  -3  -9  903.73   43.77
  -1  -3   9  847.73   32.23
  -1   3   9  918.61   48.21
  -1  -3   9  998.80   65.28
   1   3  -8    4.02    7.09
   1  -3  -8    1.70    4.18
   1  -3  -8    3.03    4.02
  -1  -3   8    2.62    3.88
  -1  -3   8    1.61    2.41
  -1   3   8    4.41    2.55
   1  -3  -7  243.65   21.47
   1   3  -7  227.24    9.36
   1   3  -7  216.78   12.46
   1  -3  -7  228.67   14.11
  -1  -3   7  225.50   10.40
  -1  -3   7  240.73   12.65
  -1   3   7  213.74   15.09
   1   3  -6  299.36   16.27
   1   3  -6  307.40   11.23
   1  -3  -6  292.71   18.48
  -1  -3   6  310.43   12.05
  -1  -3   6  332.15   24.59
  -1   3   6  316.28   19.26
   1  -3  -5  299.64   18.25
   1   3  -5  284.14   12.12
  -1  -3   5  306.47   13.23
  -1   3   5  267.98   18.99
  -1  -3   5  309.28   14.32
   1   3  -4   36.73    4.68
  -1  -3   4   37.84    4.95
  -1  -3   4   39.81    5.06
   1  -3  -3  520.12   27.68
   1   3  -3  492.09   16.41
  -1  -3   3  534.29   24.55
  -1   3   3  481.75   19.14
   1   3  -2  311.11   17.88
   1  -3  -2  297.93   18.95
  -1  -3   2  289.87   11.48
  -1   3   2  306.90   19.82
   1  -3   1   43.14    3.64
   1   3   1   38.29    4.65
  -1  -3  -1   44.24    8.87
  -1   3  -1   47.83    6.64
   1  -3   2   41.47    5.94
   1   3   2   41.64    4.29
  -1  -3  -2   43.33    8.46
  -1   3  -2   38.15    5.90
   1  -3   3 1223.50   52.29
   1   3   3 1070.22   48.00
   1  -3   3 1131.54   53.42
  -1   3  -3 1115.03   52.68
  -1  -3  -3 1091.41   49.51
   1   3   4   56.60    5.33
   1  -3   4   71.05    5.33
   1  -3   4   67.31    5.86
  -1   3  -4   76.71    5.65
  -1   3  -4   68.63    7.85
  -1  -3  -4   68.00    9.49
   1   3   5  203.06   16.12
   1  -3   5  220.37   10.29
   1  -3   5  221.13   10.82
  -1   3  -5  219.22   10.89
  -1  -3  -5  226.44   16.93
  -1   3  -5  217.18   12.84
   1   3   6  112.70   10.51
   1  -3   6  106.65    7.55
   1  -3   6   95.03    8.10
  -1  -3  -6   95.25    6.01
  -1   3  -6   90.33   13.06
  -1   3  -6   94.60    7.44
   1   3   7 2647.98  181.48
   1  -3   7 2449.20  153.30
   1  -3   7 2459.34  191.35
  -1   3  -7 2597.67  150.41
  -1  -3  -7 2530.22  178.81
  -1   3  -7 2481.48  162.58
   1  -3   8  238.48    9.89
   1  -3   8  258.10   21.53
   1   3   8  231.61    9.40
  -1  -3  -8  228.01   15.36
  -1   3  -8  246.21    9.68
  -1  -3  -8  251.25   14.56
  -1   3  -8  240.03   21.57
   1   3   9   -0.24    4.30
   1  -3   9    2.84    1.99
   1  -3   9    4.43    3.84
  -1   3  -9    1.89    2.66
  -1  -3  -9    5.51    4.32
  -1  -3  -9    4.16    4.29
  -1   3  -9    2.51    7.09
   1  -3  10  131.69   15.18
   1   3  10   95.48    8.93
  -1  -3 -10  137.79    9.15
  -1   3 -10  116.50    4.88
  -1  -3 -10  126.56   17.18
  -1   3 -10  124.94   15.33
   1   3  11  124.56    9.19
   1  -3  11  183.05   17.04
  -1   3 -11  130.01    4.18
  -1  -3 -11  156.85   10.96
  -1   3 -11  161.18    9.91
  -1  -3 -11  147.37    9.49
  -1   3 -11  128.51    3.31
   1   3  12   12.51    3.88
   1  -3  12    3.60    4.54
  -1   3 -12    4.65    4.51
  -1  -3 -12    0.57    4.98
  -1  -3 -12    3.59    5.87
   1   3  13  197.33   10.79
   1  -3  13  207.07   22.02
  -1  -3 -13  207.06   24.44
  -1  -3 -13  183.50   11.21
  -1   3 -13  207.98   13.20
   1  -3  14  311.18   30.14
   1   3  14  288.07   14.41
  -1   3 -14  308.11   18.48
  -1  -3 -14  295.87   14.87
  -1  -3 -14  311.25   20.03
   1  -3  15  637.19   36.56
   1   3  15  618.67   28.90
  -1  -3 -15  628.08   36.39
  -1  -3 -15  669.92   59.84
  -1   3 -15  642.29   36.82
   1  -3  16  100.24   17.53
   1   3  16   63.74    6.61
  -1  -3 -16   80.24    6.80
  -1   3 -16   78.45   10.22
  -1  -3 -16   91.46   19.70
   1  -3  17  952.54   79.64
   1   3  17  889.24   43.47
  -1  -3 -17  874.12   43.00
  -1   3 -17  858.85   56.55
  -1  -3 -17  953.72   61.73
   1   3  18  435.21   25.21
   1  -3  18  416.40   28.17
  -1  -3 -18  431.30   32.65
  -1   3 -18  416.84   29.86
  -1  -3 -18  430.47   24.45
   1  -3  19  100.03   11.63
  -1  -3 -19   75.83    8.42
  -1   3 -19   71.74   21.93
  -1  -3 -19  103.20   22.79
   1  -3  20   22.86   14.11
  -1  -3 -20   12.14    3.53
  -1  -3 -20   37.74   15.44
  -1   3 -20   25.87   14.76
   1  -3  21  149.07   26.94
  -1  -3 -21  125.34   17.00
  -1   3 -21  154.88   28.10
  -1  -3 -21  116.53    6.59
   1  -3  22  126.58   14.22
  -1   3 -22   88.33   26.81
  -1  -3 -22  116.13   28.56
  -1  -3 -22   92.52    7.04
   1  -3  23   21.69    7.95
  -1  -3 -23   24.08    2.90
  -1  -3 -23   41.22   16.47
  -1   3 -23   22.67   15.07
  -1  -3 -23    0.62    1.65
   1  -3  24   63.64   19.82
  -1   3 -24   25.03   20.57
  -1  -3 -24   19.21   21.78
   1  -3  25  272.31   44.35
  -1  -3 -25  236.94   28.76
  -1   3 -25  241.94   27.36
   1  -3  26   47.82   24.65
  -1  -3 -26   49.68   15.53
  -1   3 -26   59.76   14.95
   1  -3  27   34.45   11.39
  -1   3 -27   11.55   12.35
  -1  -3 -27   17.39   23.18
   1  -3  28   18.69   10.02
  -1  -3 -28  -17.27   19.35
  -1   3 -28   -2.63   10.27
  -1   3 -29   25.44   18.40
  -1  -3 -29  -23.99   19.24
  -1  -3 -30   44.48   16.12
  -1   3 -30   26.46   28.36
  -1   3 -31    6.67   23.40
  -1  -3 -31   13.76   13.48
  -1   3 -32    9.03   24.38
  -1  -3 -32   16.77   25.67
  -1   3 -33   45.10   17.64
  -1  -3 -33    8.38   32.25
   1  -5 -33   12.36   13.10
   1   5 -33  -16.03   13.02
  -1  -5  33   -3.14   11.91
   1  -5 -32    1.84   13.10
   1   5 -32  -17.07   23.50
  -1  -5  32   15.93   11.95
   1   5 -31    5.86   22.31
   1  -5 -31    9.77   22.13
  -1  -5  31    4.57   20.46
   1   5 -30   -1.63   19.27
  -1  -5  30   -1.58   17.95
   1   5 -29  176.94   40.92
   1  -5 -29  134.06   40.61
  -1  -5  29  113.01   22.06
   1   5 -28   23.12   17.63
   1  -5 -28   -6.19    9.94
  -1  -5  28   -0.88    9.24
   1   5 -27  425.97   77.99
   1  -5 -27  453.12   48.15
  -1  -5  27  536.80   75.19
   1   5 -26   34.33   11.10
   1  -5 -26   20.11   20.73
   1  -5 -26   22.65    3.18
  -1   5  26   14.31    3.73
  -1  -5  26   34.90   19.12
   1   5 -25   62.54   13.54
   1  -5 -25   49.69    4.98
   1  -5 -25   91.75   25.58
  -1  -5  25   45.77   13.15
  -1   5  25   61.69    5.86
   1   5 -24   37.47   11.58
   1  -5 -24   30.28    5.05
   1  -5 -24   32.64   12.58
  -1   5  24   52.17    5.69
  -1  -5  24   46.30   19.77
   1   5 -23  192.97   21.85
   1  -5 -23  204.65   22.84
   1  -5 -23  180.28   15.04
  -1  -5  23  228.86   37.28
  -1   5  23  206.76   13.15
   1  -5 -22   60.47   22.67
   1  -5 -22   47.10    9.07
   1   5 -22   57.58   12.39
  -1   5  22   61.14    7.01
  -1  -5  22   64.20   12.12
   1  -5 -21    6.28   14.91
   1   5 -21   -3.27    7.82
  -1  -5  21   24.44    8.00
  -1   5  21    9.47    6.85
   1  -5 -20    7.32    6.26
   1   5 -20   -1.05    7.27
   1  -5 -20   -5.83    7.54
  -1  -5  20    3.97   13.08
  -1   5  20   11.44    4.72
   1  -5 -19  276.82   36.45
   1   5 -19  251.26   21.19
   1  -5 -19  213.93   14.41
  -1  -5  19  258.15   35.79
  -1   5  19  248.41   15.77
   1  -5 -18  154.53   27.45
   1   5 -18  126.18   15.67
   1  -5 -18  151.35   11.07
  -1   5  18  133.37   12.00
  -1  -5  18  135.80   15.22
   1  -5 -17 1286.20   90.60
   1  -5 -17 1240.35   75.63
   1   5 -17 1250.89   87.91
  -1   5  17 1337.59   82.11
  -1  -5  17 1386.85  125.66
   1   5 -16  931.84   63.18
   1  -5 -16  984.04   56.77
   1  -5 -16 1007.70   96.09
  -1   5  16 1006.62   60.37
  -1  -5  16 1060.34   65.10
   1  -5 -15  286.06   32.04
   1   5 -15  220.51   18.19
   1  -5 -15  262.55   16.51
  -1   5  15  254.90   24.43
  -1  -5  15  228.43   18.13
   1  -5 -14   78.47    8.69
   1   5 -14   91.08   17.70
   1  -5 -14   78.69    9.99
  -1   5  14   73.18   10.19
  -1  -5  14   89.58   16.33
   1   5 -13 1419.03  116.30
   1  -5 -13 1408.01  115.91
   1  -5 -13 1350.74   82.35
  -1  -5  13 1381.85   83.41
  -1   5  13 1443.41   90.08
   1   5 -12  275.99   27.38
   1  -5 -12  239.15   15.96
   1  -5 -12  259.23   15.86
  -1  -5  12  206.53    8.97
  -1   5  12  220.89   17.53
  -1  -5  12  241.77   26.43
   1  -5 -11  306.14   27.57
   1   5 -11  320.76   17.76
   1   5 -11  262.54   10.76
   1  -5 -11  283.58   17.80
  -1   5  11  277.35   19.49
  -1  -5  11  259.54   10.71
  -1  -5  11  293.69   16.93
   1  -5 -10   69.24    7.58
   1  -5 -10   59.97    5.00
   1   5 -10   55.15    7.95
   1   5 -10   71.71    5.61
  -1   5  10   72.12    9.52
  -1  -5  10   51.25   13.22
  -1  -5  10   65.98    5.83
   1   5  -9 1783.69   94.16
   1  -5  -9 1744.08  113.44
  -1   5   9 1729.80   96.22
  -1  -5   9 1856.97  139.15
  -1  -5   9 1853.10  107.47
   1   5  -8   63.97    5.65
   1  -5  -8   60.68    9.85
  -1   5   8   72.40   10.52
  -1  -5   8   69.69    7.57
  -1  -5   8   59.95    8.48
   1  -5  -7  937.53   57.50
   1   5  -7  989.00   46.68
  -1  -5   7  951.94   46.93
  -1   5   7  902.33   42.79
  -1  -5   7  922.94   46.88
   1  -5  -6   40.95    9.57
   1   5  -6   49.61    6.32
  -1   5   6   46.44   10.03
  -1  -5   6   48.12    6.74
  -1  -5   6   40.30    6.60
   1  -5  -5 1138.44   74.65
   1   5  -5 1133.28   63.50
  -1   5   5 1102.77   74.34
  -1  -5   5 1121.93   63.86
   1  -5  -4  146.43   15.89
   1   5  -4  123.28   12.22
  -1  -5   4  123.60    7.16
  -1   5   4  122.40    9.05
   1  -5  -3  157.64   18.11
   1   5  -3  153.80    8.49
  -1   5   3  165.42   10.85
  -1  -5   3  177.98   15.49
   1  -5  -2    2.38    7.50
   1   5  -2    3.48    6.84
  -1  -5   2   11.48    7.26
  -1   5   2   14.28    7.76
   1   5  -1  982.98   65.12
  -1   5   1  965.26   63.50
  -1  -5   1  967.53   64.11
   1   5   0   36.31    9.80
   1  -5   0   23.57    8.86
  -1   5   0   33.83    4.81
  -1  -5   0   25.81    9.71
   1  -5   1   94.13    6.89
   1   5   1  103.49   14.32
  -1   5  -1   92.80    6.98
  -1  -5  -1  106.75   14.34
   1   5   2   44.23   11.17
   1  -5   2   47.70    8.67
  -1   5  -2   44.49    4.85
  -1  -5  -2   34.60   11.44
   1  -5   3  272.62   18.51
   1   5   3  272.98   24.95
  -1   5  -3  272.32   11.87
  -1  -5  -3  267.28   25.18
   1   5   4   94.92   13.58
   1  -5   4   88.92    9.15
  -1   5  -4   88.72    5.61
  -1  -5  -4   87.00    7.62
   1  -5   5  213.48   12.14
   1  -5   5  204.14    8.24
   1   5   5  211.92   11.44
  -1   5  -5  216.73    8.52
  -1  -5  -5  194.94   11.52
   1   5   6  395.90   19.09
   1  -5   6  419.72   31.45
   1  -5   6  428.59   21.23
  -1  -5  -6  375.56   30.34
  -1   5  -6  448.42   21.68
   1  -5   7  138.33    9.54
   1   5   7  112.30   15.29
   1  -5   7  145.58   18.51
  -1   5  -7  142.09    9.31
  -1  -5  -7  126.67   15.05
   1  -5   8 6363.19  667.66
   1  -5   8 6240.29  677.95
   1   5   8 6174.27  706.00
  -1  -5  -8 6112.03  690.01
  -1   5  -8 6715.72  718.21
  -1   5  -8 6077.47  659.56
   1  -5   9  474.90   37.98
   1   5   9  386.26   29.25
   1  -5   9  451.73   23.29
  -1   5  -9  462.86   18.37
  -1  -5  -9  409.20   29.14
  -1   5  -9  471.94   24.78
   1  -5  10  550.12   42.69
   1   5  10  528.60   34.08
   1  -5  10  536.07   20.38
  -1   5 -10  546.75   42.27
  -1   5 -10  583.70   26.16
  -1  -5 -10  564.67   34.42
   1  -5  11   92.14    5.82
   1  -5  11   90.43    8.59
   1   5  11  110.60   10.75
  -1  -5 -11  108.36   11.06
  -1   5 -11   98.97   15.50
  -1  -5 -11  106.45    9.95
  -1   5 -11   97.71    6.43
   1  -5  12  118.39   15.92
   1   5  12   95.81   10.45
   1  -5  12   97.24    4.89
  -1   5 -12  104.18    5.45
  -1  -5 -12  110.14   17.99
  -1   5 -12  101.60    9.29
  -1  -5 -12   93.36   10.64
   1  -5  13  747.70   24.37
   1  -5  13  796.83   44.14
   1   5  13  810.79   46.64
  -1   5 -13  871.65   30.63
  -1  -5 -13  849.79   48.00
  -1   5 -13  850.08   45.77
  -1  -5 -13  849.97   47.41
   1   5  14    9.28    5.28
   1  -5  14    3.45    9.12
  -1  -5 -14  -13.90   10.29
  -1  -5 -14    5.62    5.27
  -1   5 -14   -1.16    9.29
   1  -5  15  210.65   23.31
   1   5  15  160.25   13.34
  -1  -5 -15  160.22   13.27
  -1  -5 -15  166.15   14.87
  -1   5 -15  139.61   23.47
   1  -5  16   -2.28    5.48
   1   5  16    1.78    4.93
  -1  -5 -16    5.58   10.90
  -1  -5 -16   -0.38    4.82
  -1   5 -16   11.46    9.91
   1   5  17  221.13   16.09
   1  -5  17  234.02   31.60
  -1  -5 -17  245.93   35.92
  -1   5 -17  255.35   31.53
  -1  -5 -17  236.18   16.26
   1   5  18  299.24   19.12
   1  -5  18  333.66   38.01
  -1   5 -18  326.70   37.77
  -1  -5 -18  318.98   25.14
  -1  -5 -18  281.67   18.60
   1  -5  19   -1.12    5.94
   1   5  19    3.73    4.46
  -1  -5 -19    8.13   11.87
  -1   5 -19   -5.42   10.76
  -1  -5 -19   -3.90    4.34
   1  -5  20  100.66   23.52
   1   5  20  111.22    9.56
  -1  -5 -20   83.29    8.81
  -1   5 -20   78.24   22.90
  -1  -5 -20   74.02   25.66
   1   5  21  711.40   41.26
   1  -5  21  796.67   78.13
  -1   5 -21  728.12   81.35
  -1  -5 -21  666.68   46.36
  -1  -5 -21  762.65   58.24
   1  -5  22   17.78    8.24
   1   5  22   10.10    5.20
  -1  -5 -22    8.34    4.86
  -1  -5 -22   26.19   16.79
  -1   5 -22   23.74   15.12
   1  -5  23   23.26    9.57
  -1  -5 -23   22.14    4.93
  -1  -5 -23   57.93   18.72
  -1   5 -23   19.37   17.25
   1  -5  24   -5.54   14.50
  -1  -5 -24  -10.87    8.77
  -1  -5 -24    8.18    3.52
  -1   5 -24  -15.51   14.34
   1  -5  25   41.62   22.34
  -1  -5 -25   42.76   13.30
  -1  -5 -25   36.23    4.74
  -1   5 -25   67.45   12.14
   1  -5  26   -1.22    9.24
  -1  -5 -26   17.94   17.84
  -1  -5 -26    3.80    2.65
  -1   5 -26    8.63    9.36
   1  -5  27   14.62    9.64
  -1  -5 -27   -2.40   19.00
  -1   5 -27    2.65   10.24
   1  -5  28   13.05   16.83
  -1  -5 -28   -5.12   10.29
  -1   5 -28    4.98    9.77
   1  -5  29   26.01   23.12
  -1   5 -29   39.77   13.73
  -1  -5 -29   18.86   14.62
   1  -5  30   43.16   25.48
  -1  -5 -30   34.64   27.92
  -1   5 -30   21.08   27.94
   1  -5  31   92.93   21.05
  -1   5 -31   71.11   39.87
  -1  -5 -32   99.04   42.83
  -1   5 -32   93.92   43.07
   1   7 -32  -16.66   14.81
   1  -7 -32   24.97   24.16
  -1  -7  32   22.55   12.84
   1   7 -31    7.48   14.29
   1  -7 -31   21.97   13.43
  -1  -7  31    7.85   12.79
   1  -7 -30   13.54   12.04
   1   7 -30   -0.90   12.71
  -1  -7  30   12.67   20.67
   1   7 -29   24.31   15.15
   1  -7 -29   35.20   24.89
  -1  -7  29   35.06   24.58
   1  -7 -28   28.22   21.47
   1   7 -28   28.63   12.35
  -1  -7  28    5.02   11.02
  -1   7  28    8.37    7.15
   1   7 -27  205.91   26.44
   1  -7 -27  184.73   25.39
   1  -7 -27  152.26   11.06
  -1  -7  27  175.76   24.48
  -1   7  27  148.68   18.86
   1   7 -26    5.38    9.47
   1  -7 -26    2.86    6.18
   1  -7 -26   -2.16    9.05
  -1   7  26   -0.87    5.26
  -1  -7  26   -3.20   15.60
   1  -7 -25   -1.11    4.95
   1   7 -25    3.56    9.28
   1  -7 -25   16.44   16.63
  -1  -7  25    6.74   16.48
  -1   7  25   12.39    5.90
   1   7 -24   32.93   11.76
   1  -7 -24   24.75    6.77
   1  -7 -24   26.36   11.72
  -1   7  24   36.21    7.69
  -1  -7  24   34.66   11.07
   1   7 -23    3.69    8.07
   1  -7 -23   -7.75    7.68
   1  -7 -23    5.02    4.86
  -1  -7  23   12.74   13.40
  -1   7  23   -7.25    7.53
   1  -7 -22  147.32   29.16
   1   7 -22  106.44   16.55
   1  -7 -22  106.90   11.07
  -1   7  22   96.25   11.58
  -1  -7  22  123.94   27.34
   1  -7 -21  149.04   31.70
   1  -7 -21  161.69   13.54
   1   7 -21  131.10   19.10
  -1   7  21  155.64   14.24
  -1  -7  21  130.14   18.11
   1   7 -20   54.91   11.79
   1  -7 -20   54.77   11.32
   1  -7 -20   36.75    8.76
  -1  -7  20   77.53   19.70
  -1   7  20   44.97    9.40
   1   7 -19   -4.76    7.54
   1  -7 -19    6.43    5.77
   1  -7 -19   -4.64   12.71
  -1  -7  19   15.43   12.18
  -1   7  19    4.44    6.22
   1   7 -18   25.46    9.94
   1  -7 -18   29.84    8.10
   1  -7 -18   37.01   16.07
  -1   7  18   35.61    8.74
  -1  -7  18   26.26    8.83
   1  -7 -17  997.20   63.68
   1   7 -17  757.32   63.68
   1  -7 -17 1026.10   67.84
  -1  -7  17 1071.55   97.01
  -1   7  17 1060.69   70.65
   1  -7 -16  266.02   22.38
   1  -7 -16  297.31   40.09
  -1  -7  16  336.90   24.30
  -1   7  16  315.36   25.90
   1  -7 -15  181.61   15.46
   1  -7 -15  152.77   15.71
  -1  -7  15  140.07    6.91
  -1  -7  15  193.96   25.30
  -1   7  15  123.49   16.90
   1   7 -14   36.79    3.43
   1  -7 -14   32.19   14.70
   1  -7 -14   53.94    9.33
  -1  -7  14   48.26    8.37
  -1   7  14   34.36   10.66
  -1  -7  14   43.54    3.41
   1   7 -13   32.05    5.13
   1  -7 -13   23.70    8.38
   1  -7 -13   34.17    7.05
  -1  -7  13   30.49    4.88
  -1  -7  13   31.60   13.15
  -1   7  13   34.25    9.22
   1   7 -12  255.62   15.22
   1  -7 -12  265.69   13.15
  -1   7  12  241.80   22.98
  -1  -7  12  269.88   11.80
  -1  -7  12  288.99   18.06
   1  -7 -11  415.14   29.08
   1   7 -11  424.53   23.63
  -1  -7  11  408.90   18.53
  -1  -7  11  369.62   37.74
  -1   7  11  404.83   19.77
   1   7 -10  267.36   17.99
   1  -7 -10  252.37   21.78
  -1  -7  10  236.74   16.24
  -1   7  10  216.57   23.15
  -1  -7  10  257.50   14.00
   1   7  -9 1860.42  114.62
   1  -7  -9 1844.45  137.84
  -1  -7   9 2016.57  127.29
  -1  -7   9 1882.71  118.77
  -1   7   9 1809.96  141.07
   1  -7  -8 1023.24   52.89
   1   7  -8 1117.85   60.40
  -1   7   8 1067.40   55.09
  -1  -7   8 1129.62   61.80
  -1  -7   8 1096.65   88.58
   1   7  -7 1122.26   64.86
   1  -7  -7 1122.66   58.05
  -1   7   7 1113.10   81.39
  -1  -7   7 1107.76   66.60
   1   7  -6  694.82   29.21
   1  -7  -6  647.63   33.16
  -1   7   6  714.15   52.64
  -1  -7   6  703.16   42.88
   1  -7  -5  112.93    8.86
   1   7  -5   98.67   12.54
  -1  -7   5  101.74   13.05
  -1   7   5  129.14    9.42
   1  -7  -4   45.95    6.26
   1   7  -4   42.83    9.66
  -1  -7   4   55.20    5.47
  -1   7   4   36.37    6.59
   1   7  -3  776.65   36.67
   1  -7  -3  772.32   38.48
  -1  -7   3  783.89   37.01
  -1   7   3  726.79   37.47
   1   7  -2  195.15   12.01
   1  -7  -2  207.82   12.84
  -1  -7   2  194.08   20.94
  -1   7   2  219.56   22.91
   1  -7  -1  261.83   15.21
   1   7  -1  258.71   15.15
  -1  -7   1  281.78   25.73
  -1   7   1  290.62   25.59
   1   7   0   21.15    5.58
   1  -7   0   20.91    5.26
  -1  -7   0   24.57   10.36
  -1   7   0   22.27    9.82
   1   7   1 2332.21  160.08
   1  -7   1 2460.93  194.24
  -1  -7  -1 2442.24  201.79
  -1   7  -1 2461.14  193.20
   1   7   2  739.05   39.84
   1  -7   2  778.79   53.27
  -1  -7  -2  779.93   60.50
  -1   7  -2  782.03   53.06
   1   7   3 1510.53   88.50
   1  -7   3 1513.55   83.59
  -1  -7  -3 1574.50  118.90
  -1   7  -3 1607.78  107.52
   1  -7   4    5.70    6.50
   1   7   4    8.65    4.78
  -1   7  -4   -0.69    6.61
  -1  -7  -4   10.31    4.71
   1   7   5   83.48   15.25
   1  -7   5  103.40   10.86
  -1   7  -5   96.02   10.95
  -1  -7  -5   95.60    8.34
   1  -7   6    8.20    4.82
   1   7   6   -1.39    7.26
  -1  -7  -6    2.99    3.91
  -1   7  -6    8.20    4.96
   1  -7   7  958.45   53.39
   1   7   7  986.79   69.23
   1  -7   7  981.17   73.41
  -1  -7  -7  956.01   67.52
  -1   7  -7  967.98   54.07
   1  -7   8  625.83   46.55
   1   7   8  622.30   29.79
   1  -7   8  604.92   31.11
  -1  -7  -8  596.73   43.92
  -1   7  -8  623.25   32.62
   1   7   9  203.85   11.63
   1  -7   9  212.51   12.04
   1  -7   9  214.50   13.12
  -1   7  -9  200.37   12.47
  -1  -7  -9  202.28   19.80
   1  -7  10  161.68    9.77
   1  -7  10  163.56   20.08
   1   7  10  158.77   16.96
  -1   7 -10  142.31   13.55
  -1  -7 -10  155.12    9.70
   1  -7  11  650.49   51.94
   1   7  11  643.29   45.10
   1  -7  11  653.28   29.96
  -1   7 -11  648.67   29.93
  -1  -7 -11  642.83   44.26
   1   7  12   11.74    4.44
   1  -7  12   21.12    6.33
   1  -7  12   14.10    3.80
  -1  -7 -12   19.75    7.97
  -1   7 -12   18.99    3.85
   1  -7  13 1516.76   86.82
   1   7  13 1482.47  109.30
   1  -7  13 1627.60  134.28
  -1  -7 -13 1561.45  105.20
  -1  -7 -13 1475.10   85.19
  -1   7 -13 1613.85   83.78
   1   7  14   25.58    9.43
   1  -7  14   29.64    7.67
   1  -7  14   29.72    3.17
  -1   7 -14   35.79    3.59
  -1  -7 -14   39.38   15.21
  -1  -7 -14   35.19    9.35
  -1   7 -14   10.99    8.30
   1  -7  15  771.87   64.70
   1   7  15  671.68   45.98
   1  -7  15  677.05   24.05
  -1  -7 -15  684.31   69.69
  -1  -7 -15  703.86   47.41
  -1   7 -15  705.85   29.58
  -1   7 -15  716.47   45.78
   1  -7  16   24.93    7.18
   1   7  16   18.01    7.81
  -1  -7 -16   19.03    7.68
  -1  -7 -16   30.76    7.90
  -1   7 -16   12.43    7.86
  -1   7 -16   12.32    2.24
   1  -7  17  358.68   24.97
   1   7  17  317.52   25.30
  -1  -7 -17  327.72   25.09
  -1  -7 -17  313.83   44.49
  -1   7 -17  316.47   26.35
   1   7  18  319.58   24.57
   1  -7  18  408.23   43.43
  -1  -7 -18  331.56   26.77
  -1  -7 -18  319.56   24.55
  -1   7 -18  313.51   27.09
   1   7  19  126.39   14.36
   1  -7  19  161.15   15.75
  -1   7 -19  143.08   16.69
  -1  -7 -19  128.59   14.27
  -1  -7 -19  139.57   28.31
   1   7  20   -8.51    5.79
   1  -7  20  -14.97   12.64
  -1   7 -20   -4.08    7.19
  -1  -7 -20    8.09    5.75
  -1  -7 -20    0.48   13.41
   1  -7  21  107.19   26.12
   1   7  21   87.21   12.04
  -1   7 -21  121.80   15.14
  -1  -7 -21   90.31   15.79
  -1  -7 -21  114.96   11.48
   1   7  22    8.63    6.75
   1  -7  22   22.72    8.70
  -1  -7 -22   13.20    6.21
  -1  -7 -22   26.89   16.84
  -1   7 -22   16.48    9.07
   1   7  23  -12.18    7.95
   1  -7  23   -1.88    7.41
  -1   7 -23   11.48    7.68
  -1  -7 -23   -1.23   14.35
  -1  -7 -23    3.29    4.82
   1   7  24   75.56   11.09
   1  -7  24   58.05   26.99
  -1   7 -24  111.41   15.65
  -1  -7 -24  104.12   16.27
  -1  -7 -24   75.52    9.60
   1   7  25   -4.53    5.66
   1  -7  25   -8.73   15.33
  -1  -7 -25  -17.56   16.33
  -1  -7 -25   -4.20    4.81
  -1   7 -25   18.67    8.90
   1  -7  26   47.75   11.21
  -1  -7 -26   15.89    6.18
  -1  -7 -26   37.07   21.61
  -1   7 -26   10.36   12.08
   1  -7  27   11.14   16.94
  -1  -7 -27    2.91    4.02
  -1   7 -27   -1.07   10.24
  -1  -7 -27    5.56   10.03
   1  -7  28   31.49   25.00
  -1   7 -28   27.26   14.85
  -1  -7 -28   44.79   14.60
   1  -7  29   -5.23    9.75
  -1  -7 -29   -0.36   19.16
  -1   7 -29    9.25   10.80
   1  -7  30   13.86   12.39
  -1  -7 -30   14.78   23.73
  -1   7 -30   10.47   13.83
   1  -7  31  139.40   43.23
  -1  -7 -31  165.35   25.91
  -1   7 -31   71.43   27.03
   1  -7  32   22.74   24.62
  -1   7 -32    7.32   15.85
  -1  -7 -32   17.25   14.52
   1  -9 -32   86.97   44.51
  -1  -9  32  148.52   46.20
   1  -9 -31   -2.00   26.44
  -1  -9  31   41.73   26.15
   1  -9 -30   81.20   19.94
  -1  -9  30   69.97   19.91
   1  -9 -29   76.32   18.91
  -1  -9  29   81.94   33.73
   1  -9 -28   74.43   26.94
   1  -9 -28   49.55    7.82
  -1   9  28   15.22   10.65
  -1  -9  28   69.93   27.55
   1  -9 -27   34.45   22.62
   1  -9 -27   19.54    7.61
  -1  -9  27   24.93   12.95
  -1   9  27   26.25    9.66
   1  -9 -26   15.70   10.92
   1  -9 -26    8.53    7.02
  -1  -9  26   33.24   11.09
  -1   9  26    6.35    8.63
   1  -9 -25   11.06    7.36
   1  -9 -25   16.45   19.30
  -1   9  25    8.09    8.21
  -1  -9  25   18.65   18.58
   1  -9 -24   33.48    9.56
   1  -9 -24   32.46   22.93
  -1   9  24   47.97   10.37
  -1  -9  24   42.18   13.09
   1  -9 -23   12.09    7.54
   1  -9 -23   11.38    9.88
  -1  -9  23   18.41    9.82
  -1   9  23   12.78    8.07
   1  -9 -22  338.92   31.11
   1  -9 -22  323.14   27.16
  -1   9  22  318.48   27.97
  -1  -9  22  375.47   50.86
   1  -9 -21  115.91   29.99
   1  -9 -21  129.48   15.56
  -1   9  21  137.16   17.15
  -1  -9  21  134.28   17.50
   1  -9 -20  204.24   19.51
   1  -9 -20  171.25   11.62
  -1   9  20  149.08   20.39
  -1  -9  20  206.11   34.22
   1  -9 -19   -0.28   11.87
   1  -9 -19    3.85    6.80
  -1   9  19   -2.28    7.47
  -1  -9  19   -1.56   11.93
   1  -9 -18  116.86   23.08
   1  -9 -18  111.54   13.66
  -1   9  18   79.61   15.40
  -1  -9  18  138.38   13.26
  -1  -9  18   83.92    4.51
   1  -9 -17  119.96   13.93
   1  -9 -17  112.03    9.11
  -1  -9  17  108.74    7.60
  -1   9  17  118.24   17.80
  -1  -9  17  129.17   25.07
   1   9 -16  168.83   11.38
   1  -9 -16  182.24   19.24
   1  -9 -16  169.56   27.94
  -1   9  16  191.39   12.79
  -1  -9  16  173.21    8.90
  -1  -9  16  185.69   17.69
   1   9 -15  102.20    9.82
   1  -9 -15  101.80   15.28
   1  -9 -15   77.41   12.07
  -1  -9  15  109.55   22.34
  -1  -9  15  118.32    9.71
  -1   9  15   96.02   16.99
   1   9 -14    7.37    4.08
   1  -9 -14   10.47    4.61
  -1  -9  14    9.39    6.68
  -1   9  14    2.89    9.35
  -1  -9  14    8.18    5.44
   1   9 -13  339.62   23.60
   1  -9 -13  330.63   18.64
  -1  -9  13  367.44   38.74
  -1  -9  13  331.17   17.18
  -1   9  13  339.55   19.94
   1   9 -12    7.92    4.68
   1  -9 -12    0.95    8.25
  -1  -9  12   10.85    4.60
  -1  -9  12    8.66    6.21
  -1   9  12    9.89    8.90
   1  -9 -11   69.87   12.64
   1   9 -11   60.65    7.72
  -1  -9  11   65.47    7.92
  -1   9  11   82.30   13.87
  -1  -9  11   78.35   15.51
   1   9 -10  171.43    8.04
   1  -9 -10  175.47   19.79
  -1  -9  10  162.91   13.50
  -1   9  10  186.49   12.32
  -1  -9  10  153.44   23.80
   1   9  -9  217.13   17.06
   1  -9  -9  218.56   14.39
  -1  -9   9  231.82   17.56
  -1  -9   9  276.60   17.69
  -1   9   9  222.82   25.24
   1   9  -8 1221.90   77.78
   1  -9  -8 1232.68   70.04
  -1  -9   8 1222.40   79.77
  -1   9   8 1293.97   99.26
   1  -9  -7 1730.91  107.01
   1   9  -7 1748.72  121.82
  -1  -9   7 1745.63  123.49
  -1   9   7 1630.50  134.34
   1   9  -6   62.38   11.90
   1  -9  -6   77.67    8.38
  -1  -9   6   75.45   12.26
  -1   9   6   79.31    8.70
   1   9  -5   13.93    7.37
   1  -9  -5   13.62    4.88
  -1  -9   5    6.70    4.09
  -1   9   5    7.97    5.14
   1  -9  -4    5.62    4.41
   1   9  -4   -0.76    3.71
  -1  -9   4    4.04    3.81
  -1   9   4   -5.47    8.21
   1   9  -3   -1.32    3.71
   1  -9  -3    2.61    4.13
  -1  -9   3   -1.32    6.84
  -1   9   3   -2.63    7.78
   1  -9  -2   93.54    8.41
   1   9  -2   82.52    7.86
  -1  -9   2   80.50   14.53
  -1   9   2   79.89   15.58
   1  -9  -1   40.08    6.68
   1   9  -1   45.99    6.60
  -1  -9   1   44.90   12.01
  -1   9   1   36.76   12.39
   1   9   0    1.05    8.51
   1  -9   0    2.73    4.51
  -1   9   0    5.65    4.72
  -1  -9   0   -5.20    8.46
   1   9   1 1757.20  110.81
   1  -9   1 1687.78  104.55
  -1  -9  -1 1792.92  145.48
  -1   9  -1 1800.58  110.95
   1   9   2  689.27   38.62
   1  -9   2  694.11   53.56
  -1  -9  -2  697.66   57.53
  -1   9  -2  709.69   36.53
   1   9   3 1105.15   63.50
   1  -9   3 1172.04   82.96
  -1   9  -3 1140.54   83.23
  -1  -9  -3 1139.12   89.30
   1   9   4   26.82    6.35
   1  -9   4   25.62    4.99
  -1  -9  -4   30.14   11.73
  -1   9  -4   26.36    9.28
   1   9   5  515.19   28.31
   1  -9   5  534.01   36.00
  -1   9  -5  529.13   36.38
  -1  -9  -5  521.87   43.70
   1   9   6   17.85    9.49
   1  -9   6   11.04    6.75
  -1  -9  -6    7.88    9.43
  -1   9  -6   12.89    6.81
   1   9   7  227.32   22.32
   1  -9   7  173.62    9.26
  -1  -9  -7  203.02   12.78
  -1   9  -7  202.81   15.79
   1  -9   8  282.20   17.06
   1   9   8  253.60   25.88
   1  -9   8  213.86   17.00
  -1  -9  -8  256.53   15.23
  -1   9  -8  251.90   11.76
   1  -9   9   79.85    9.33
   1  -9   9   93.88    9.82
   1   9   9  112.03   16.00
  -1  -9  -9   99.40   15.74
  -1   9  -9  105.22   10.52
   1   9  10  104.73    9.40
   1  -9  10   77.09   18.54
   1  -9  10  103.98    9.80
  -1  -9 -10  113.58   16.07
  -1   9 -10  105.12   10.45
   1  -9  11 1037.87   60.84
   1  -9  11  931.38   52.86
   1   9  11  964.51   74.91
  -1  -9 -11  955.57   71.84
  -1   9 -11  946.33   55.15
   1  -9  12   34.80    6.71
   1   9  12    9.07   10.26
   1  -9  12   22.06    5.33
  -1   9 -12   20.63    5.56
  -1  -9 -12   18.15    5.56
   1  -9  13   62.73   10.62
   1   9  13   61.07   14.78
   1  -9  13  105.26   18.53
  -1   9 -13   78.20    7.83
  -1  -9 -13   79.82   14.15
   1  -9  14  488.62   34.80
   1  -9  14  483.50   31.35
   1   9  14  497.16   28.59
  -1   9 -14  523.96   33.03
  -1  -9 -14  528.07   42.07
   1   9  15  350.10   33.49
   1  -9  15  417.55   44.28
   1  -9  15  346.88   16.76
  -1  -9 -15  343.08   32.60
  -1   9 -15  382.59   23.00
   1  -9  16  127.37    9.31
   1   9  16  123.73   17.74
   1  -9  16  149.84   25.55
  -1  -9 -16  144.33   15.01
  -1  -9 -16  103.34   17.42
  -1   9 -16  102.60   10.26
   1  -9  17  120.31   15.50
   1   9  17  177.87   18.51
   1  -9  17  117.20    5.80
  -1  -9 -17  129.48   18.40
  -1   9 -17  144.46    7.23
  -1  -9 -17  137.95   27.96
   1   9  18  337.98   28.21
   1  -9  18  272.83    9.95
   1  -9  18  300.25   42.86
  -1   9 -18  310.75   12.25
  -1  -9 -18  333.06   26.12
  -1  -9 -18  305.69   28.13
   1  -9  19  102.25   14.00
   1   9  19   82.91    8.56
  -1  -9 -19  104.49   14.45
  -1  -9 -19  161.27   25.97
   1  -9  20   11.81   13.30
   1   9  20   10.90    7.61
  -1  -9 -20   -3.14    7.39
  -1  -9 -20    7.23    7.78
   1   9  21  166.05   18.34
   1  -9  21  176.63   34.50
  -1  -9 -21  193.34   20.12
  -1  -9 -21  154.52   10.92
   1   9  22   -1.02    6.91
   1  -9  22   -0.24    7.76
  -1  -9 -22   26.77   15.08
  -1  -9 -22   -1.60    6.52
   1   9  23   -9.33    6.97
   1  -9  23    5.00   14.27
  -1  -9 -23   13.41    8.42
  -1  -9 -23    0.38    6.49
   1   9  24  237.54   25.38
   1  -9  24  344.49   49.01
  -1  -9 -24  283.56   50.72
  -1  -9 -24  250.87   22.24
   1   9  25   27.87   10.50
   1  -9  25   59.27   12.71
  -1  -9 -25   18.74    8.90
  -1  -9 -25   50.02   23.24
   1   9  26    8.38    8.38
   1  -9  26    7.23   18.82
  -1  -9 -26   13.13   10.93
  -1  -9 -26    9.26    6.84
   1  -9  27   39.21   23.42
   1   9  27   24.16   10.17
  -1  -9 -27   30.52    8.18
  -1  -9 -27   41.19   14.24
   1   9  28   11.80    8.94
   1  -9  28   41.99   13.22
  -1  -9 -28   59.91   24.57
   1  -9  29   -1.58   10.40
  -1  -9 -29   -3.53   19.41
   1  -9  30   -8.93   21.55
  -1  -9 -30   -7.23   12.61
   1  -9  31   27.34   25.42
  -1  -9 -31    8.56   26.43
   1 -11 -31   20.71   14.60
  -1 -11  31   31.10   27.13
   1 -11 -30    3.74   22.16
  -1 -11  30   17.20   23.89
   1 -11 -29   41.27   26.02
  -1 -11  29   42.04   15.18
  -1  11  29   14.27   12.54
   1 -11 -28   69.61   13.96
   1 -11 -28  113.18   19.84
  -1 -11  28   85.60   20.71
  -1  11  28   87.34   18.40
   1 -11 -27   64.28   12.88
   1 -11 -27   77.15   29.53
  -1 -11  27   85.01   32.11
  -1  11  27   61.77   15.78
   1 -11 -26   14.01   18.55
   1 -11 -26    5.17    8.41
  -1 -11  26   10.41   10.87
  -1  11  26   12.67    9.54
   1 -11 -25   46.02   13.69
   1 -11 -25   41.31   11.60
  -1 -11  25   28.76   14.59
  -1  11  25   54.94   12.57
   1 -11 -24   18.98   22.66
   1 -11 -24   37.10   11.21
  -1 -11  24   34.17   23.80
  -1  11  24   37.88   12.02
   1 -11 -23  133.97   19.87
   1 -11 -23  172.91   34.24
  -1 -11  23  160.17   22.13
  -1  11  23  146.74   20.46
   1 -11 -22   19.98    9.15
   1 -11 -22   10.71    9.49
  -1 -11  22   12.32   17.85
  -1  11  22    6.38   10.51
   1 -11 -21   37.29   15.98
   1 -11 -21   14.32    5.47
  -1 -11  21   22.37   16.86
  -1  11  21    2.26   10.41
   1 -11 -20   25.44   10.83
   1 -11 -20   19.54   17.10
  -1  11  20   38.08   11.52
  -1 -11  20   31.50   10.08
  -1 -11  20   24.44    2.28
   1 -11 -19   -4.88    7.86
   1 -11 -19   20.22    6.75
  -1 -11  19   -2.84    3.64
  -1 -11  19    1.70   13.20
  -1  11  19    1.88    4.98
   1 -11 -18    1.53   11.70
   1  11 -18    3.64    2.99
   1 -11 -18    8.03    4.50
  -1 -11  18   -1.49    7.27
  -1  11  18  -11.56    9.19
  -1 -11  18   -0.17    3.39
   1 -11 -17  -13.54    8.39
   1  11 -17    2.69    3.64
   1 -11 -17    7.69    6.39
  -1 -11  17   -3.59   12.75
  -1 -11  17    2.97    3.73
  -1  11  17   13.16    9.53
   1  11 -16   43.25    6.67
   1 -11 -16   50.49   13.52
  -1  11  16   73.88    8.55
  -1 -11  16   44.12   19.45
  -1 -11  16   51.99    6.57
   1 -11 -15   87.87   16.54
   1  11 -15   94.39    9.38
  -1 -11  15  118.55   23.01
  -1 -11  15   91.11    8.48
  -1  11  15   98.31   18.47
   1 -11 -14   -3.08    4.76
   1  11 -14    3.24    4.92
  -1 -11  14    3.10    4.54
  -1  11  14   -1.18    9.42
  -1 -11  14    7.16   11.10
   1  11 -13   30.54    7.23
   1 -11 -13   27.20   11.90
  -1 -11  13   41.01    7.26
  -1  11  13   20.11    7.23
  -1 -11  13   43.37   14.85
   1 -11 -12   15.39    9.39
   1  11 -12    7.13    6.08
  -1 -11  12   14.43    6.29
  -1 -11  12    3.69    5.80
  -1  11  12    3.90   10.05
   1  11 -11   61.47    5.58
   1 -11 -11   84.46   14.46
  -1 -11  11   65.91    9.81
  -1  11  11   84.29   15.47
  -1 -11  11   57.12   17.08
   1 -11 -10    8.11   10.55
   1  11 -10   26.71    7.26
  -1 -11  10   18.68    7.02
  -1  11  10   13.19   11.48
  -1 -11  10   12.23    7.22
   1  11  -9   88.11   12.32
   1 -11  -9   68.74    9.52
  -1 -11   9   99.89    7.04
  -1  11   9  107.10   10.19
   1  11  -8   11.10    4.19
   1 -11  -8   11.98    5.47
  -1 -11   8    7.89    7.50
  -1  11   8    9.52    5.79
   1  11  -7   39.88   10.47
   1 -11  -7   45.98    7.34
  -1 -11   7   57.86   10.33
  -1  11   7   50.46   13.78
   1  11  -6   61.17   13.03
   1 -11  -6   81.87    8.84
  -1 -11   6   68.87    7.08
  -1  11   6   77.32   16.13
   1 -11  -5  521.18   30.00
   1  11  -5  515.40   41.15
  -1 -11   5  503.95   40.54
  -1  11   5  530.35   47.21
   1 -11  -4   23.15    6.19
   1  11  -4   23.32    5.56
  -1  11   4   14.43    6.40
  -1 -11   4   30.75    9.91
   1  11  -3   62.80    7.41
   1 -11  -3   54.71    7.86
  -1  11   3   54.58    8.13
  -1 -11   3   52.99   12.88
   1  11  -2    0.36    4.64
   1 -11  -2   10.16    4.72
  -1 -11   2    4.60    8.17
  -1  11   2   -1.78    4.88
   1  11  -1    6.28    4.93
   1 -11  -1   -1.58    4.88
  -1 -11   1   12.22    4.93
  -1  11   1    6.11    5.00
   1  11   0   99.15   10.03
   1 -11   0  110.11    9.66
  -1  11   0   97.26    9.77
  -1 -11   0   99.81    9.92
   1  11   1  201.86   14.83
   1 -11   1  205.14   13.38
  -1 -11  -1  201.87   14.41
  -1  11  -1  197.60   13.79
   1  11   2   98.55   10.47
   1 -11   2  124.32   16.33
  -1 -11  -2  106.11   10.76
  -1  11  -2   97.99    9.46
   1  11   3  183.22   13.96
   1 -11   3  162.34   20.24
  -1 -11  -3  169.68   13.44
  -1  11  -3  160.92   11.72
   1  11   4    9.82    5.27
   1 -11   4   -4.98    7.62
  -1 -11  -4    4.46    5.16
  -1  11  -4   -1.04    4.39
   1  11   5  501.12   30.72
   1 -11   5  533.27   26.75
  -1 -11  -5  535.58   47.16
  -1  11  -5  502.21   26.50
   1  11   6   24.08    7.04
   1 -11   6   29.98    9.18
  -1 -11  -6   30.19   12.04
  -1  11  -6   34.45    9.36
   1  11   7  735.29   65.96
   1 -11   7  739.88   50.94
  -1 -11  -7  715.88   62.70
  -1  11  -7  738.88   53.06
   1  11   8  124.99   22.41
   1 -11   8  116.13    8.46
  -1 -11  -8  121.57   20.80
  -1  11  -8  151.91   15.40
   1  11   9  139.29   22.10
   1 -11   9  168.72   13.66
   1 -11   9  127.60   13.87
  -1 -11  -9  158.77   21.44
  -1  11  -9  138.92    9.03
   1 -11  10   26.49    4.46
   1  11  10   51.11    7.50
  -1  11 -10   27.75    8.69
  -1 -11 -10   43.22    7.20
   1  11  11  401.64   25.23
   1 -11  11  428.68   42.46
   1 -11  11  381.51   25.77
  -1 -11 -11  399.53   24.71
  -1  11 -11  374.30   27.94
   1 -11  12  204.66   15.25
   1  11  12  185.93   24.57
   1 -11  12  173.37   13.66
  -1 -11 -12  145.58   23.07
  -1  11 -12  158.98    9.29
   1  11  13   25.86   11.77
   1 -11  13    7.12   13.45
   1 -11  13   16.03    6.28
  -1  11 -13   20.47    6.73
  -1 -11 -13   18.46   11.21
   1  11  14  106.86   20.74
   1 -11  14  114.36   11.17
   1 -11  14  137.93   13.87
  -1 -11 -14  113.65   19.65
  -1  11 -14  119.58   16.10
   1  11  15    5.30    5.28
   1 -11  15   13.83    4.57
   1 -11  15   -3.10   11.73
  -1  11 -15    0.81    4.69
  -1 -11 -15   -9.81    4.83
   1  11  16  203.46   24.06
   1 -11  16  158.47   11.62
   1 -11  16  168.63   18.44
  -1  11 -16  162.03   12.12
  -1 -11 -16  207.16   22.81
   1  11  17  268.27   29.26
   1 -11  17  315.21   40.63
   1 -11  17  244.03   13.82
  -1 -11 -17  244.81   23.45
  -1 -11 -17  222.40   29.25
  -1  11 -17  246.52   14.49
   1 -11  18    6.82    8.38
   1  11  18   18.22    6.04
   1 -11  18    5.31    5.26
  -1 -11 -18   14.62    5.91
  -1 -11 -18   -4.19   15.05
  -1  11 -18   21.46    4.12
   1  11  19    8.46    8.53
   1 -11  19   -1.47    7.23
   1 -11  19   -0.38    2.27
  -1 -11 -19  -14.08   12.81
  -1  11 -19    5.59    3.63
  -1 -11 -19    7.69    8.23
   1  11  20  156.92   19.59
   1 -11  20  114.50   31.20
  -1 -11 -20  100.75   16.63
  -1 -11 -20  131.76   19.09
  -1  11 -20  118.84    7.25
   1 -11  21  739.57   57.12
   1  11  21  558.84   54.58
  -1 -11 -21  560.73   36.73
  -1 -11 -21  711.62   85.74
   1  11  22  195.01   24.33
   1 -11  22  178.50   39.81
  -1 -11 -22  163.88   23.05
  -1 -11 -22  171.04   23.75
   1  11  23   79.21    9.64
   1 -11  23   80.97   31.38
  -1 -11 -23  141.89   17.11
  -1 -11 -23   75.12   15.88
   1  11  24   23.54   11.67
   1 -11  24   32.75   12.47
  -1 -11 -24   35.15   10.65
  -1 -11 -24   24.55   22.79
   1  11  25   63.16   13.68
   1 -11  25   55.22   26.04
  -1 -11 -25   55.93   14.67
  -1 -11 -25   39.32   12.39
   1  11  26   11.17    9.91
   1 -11  26   39.11   19.09
  -1 -11 -26    4.08    8.37
  -1 -11 -26    6.19   10.78
   1  11  27    7.51    9.10
   1 -11  27   -4.53   10.12
  -1 -11 -27   -0.27    7.22
  -1 -11 -27   12.84   17.98
   1 -11  28   15.58   18.34
   1  11  28   -0.64    9.04
  -1 -11 -28    1.60    9.94
  -1 -11 -28   -1.07    6.70
   1 -11  29   11.45   24.10
  -1 -11 -29   23.92   13.65
   1 -11  30   -9.70   11.86
  -1 -11 -30   12.47   21.46
   1 -13 -30   -0.21   11.62
  -1 -13  30   14.66   12.68
   1 -13 -29   36.17   13.89
   1 -13 -29   24.73   11.13
  -1  13  29   16.82   15.21
  -1 -13  29   29.14   27.58
   1 -13 -28    1.07   21.12
   1 -13 -28   13.96    9.94
  -1 -13  28   32.71   23.47
  -1  13  28    6.28   12.40
   1 -13 -27   18.12   12.14
   1 -13 -27   37.19   13.12
  -1 -13  27   38.31   14.83
  -1  13  27   28.86   13.62
   1 -13 -26   25.72   12.09
   1 -13 -26   31.94   12.60
  -1 -13  26   28.74   25.59
  -1  13  26   39.91   13.27
   1 -13 -25  -10.65   14.78
   1 -13 -25   -2.94    4.69
  -1  13  25    5.86    9.42
  -1 -13  25   21.83   17.00
   1 -13 -24   16.93   10.57
   1 -13 -24   27.12   11.67
  -1 -13  24   30.51   11.91
  -1  13  24   13.89    7.23
   1 -13 -23  114.41   16.10
   1 -13 -23   60.81   18.12
  -1 -13  23   86.23   32.93
  -1  13  23  102.53   20.40
  -1  13  23   83.23   19.94
   1 -13 -22  183.92   15.22
   1 -13 -22  191.74   37.46
  -1 -13  22  215.41   25.09
  -1  13  22  172.26   16.70
   1 -13 -21   47.48   13.22
   1 -13 -21   81.87   16.52
  -1 -13  21   82.70   26.56
  -1 -13  21   65.00    4.99
  -1  13  21   75.84   18.04
   1  13 -20   77.44    8.86
   1 -13 -20   82.25   15.95
   1 -13 -20   77.15   22.67
  -1 -13  20   58.65   25.53
  -1 -13  20   55.36    6.47
  -1  13  20   85.35   18.09
   1 -13 -19  187.00   26.37
   1  13 -19   99.12    9.24
   1 -13 -19  134.09   12.11
  -1  13  19  120.72   13.26
  -1 -13  19  118.17   17.74
   1 -13 -18   -4.41    6.47
   1  13 -18    0.32    4.27
   1 -13 -18   -4.04    9.53
  -1 -13  18   -3.98   13.37
  -1  13  18    0.60   10.29
  -1 -13  18    1.74    4.72
   1  13 -17    7.33    7.51
   1 -13 -17    4.60   10.40
  -1 -13  17    5.19    5.40
  -1  13  17    7.40   11.62
  -1 -13  17    8.35    8.09
   1  13 -16  152.26   14.21
   1 -13 -16  162.41   24.37
  -1 -13  16  159.44   31.43
  -1  13  16  156.69   15.84
  -1 -13  16  166.36   14.10
   1  13 -15    9.11    6.18
   1 -13 -15   13.05    5.73
  -1  13  15   -2.23   11.28
  -1 -13  15   -3.87    5.82
  -1 -13  15   -2.66    7.58
   1  13 -14  109.45   12.07
   1 -13 -14   74.56   11.04
  -1  13  14   72.79   20.74
  -1 -13  14   77.95   11.86
  -1 -13  14   96.26   23.39
   1  13 -13  482.42   37.19
   1 -13 -13  498.16   50.62
  -1 -13  13  488.88   37.24
  -1 -13  13  540.48   37.15
  -1  13  13  493.13   55.90
   1 -13 -12   34.95   15.16
   1  13 -12   29.95   10.45
  -1 -13  12   48.73   10.15
  -1  13  12   59.21    9.25
   1  13 -11   54.44   11.03
  -1 -13  11   67.63    9.88
  -1 -13  11   50.89    6.07
  -1  13  11   33.19    9.12
   1 -13 -10    1.07   10.80
   1  13 -10   -4.99    7.96
  -1 -13  10   23.15    7.81
  -1  13  10    5.80   11.55
   1 -13  -9   47.62   17.06
   1  13  -9   76.14    7.47
  -1 -13   9   37.87   12.64
  -1  13   9   42.36   18.57
   1 -13  -8  372.06   27.76
   1  13  -8  418.17   23.46
  -1 -13   8  423.74   23.47
  -1  13   8  384.56   48.15
   1  13  -7  303.74   33.51
   1 -13  -7  339.20   24.16
  -1  13   7  367.04   24.73
  -1 -13   7  319.61   32.64
   1  13  -6   39.30   13.66
   1 -13  -6   47.58    8.80
  -1  13   6   60.30    9.24
  -1 -13   6   51.17   12.85
   1  13  -5  214.98   26.56
   1 -13  -5  241.38   17.36
  -1 -13   5  224.62   25.58
  -1  13   5  226.12   18.46
   1 -13  -4   -1.02    5.75
   1  13  -4    1.40    5.34
  -1 -13   4   11.94    5.05
  -1  13   4    5.98   10.73
   1  13  -3  116.29   11.93
   1 -13  -3  123.24   12.33
  -1 -13   3  141.61   11.35
  -1  13   3  180.60   22.20
   1  13  -2   10.76    5.77
   1 -13  -2    9.61    5.83
  -1 -13   2   11.56    5.49
  -1  13   2   -5.52   10.89
   1 -13  -1  101.45   10.75
   1  13  -1   99.25   10.86
  -1  13   1  110.04   19.27
  -1 -13   1  102.96   18.61
   1  13   0    7.20    5.59
   1 -13   0    2.70    5.27
  -1 -13   0   -8.58    9.96
  -1  13   0   15.57   10.08
   1 -13   1   24.55   11.42
   1  13   1   21.53    6.92
  -1 -13  -1   13.78   12.28
  -1  13  -1    8.96   11.79
   1  13   2   60.74    9.28
   1 -13   2   46.60   14.76
  -1 -13  -2   32.89   16.16
  -1  13  -2   42.83   15.26
  -1  13  -2   35.75   15.18
   1  13   3  642.15   42.80
   1 -13   3  659.10   58.49
  -1 -13  -3  611.45   63.75
  -1  13  -3  596.33   58.83
   1  13   4 1232.27   85.15
   1 -13   4 1232.71  105.43
  -1 -13  -4 1253.02  114.61
  -1  13  -4 1240.12  107.21
   1 -13   5  328.55   20.40
   1  13   5  314.70   25.30
  -1 -13  -5  306.85   38.75
  -1  13  -5  325.48   33.54
   1  13   6   41.26   16.26
   1 -13   6   53.27   11.87
  -1  13  -6   33.06    7.11
  -1 -13  -6   35.79    8.46
   1  13   7  318.65   38.41
   1 -13   7  278.63   28.48
  -1 -13  -7  251.68   21.11
  -1  13  -7  271.07   17.88
   1  13   8  731.54   73.73
   1 -13   8  694.13   55.57
  -1 -13  -8  702.47   46.53
  -1  13  -8  717.68   60.20
   1  13   9   -4.79   11.30
   1 -13   9   -2.77    5.97
   1 -13   9    5.90    7.08
  -1 -13  -9    3.95    5.97
  -1  13  -9    6.45    8.07
   1 -13  10   11.03    7.47
   1  13  10    1.37    6.63
   1 -13  10    1.15    6.50
  -1 -13 -10    3.62   10.87
  -1  13 -10   15.18    7.93
   1  13  11    3.91    6.88
   1 -13  11    9.22    3.97
  -1 -13 -11    4.74   11.48
  -1  13 -11    4.99    4.50
   1  13  12  402.46   46.57
   1 -13  12  359.85   28.64
   1 -13  12  346.65   28.34
  -1 -13 -12  413.11   43.96
  -1  13 -12  352.15   30.52
   1 -13  13   23.89    7.79
   1 -13  13   28.84   15.36
   1  13  13   42.73   14.48
  -1 -13 -13   17.08    7.60
  -1  13 -13   15.37    8.66
   1  13  14    5.69   14.80
   1 -13  14    3.06   15.93
   1 -13  14   18.55    7.89
  -1 -13 -14   51.74    7.53
  -1  13 -14    9.07    8.39
   1  13  15  124.18   13.96
   1 -13  15  151.93   13.50
   1 -13  15  131.58   28.24
  -1 -13 -15  103.61   22.96
  -1  13 -15  118.31   13.65
   1  13  16   32.72   12.95
   1 -13  16   12.96    6.75
   1 -13  16    4.40   16.59
  -1 -13 -16    6.17   12.12
  -1  13 -16   14.45    6.61
   1  13  17  569.60   58.64
   1 -13  17  565.92   73.25
   1  13  17  587.16   59.42
   1 -13  17  529.82   44.41
  -1 -13 -17  570.68   56.42
  -1  13 -17  529.16   43.33
   1  13  18    8.37   11.31
   1 -13  18   -4.95    7.01
   1 -13  18    1.71    8.32
  -1  13 -18    8.74    4.88
  -1 -13 -18    7.51    5.98
   1  13  19  -10.08    5.34
   1 -13  19    4.29    5.31
   1 -13  19  -12.61   13.68
  -1 -13 -19   10.82    9.17
  -1 -13 -19    1.77    6.68
  -1  13 -19    2.38    3.81
   1  13  20   20.39   12.49
   1 -13  20   15.35    4.05
   1 -13  20   26.81   10.51
  -1 -13 -20   13.40   16.87
  -1  13 -20   17.76    6.17
  -1 -13 -20   22.83   12.15
   1 -13  21  158.05   35.30
   1  13  21  140.17   22.65
   1 -13  21  127.61    8.53
  -1  13 -21   90.28    7.27
  -1 -13 -21  158.93   18.16
  -1 -13 -21  172.58   13.09
   1 -13  22  113.99   36.90
   1  13  22  141.60   23.39
  -1 -13 -22  151.25   22.07
  -1 -13 -22   98.08   33.97
   1  13  23  102.12   16.94
   1 -13  23   53.41   15.57
  -1 -13 -23   56.35   15.84
  -1 -13 -23   63.54   25.94
   1  13  24   27.72    8.72
   1 -13  24   59.88   26.19
  -1 -13 -24   60.36    8.24
  -1 -13 -24   85.95   13.71
   1  13  25   14.91   11.39
   1 -13  25    6.08   20.54
  -1 -13 -25   10.12   10.08
  -1 -13 -25   10.48   18.50
   1  13  26   21.22   12.05
   1 -13  26   21.72   12.46
  -1 -13 -26    0.45   21.27
  -1 -13 -26   13.69   11.02
   1 -13  27  226.52   41.47
   1  13  27  119.72   23.40
  -1 -13 -27  104.94   22.32
  -1 -13 -27  126.98   19.49
   1  13  28   38.03   15.04
   1 -13  28   15.58   27.02
  -1 -13 -28   24.92   11.59
  -1 -13 -28   35.32   25.28
   1  13  29  -12.16   11.52
   1 -13  29   -4.46   11.94
  -1 -13 -29   19.65   19.94
  -1 -13 -30   45.83   17.21
   1 -15 -29   23.81   20.03
   1 -15 -29   21.23   10.44
  -1 -15  29   -6.70   13.03
  -1  15  29    1.53    7.79
   1 -15 -28    0.67   11.00
   1 -15 -28   10.31    6.32
  -1 -15  28   19.40   23.35
  -1  15  28   16.28   12.95
   1 -15 -27    6.11   11.27
   1 -15 -27  -13.12   18.95
  -1 -15  27   -0.78   21.96
  -1  15  27  -17.34    7.30
   1 -15 -26   12.37   15.58
   1 -15 -26    5.23    9.88
  -1 -15  26   -2.10   10.45
  -1  15  26   -4.33   11.48
   1 -15 -25  -11.24   10.90
   1 -15 -25   16.79    8.84
  -1 -15  25   10.41   19.49
  -1  15  25   -0.21   12.42
   1 -15 -24   40.98   22.58
   1 -15 -24   48.47   15.57
  -1  15  24   38.45   17.24
  -1 -15  24   51.59   26.19
   1 -15 -23   50.49   22.67
   1 -15 -23   53.73   16.27
  -1 -15  23   44.92    5.30
  -1  15  23   49.26   18.36
  -1 -15  23   65.53   15.00
   1 -15 -22  167.27   21.02
   1 -15 -22   95.62   15.40
  -1 -15  22  128.37   33.06
  -1 -15  22   76.49   10.26
  -1  15  22   90.73   13.47
   1 -15 -21   63.57   23.07
   1  15 -21   67.34    7.71
   1 -15 -21   48.21   18.62
  -1 -15  21   67.60   28.53
  -1 -15  21   65.73    8.23
  -1  15  21   74.02   19.98
   1  15 -20   54.37    8.37
   1 -15 -20   66.01   12.00
   1 -15 -20   63.16   17.43
  -1  15  20   53.23   19.24
  -1 -15  20   79.98   15.01
  -1 -15  20   50.03    9.11
   1  15 -19  121.54   13.59
   1 -15 -19  147.81   15.37
  -1 -15  19  234.30   37.22
  -1 -15  19  166.99   15.36
  -1  15  19  182.46   16.76
   1  15 -18   95.84   11.03
   1 -15 -18   76.71   20.95
  -1 -15  18   64.37   16.07
  -1  15  18   87.31   22.27
  -1 -15  18   98.63   11.81
   1 -15 -17  -13.89   10.61
   1  15 -17    3.85    5.94
  -1 -15  17   -0.73    5.80
  -1 -15  17   -4.08   13.83
  -1  15  17    1.54   11.18
   1  15 -16   78.14   11.69
   1 -15 -16   63.86   19.37
  -1 -15  16   68.18   11.69
  -1  15  16   45.94   21.44
  -1 -15  16   75.82   13.48
   1 -15 -15   58.86   18.89
   1  15 -15   94.20   12.02
  -1 -15  15   74.08   22.09
  -1  15  15   63.69   11.44
  -1 -15  15   49.72    6.82
   1 -15 -14    4.81    7.65
   1  15 -14   18.98    8.96
  -1  15  14   26.91   14.74
  -1 -15  14    9.70    8.55
  -1 -15  14   22.91    8.86
   1 -15 -13  154.24   14.74
   1  15 -13  132.53   18.01
  -1 -15  13  115.00   10.19
  -1  15  13  117.38   27.10
  -1 -15  13  120.45   27.22
   1  15 -12   11.81    5.07
   1 -15 -12    0.22   12.79
  -1  15  12    4.71   13.75
  -1 -15  12    1.89    8.94
   1 -15 -11  180.56   28.01
   1  15 -11  163.54   21.08
  -1 -15  11  167.37   19.66
  -1  15  11  123.31   17.13
   1  15 -10    7.72    8.93
   1 -15 -10    6.10   11.32
  -1 -15  10   -1.21    4.60
  -1  15  10    3.81    6.73
   1  15  -9   99.44   17.01
   1 -15  -9   78.91   21.37
  -1 -15   9   85.53   16.56
  -1  15   9   76.42   12.46
   1  15  -8  169.49   13.59
   1 -15  -8  134.83   27.83
  -1  15   8  156.97   29.46
  -1 -15   8  126.73   21.85
   1  15  -7  234.19   29.33
   1 -15  -7  231.13   33.55
  -1  15   7  202.88   35.55
  -1 -15   7  203.55   16.69
   1  15  -6   28.71   12.49
   1 -15  -6   18.46   14.13
  -1 -15   6   15.74    6.71
  -1  15   6   -4.93   15.56
   1 -15  -5  113.57   22.93
   1  15  -5   87.95   21.16
  -1 -15   5   81.20   19.80
  -1  15   5  138.26   25.16
   1 -15  -4   25.39   15.79
   1  15  -4   45.39   15.09
  -1 -15   4   36.94   14.32
  -1  15   4   31.10    9.21
   1  15  -3  229.37   33.70
   1 -15  -3  248.27   33.87
  -1 -15   3  258.00   31.67
  -1  15   3  248.15   20.78
   1  15  -2   -0.21    5.83
   1 -15  -2    3.55   10.75
  -1 -15   2    6.97   10.16
  -1  15   2   -1.58    6.19
   1 -15  -1  142.29   26.28
   1  15  -1  151.81   15.86
  -1  15   1  157.98   15.64
  -1 -15   1  135.60   25.63
   1 -15   0  252.37   34.19
   1  15   0  248.89   21.95
  -1  15   0  252.90   21.25
  -1 -15   0  252.77   35.46
   1  15   1   56.20    9.82
   1 -15   1   45.69   15.81
  -1  15  -1   29.26    9.18
  -1 -15  -1   39.81    9.67
   1  15   2   20.25    7.96
   1 -15   2   16.84   12.61
  -1 -15  -2   17.00    7.71
  -1  15  -2    4.54    7.34
   1 -15   3  170.50   27.87
   1  15   3  172.35   19.03
  -1 -15  -3  184.78   18.16
  -1  15  -3  143.97   17.20
   1  15   4  954.78  104.41
   1 -15   4  915.88   62.40
  -1 -15  -4  902.80   66.15
  -1  15  -4  928.91   65.18
   1  15   5 1016.93  113.12
   1 -15   5  973.99   66.20
  -1  15  -5 1021.60  100.41
  -1 -15  -5  998.34  109.49
   1  15   6  143.00   29.65
   1 -15   6  125.69   22.21
  -1 -15  -6  144.47   28.39
  -1  15  -6  123.23   24.22
   1 -15   7  115.83   18.25
   1  15   7   92.44   24.65
  -1  15  -7   83.24   19.26
  -1 -15  -7  104.11   23.42
   1  15   8    0.63   14.84
   1 -15   8   22.41   10.23
  -1 -15  -8   13.64   14.10
  -1  15  -8   20.92   11.11
   1  15   9   39.46   15.78
   1 -15   9   22.31   10.33
  -1  15  -9   19.19    6.50
  -1 -15  -9   14.13   14.87
   1  15  10  189.18   19.52
   1 -15  10  179.96   21.71
  -1  15 -10  191.10   14.49
  -1 -15 -10  159.65   31.98
   1 -15  11   62.84   11.46
   1 -15  11   61.27   13.40
   1  15  11   56.11   12.00
  -1  15 -11   74.78   14.94
  -1 -15 -11   55.01   11.24
   1 -15  12   18.71   15.16
   1  15  12   32.08   15.89
   1 -15  12   22.70    9.36
  -1  15 -12   -1.36   10.43
  -1 -15 -12   16.33    8.09
   1  15  13  175.57   31.07
   1 -15  13  141.60   18.26
   1 -15  13  153.58   17.07
  -1 -15 -13  139.06   16.56
  -1  15 -13  161.51   11.66
   1 -15  14   37.40    9.77
   1  15  14   39.81   17.57
   1 -15  14   11.94   19.31
  -1 -15 -14   25.10   15.98
  -1  15 -14   28.80   10.75
   1 -15  15  350.39   30.23
   1  15  15  367.02   30.89
   1 -15  15  433.02   33.61
  -1 -15 -15  347.37   46.61
  -1  15 -15  345.53   31.03
   1  15  16  138.59   17.59
   1 -15  16  173.13   17.36
   1 -15  16  123.39   35.22
  -1  15 -16  145.66   16.97
  -1 -15 -16  199.87   28.36
   1 -15  17  185.13   19.05
   1  15  17  209.27   32.91
   1 -15  17  159.58   22.66
  -1 -15 -17  203.58   18.40
  -1  15 -17  199.10   17.76
   1 -15  18   22.11    7.74
   1 -15  18    8.38   17.63
   1  15  18   21.19   14.46
  -1  15 -18   11.31    7.01
  -1 -15 -18   35.81   13.79
  -1  15 -18   18.09    6.99
   1  15  19   -4.30    6.39
   1 -15  19   -6.19    8.23
   1 -15  19   -5.80    5.38
  -1 -15 -19    2.14   10.69
  -1  15 -19    3.28    5.23
   1 -15  20    7.55   17.55
   1 -15  20    9.92    5.45
   1  15  20   20.67   12.88
  -1 -15 -20   -3.06   12.16
  -1  15 -20    7.43    5.35
  -1 -15 -20   17.74    8.03
   1 -15  21   -6.33   15.77
   1  15  21   -3.71   11.20
   1 -15  21   -0.63    5.56
  -1 -15 -21    3.25   13.41
  -1 -15 -21   -6.94    5.80
  -1  15 -21    0.76    4.02
   1 -15  22   -2.45    8.60
   1  15  22    7.53    6.14
   1 -15  22    2.38    3.03
  -1  15 -22   -1.60    3.08
  -1 -15 -22  -16.51    9.94
  -1 -15 -22    4.46   13.72
   1  15  23    5.21   12.75
   1 -15  23  -12.39   19.33
  -1 -15 -23   12.33   11.79
  -1 -15 -23   15.81    9.25
   1  15  24    6.32   11.93
   1 -15  24   10.65   10.51
  -1 -15 -24    6.70   16.66
  -1 -15 -24    2.72    6.10
   1  15  25   68.64    9.46
   1 -15  25   43.91   26.96
  -1 -15 -25   15.12   13.38
  -1 -15 -25   21.51   15.19
   1  15  26  -10.12   11.00
   1 -15  26   -9.56   19.62
  -1 -15 -26    1.46   10.33
  -1 -15 -26    2.37    9.29
   1  15  27  102.57   18.81
   1 -15  27   71.22   18.27
  -1 -15 -27   24.05   29.53
  -1 -15 -27   29.15   16.66
   1  15  28    7.29   12.81
   1 -15  28   -1.28   21.16
  -1 -15 -28    6.08   10.47
  -1 -15 -28  -26.33   10.90
  -1 -15 -29    2.31    5.49
   1 -17 -28   -8.07   18.60
   1 -17 -28   -3.64   12.00
  -1  17  28   25.72   14.39
   1 -17 -27    5.35   13.22
   1 -17 -27   39.93   19.05
  -1  17  27   22.16   15.82
  -1 -17  27    1.75   13.47
   1 -17 -26    8.03    7.43
   1 -17 -26   23.01   10.30
  -1  17  26   12.36   15.53
  -1 -17  26   30.09   23.38
   1 -17 -25   17.81   16.28
   1 -17 -25    0.50   12.40
  -1  17  25    3.78    7.60
  -1 -17  25    7.95   20.00
   1 -17 -24    6.32   15.14
   1 -17 -24   25.13   10.69
  -1  17  24    7.68   16.42
  -1 -17  24   37.26   13.17
   1 -17 -23    2.49    8.16
   1 -17 -23   36.13    9.73
  -1  17  23   17.31   15.99
  -1 -17  23   34.29   21.78
   1 -17 -22   -3.73   13.50
   1  17 -22   -0.94    4.46
   1 -17 -22    9.05   11.88
  -1 -17  22  -15.25    9.40
  -1 -17  22   -0.69    7.23
  -1  17  22    4.51    7.05
   1  17 -21   58.80   11.06
   1 -17 -21  113.99   14.97
   1 -17 -21  110.29   24.05
  -1  17  21   98.77   26.11
  -1 -17  21  110.36   17.78
  -1 -17  21  142.30   18.61
   1 -17 -20   46.27   19.65
   1  17 -20   53.88    9.89
  -1 -17  20   79.57   11.81
  -1 -17  20   49.25   26.84
  -1  17  20   44.82   22.04
   1  17 -19    7.46    6.35
   1 -17 -19   -0.43    6.84
  -1 -17  19    6.07    7.11
  -1  17  19   -9.17   13.20
  -1 -17  19   -0.35    8.84
   1 -17 -18   17.71    7.29
   1  17 -18    6.50    7.37
  -1 -17  18   12.85   16.40
  -1 -17  18    5.03    7.78
  -1  17  18    4.34    8.06
   1  17 -17   37.67   10.17
   1 -17 -17   41.66   16.55
  -1  17  17   29.88   17.95
  -1 -17  17   16.96   10.97
  -1 -17  17   32.48   10.16
   1 -17 -16  167.19   31.11
   1  17 -16  163.92   20.94
  -1  17  16  181.90   35.06
  -1 -17  16  182.45   34.90
  -1 -17  16  167.26   21.64
   1 -17 -15  -25.76   12.05
   1  17 -15    7.41    8.14
  -1  17  15    3.83   13.29
  -1 -17  15    3.46    7.89
  -1 -17  15   -1.49    7.26
   1  17 -14   89.35   14.32
   1 -17 -14   61.58   11.90
  -1 -17  14   57.33   14.56
  -1 -17  14   29.39   21.11
  -1  17  14   41.75   12.65
   1 -17 -13   28.34    9.84
   1  17 -13   33.09   12.23
  -1  17  13   16.24   10.45
  -1 -17  13   33.03   11.90
  -1 -17  13   26.74    9.59
   1  17 -12  233.14   16.27
   1 -17 -12  195.62   21.12
  -1 -17  12  212.26   15.88
  -1 -17  12  154.28   19.26
  -1  17  12  168.48   38.03
   1  17 -11  105.57   18.98
   1 -17 -11   89.19   14.03
  -1  17  11   76.03   26.43
  -1 -17  11  102.57   18.39
   1 -17 -10   31.77   17.64
   1  17 -10   35.37   13.92
  -1 -17  10   21.39   13.16
  -1  17  10   44.56   19.06
   1 -17  -9  -17.48   13.62
   1  17  -9   -9.32   10.99
  -1  17   9    2.49    7.96
  -1 -17   9   -5.37    5.70
   1 -17  -8   -2.87   12.19
   1  17  -8    4.48    5.61
  -1 -17   8  -13.89    9.85
  -1  17   8   -1.86    7.22
   1 -17  -7   19.98   17.00
   1  17  -7   19.80    8.16
  -1  17   7   25.11   10.08
  -1 -17   7   31.07   13.80
   1  17  -6  364.42   29.35
  -1 -17   6  385.74   45.24
  -1  17   6  345.63   32.93
   1  17  -5  367.16   51.11
   1 -17  -5  371.96   55.68
  -1  17   5  336.32   59.34
  -1 -17   5  385.57   48.43
   1  17  -4  369.45   49.82
   1 -17  -4  386.31   52.40
  -1  17   4  373.36   55.41
  -1 -17   4  341.43   29.70
   1 -17  -3   36.38   17.08
   1  17  -3   32.71   16.90
  -1  17   3   17.78   17.97
  -1 -17   3   26.71    8.93
   1  17  -2  121.53   26.02
  -1  17   2  105.36   26.91
  -1 -17   2  114.94   14.06
   1 -17  -1   19.34   13.58
   1  17  -1   10.66   14.22
  -1 -17   1    6.26    7.41
  -1  17   1    4.50   14.10
   1 -17   0   65.50   20.35
   1  17   0   62.54   22.11
  -1 -17   0   58.75   21.33
  -1  17   0   71.09   21.43
   1  17   1   -1.40   14.85
   1 -17   1    5.20   12.94
  -1 -17  -1    4.06   14.06
  -1  17  -1   23.47   13.57
   1 -17   2  108.29   13.36
   1  17   2  116.95   28.10
  -1 -17  -2  145.86   26.51
  -1  17  -2   91.34   25.14
   1 -17   3    5.54    6.75
   1  17   3   -1.74   14.59
  -1 -17  -3    3.70   13.83
  -1  17  -3    5.12   12.70
   1  17   4   32.44   20.84
   1 -17   4   38.68    9.12
  -1 -17  -4   21.05   19.94
  -1  17  -4   43.60   17.73
   1 -17   5  297.42   37.61
   1  17   5  270.64   47.47
  -1  17  -5  309.75   40.47
  -1 -17  -5  250.36   46.68
   1 -17   6   45.14   16.90
   1  17   6   57.74   22.69
  -1 -17  -6   61.10   21.82
  -1  17  -6   57.47   10.29
   1 -17   7  137.63   25.10
   1  17   7  144.30   33.30
  -1  17  -7  140.38   15.36
  -1 -17  -7  178.13   18.29
   1  17   8  142.37   19.06
   1 -17   8  148.16   14.17
  -1 -17  -8  142.97   18.30
  -1  17  -8  136.03   15.18
   1 -17   9   51.77   16.51
   1  17   9   69.34   13.31
  -1  17  -9   57.54   17.94
  -1 -17  -9   64.39   12.75
   1 -17  10   76.53   15.29
   1  17  10   48.80   12.72
  -1  17 -10   58.92   16.83
  -1 -17 -10   47.03   12.30
   1 -17  11   30.42   12.28
   1  17  11   28.56   17.85
  -1  17 -11   18.16   12.70
  -1 -17 -11   10.26   16.99
   1  17  12  211.05   37.87
   1 -17  12  227.14   33.33
   1 -17  12  185.63   25.55
  -1  17 -12  187.20   16.28
  -1 -17 -12  240.72   35.76
   1  17  13   19.12   17.78
   1 -17  13   27.33   11.27
   1 -17  13   21.08   16.10
  -1 -17 -13    0.95   16.59
  -1  17 -13   31.28   11.86
   1 -17  14   21.55   17.57
   1 -17  14   33.34    6.32
   1  17  14   29.84   18.37
  -1 -17 -14   10.83   16.96
  -1  17 -14   28.69   11.46
   1 -17  15  108.01   17.39
   1  17  15   94.83   16.58
   1 -17  15  153.16   29.00
  -1  17 -15  135.87   10.62
  -1 -17 -15  138.39   15.61
   1  17  16   12.61    9.10
   1 -17  16   19.77   17.17
   1 -17  16   19.07    9.28
  -1  17 -16   24.57    9.46
  -1 -17 -16   20.63    8.49
   1 -17  17   42.11   11.87
   1  17  17   42.42   20.07
   1 -17  17   47.33   21.64
  -1  17 -17   57.57   10.89
  -1 -17 -17   42.66   18.44
   1 -17  18   -5.65    8.13
   1  17  18    4.36   12.75
   1 -17  18    8.31    7.25
  -1  17 -18    5.40    6.47
  -1 -17 -18  -15.96   11.83
   1 -17  19   -0.24    7.61
   1 -17  19   31.41   16.68
   1  17  19   -5.86    7.71
  -1  17 -19   12.65    6.71
  -1 -17 -19    9.32   12.84
   1 -17  20   31.97   10.59
   1 -17  20   80.17   14.66
   1  17  20   54.63   21.44
  -1 -17 -20   43.35   10.99
  -1  17 -20   70.84    9.61
   1 -17  21   72.24   25.31
   1  17  21   39.46   20.12
   1 -17  21   63.22    8.88
  -1 -17 -21   63.25   10.22
  -1  17 -21   17.24    8.17
  -1 -17 -21   45.45   11.83
   1  17  22    7.54   12.56
   1 -17  22  -21.51   16.84
   1 -17  22   -1.11    4.44
  -1 -17 -22    6.97   11.37
  -1 -17 -22    0.98   13.36
   1 -17  23    2.82   10.68
   1  17  23   16.37    7.95
  -1 -17 -23  -12.07   12.68
  -1 -17 -23   -1.33   15.72
   1  17  24   10.27   14.11
   1 -17  24   -5.14   19.63
  -1 -17 -24   12.25    9.01
  -1 -17 -24    1.78    7.01
   1  17  25   28.22   18.99
   1 -17  25   57.12   16.06
  -1 -17 -25   33.37   16.38
  -1 -17 -25   23.46   22.97
   1  17  26   17.88    9.00
   1 -17  26   16.21   13.61
  -1 -17 -26   12.91   14.22
  -1 -17 -26   11.72   19.96
   1 -17  27    4.09   22.30
   1  17  27   11.16   13.68
  -1 -17 -27   16.70   10.10
  -1 -17 -27    0.15    6.77
   1 -19 -26    1.14    7.61
   1 -19 -26   -4.90   16.92
  -1  19  26   24.48   15.53
  -1 -19  26   28.24   21.65
   1 -19 -25    0.21   15.49
   1 -19 -25    8.37   10.23
  -1  19  25   17.03    9.53
  -1 -19  25   26.43   12.98
   1 -19 -24   30.21   11.72
   1 -19 -24   44.42   18.76
  -1  19  24   23.32   20.38
  -1 -19  24   48.56   27.27
   1 -19 -23    8.09   14.60
   1 -19 -23   -0.32    8.02
  -1  19  23    9.19   15.23
  -1 -19  23   15.23   19.42
   1 -19 -22    0.55    7.25
   1 -19 -22   -0.10    7.15
  -1 -19  22    0.70    6.73
  -1 -19  22   -2.23    9.56
  -1  19  22   -6.08   13.90
   1 -19 -21  -11.41   13.48
   1  19 -21    2.30    6.35
  -1 -19  21   20.46   16.70
  -1 -19  21    0.13    8.34
  -1  19  21    5.09    8.07
   1 -19 -20    9.33   21.81
   1  19 -20   86.02   11.81
  -1 -19  20   34.68   15.00
  -1 -19  20   82.89   14.64
  -1  19  20   32.08   23.96
   1  19 -19   12.98    4.83
   1 -19 -19   -2.28   15.09
  -1 -19  19   10.36    9.28
  -1 -19  19    7.48   17.62
  -1  19  19   -1.71   16.82
   1  19 -18   11.93    9.17
   1 -19 -18    8.16    8.45
  -1 -19  18   10.01    9.24
  -1  19  18   21.22    8.98
  -1 -19  18   -3.11    9.21
   1  19 -17   16.97    5.96
   1 -19 -17    7.58    9.33
  -1 -19  17   27.06   10.96
  -1 -19  17   12.94   17.41
  -1  19  17   34.75   10.15
   1 -19 -16   76.42   22.34
   1  19 -16   72.03   14.83
  -1  19  16   43.74   24.03
  -1 -19  16   43.46   21.37
  -1 -19  16   57.56   15.53
   1  19 -15   27.20   12.91
   1 -19 -15    8.30   18.75
  -1  19  15   -5.87   20.64
  -1 -19  15   59.91    9.98
  -1 -19  15   24.47   12.68
   1 -19 -14   25.46   17.57
   1  19 -14   28.64   12.72
  -1  19  14   11.38   19.34
  -1 -19  14   34.83   12.65
  -1 -19  14   10.03   15.81
   1 -19 -13   -8.51   15.71
   1  19 -13   17.07   11.53
   1  19 -13    7.79   11.63
  -1  19  13    1.84    9.47
  -1 -19  13   14.20    7.39
  -1 -19  13   11.98   11.11
   1 -19 -12   90.15   15.57
   1  19 -12  104.49   21.01
  -1  19  12   92.58   16.69
  -1 -19  12  103.80   19.62
   1 -19 -11   -1.98    7.54
   1  19 -11   -2.16    5.76
  -1  19  11   -5.30    7.75
  -1 -19  11    4.74    5.52
   1  19 -10  211.54   30.99
   1 -19 -10  183.46   22.79
  -1 -19  10  202.92   30.07
  -1  19  10  224.55   40.42
   1 -19  -9   26.56   10.72
   1  19  -9   42.98   15.68
  -1 -19   9   25.20   15.07
  -1  19   9   19.45   20.05
   1 -19  -8   14.57    8.32
   1  19  -8   21.74   12.88
  -1 -19   8    1.47    6.70
  -1  19   8   -3.95   16.00
   1 -19  -7   -4.02    7.62
   1  19  -7  -13.59   12.00
  -1  19   7  -16.30   14.52
  -1 -19   7    5.00    6.29
   1 -19  -6  169.96   33.79
   1  19  -6  158.37   17.69
  -1  19   6  137.32   34.87
  -1 -19   6  153.36   16.49
   1 -19  -5    6.63   15.36
   1  19  -5    8.83    8.07
  -1  19   5    9.33    8.96
  -1 -19   5  -10.93   13.64
   1  19  -4   54.23   12.67
   1 -19  -4   62.21   23.00
  -1  19   4   48.77   13.43
  -1 -19   4   55.51   21.22
   1 -19  -3   51.71   19.06
   1  19  -3    9.91   18.40
  -1  19   3   27.79   10.95
  -1 -19   3   29.70   17.73
   1 -19  -2    2.93   13.02
   1  19  -2   -9.87   12.99
  -1  19   2    6.33    7.50
  -1 -19   2   -8.59   12.12
   1  19  -1   76.71   26.98
   1 -19  -1   93.56   15.07
  -1 -19   1  121.26   25.90
  -1  19   1  107.19   15.71
   1  19   0   15.85   13.43
   1 -19   0   -2.49    6.99
  -1  19   0   -9.66    7.50
  -1 -19   0    2.69    7.39
   1 -19   1   15.68    8.53
   1  19   1   23.47   16.86
  -1  19  -1   21.43    9.14
  -1 -19  -1    5.82    9.21
   1 -19   2  211.49   22.56
   1  19   2  259.60   43.07
  -1 -19  -2  264.26   24.83
  -1  19  -2  255.80   23.98
   1 -19   3   31.07    8.88
   1  19   3   35.58   18.96
  -1  19  -3   12.56    9.53
  -1 -19  -3   22.65   10.13
   1  19   4   32.51   18.91
   1 -19   4   19.86   15.37
  -1  19  -4   20.36    9.22
  -1 -19  -4   31.91   10.16
   1 -19   5    8.69   10.78
   1  19   5   -0.07    7.51
  -1  19  -5   -8.94   11.93
  -1 -19  -5    0.10    7.19
   1 -19   6   16.77   12.85
   1  19   6   12.26    9.11
  -1  19  -6   15.26   13.92
  -1 -19  -6    6.95    9.07
   1 -19   7   22.46    7.86
   1  19   7   21.95   10.19
  -1 -19  -7   40.60   17.91
  -1  19  -7   19.55   15.35
   1 -19   8   -5.20    6.11
   1  19   8   -6.67    8.11
  -1  19  -8   -0.87   12.09
  -1 -19  -8    0.69   14.32
   1 -19   9   65.21   17.11
   1  19   9   75.76   13.29
  -1  19  -9   56.36   18.75
  -1 -19  -9   39.55   23.24
   1 -19  10   12.32    9.85
   1  19  10   16.35   14.07
  -1  19 -10   -0.41    5.82
  -1 -19 -10  -29.07   13.41
   1 -19  11   52.30    7.74
   1 -19  11   -5.55    8.06
   1  19  11   36.86   19.86
  -1  19 -11   42.80   14.22
  -1 -19 -11   42.56   18.91
   1 -19  12   16.14    7.72
   1 -19  12   10.48   12.08
   1  19  12   11.44   17.74
  -1 -19 -12   29.22   16.82
  -1  19 -12   23.07   12.49
   1 -19  13    7.32   14.93
   1 -19  13   21.79   12.42
   1  19  13   17.99   18.44
  -1  19 -13   31.57   12.49
  -1 -19 -13   21.95    9.75
   1 -19  14   64.63    9.04
   1  19  14   93.10   13.82
   1 -19  14   76.94   11.63
  -1  19 -14   51.54    9.12
  -1 -19 -14   38.02   12.86
   1  19  15  -11.41    8.02
   1 -19  15    7.58    8.56
   1 -19  15   14.21   12.60
  -1 -19 -15   -6.28    7.46
  -1  19 -15    0.49    8.94
   1  19  16   20.67   17.34
   1 -19  16   12.75    9.14
   1 -19  16    5.10    9.96
  -1  19 -16   12.35   10.12
  -1 -19 -16   25.66   15.86
   1 -19  17   18.01   19.83
   1 -19  17   35.88   11.81
   1  19  17   38.93   20.14
  -1  19 -17   23.63   11.76
   1  19  18   19.17   16.89
   1 -19  18    8.59   10.37
   1 -19  18   11.73   17.73
  -1  19 -18   13.17    9.25
  -1 -19 -18    4.71   15.74
   1 -19  19    8.52   11.51
   1  19  19   49.54   10.61
   1 -19  19   15.16   11.66
  -1 -19 -19   10.79   10.09
  -1  19 -19   28.98    9.73
   1  19  20   64.13   28.07
   1 -19  20   83.30   15.89
   1 -19  20   52.45   32.16
  -1  19 -20   91.96   13.90
  -1 -19 -20   92.91   14.67
   1 -19  21   37.84   12.70
   1 -19  21   28.25    9.68
   1  19  21   16.48   19.54
  -1  19 -21   13.51    8.63
  -1 -19 -21   32.50   17.18
   1 -19  22    9.89   19.23
   1  19  22   28.18   15.93
  -1 -19 -22   14.01   14.50
  -1 -19 -22   -3.78    8.53
   1  19  23   12.29    9.21
   1 -19  23   -1.74   19.86
  -1 -19 -23   -3.78   15.81
  -1 -19 -23    6.78    7.96
   1 -19  24   33.19   13.26
   1  19  24    1.84   18.74
  -1 -19 -24   10.31   18.68
  -1 -19 -24   16.83    8.93
   1 -19  25   41.94   25.45
   1  19  25    4.16   19.54
  -1 -19 -25   34.84   11.20
  -1 -19 -25    1.77   16.49
  -1 -19 -26    1.77   13.29
   1 -21 -24  -10.20   15.71
   1 -21 -24   -3.49   15.54
  -1 -21  24  -17.94   19.75
  -1  21  24   -1.26    9.24
   1 -21 -23   -8.06    8.59
   1 -21 -23   -7.02   16.14
  -1  21  23   -3.15   17.08
  -1 -21  23   -0.69   10.89
   1 -21 -22   15.11   12.70
   1 -21 -22   67.70   11.46
  -1 -21  22   -6.54   25.84
  -1  21  22   39.81   23.46
   1 -21 -21    6.68   16.72
   1  21 -21    7.60    8.14
  -1 -21  21    7.57   10.24
  -1  21  21   10.10    9.91
  -1 -21  21   11.77   11.32
   1 -21 -20   -3.13   16.44
   1  21 -20    7.04    8.66
  -1  21  20   13.19    9.75
  -1 -21  20   19.05   10.85
  -1 -21  20   -1.81    9.42
   1 -21 -19   16.87   14.59
   1  21 -19   -0.34    8.48
  -1 -21  19  -15.75   14.74
  -1  21  19    9.12   15.81
  -1 -21  19    3.24    9.31
   1  21 -18    6.64    9.10
   1 -21 -18    0.69   14.32
  -1 -21  18   -6.42    9.66
  -1  21  18    6.99   15.99
  -1 -21  18    1.42    7.85
   1  21 -17   54.71    8.98
   1 -21 -17   42.04   13.44
  -1  21  17   57.78   14.59
  -1 -21  17   12.33   21.13
  -1 -21  17   86.20   16.10
   1  21 -16   -6.19   10.31
   1 -21 -16   11.55    8.37
  -1 -21  16    5.49    7.41
  -1 -21  16    4.01   10.36
  -1  21  16   -2.62    9.11
   1 -21 -15   13.82   18.57
   1  21 -15   32.68   12.77
  -1 -21  15   10.02   14.78
  -1 -21  15   17.94   12.35
  -1  21  15    6.42   19.87
   1  21 -14   31.17    8.17
   1 -21 -14   21.67   19.80
  -1  21  14   27.62   21.32
  -1 -21  14   25.55    7.81
  -1 -21  14   18.72   14.77
   1 -21 -13   11.10   15.18
   1  21 -13   -5.28   11.09
  -1 -21  13    2.87    6.15
  -1 -21  13   -1.29   10.76
  -1  21  13   12.33   16.58
   1 -21 -12    6.70   16.09
   1  21 -12    4.23   12.32
  -1 -21  12   16.35   11.53
  -1 -21  12    1.01    6.21
  -1  21  12    5.79   17.10
   1  21 -11   51.03   17.14
   1 -21 -11   37.66   21.58
  -1  21  11   30.97   13.36
  -1 -21  11   28.10   15.88
   1 -21 -10   88.27   17.48
   1  21 -10   94.93   14.38
  -1  21  10   87.25   18.41
  -1 -21  10  119.47   13.58
   1 -21  -9   96.15   14.97
   1  21  -9  102.46   21.53
  -1  21   9   41.27   15.60
  -1 -21   9   42.94   20.81
   1 -21  -8    2.91    9.11
   1  21  -8   16.86   13.79
  -1 -21   8   18.02   13.22
  -1  21   8    4.64    9.70
   1  21  -7    3.48   12.77
   1 -21  -7    2.66    8.42
  -1 -21   7    6.39   12.37
  -1  21   7   -2.68   15.81
   1 -21  -6  -10.75    8.97
   1  21  -6   -8.27   14.10
  -1 -21   6    0.20   13.47
  -1  21   6   -0.94   17.04
   1 -21  -5  127.16   19.41
   1  21  -5  126.79   29.79
  -1  21   5  137.38   34.54
  -1 -21   5  109.42   16.90
   1  21  -4  205.46   23.19
   1 -21  -4  200.64   24.79
  -1 -21   4  193.44   23.04
  -1  21   4  193.60   44.05
   1 -21  -3  -10.55    9.56
   1  21  -3   -2.30    9.05
  -1  21   3  -14.04   17.56
  -1 -21   3   -9.22    8.81
   1  21  -2   21.40   10.43
   1 -21  -2   17.39   10.79
  -1 -21   2   21.06   18.58
  -1  21   2   31.45   19.84
   1 -21  -1   44.94   12.05
   1  21  -1   27.71   12.28
  -1 -21   1   30.77   21.11
  -1  21   1   45.52   22.25
   1  21   0  119.13   18.92
   1 -21   0  117.19   18.47
  -1 -21   0  130.65   32.34
  -1  21   0  170.12   33.30
   1  21   1  253.31   26.74
   1 -21   1  192.36   41.87
  -1 -21  -1  240.99   44.41
  -1  21  -1  203.01   43.04
   1 -21   2    4.15   13.37
   1  21   2    0.08    8.03
  -1  21  -2   -6.32   13.83
  -1 -21  -2   -3.34   14.62
   1 -21   3   24.61   17.60
   1  21   3   31.36   11.13
  -1  21  -3   16.28   18.25
  -1 -21  -3   21.40   19.63
   1 -21   4    0.42   13.96
   1  21   4    9.84    8.87
  -1  21  -4   -3.88   14.36
  -1 -21  -4    8.90   15.96
   1  21   5   36.41   12.12
   1 -21   5   40.96   18.08
  -1  21  -5   41.17   19.00
  -1 -21  -5   42.70   21.88
   1 -21   6   32.50    9.91
   1  21   6   37.46   12.36
  -1  21  -6   53.25   18.57
  -1 -21  -6   14.85   21.99
   1 -21   7    1.85    6.82
   1  21   7   -6.70    8.76
  -1  21  -7   10.93    7.26
  -1 -21  -7    3.21   15.67
   1 -21   8   39.37   18.60
   1  21   8   42.10   25.37
  -1  21  -8   65.99   11.49
  -1 -21  -8   46.64   24.97
   1 -21   9   30.82   15.53
   1  21   9   20.14   21.37
  -1  21  -9   14.39   16.97
  -1 -21  -9   39.13   11.49
   1 -21  10    3.27   12.07
   1  21  10    1.82   16.63
  -1 -21 -10   -5.28    8.58
  -1  21 -10  -11.21   12.67
   1  21  11   59.42   29.60
   1 -21  11   80.61   11.93
  -1  21 -11   49.12   21.79
  -1 -21 -11  111.85   15.74
   1 -21  12   24.15   14.48
   1  21  12   -3.17   20.61
  -1  21 -12   25.27   14.95
  -1 -21 -12   28.71   11.45
   1 -21  13  100.48   17.85
   1 -21  13   18.29   18.33
   1  21  13   43.93   14.93
  -1 -21 -13   37.47   24.72
  -1  21 -13   57.53   10.41
   1  21  14   42.70   14.48
   1 -21  14   32.98   18.98
   1 -21  14   50.73   10.19
  -1 -21 -14   39.39   24.54
  -1  21 -14   97.68   17.60
   1 -21  15    4.88   10.26
   1 -21  15   -6.10    7.26
   1  21  15   11.17    9.35
  -1 -21 -15    1.88   15.82
  -1  21 -15   10.24   10.58
   1 -21  16   11.21   14.90
   1 -21  16   15.78   10.86
   1  21  16   16.97   18.30
  -1  21 -16    2.62    6.24
  -1 -21 -16    8.34   17.06
   1 -21  17    2.79   10.22
   1 -21  17    3.71    8.66
   1  21  17    3.55   17.60
  -1  21 -17    8.59   10.51
  -1 -21 -17   23.03   16.92
   1 -21  18   -9.29   18.19
   1 -21  18   13.68   12.33
   1  21  18   17.17   19.69
  -1  21 -18   22.20   11.30
  -1 -21 -18   16.92   10.47
   1 -21  19  142.01   23.64
   1 -21  19  143.55   19.77
   1  21  19   84.51   20.75
  -1  21 -19  109.21   19.75
  -1 -21 -19  148.68   19.45
   1  21  20    7.06   16.10
   1 -21  20   -1.01   16.17
   1 -21  20    3.53   10.02
  -1  21 -20   -4.20    8.21
  -1 -21 -20    3.87   14.18
   1 -21  21    0.64    8.70
   1 -21  21  -12.77   16.96
   1  21  21   -0.38   15.43
  -1 -21 -21    8.23   14.29
   1 -21  22   -8.27   10.30
   1  21  22   -9.26   16.94
  -1 -21 -22    9.87   15.43
   1 -21  23   -3.31   21.02
   1  21  23   -8.84   10.15
  -1 -21 -23   -9.03    8.91
  -1 -21 -23  -10.50    9.15
  -1 -21 -24   24.44   18.55
   1 -23 -22   16.31   10.05
  -1  23  22  -22.41   19.38
  -1  23  22    1.50   19.19
   1 -23 -21   23.85    9.77
  -1 -23  21    5.84   12.77
  -1  23  21    3.64   18.91
  -1 -23  21  -13.20    9.57
   1  23 -20   -3.67    9.68
   1 -23 -20   -9.92   17.08
  -1 -23  20   11.10   15.71
  -1 -23  20   13.45   11.18
  -1  23  20    3.81   10.45
   1  23 -19   16.89   12.74
   1 -23 -19   33.03   21.18
  -1 -23  19   28.88   10.24
  -1 -23  19   20.38   13.86
  -1  23  19   13.22   13.10
   1 -23 -18   -2.89   16.76
   1  23 -18    1.00   10.92
  -1 -23  18   -1.01   11.88
  -1 -23  18   14.03    8.00
  -1  23  18   -1.57   18.78
   1  23 -17    9.25    6.56
   1 -23 -17   14.50   17.53
  -1 -23  17    6.98   13.38
  -1  23  17   -2.48   19.37
  -1 -23  17    2.73   11.91
   1  23 -16   -2.16   10.75
   1 -23 -16   -8.18    8.53
  -1  23  16   -3.88   17.18
  -1 -23  16    2.80    6.42
  -1 -23  16    4.67    6.00
   1 -23 -15   20.39   10.90
   1  23 -15   12.75   14.13
  -1 -23  15   10.50   13.79
  -1 -23  15   15.33   13.99
  -1  23  15   25.35   12.08
   1 -23 -14   18.67   10.72
   1  23 -14   13.93   14.32
  -1 -23  14   10.20   13.66
  -1  23  14   16.82   11.72
   1 -23 -13   27.24   19.07
   1  23 -13   11.07    8.30
  -1  23  13   29.11   20.63
  -1 -23  13    9.03    7.65
   1 -23 -12   12.78   18.72
   1  23 -12   16.51   14.22
  -1  23  12   14.63   19.76
  -1 -23  12   -0.53   13.47
   1  23 -11  -13.55   13.83
   1 -23 -11    7.33   17.38
  -1  23  11   -3.35   18.04
  -1 -23  11   -3.87   12.75
   1  23 -10   38.58   18.06
  -1 -23  10   23.35   17.03
  -1  23  10   14.39   24.13
   1 -23  -9   37.66   26.02
   1  23  -9   61.91   11.80
  -1  23   9   41.89   27.78
  -1 -23   9   37.63   11.46
   1  23  -8   -1.16    7.74
   1 -23  -8   -6.33   16.83
  -1  23   8   -7.29    9.87
  -1 -23   8    1.50    7.25
   1  23  -7   44.69   21.19
   1 -23  -7   46.08   24.72
  -1 -23   7   43.00   21.11
  -1  23   7   39.59   15.00
   1  23  -6    3.14   15.00
   1 -23  -6   -6.49   17.27
  -1  23   6  -19.14   10.10
  -1 -23   6   24.58   14.88
   1  23  -5   80.24   31.55
   1 -23  -5   97.26   34.04
  -1  23   5  127.29   20.78
   1  23  -4   78.79   32.13
   1 -23  -4   73.48   34.47
  -1 -23   4  149.39   31.57
  -1  23   4  108.12   20.90
   1  23  -3  -10.52   15.88
   1 -23  -3  -16.62   16.40
  -1  23   3    8.52    9.60
  -1 -23   3   -3.07   15.35
   1 -23  -2    1.58   16.79
   1  23  -2    2.21   16.19
  -1  23   2    4.62    9.59
  -1 -23   2   -7.82   15.93
   1  23  -1   -4.83   17.07
   1 -23  -1   14.34   17.21
  -1  23   1   -3.62   10.09
  -1 -23   1    4.44    9.38
   1 -23   0  197.91   44.71
   1  23   0  175.44   45.15
  -1  23   0  211.57   27.33
  -1 -23   0  161.86   26.08
   1 -23   1   83.40   31.77
   1  23   1   87.74   33.26
  -1 -23  -1   95.95   18.82
  -1  23  -1  100.92   19.07
   1  23   2   -5.49   16.31
   1 -23   2   -4.86   14.87
  -1 -23  -2    1.28    9.33
  -1  23  -2    4.20    8.60
   1 -23   3   64.03   27.19
   1  23   3   90.15   30.65
  -1  23  -3   82.22   16.06
  -1 -23  -3   89.38   17.18
   1 -23   4    0.07    8.45
   1  23   4    9.80   18.27
  -1  23  -4    9.04    9.08
  -1 -23  -4   13.86    9.95
   1 -23   5    3.81    7.78
   1  23   5   -3.76   16.45
  -1  23  -5    3.94    8.10
  -1 -23  -5   -1.71    9.26
   1 -23   6   29.02   10.29
   1  23   6   20.03   22.97
  -1  23  -6   54.85   19.37
  -1 -23  -6   10.95   12.60
   1 -23   7   14.17   15.16
   1  23   7   -7.44   20.46
  -1  23  -7   21.26   16.77
  -1 -23  -7   12.85   11.00
   1 -23   8   16.02   16.58
   1  23   8    8.38   21.75
  -1  23  -8   22.32   17.59
  -1 -23  -8   17.74   11.98
   1 -23   9  123.93   25.31
   1  23   9   59.87   33.35
  -1  23  -9  118.04   26.02
  -1 -23  -9   53.14   18.48
   1 -23  10   -5.72    7.79
   1  23  10  -13.57   19.44
  -1  23 -10    1.54   14.39
  -1 -23 -10  -10.96   18.37
   1  23  11    3.88   13.72
   1 -23  11   65.31   17.25
  -1 -23 -11    9.91   23.57
  -1  23 -11   41.92   10.41
   1 -23  12    2.97   12.46
   1  23  12   -1.02   10.10
  -1  23 -12  -20.38   13.01
  -1 -23 -12    3.99   17.00
   1 -23  13   -2.68   11.74
   1  23  13    3.92    9.61
  -1 -23 -13   12.23   16.40
  -1  23 -13   -4.48   12.01
   1 -23  14   17.62    7.61
   1 -23  14   15.18   12.28
   1  23  14   -8.79   20.50
  -1 -23 -14    9.47   18.83
  -1  23 -14   -1.30   13.55
   1 -23  15   15.02   12.08
   1  23  15   10.33   18.55
   1 -23  15    5.47    6.52
  -1 -23 -15   11.84   17.81
  -1  23 -15   -1.08    6.75
   1 -23  16   22.20   11.67
   1 -23  16    3.62   12.56
   1  23  16    0.97   18.47
  -1  23 -16    6.26   11.65
   1  23  17    1.00   19.80
   1 -23  17    2.40   12.42
   1 -23  17    7.71    8.27
  -1 -23 -17   23.07   10.41
  -1  23 -17    2.75   12.32
   1 -23  18   10.10   15.14
   1 -23  18    0.35   11.73
   1  23  18    4.74   10.40
  -1  23 -18    6.40    6.31
  -1 -23 -18    3.27   17.35
   1 -23  19   22.76   17.70
   1 -23  19    2.33   13.86
   1  23  19   16.99   11.53
  -1 -23 -19   16.48   18.85
  -1  23 -19    5.41   11.73
   1  23  20   -3.59   22.25
   1 -23  20   14.25   15.96
   1 -23  20   17.62   11.44
  -1  23 -20   34.98   12.28
  -1 -23 -20   27.99   20.57
   1  23  21    3.87   18.71
   1 -23  21   -8.04   17.59
  -1 -23 -21   11.20    9.66
   1  25 -19    5.56    7.62
   1 -25 -19   19.40   21.88
  -1 -25  19   12.43   14.45
  -1  25  19   29.63   13.16
   1  25 -18   -2.23   14.10
   1 -25 -18    0.15   21.86
  -1 -25  18   27.01    8.45
  -1 -25  18   14.31   15.05
  -1  25  18    3.77   12.98
   1  25 -17   -6.04   11.42
   1 -25 -17   13.23   16.35
  -1 -25  17   -1.28   11.09
  -1  25  17    7.57   18.60
  -1 -25  17   -1.99   11.46
   1  25 -16    2.09    7.11
   1 -25 -16  -12.29   18.04
  -1 -25  16    2.65   12.70
  -1  25  16   18.92   20.08
  -1 -25  16    6.14    6.31
   1  25 -15   10.99   13.41
   1 -25 -15   16.40   17.84
  -1 -25  15    0.34    7.11
   1  25 -14   -4.04   12.74
   1 -25 -14    9.71    9.54
  -1 -25  14  -14.88   12.57
  -1  25  14   -6.63   19.37
   1  25 -13    2.19    7.54
   1 -25 -13    3.28    9.68
  -1 -25  13  -18.81   12.25
  -1  25  13   13.27   10.54
   1  25 -12   20.52    9.01
   1 -25 -12    7.53   11.83
  -1 -25  12   29.28   14.97
  -1  25  12   -2.94   12.70
   1  25 -11   20.10   18.61
   1 -25 -11   17.00   13.13
  -1  25  11    7.71   14.07
  -1 -25  11   27.96    9.56
   1  25 -10   75.37   29.42
   1  25 -10   48.73   29.15
   1 -25 -10  124.40   20.22
  -1 -25  10   69.89   27.29
   1  25  -9   44.16   24.99
  -1 -25   9   52.83   23.12
  -1  25   9   66.06   31.57
   1  25  -8   18.22   18.44
  -1 -25   8   13.93   16.68
  -1  25   8    5.23   22.70
   1  25  -7   11.44    9.75
   1 -25  -7    6.07   19.96
  -1 -25   7    4.95    9.40
   1  25  -6   30.66   12.12
   1 -25  -6   21.69   24.80
  -1 -25   6   38.06   11.95
  -1  25   6    8.18   26.61
   1  25  -5    8.66   10.38
   1 -25  -5   -2.52   20.18
  -1 -25   5   19.40    9.67
  -1  25   5    1.00   21.54
   1  25  -4    4.33   17.08
   1 -25  -4   16.52   18.04
  -1 -25   4    2.89    8.76
  -1  25   4    2.75   19.31
   1  25  -3   -0.41   16.06
   1 -25  -3   -0.22   16.76
  -1 -25   3    9.07   15.65
  -1  25   3   -5.33   17.59
   1  25  -2    6.08   16.31
   1 -25  -2   -7.32   16.44
  -1  25   2   -0.35   17.29
  -1 -25   2   -1.60   15.78
   1  25  -1  -10.62   18.22
   1 -25  -1   14.53   17.70
  -1 -25   1  -10.86   17.60
  -1  25   1  -11.28   18.72
   1 -25   0   16.72   10.30
   1  25   0  -11.74   19.70
  -1  25   0    1.64   20.22
   1  25   1    3.98   20.04
   1 -25   1   11.21   10.08
  -1 -25  -1   14.49   19.47
  -1  25  -1   10.17   19.62
   1  25   2    0.39   18.30
   1 -25   2    2.21    9.22
  -1 -25  -2   18.27   18.04
  -1  25  -2    2.21   17.50
   1  25   3    2.83   18.01
   1 -25   3   -7.60    8.56
  -1 -25  -3    0.63   17.84
  -1  25  -3    8.81   16.75
   1  25   4   32.64   23.42
   1 -25   4   21.05   10.62
  -1 -25  -4   32.58   23.00
  -1  25  -4   11.20   21.25
   1  25   5   19.28   21.41
   1 -25   5    5.52   16.61
  -1 -25  -5    9.24   20.42
  -1  25  -5   16.62   18.30
   1  25   6    1.89   21.32
   1 -25   6   23.56   16.10
  -1 -25  -6    2.62   20.38
  -1  25  -6    1.60   17.32
   1 -25   7   18.04   18.12
  -1  25  -7   14.43   18.53
   1  25   8   -7.20   11.41
   1 -25   8   -0.41   15.63
  -1  25  -8   -7.08    9.17
   1  25   9    3.01   15.92
   1 -25   9   28.38   11.56
  -1  25  -9   76.46   12.33
   1  25  10    9.52   13.57
   1 -25  10   38.71   17.34
  -1 -25 -10    9.56   23.46
  -1  25 -10   15.54   18.83
   1  25  11    5.17   12.84
   1 -25  11   50.82   16.12
  -1 -25 -11   -1.04   22.27
  -1  25 -11    2.26   17.06
   1  25  12    7.32   12.94
   1 -25  12   55.27   16.16
  -1 -25 -12    4.53   12.32
  -1  25 -12    7.08   16.58
   1  25  13    5.38   21.05
   1 -25  13   23.21    8.32
  -1 -25 -13   -7.96   11.18
  -1  25 -13  -10.55   14.80
   1  25  14   26.88   22.24
   1 -25  14   15.01   14.66
   1 -25  14    9.10   11.35
  -1 -25 -14    8.55   11.55
  -1  25 -14   10.43    8.65
   1 -25  15    0.24    5.86
   1  25  15    8.44   19.61
   1 -25  15    6.59   12.91
  -1 -25 -15    5.44   10.36
  -1  25 -15    7.26   13.05
   1  25  16    5.06   10.44
   1 -25  16   -1.75    6.89
   1 -25  16    0.53   10.47
  -1 -25 -16   -0.43   17.01
  -1  25 -16    0.80   11.83
   1 -25  17    4.47   11.98
   1 -25  17   13.78   12.63
   1  25  17    3.20   10.71
  -1  25 -17   -1.02    6.81
  -1 -25 -17   -5.48   17.91
   1  25  18   -0.69   10.80
   1 -25  18    6.50   12.56
   1 -25  18    1.44    6.98
  -1 -25 -18   -3.25   17.81
  -1  25 -18    3.52   11.88
   1  27 -15    7.58    9.78
   1 -27 -15   11.87   24.03
  -1 -27  15   29.88   16.33
   1 -27 -14   35.27   21.61
   1  27 -14    1.99   16.14
  -1 -27  14    3.49    8.62
  -1  27  14    2.48   23.57
   1  27 -13   18.72   25.06
   1 -27 -13   55.19   32.74
  -1 -27  13   96.84   24.58
   1  27 -12    1.91   16.68
  -1 -27  12   11.77   16.28
   1  27 -11   16.94   10.95
   1 -27 -11   15.51   13.93
  -1 -27  11   32.98   17.88
   1  27 -10   28.00   13.76
   1 -27 -10   47.79   16.92
  -1 -27  10   39.60   12.79
  -1  27  10   48.57   17.91
   1  27  -9   14.25   20.17
   1 -27  -9  -12.95   13.61
  -1 -27   9   30.40   10.31
  -1  27   9    4.47   13.96
   1  27  -8   -1.44   20.00
   1 -27  -8   28.57   12.68
  -1  27   8   -0.67   13.45
  -1 -27   8   17.31   18.75
   1  27  -7   43.71   17.74
   1 -27  -7    0.59   11.25
  -1 -27   7   -9.39   16.76
  -1  27   7   -2.68   11.76
   1  27  -6    0.13   19.33
   1 -27  -6   17.15   11.84
  -1 -27   6   -4.30   17.73
  -1  27   6    9.29   12.33
   1  27  -5   13.79    9.74
   1 -27  -5  -13.43   10.66
  -1 -27   5    8.37   16.26
  -1  27   5    1.49   11.09
   1 -27  -4    5.96   11.04
   1  27  -4   24.13   10.31
  -1 -27   4   -9.94   17.42
  -1  27   4   -9.42   11.66
   1  27  -3    3.64    9.95
   1 -27  -3   -3.39   10.33
  -1 -27   3    4.57    9.61
  -1  27   3    3.76   19.49
   1 -27  -2   31.01   12.18
   1  27  -2    8.18   12.19
  -1  27   2   17.13   22.90
  -1 -27   2   11.83   11.53
   1  27  -1    1.61   10.95
   1 -27  -1   16.97   10.40
  -1 -27   1    1.00   10.34
  -1  27   1   -6.82   20.21
   1  27   0   21.02   12.35
   1 -27   0    9.08   11.79
  -1 -27   0   17.76   12.04
  -1  27   0   11.67   22.45
   1  27   1    0.28   10.55
   1 -27   1    9.18   17.27
  -1 -27  -1    5.17   10.19
  -1  27  -1  -13.73   18.34
   1  27   2   34.63   13.90
   1 -27   2   28.86   21.78
  -1  27  -2   16.83   13.16
  -1 -27  -2   18.44   13.34
   1  27   3   -6.85   11.65
   1 -27   3   13.57   17.20
  -1 -27  -3    6.14   11.46
  -1  27  -3   12.19   10.50
   1  27   4   20.18   13.55
   1 -27   4   11.98   19.17
  -1 -27  -4   18.89   12.88
  -1  27  -4   10.45   11.91
   1  27   5   -5.00   11.81
   1 -27   5  -10.34   17.39
  -1 -27  -5   15.86   11.34
  -1  27  -5  -19.83   10.27
   1  27   6   -0.45   14.03
   1 -27   6   -0.48   20.01
  -1 -27  -6   22.66   13.51
  -1  27  -6   33.62   11.63
   1  27   7  -14.94   11.17
   1 -27   7   10.57    8.83
  -1 -27  -7    0.70   11.09
  -1  27  -7  -18.41   16.96
   1  27   8    8.90   12.40
   1 -27   8   -2.45    9.35
  -1 -27  -8   -5.89   11.83
  -1  27  -8   42.50   18.05
   1  27   9   32.98   17.60
   1 -27   9   86.03   22.70
  -1 -27  -9   44.65   17.17
  -1  27  -9   -6.74   25.16
   1 -27  10   57.46   19.24
   1  27  10   17.55   27.20
  -1 -27 -10    8.70   14.69
  -1  27 -10   12.79   20.54
   1 -27  11   47.35   18.79
  -1 -27 -11    6.33   13.87
  -1  27 -11   10.59   18.82
   1  27  12    3.08   23.63
   1 -27  12   20.82    9.17
  -1 -27 -12  -10.86   12.44
  -1  27 -12    6.82    9.56
   1  27  13    6.31   22.91
   1 -27  13   15.82   15.14
  -1 -27 -13    0.74   21.71
  -1  27 -13   -4.92   16.26
   1  27  14  -13.59   27.65
   1 -27  14   49.33   18.05
  -1 -27 -14   20.11   26.60
  -1  27 -14   18.36   19.14
   1 -27  15  -16.73   13.99
  -1 -27 -15   -6.98   19.98
  -1  27 -15   25.16   14.22
   1  29 -10    3.62   10.20
  -1 -29  10    4.67   16.92
   1  29  -9    5.84   10.85
  -1 -29   9   11.66   18.39
   1  29  -8    5.20   12.50
  -1 -29   8   32.79   11.77
   1  29  -7   -7.61   24.47
  -1 -29   7   36.21   12.82
   1  29  -6    5.41   20.21
  -1 -29   6    6.03   10.47
   1  29  -5   -3.13   19.56
  -1 -29   5   -1.95   18.19
  -1 -29   4   22.97   20.70
  -1  29   4  -26.02   13.64
  -1  29   3   28.27   16.02
  -1 -29   2   -3.49   19.68
  -1  29   2    4.64   11.72
  -1 -29   1   37.05   24.36
  -1  29   1   12.71   14.34
   1  29   0    2.83   23.05
  -1  29   0    9.57   12.60
   1 -29   1  -11.91   21.69
   1  29   1   -0.13   22.89
   1 -29   2    5.19   21.40
   1  29   2   10.26   23.88
   1  29   3    2.37   22.06
   1  29   4   23.04   23.29
   1 -29   4    0.46   10.76
   1 -29   5    6.22   13.43
  -1  29  -5   79.59   24.55
   1 -29   6   54.82   14.78
  -1  29  -6    0.43   27.80
   1 -29   7   20.47   21.33
  -1  29  -7   10.79   22.58
   1 -29   8   54.07   24.16
  -1  29  -8    5.31   25.41
   1  29   9   -5.93   29.53
   1 -29   9   76.39   22.79
  -1  29  -9   11.79   13.43
   1 -29  10   16.82   20.56
   2   0 -34  177.95   32.69
   2   0 -33  -15.09   14.77
   2   0 -32   40.99   17.63
   2   0 -31  -11.62   23.32
   2   0 -30  222.39   55.38
   2   0 -29    8.91   21.32
   2   0 -28  633.40   59.21
   2   0 -27   -9.98   10.29
   2   0 -26  262.30   28.48
   2   0 -25   -9.38   14.69
  -2   0  25    1.75    7.78
   2   0 -24   17.35   16.16
  -2   0  24    6.75    8.31
   2   0 -23    7.64   14.60
  -2   0  23    4.47    7.33
   2   0 -22   40.09   18.76
  -2   0  22   29.89   17.00
   2   0 -21    5.07    7.01
  -2   0  21   -8.04   11.80
   2   0 -20  249.40   21.97
  -2   0  20  271.62   36.03
   2   0 -19  -12.35    6.98
  -2   0  19   -0.08    6.50
   2   0 -18 1899.98  173.90
  -2   0  18 1739.96  123.95
   2   0 -17    5.40   10.19
  -2   0  17    0.80    9.81
   2   0 -16  203.23   23.53
  -2   0  16  187.72   22.21
  -2   0  16  165.51    5.41
   2   0 -15   -0.84    8.55
   2   0 -15    1.08    1.23
  -2   0  15    1.88    1.95
  -2   0  15   13.20    8.24
   2   0 -14 1144.66   86.38
   2   0 -14 1064.22   43.93
  -2   0  14 1143.03   62.14
  -2   0  14 1121.61   47.34
   2   0 -13  -13.01    7.61
   2   0 -13    0.28    2.21
  -2   0  13    2.83    2.37
  -2   0  13   -1.21    4.01
   2   0 -12    3.46    4.32
   2   0 -12    5.94    2.65
  -2   0  12    9.38    2.84
  -2   0  12    0.87    7.67
   2   0 -11    0.18    1.86
   2   0 -11    0.88    3.88
  -2   0  11   -0.28    2.90
  -2   0  11    9.17    6.84
   2   0 -10  272.00   12.51
   2   0 -10  272.24   15.08
  -2   0  10  300.97   15.02
  -2   0  10  312.51   13.72
   2   0  -9   -3.36    3.84
   2   0  -9   -1.77    3.38
  -2   0   9   -3.08    3.78
  -2   0   9    0.31    3.85
   2   0  -8 4332.44  389.31
   2   0  -8 4839.62  419.09
  -2   0   8 4765.63  461.15
  -2   0   8 4725.60  399.44
   2   0  -7   -1.08    3.55
   2   0  -7   -0.52    4.13
  -2   0   7    1.92    3.06
  -2   0   7   -6.12    6.32
   2   0  -6 7741.16  868.33
   2   0  -6 7360.24  843.61
  -2   0   6 7357.65  839.47
  -2   0   6 7542.56  850.03
   2   0  -5    1.18    3.13
   2   0  -5   -9.42    5.09
  -2   0   5   -0.70    3.28
  -2   0   5   -1.35    4.90
   2   0  -4 4321.80  337.32
   2   0  -4 4161.46  335.88
  -2   0   4 4326.18  334.83
  -2   0   4 4047.40  330.41
   2   0  -3   -0.76    3.52
   2   0  -3    0.83    3.43
  -2   0   3    0.85    1.65
  -2   0   3    1.88    3.69
  -2   0  -2  321.16   14.57
  -2   0  -3    0.36    3.84
  -2   0  -3    0.20    2.30
   2   0   4 3377.43  257.65
  -2   0  -4 3264.71  251.27
   2   0   5   -1.72    5.86
  -2   0  -5   -1.98    3.55
  -2   0  -5   -5.70    3.29
   2   0   6 4061.21  371.23
  -2   0  -6 4044.85  373.76
  -2   0  -6 4393.84  357.60
   2   0   7   -1.98    6.31
  -2   0  -7   -1.01    6.40
  -2   0  -7    1.25    3.11
   2   0   8 1825.18  108.03
  -2   0  -8 1863.11  110.89
  -2   0  -8 1947.74  106.79
   2   0   9    2.33    6.94
  -2   0  -9   -3.63    3.88
  -2   0  -9   -0.10    2.79
   2   0  10 3077.85  274.41
  -2   0 -10 3210.66  288.73
  -2   0 -10 3609.49  254.01
   2   0  11   -7.81    7.26
  -2   0 -11   -7.54    7.47
  -2   0 -11   -4.36    3.67
  -2   0 -11   -0.77    1.77
   2   0  12   -3.60    7.30
  -2   0 -12    2.34    3.43
  -2   0 -12    1.57    2.23
  -2   0 -12    0.98    4.18
   2   0  13   -9.85    7.83
  -2   0 -13    0.80    2.16
  -2   0 -13   -6.89    4.60
  -2   0 -13   -1.28    3.36
   2   0  14 1132.37   86.59
  -2   0 -14 1116.76   54.46
  -2   0 -14 1112.23   52.68
  -2   0 -14 1136.29   90.92
   2   0  15   -9.75    9.08
  -2   0 -15   -1.42    9.87
  -2   0 -15    2.24    3.15
  -2   0 -15    1.89    2.83
   2   0  16 2343.78  180.88
  -2   0 -16 2458.51  144.25
  -2   0 -16 2427.23  153.86
  -2   0 -16 2541.31  244.38
   2   0  17   -2.51    6.15
  -2   0 -17   -3.13    2.68
  -2   0 -17   -0.71    1.74
  -2   0 -17  -15.53    6.29
   2   0  18  185.94   16.69
  -2   0 -18  203.67    7.18
  -2   0 -18  157.77    5.90
  -2   0 -18  180.78   16.89
  -2   0 -19   -6.98    7.37
  -2   0 -20  797.40   89.24
  -2   0 -22  144.68   32.46
  -2   0 -23   -8.98    8.76
  -2   0 -24   40.29   12.30
  -2   0 -25    3.91    9.28
  -2   0 -26   67.60   29.53
  -2   0 -27    5.86   18.62
  -2   0 -28   68.61   30.47
  -2   0 -29  -11.97   12.25
  -2   0 -30  312.35   40.12
  -2   0 -31    3.73   21.26
  -2   0 -32   46.48   31.85
   2   2 -33   22.27   27.89
   2  -2 -33   23.57   29.11
   2  -2 -32  -13.43   13.03
   2   2 -32    7.85   22.83
   2  -2 -31   -3.85   11.41
   2   2 -31   20.11   20.14
   2  -2 -30   84.76   36.77
   2   2 -30   94.08   36.46
   2  -2 -29   -5.83   20.53
   2   2 -29   -0.64   11.00
  -2  -2  29   -9.47   10.66
   2   2 -28  247.55   28.22
   2  -2 -28  256.22   49.97
  -2  -2  28  140.76   26.53
   2   2 -27    4.92   10.73
   2  -2 -27   23.95   11.21
  -2  -2  27   14.27   17.99
   2   2 -26   80.55   15.95
   2  -2 -26  112.59   16.76
  -2  -2  26   25.39   27.66
   2   2 -25   16.38   17.18
   2  -2 -25   15.50   17.34
  -2  -2  25    5.76    9.17
   2   2 -24  389.68   58.41
   2  -2 -24  436.53   63.22
  -2  -2  24  401.98   33.98
   2  -2 -23   23.45   17.91
   2   2 -23   20.28   16.93
  -2  -2  23   14.97   16.54
   2   2 -22  169.12   30.61
   2  -2 -22  146.60   31.28
  -2  -2  22  132.38   28.83
   2  -2 -21   86.92    4.60
   2   2 -21  155.95   24.52
   2  -2 -21  111.90   13.78
  -2  -2  21   91.57   22.94
  -2   2  21   90.77    5.37
   2  -2 -20  200.19   17.32
   2  -2 -20  153.86    7.78
   2   2 -20  186.05   30.26
  -2  -2  20  182.97   16.52
  -2   2  20  156.93    6.53
   2   2 -19   15.47    6.82
   2  -2 -19    3.49    3.34
   2  -2 -19    0.07   12.40
  -2  -2  19   10.61   11.62
  -2   2  19    9.45    3.98
   2  -2 -18  371.19   43.77
   2  -2 -18  336.51   16.44
   2   2 -18  388.26   26.08
  -2   2  18  362.78   18.46
  -2  -2  18  440.20   41.54
   2  -2 -17   25.84   13.64
   2  -2 -17   32.27    4.89
   2   2 -17   13.97    7.32
  -2   2  17   24.33    5.38
  -2   2  17   20.99    7.29
  -2  -2  17   28.57    7.11
   2  -2 -16  432.25   17.01
   2   2 -16  413.04   25.94
   2  -2 -16  415.13   26.88
  -2   2  16  450.90   23.14
  -2   2  16  417.06   26.35
  -2  -2  16  446.98   25.70
   2  -2 -15  238.25   13.12
   2  -2 -15  253.78   16.41
   2   2 -15  186.37   16.19
  -2   2  15  217.95   16.00
  -2  -2  15  262.78   26.42
  -2   2  15  247.07   14.48
   2  -2 -14 1007.75   77.81
   2   2 -14  908.00   53.37
   2  -2 -14  938.46   41.99
  -2   2  14 1025.68   52.48
  -2   2  14  979.78   53.07
  -2  -2  14 1018.71   74.78
   2  -2 -13   -3.34    8.90
   2   2 -13   12.15    4.79
   2  -2 -13    8.35    3.17
  -2  -2  13    1.82    4.82
  -2   2  13    3.08    4.78
  -2   2  13    8.45    5.00
   2  -2 -12   56.07    6.59
   2  -2 -12   48.32    6.47
   2   2 -12   36.34    6.28
  -2   2  12   42.98    6.26
  -2   2  12   59.21    6.98
  -2  -2  12   45.52    2.61
  -2  -2  12   65.95   11.25
  -2  -2  12   33.84    1.95
   2  -2 -11  452.77   22.67
   2  -2 -11  445.58   18.96
   2   2 -11  459.30   35.05
  -2  -2  11  485.32   22.60
  -2  -2  11  413.05   13.36
  -2  -2  11  433.62   13.57
  -2   2  11  480.01   34.15
  -2   2  11  424.87   19.23
   2  -2 -10  142.59   17.88
   2   2 -10  154.51   17.84
   2  -2 -10  156.93    8.93
  -2  -2  10  146.88    6.54
  -2   2  10  167.43   17.08
  -2   2  10  151.84    9.66
  -2  -2  10  149.89   17.80
  -2  -2  10  171.36    6.60
   2  -2  -9  804.72   53.11
   2  -2  -9  751.93   34.45
   2   2  -9  788.91   52.44
  -2   2   9  720.89   34.77
  -2   2   9  824.04   38.23
  -2  -2   9  757.70   26.98
  -2  -2   9  783.98   51.49
  -2  -2   9  720.45   29.47
   2  -2  -8  111.43    8.20
   2  -2  -8  115.81    8.45
   2   2  -8  103.62    8.41
  -2   2   8  114.64    9.11
  -2  -2   8  128.27   14.25
  -2   2   8   93.42    7.83
  -2  -2   8  109.51    7.29
  -2  -2   8  109.53    6.67
   2  -2  -7   12.09    8.31
   2  -2  -7   37.99    5.27
   2   2  -7   10.05    8.72
  -2  -2   7   18.62    4.78
  -2   2   7   19.96    5.61
  -2   2   7   16.07    4.47
  -2  -2   7   20.08    4.41
  -2  -2   7   19.76    3.07
   2  -2  -6  546.82   23.46
   2   2  -6  531.72   24.89
   2  -2  -6  582.12   29.29
  -2  -2   6  622.35   30.03
  -2  -2   6  552.90   24.72
  -2   2   6  589.53   21.97
   2   2  -5   96.22    7.29
   2  -2  -5   88.30   10.99
   2  -2  -5   88.56    9.36
  -2   2   5  112.72   10.05
  -2  -2   5  116.68    7.02
  -2  -2   5   87.94    6.53
   2  -2  -4 2419.38  166.01
   2  -2  -4 2589.43  173.12
  -2  -2   4 2586.36  182.59
  -2   2   4 2531.47  175.05
  -2  -2   4 2712.99  172.71
   2  -2  -3   31.27    3.64
  -2   2   3   30.19    6.98
  -2  -2   3   41.30    5.65
   2  -2  -2  381.86   14.77
   2   2  -2  394.99   20.22
  -2   2   2  385.07   15.46
  -2  -2   2  426.00   22.25
   2   2   1   16.31    5.63
   2  -2   1   15.35    2.73
   2  -2   1   10.90    3.01
  -2   2  -1   20.22    5.54
  -2  -2  -1   14.95    3.42
   2  -2   2  749.38   28.95
   2  -2   2  778.23   26.22
   2   2   2  811.08   30.93
  -2   2  -2  864.10   34.87
  -2  -2  -2  794.61   43.50
  -2   2  -2  772.08   29.42
   2   2   3  327.82   13.08
   2  -2   3  402.56   18.75
   2  -2   3  379.14   18.82
  -2  -2  -3  334.71   13.50
  -2   2  -3  394.51   18.88
  -2   2  -3  418.84   18.55
   2  -2   4 1419.57   76.00
   2  -2   4 1420.55   82.21
   2   2   4 1480.98   70.31
  -2  -2  -4 1753.81   98.55
  -2   2  -4 1506.64   79.01
  -2   2  -4 1440.71   68.73
   2   2   5   14.39    2.91
   2  -2   5    7.69    3.80
   2  -2   5    8.28    3.31
  -2  -2  -5   18.47    5.82
  -2   2  -5    6.35    6.19
  -2   2  -5   10.52    4.11
   2  -2   6   26.99    8.20
   2  -2   6   27.80    4.25
   2   2   6   34.19    3.48
  -2  -2  -6   44.00    5.61
  -2  -2  -6   26.36    6.60
  -2   2  -6   32.46    4.39
  -2   2  -6   31.69    6.56
   2   2   7   17.00    4.86
   2  -2   7   16.35    4.01
   2  -2   7    3.67    2.30
  -2   2  -7   22.69    3.97
  -2  -2  -7   13.34    5.14
  -2  -2  -7   24.62    8.31
  -2   2  -7   25.79    5.05
   2   2   8    7.90    4.30
   2  -2   8   10.69    6.97
  -2   2  -8    4.96    4.12
  -2   2  -8    5.63    3.84
  -2  -2  -8    7.97    4.34
  -2  -2  -8    6.29    4.50
   2   2   9  541.17   27.05
   2  -2   9  589.57   40.12
  -2   2  -9  600.56   39.86
  -2  -2  -9  551.61   28.10
  -2  -2  -9  636.72   45.39
  -2   2  -9  601.39   25.67
   2   2  10  206.46   11.35
   2  -2  10  199.55   11.79
  -2   2 -10  211.15    7.47
  -2   2 -10  216.60   19.44
  -2  -2 -10  200.89   11.91
  -2  -2 -10  183.16   12.78
   2  -2  11  119.46   15.93
   2   2  11  130.96    8.42
  -2   2 -11  140.31    6.97
  -2  -2 -11  141.78   18.36
  -2   2 -11  136.83    6.88
  -2   2 -11  125.64   16.21
  -2  -2 -11  124.38    8.98
   2   2  12  687.83   30.85
   2  -2  12  660.79   47.90
  -2   2 -12  634.90   24.79
  -2   2 -12  731.58   28.00
  -2   2 -12  680.58   34.52
  -2  -2 -12  709.41   37.81
  -2  -2 -12  676.56   31.43
   2  -2  13  107.01   15.25
  -2   2 -13  108.86    9.42
  -2   2 -13  101.64    5.26
  -2  -2 -13  107.63    7.50
  -2  -2 -13   82.15   17.35
  -2   2 -13  103.97    4.69
   2  -2  14   -0.04    4.50
  -2  -2 -14    0.22    9.22
  -2   2 -14    3.45    1.96
  -2   2 -14    1.64    1.70
  -2   2 -14    8.88    4.69
  -2  -2 -14   -0.29    3.53
   2  -2  15  945.43   53.97
  -2  -2 -15  929.53   53.11
  -2   2 -15  938.29   55.82
  -2  -2 -15  913.69   58.03
   2  -2  16   60.72   15.61
  -2  -2 -16   42.20    8.07
  -2   2 -16   65.81    9.45
  -2  -2 -16   50.41    9.56
   2  -2  17   -8.62   10.90
  -2  -2 -17   21.57   12.19
  -2   2 -17    9.73    6.63
  -2  -2 -17    8.45    5.14
   2  -2  18   16.49    6.68
  -2   2 -18   26.16   13.12
  -2  -2 -18  -12.32   13.47
  -2  -2 -18   13.10    5.17
   2  -2  19  298.42   23.29
  -2  -2 -19  300.80   25.51
  -2  -2 -19  283.90   16.40
  -2   2 -19  301.43   40.68
   2  -2  20  205.97   31.84
  -2   2 -20  255.73   33.97
  -2  -2 -20  228.78   20.32
  -2  -2 -20  140.25    8.02
  -2  -2 -20  248.30   11.69
   2  -2  21   -2.86   11.30
  -2  -2 -21   -3.15    2.86
  -2  -2 -21    2.34    2.87
  -2  -2 -21   -0.69   12.68
  -2   2 -21    3.56   12.26
   2  -2  22  258.50   35.57
  -2   2 -22  230.73   22.83
  -2  -2 -22  219.29    7.19
  -2  -2 -22  188.36    8.79
  -2  -2 -22  297.11   39.91
   2  -2  23   26.60    9.46
  -2   2 -23   25.46   10.02
  -2  -2 -23   21.53   10.40
   2  -2  24   39.49   11.07
  -2   2 -24   41.57   11.83
  -2  -2 -24   32.09   12.33
   2  -2  25  216.17   27.87
  -2   2 -25  273.58   28.11
  -2  -2 -25  274.62   49.75
  -2   2 -26  318.64   60.40
  -2   2 -27  -11.67   18.98
  -2  -2 -27   -3.31   19.91
  -2  -2 -28   -6.03   11.20
  -2   2 -28   -7.30   18.82
  -2  -2 -29   -4.27   11.69
  -2   2 -29   -9.63   11.27
  -2   2 -30   57.30   17.36
  -2  -2 -30   42.90   33.23
  -2   2 -31   21.60   13.20
  -2  -2 -31   -8.49   24.99
  -2   2 -32   33.65   31.76
  -2  -2 -32   44.21   31.71
   2  -4 -33   -6.26   23.66
   2   4 -33    0.28   24.37
  -2  -4  33   -8.16   12.43
   2  -4 -32    6.35   28.66
   2   4 -32   24.19   27.97
  -2  -4  32   32.48   14.67
   2  -4 -31  -12.39   12.89
   2   4 -31  -13.23   23.42
  -2  -4  31  -11.77   21.69
   2  -4 -30    1.86   10.90
   2   4 -30   -2.14   10.72
  -2  -4  30   20.61   18.60
   2   4 -29   15.23   11.76
   2  -4 -29   -4.98   21.50
  -2  -4  29   11.09   20.21
   2   4 -28   67.88   15.56
  -2  -4  28   43.91   15.15
   2  -4 -27  -25.51   19.21
   2   4 -27   -4.06   10.19
  -2  -4  27  -11.98   17.84
   2  -4 -26   18.91   11.44
   2   4 -26   31.45   11.03
  -2  -4  26    2.40   18.93
   2   4 -25   17.70   15.25
   2  -4 -25    1.77    2.93
   2  -4 -25    7.25    8.80
  -2   4  25    4.11    3.38
  -2  -4  25   -4.86   14.88
   2  -4 -24  551.62   25.04
   2   4 -24  776.45   81.21
   2  -4 -24  754.67   82.89
  -2   4  24  580.55   27.20
  -2  -4  24  731.12   50.75
   2   4 -23    0.71   18.81
   2  -4 -23   21.06    4.02
   2  -4 -23   11.72   19.75
  -2   4  23   37.11    4.85
  -2  -4  23    5.70   17.73
   2  -4 -22  351.98   48.61
   2   4 -22  344.80   46.86
   2  -4 -22  278.38   18.81
  -2   4  22  314.00   16.02
  -2  -4  22  339.52   46.32
   2  -4 -21   24.38    9.15
   2   4 -21   31.08   16.30
   2  -4 -21   16.58    4.34
  -2   4  21   16.86    4.83
  -2  -4  21   22.63    8.86
   2   4 -20  655.94   69.59
   2  -4 -20  604.15   29.51
   2  -4 -20  630.79   70.77
  -2   4  20  599.31   30.55
  -2  -4  20  619.19   42.86
   2  -4 -19   44.93    8.69
   2  -4 -19   59.81   18.92
   2   4 -19   49.01   18.29
  -2  -4  19   73.34   17.91
  -2   4  19   54.80    6.67
   2  -4 -18    6.61    7.54
   2   4 -18    3.69   12.68
   2  -4 -18   13.86    4.39
  -2   4  18   17.85    7.37
  -2  -4  18    8.21   12.30
   2  -4 -17  224.16   19.07
   2   4 -17  248.23   31.60
   2  -4 -17  247.25   19.49
  -2  -4  17  233.74   18.06
  -2   4  17  252.98   16.49
   2   4 -16  129.94   22.34
   2  -4 -16  133.18    9.88
   2  -4 -16  130.33   23.17
  -2  -4  16  148.89   22.03
  -2   4  16  126.59   10.96
   2  -4 -15  155.30   21.96
   2   4 -15  132.60   21.53
   2  -4 -15  137.17    9.66
  -2   4  15  140.79   11.24
  -2  -4  15  139.76   12.43
   2  -4 -14 1180.07   66.36
   2   4 -14 1282.40   74.32
   2  -4 -14 1241.41   75.12
  -2  -4  14 1357.15  102.85
  -2   4  14 1271.26   72.10
   2  -4 -13   -1.92    9.10
   2  -4 -13    8.62    4.43
   2   4 -13   -2.91    5.14
  -2   4  13    7.89    4.95
  -2  -4  13   -2.16    8.69
  -2  -4  13    4.12    1.57
   2  -4 -12 1023.00   72.85
   2   4 -12  943.37   51.07
   2  -4 -12  987.25   50.03
  -2   4  12  990.42   53.67
  -2  -4  12  973.29   51.33
  -2  -4  12  938.69   37.26
  -2  -4  12  889.52   33.76
   2  -4 -11    2.14    4.43
   2  -4 -11    4.68    4.32
   2   4 -11   -1.02    8.23
  -2   4  11    5.05    4.90
  -2  -4  11    3.73    2.86
  -2  -4  11    6.31    7.89
   2  -4 -10 1260.88   89.70
   2  -4 -10 1189.15   67.07
   2   4 -10 1219.33   90.19
  -2  -4  10 1228.74   89.13
  -2  -4  10 1236.47   54.84
  -2   4  10 1213.51   70.32
   2  -4  -9   11.83    4.27
   2  -4  -9    4.32    5.31
   2   4  -9    0.74    4.99
  -2   4   9    3.49    3.24
  -2  -4   9    3.50    4.41
  -2  -4   9   14.91    4.53
   2  -4  -8 1851.18  122.39
   2  -4  -8 2036.42  148.13
   2   4  -8 2072.00  113.54
  -2  -4   8 2014.91  115.94
  -2  -4   8 1989.63  146.78
  -2   4   8 1858.19  127.56
   2  -4  -7  321.53   21.06
   2   4  -7  350.02   15.68
  -2   4   7  323.17   14.28
  -2  -4   7  287.93   26.71
  -2  -4   7  315.02   16.09
   2   4  -6  508.88   24.66
   2  -4  -6  481.90   30.09
  -2   4   6  506.19   32.55
  -2  -4   6  474.77   37.24
  -2  -4   6  491.42   25.35
   2  -4  -5   84.24   11.87
   2   4  -5   93.98    8.62
  -2  -4   5   88.36    9.33
  -2   4   5   84.25    7.18
   2  -4  -4  117.62   13.79
   2   4  -4  125.87   11.28
  -2   4   4  117.98   14.70
  -2  -4   4  117.63   11.79
   2  -4  -3  304.48   22.80
   2   4  -3  303.32   12.58
  -2   4   3  286.78   13.97
  -2  -4   3  315.53   21.55
   2   4  -2 1071.01   64.32
   2  -4  -2 1035.31   47.86
  -2  -4   2 1145.21   68.26
  -2   4   2  998.04   47.69
   2   4  -1  386.93   25.20
   2  -4  -1  359.41   25.17
  -2   4   1  326.68   25.67
  -2  -4   1  354.54   25.81
   2  -4   0  755.16   45.35
   2   4   0  734.34   33.00
  -2   4   0  703.80   30.75
  -2  -4   0  770.45   47.82
   2  -4   1  446.85   18.71
   2   4   1  459.58   20.45
  -2  -4  -1  453.83   31.70
  -2   4  -1  423.09   18.05
   2   4   2  442.58   20.21
   2  -4   2  469.84   28.03
  -2   4  -2  443.14   27.38
  -2  -4  -2  423.69   20.24
   2  -4   3  402.99   16.38
   2  -4   3  443.98   17.88
   2   4   3  402.44   18.95
  -2   4  -3  391.55   24.26
  -2  -4  -3  397.02   31.55
   2  -4   4  477.17   30.89
   2  -4   4  489.55   28.01
   2   4   4  511.84   22.67
  -2   4  -4  500.25   27.40
  -2  -4  -4  504.84   36.16
   2  -4   5 2595.89  186.79
   2  -4   5 2483.95  167.41
   2   4   5 2421.53  155.70
  -2  -4  -5 2367.29  154.39
  -2   4  -5 2557.67  168.37
   2   4   6   -1.01    5.76
   2  -4   6    5.86    4.06
   2  -4   6   -1.35    5.96
  -2   4  -6   -2.56    5.98
  -2  -4  -6   -2.62    5.82
  -2   4  -6    0.29    3.77
   2  -4   7  752.50   47.03
   2  -4   7  710.99   32.88
   2   4   7  698.25   43.72
  -2   4  -7  751.97   32.98
  -2  -4  -7  647.09   43.26
  -2   4  -7  728.94   32.01
   2  -4   8   42.01    5.47
   2  -4   8   48.38    4.90
   2   4   8   48.91    8.25
  -2   4  -8   42.73    9.45
  -2   4  -8   48.59    4.61
  -2  -4  -8   33.26    4.58
   2  -4   9   14.10    7.47
   2  -4   9    9.31    4.36
   2   4   9    9.08    5.63
  -2   4  -9   11.02    7.48
  -2   4  -9    9.52    4.29
  -2  -4  -9   10.09    5.89
   2  -4  10  278.60   14.43
   2   4  10  239.01   17.01
   2  -4  10  284.70   10.15
  -2   4 -10  258.53   14.21
  -2   4 -10  276.01   10.44
  -2  -4 -10  246.80   11.04
  -2  -4 -10  270.42   16.23
   2   4  11  311.86   18.25
   2  -4  11  277.90    9.54
   2  -4  11  247.56   24.40
  -2   4 -11  268.44   15.33
  -2   4 -11  299.64   12.44
  -2  -4 -11  272.70   18.29
  -2  -4 -11  227.15   28.34
   2  -4  12  289.97   25.38
   2   4  12  244.08   16.49
  -2  -4 -12  309.56   17.76
  -2   4 -12  269.32   11.17
  -2   4 -12  275.91   15.61
  -2  -4 -12  264.57   17.42
   2  -4  13   16.13    5.76
   2   4  13   24.82    5.77
  -2   4 -13   14.24   10.19
  -2  -4 -13   32.36   11.94
  -2  -4 -13   14.66    6.15
  -2   4 -13   25.94    3.13
   2   4  14  542.37   29.93
   2  -4  14  535.21   46.27
  -2   4 -14  629.85   21.15
  -2   4 -14  519.36   45.52
  -2   4 -14  551.44   18.74
  -2  -4 -14  490.89   32.64
  -2  -4 -14  503.13   29.78
   2  -4  15  404.85   39.03
   2   4  15  352.85   21.64
  -2   4 -15  460.29   39.77
  -2  -4 -15  448.23   42.66
  -2  -4 -15  399.64   23.10
   2  -4  16  158.02   13.47
   2   4  16  145.79   11.45
  -2   4 -16  184.12   23.05
  -2  -4 -16  154.27   11.98
  -2  -4 -16  140.80   14.98
   2  -4  17  138.11   20.24
   2   4  17  102.20    9.56
  -2   4 -17  109.14   20.24
  -2  -4 -17  122.61   13.33
  -2  -4 -17   78.91    9.29
   2  -4  18   84.34   18.36
   2   4  18   92.14    8.31
  -2  -4 -18  105.90   21.68
  -2   4 -18   56.93   19.70
  -2  -4 -18   58.33    8.23
   2  -4  19  230.49   18.96
  -2  -4 -19  210.16   13.62
  -2  -4 -19  237.99   21.44
  -2   4 -19  208.18   33.90
   2  -4  20  430.68   31.73
  -2  -4 -20  388.16   28.59
  -2  -4 -20  417.69   34.99
  -2   4 -20  423.81   33.00
   2  -4  21    6.84   13.34
  -2   4 -21   -9.64    7.88
  -2  -4 -21    4.47   15.30
  -2  -4 -21   -6.89    4.22
   2  -4  22  590.79   69.02
  -2   4 -22  560.69   46.58
  -2  -4 -22  575.95   75.77
  -2  -4 -22  577.30   28.43
   2  -4  23   13.31    8.59
  -2  -4 -23   11.66    9.87
  -2  -4 -23   11.83    3.80
  -2   4 -23   24.03    9.22
   2  -4  24   11.10    8.77
  -2   4 -24   21.51    9.15
  -2  -4 -24    3.31    9.63
  -2  -4 -24    7.92    2.79
  -2  -4 -24    9.91    3.31
   2  -4  25   72.07   25.17
  -2  -4 -25   44.86    4.76
  -2  -4 -25   84.93   28.53
  -2   4 -25  101.25   25.95
  -2  -4 -25   68.99    4.69
   2  -4  26  497.73   73.07
  -2   4 -26  477.32   76.92
  -2  -4 -26  509.16   81.25
   2  -4  27    6.59   16.66
  -2   4 -27    8.91   17.77
  -2  -4 -27    0.03   10.66
   2  -4  28   32.67   11.81
  -2   4 -28   21.68   21.23
  -2  -4 -28    3.08   12.92
   2  -4  29  255.10   30.42
  -2   4 -29  194.87   51.96
  -2  -4 -29  196.98   57.25
  -2   4 -30    6.99   10.83
  -2  -4 -30  -11.07   21.05
  -2   4 -31  -19.12   13.68
  -2  -4 -31  -10.61   25.95
  -2   4 -32  122.99   30.24
  -2  -4 -32  219.21   31.90
   2  -6 -33   23.45   14.03
   2   6 -33   -4.22   15.72
  -2  -6  33    5.80   23.52
   2   6 -32  127.00   28.55
   2  -6 -32  109.63   47.30
  -2  -6  32  170.64   44.68
   2   6 -31   25.28   13.41
  -2  -6  31   -5.00   11.83
   2  -6 -30   -6.97   18.57
   2   6 -30    3.22   10.87
  -2  -6  30   -5.83   18.02
   2   6 -29   25.55   13.54
   2  -6 -29   22.53   12.81
  -2  -6  29    3.45   22.21
   2  -6 -28   91.71   17.88
   2   6 -28  134.07   18.85
  -2   6  28   66.23    6.40
  -2  -6  28  105.78   30.86
   2  -6 -27   16.10   18.69
   2   6 -27   32.60   10.75
   2  -6 -27    6.24    3.57
  -2   6  27    7.01    4.67
  -2  -6  27    3.42   10.20
   2   6 -26   23.22   12.28
   2  -6 -26   29.81   21.39
   2  -6 -26   25.37    4.92
  -2   6  26   24.26    6.12
  -2  -6  26   26.08   20.22
   2  -6 -25   33.55    5.41
   2  -6 -25   21.67   11.49
   2   6 -25   28.11   12.02
  -2   6  25   23.05    6.53
  -2  -6  25   17.06   20.43
   2   6 -24  -16.96   15.93
   2  -6 -24   -7.76    4.44
   2  -6 -24   -2.54    8.48
  -2   6  24   -1.84    4.88
  -2  -6  24   11.48    8.28
   2  -6 -23   18.54    5.40
   2  -6 -23   -0.53   17.39
   2   6 -23   23.67   17.94
  -2   6  23   14.77    5.80
  -2  -6  23    8.81    9.43
   2   6 -22   73.32   23.92
   2  -6 -22   62.33    7.95
   2  -6 -22   67.55   23.82
  -2   6  22   61.13    8.79
  -2  -6  22   62.84   22.24
   2  -6 -21   51.95   11.97
   2  -6 -21   52.74    7.99
   2   6 -21   49.04   22.52
  -2   6  21   62.63    8.90
  -2  -6  21   45.77   11.83
   2  -6 -20  783.63   89.30
   2  -6 -20  769.88   47.55
   2   6 -20  822.54   61.90
  -2   6  20  812.85   52.43
  -2  -6  20  815.34   57.39
   2  -6 -19   30.19    7.22
   2  -6 -19   28.71   17.10
   2   6 -19   29.18   10.13
  -2   6  19   30.94    8.39
  -2  -6  19   45.28   16.24
   2  -6 -18  136.88   13.13
   2  -6 -18  135.31   16.48
   2   6 -18  162.17   17.13
  -2   6  18  126.97   15.14
  -2  -6  18  165.04   15.30
   2   6 -17  833.45   56.55
   2  -6 -17  801.16   81.62
   2  -6 -17  764.96   49.18
  -2   6  17  807.56   38.89
  -2  -6  17  888.61   81.35
   2  -6 -16  113.29   25.34
   2   6 -16  131.21   16.73
   2  -6 -16  162.56   13.93
  -2   6  16  172.21   16.06
  -2  -6  16  154.51   25.74
   2  -6 -15  516.99   30.44
   2  -6 -15  469.42   29.70
   2   6 -15  492.27   32.41
  -2   6  15  477.92   32.44
  -2  -6  15  517.57   30.12
  -2  -6  15  466.84   14.56
  -2  -6  15  428.34   15.12
   2   6 -14    8.24    7.78
   2  -6 -14   35.54    7.23
   2  -6 -14   27.72   12.28
  -2  -6  14   25.94   12.77
  -2  -6  14   29.91    3.74
  -2   6  14   21.57    8.18
   2  -6 -13    9.47    5.17
   2  -6 -13   -3.18    4.65
   2   6 -13    7.39    5.68
  -2   6  13   -6.78    5.65
  -2  -6  13   -3.71    3.28
  -2  -6  13   -1.71    4.76
   2  -6 -12  507.56   21.93
   2  -6 -12  452.92   42.22
  -2   6  12  504.72   34.33
  -2  -6  12  528.78   21.22
  -2  -6  12  527.53   44.06
   2  -6 -11    0.90    5.72
   2  -6 -11   -2.59    4.30
   2   6 -11    2.89    2.82
  -2   6  11    1.72    3.28
  -2  -6  11    6.53    8.32
  -2  -6  11    0.25    3.07
   2  -6 -10  966.41   60.77
   2   6 -10 1004.11   46.79
  -2   6  10  966.69   63.25
  -2  -6  10  982.98   52.75
  -2  -6  10  980.55   56.32
   2   6  -9    8.87    4.06
   2  -6  -9    7.06    6.46
  -2   6   9    8.55    3.77
  -2  -6   9    5.63    8.79
  -2  -6   9    9.84    4.34
   2   6  -8  322.20   16.79
   2  -6  -8  324.74   23.11
  -2   6   8  305.37   24.80
  -2  -6   8  305.14   29.12
  -2  -6   8  303.59   17.98
   2  -6  -7   33.68    7.90
   2   6  -7   17.27    5.76
  -2   6   7   31.46    8.74
  -2  -6   7    5.61    6.05
  -2  -6   7   21.67    6.32
   2   6  -6 1944.78  109.11
   2  -6  -6 1998.50  142.31
  -2  -6   6 2094.31  139.57
  -2   6   6 1824.34  112.25
   2  -6  -5  903.88   61.42
   2   6  -5  944.14   57.44
  -2  -6   5  857.68   39.87
  -2   6   5  936.31   64.25
   2   6  -4 2070.07  148.41
   2  -6  -4 2110.69  157.08
  -2  -6   4 2073.30  126.74
  -2   6   4 2102.96  160.53
   2   6  -3   39.52    5.73
   2  -6  -3   57.11   10.90
  -2   6   3   72.82    6.42
  -2  -6   3   40.78    6.10
   2  -6  -2   35.67    9.98
   2   6  -2   43.29    5.55
  -2  -6   2   33.34   10.82
  -2   6   2   29.72    6.05
   2  -6  -1  156.03   17.01
   2   6  -1  113.84   17.43
  -2   6   1  142.47   17.41
  -2  -6   1  145.94   18.39
   2  -6   0  747.77   35.95
   2   6   0  745.99   56.27
  -2   6   0  789.32   53.37
  -2  -6   0  775.64   39.97
   2   6   1    0.06    8.45
   2  -6   1    7.05    3.91
  -2   6  -1    2.40    7.50
  -2  -6  -1   10.82    4.76
   2  -6   2 1256.86   83.12
   2   6   2 1410.98   96.89
  -2   6  -2 1280.44   84.01
  -2  -6  -2 1238.15   69.16
   2  -6   3  604.84   25.97
   2   6   3  626.53   45.95
  -2   6  -3  570.65   37.78
  -2  -6  -3  557.13   29.54
   2   6   4 1080.29   74.58
   2  -6   4 1007.25   61.75
  -2   6  -4 1030.98   62.67
  -2  -6  -4 1028.87   76.36
   2  -6   5 1715.44   94.10
   2   6   5 1751.93  130.22
   2  -6   5 1904.77  110.66
  -2   6  -5 1748.92  111.20
  -2  -6  -5 1732.87  130.60
   2  -6   6   30.86    5.26
   2   6   6   31.69    9.80
   2  -6   6   40.11    7.04
  -2  -6  -6   28.34    9.78
  -2   6  -6   29.84    6.57
   2  -6   7  542.47   26.04
   2   6   7  503.26   24.38
   2  -6   7  562.96   29.07
  -2   6  -7  544.52   27.76
  -2  -6  -7  514.54   24.54
   2  -6   8 1298.65   70.91
   2  -6   8 1304.71   71.56
   2   6   8 1218.58   65.35
  -2   6  -8 1287.08   68.95
  -2  -6  -8 1219.72   86.94
   2  -6   9 1077.63   65.42
   2  -6   9 1037.41   77.08
   2   6   9 1070.80   71.79
  -2   6  -9 1117.89   64.48
  -2  -6  -9  990.48   69.93
   2  -6  10  414.08   24.23
   2  -6  10  386.87   21.32
   2   6  10  418.28   29.54
  -2   6 -10  430.30   19.33
  -2   6 -10  398.03   21.79
  -2  -6 -10  410.50   19.17
   2  -6  11   77.64   13.64
   2   6  11   79.14   10.76
   2  -6  11   66.86    5.54
  -2   6 -11   81.32    8.00
  -2  -6 -11   68.85   10.93
  -2   6 -11   73.78    7.96
   2  -6  12    8.32    2.89
   2  -6  12    0.60    4.71
   2   6  12    7.37    6.45
  -2   6 -12   10.10    8.63
  -2   6 -12    8.66    3.03
  -2  -6 -12    2.06    6.53
   2  -6  13    2.80    3.18
   2  -6  13   -7.04    8.23
   2   6  13    1.33    5.75
  -2   6 -13    0.11    3.57
  -2  -6 -13    6.98    5.84
  -2   6 -13   -4.82    8.41
  -2  -6 -13  -11.87    9.29
   2  -6  14   48.63    3.38
   2   6  14   50.55    9.49
   2  -6  14   47.30    8.07
  -2   6 -14   60.27    5.51
  -2  -6 -14   88.40   16.99
  -2  -6 -14   57.07    9.82
  -2   6 -14   55.03   14.57
   2  -6  15  102.01   16.42
   2   6  15   89.45   10.45
  -2   6 -15   66.95    5.26
  -2   6 -15   80.31   17.24
  -2  -6 -15   65.29    6.12
  -2  -6 -15   71.29   10.82
   2  -6  16  628.06   39.79
   2   6  16  657.57   42.39
  -2   6 -16  699.79   24.64
  -2   6 -16  625.87   40.28
  -2  -6 -16  648.15   69.02
  -2  -6 -16  685.61   43.67
   2  -6  17  115.80   11.66
   2   6  17   79.53   10.97
  -2   6 -17   99.33   11.34
  -2  -6 -17   98.08   12.79
  -2  -6 -17   56.28   11.39
   2  -6  18   22.86   12.75
   2   6  18   12.42    6.46
  -2   6 -18   14.95    7.15
  -2  -6 -18    6.03    6.66
  -2  -6 -18   23.01   13.82
   2   6  19  119.89   12.19
   2  -6  19  108.71   13.73
  -2   6 -19   95.53   13.57
  -2  -6 -19   98.29   16.66
  -2  -6 -19  124.63   26.68
   2  -6  20  274.61   24.02
   2   6  20  280.77   20.61
  -2  -6 -20  304.72   25.97
  -2  -6 -20  252.14   19.93
  -2   6 -20  268.85   23.84
   2  -6  21    5.49   12.15
   2   6  21    5.76    7.61
  -2  -6 -21    1.14    5.00
  -2  -6 -21   -5.52   13.61
  -2   6 -21   -5.86    6.88
   2   6  22   81.73   11.28
   2  -6  22  112.24   24.99
  -2   6 -22  114.33   14.70
  -2  -6 -22  128.40   29.02
  -2  -6 -22  103.02   10.38
   2  -6  23    5.82    7.65
  -2  -6 -23   13.33    8.66
  -2  -6 -23    5.38    4.90
  -2   6 -23   -7.34    7.96
   2  -6  24    7.86   14.20
  -2   6 -24   -2.07   14.69
  -2  -6 -24    0.80    4.44
  -2  -6 -24   12.74   16.23
   2  -6  25    5.58   16.06
  -2  -6 -25    7.62    6.63
  -2  -6 -25    3.50   17.66
  -2   6 -25   -7.36   16.63
   2  -6  26  135.80   29.79
  -2   6 -26   54.84   31.18
  -2  -6 -26   86.83    8.24
  -2  -6 -26  112.98   18.93
   2  -6  27   22.00   10.30
  -2   6 -27   20.28   19.05
  -2  -6 -27   -8.45   11.52
   2  -6  28   73.10   29.36
  -2   6 -28   58.10   30.12
  -2  -6 -28   64.10   32.25
   2  -6  29  176.91   43.88
  -2   6 -29  157.67   45.20
  -2  -6 -29  129.73   46.33
   2  -6  30   51.46   23.32
  -2   6 -30   13.75   24.78
  -2  -6 -30   10.85   14.14
   2  -6  31    7.37   12.40
  -2   6 -31  -10.45   13.27
  -2  -6 -31   29.43   13.08
   2  -6  32   34.53   15.98
  -2   6 -32   36.86   17.20
  -2  -6 -32    1.44   30.87
   2  -8 -32   24.40   15.07
  -2  -8  32   18.29   27.50
   2  -8 -31   41.93   16.79
  -2  -8  31   46.27   30.33
   2  -8 -30  106.70   39.31
  -2  -8  30  113.22   22.16
   2  -8 -29  -21.79   19.45
  -2  -8  29   12.30   10.59
   2  -8 -28   -0.15    4.71
   2  -8 -28    7.82   10.19
  -2   8  28    9.40    6.38
  -2  -8  28    0.17   17.97
   2  -8 -27   29.51   10.65
   2  -8 -27   49.11   14.35
  -2   8  27   53.98    9.94
  -2  -8  27   43.65   14.90
   2  -8 -26   22.97    7.47
   2  -8 -26   38.05   22.30
  -2   8  26   32.16    8.97
  -2  -8  26   43.14   12.65
   2  -8 -25  178.43   35.71
   2  -8 -25  125.55   13.80
  -2   8  25  129.10   15.16
  -2  -8  25  158.39   36.49
   2  -8 -24  218.83   25.11
   2  -8 -24  194.66   17.36
  -2  -8  24  215.82   42.45
  -2   8  24  210.72   18.81
   2  -8 -23   21.90   17.78
   2  -8 -23   15.11    7.20
  -2   8  23   21.26    7.97
  -2  -8  23   18.62    9.84
   2  -8 -22   75.26   11.17
   2  -8 -22   60.78   25.07
  -2   8  22   85.72   12.36
  -2  -8  22   72.62   24.88
   2  -8 -21  107.67   16.12
   2  -8 -21  108.51   13.38
  -2   8  21  102.13   14.43
  -2  -8  21  147.62   26.85
   2  -8 -20   99.05   24.38
   2  -8 -20   73.67   12.56
  -2  -8  20   94.88   13.90
  -2   8  20  107.12   14.14
   2  -8 -19   15.05    7.76
   2  -8 -19    8.94   14.59
  -2   8  19   16.56    9.17
  -2  -8  19   28.71   15.43
   2  -8 -18  255.88   21.74
   2  -8 -18  250.45   21.65
  -2   8  18  260.52   25.18
  -2  -8  18  264.46   22.14
   2  -8 -17    3.41   11.37
   2  -8 -17   -0.73    6.50
  -2   8  17   -5.61    4.08
  -2  -8  17   -0.03    2.65
  -2  -8  17   -4.96   11.69
   2  -8 -16  240.44   21.04
   2  -8 -16  207.25   18.74
  -2  -8  16  264.24   34.19
  -2   8  16  215.89   23.35
  -2  -8  16  227.13   11.76
   2  -8 -15   61.58    7.01
   2  -8 -15   46.85   10.08
  -2  -8  15   47.13   10.86
  -2   8  15   71.04    7.68
  -2  -8  15   75.76    5.33
   2  -8 -14 2114.72  170.02
   2  -8 -14 2001.06  191.83
   2   8 -14 2194.76  150.78
  -2   8  14 2109.45  179.97
  -2  -8  14 2257.73  210.14
  -2  -8  14 2173.24  137.65
   2  -8 -13   55.20   11.88
   2  -8 -13   74.25    9.80
   2   8 -13   44.23    8.96
  -2   8  13   63.62   13.10
  -2  -8  13   75.41    6.66
  -2  -8  13   98.70   18.75
   2  -8 -12  172.11   17.32
   2   8 -12  191.98   14.64
  -2   8  12  170.06   11.35
  -2  -8  12  170.78   13.69
  -2  -8  12  166.71   11.10
   2  -8 -11  258.42   13.54
   2   8 -11  240.59   14.46
  -2   8  11  229.64   24.08
  -2  -8  11  276.75   29.05
  -2  -8  11  269.80   15.58
   2  -8 -10  635.58   30.38
   2   8 -10  608.16   33.76
  -2   8  10  623.19   46.82
  -2  -8  10  671.78   35.13
  -2  -8  10  609.61   35.96
   2  -8  -9    4.60    7.16
   2   8  -9    1.39    2.65
  -2   8   9    3.34    4.23
  -2  -8   9    7.54    5.09
  -2  -8   9    3.56    5.09
   2  -8  -8  869.91   64.89
   2   8  -8  923.40   54.73
  -2   8   8  918.71   68.66
  -2  -8   8  932.84   55.90
   2  -8  -7    7.18    9.04
   2   8  -7   17.24    6.80
  -2   8   7    4.30    9.40
  -2  -8   7   19.58    7.16
   2  -8  -6  907.72   63.71
   2   8  -6  881.22   56.32
  -2   8   6  822.47   44.47
  -2  -8   6  876.12   42.11
   2  -8  -5  425.22   33.27
   2   8  -5  406.07   29.15
  -2   8   5  391.95   21.02
  -2  -8   5  372.00   30.26
   2  -8  -4  352.13   29.29
   2   8  -4  314.08   25.83
  -2   8   4  324.57   29.57
  -2  -8   4  338.58   27.17
   2   8  -3  265.96   14.78
   2  -8  -3  286.56   26.36
  -2   8   3  305.69   27.48
  -2  -8   3  286.76   25.42
   2  -8  -2 1004.57   73.53
   2   8  -2  995.38   51.57
  -2   8   2  966.69   53.02
  -2  -8   2 1025.99   74.06
   2  -8  -1 1348.79   75.59
   2   8  -1 1326.56   76.05
  -2   8   1 1319.01   75.35
  -2  -8   1 1369.21  104.38
   2  -8   0 1398.92   79.12
   2   8   0 1512.96  113.98
  -2   8   0 1404.51   79.64
  -2  -8   0 1504.05  114.47
   2  -8   1  285.02   24.62
   2   8   1  275.48   28.00
  -2   8  -1  271.68   15.11
  -2  -8  -1  268.02   28.45
   2  -8   2   69.58   11.79
   2   8   2   82.87   14.25
  -2   8  -2   74.13    6.91
  -2  -8  -2   66.03   14.28
   2  -8   3   82.18   12.56
   2   8   3   95.95   14.71
  -2   8  -3   83.24    6.98
  -2  -8  -3   83.92   14.84
   2  -8   4    1.57    3.34
   2   8   4    0.57    4.22
  -2   8  -4    4.54    3.28
  -2  -8  -4   -6.18    7.96
   2  -8   5   18.99    7.20
   2   8   5   20.01    5.21
  -2   8  -5   16.89    4.08
  -2  -8  -5   22.63    9.63
   2  -8   6  862.08   39.28
   2   8   6  869.62   44.71
  -2  -8  -6  814.09   44.41
  -2   8  -6  906.36   40.05
   2  -8   7   -1.01    8.93
   2  -8   7   14.93    5.87
   2   8   7    7.18    4.72
  -2   8  -7   14.22    5.98
  -2  -8  -7    9.08    4.81
   2  -8   8 1129.02   66.60
   2  -8   8 1159.65   85.42
   2   8   8 1063.47   82.46
  -2   8  -8 1176.62   67.95
  -2  -8  -8 1025.50   82.11
   2  -8   9  203.18   14.00
   2  -8   9  217.99   15.00
   2   8   9  206.62   22.34
  -2   8  -9  196.00   14.77
  -2  -8  -9  206.33   22.65
   2  -8  10  341.80   32.04
   2  -8  10  343.74   20.21
   2   8  10  377.95   30.48
  -2   8 -10  343.33   20.11
  -2  -8 -10  346.71   30.03
   2  -8  11   22.03    9.96
   2  -8  11   14.04    4.99
   2   8  11   13.96    4.83
  -2   8 -11   23.25    5.02
  -2  -8 -11   12.61    4.90
   2  -8  12  111.52    8.66
   2  -8  12   97.71   10.78
   2   8  12  130.37   15.35
  -2   8 -12  111.22   12.29
  -2  -8 -12  123.55   15.28
   2  -8  13  523.06   44.09
   2  -8  13  431.30   21.51
   2   8  13  436.95   35.95
  -2  -8 -13  447.26   36.75
  -2   8 -13  418.95   22.28
   2   8  14   33.90   10.15
   2  -8  14   18.93    7.26
   2  -8  14   22.06    4.33
  -2   8 -14   28.29    4.93
  -2  -8 -14   24.99    5.75
   2  -8  15  194.00    9.85
   2  -8  15  204.65   29.22
   2   8  15  238.93   22.11
  -2   8 -15  245.72   14.90
  -2  -8 -15  249.69   22.55
  -2  -8 -15  211.77   19.06
   2  -8  16  451.41   48.54
   2   8  16  489.36   35.53
   2  -8  16  426.38   16.61
  -2   8 -16  432.67   23.04
  -2  -8 -16  450.82   51.47
  -2  -8 -16  463.83   35.13
   2  -8  17   56.03    8.72
   2  -8  17   24.93    2.62
   2   8  17   30.97    9.94
  -2   8 -17   42.52    4.48
  -2  -8 -17   57.19    9.40
  -2  -8 -17   47.13   10.05
   2   8  18  127.32   13.97
   2  -8  18  100.20   22.94
  -2   8 -18   21.50   13.37
  -2  -8 -18  129.07   14.43
  -2  -8 -18  165.55   25.18
   2  -8  19   -9.07    7.05
   2   8  19   -7.34    7.20
  -2   8 -19   -5.28    7.60
  -2  -8 -19   -4.71    7.62
  -2  -8 -19   -4.55    4.06
   2  -8  20   34.59    9.77
   2   8  20   30.33    9.50
  -2  -8 -20   47.41    9.50
  -2  -8 -20   34.35   10.76
  -2   8 -20   28.78   10.54
   2   8  21    1.39    6.84
   2  -8  21   -4.08   13.47
  -2   8 -21   15.16    7.83
  -2  -8 -21    5.52   14.73
  -2  -8 -21    2.96    3.78
   2  -8  22    1.84    8.60
   2   8  22   10.37    7.76
  -2  -8 -22   17.38    9.46
  -2  -8 -22   11.94    7.18
  -2   8 -22    9.45    8.69
   2   8  23  213.42   22.10
   2  -8  23  240.31   25.58
  -2   8 -23  247.81   25.35
  -2  -8 -23  245.64   27.50
  -2  -8 -23  219.73   20.03
   2   8  24    0.13    7.64
   2  -8  24   14.62   16.73
  -2   8 -24   18.95    9.71
  -2  -8 -24    7.47    6.71
  -2  -8 -24    8.97   18.19
   2   8  25   12.81    8.10
   2  -8  25   17.36   17.83
  -2   8 -25   20.66   10.75
  -2  -8 -25   17.34   11.28
  -2  -8 -25   11.16    6.75
   2  -8  26   17.25   11.20
  -2  -8 -26   18.39   12.74
  -2  -8 -26   19.98    7.27
  -2   8 -26   40.75   12.46
   2  -8  27   30.66   20.80
  -2   8 -27   25.42   12.70
  -2  -8 -27   22.17   22.73
  -2  -8 -27   14.59    6.57
   2  -8  28   37.03   23.32
  -2   8 -28   16.66   14.46
  -2  -8 -28   34.97   24.55
   2  -8  29   -1.26   10.23
  -2   8 -29    0.55   11.31
  -2  -8 -29    3.78   10.76
   2  -8  30   -8.65   11.25
  -2   8 -30    0.64   13.06
  -2  -8 -30  -11.81   22.27
   2  -8  31    2.93   19.27
  -2   8 -31   -8.59   12.61
  -2  -8 -31   25.37   20.77
   2 -10 -32   10.19   23.01
   2 -10 -31   31.28   27.10
  -2 -10  31   28.66   28.35
   2 -10 -30    9.24   12.46
  -2 -10  30   20.77   23.78
   2 -10 -29   26.36   25.34
  -2  10  29   20.71   11.02
  -2 -10  29   44.14   15.04
   2 -10 -28   19.07    7.89
   2 -10 -28   51.26   23.32
  -2  10  28   10.38   11.13
  -2 -10  28   41.66   13.51
   2 -10 -27   -0.29    6.64
   2 -10 -27    6.11    9.56
  -2  10  27    2.07    8.13
  -2 -10  27    7.93   18.09
   2 -10 -26   18.78    8.66
   2 -10 -26   28.04   11.87
  -2  10  26   21.20   10.08
  -2 -10  26   33.13   22.20
   2 -10 -25   84.81   14.71
   2 -10 -25   79.45   32.16
  -2  10  25  110.59   16.17
  -2 -10  25  128.55   19.12
   2 -10 -24   24.48    8.63
   2 -10 -24   11.51   18.53
  -2 -10  24   -7.90   19.38
  -2  10  24    7.23    9.77
   2 -10 -23   12.75    8.77
   2 -10 -23   -2.33    7.90
  -2  10  23    4.08    8.83
  -2 -10  23   13.19    9.05
   2 -10 -22  127.47   28.62
   2 -10 -22  126.63   15.79
  -2 -10  22   74.93   17.24
  -2  10  22  135.85   17.94
   2 -10 -21   35.19   10.48
   2 -10 -21   43.35   18.50
  -2  10  21   40.00   11.87
  -2 -10  21   42.18   19.86
   2 -10 -20   -4.64    6.75
   2 -10 -20    9.59    7.41
  -2  10  20   -2.96    8.41
  -2 -10  20    4.61    7.15
   2 -10 -19   43.11   17.76
   2 -10 -19   31.52   11.39
  -2 -10  19   43.74    3.36
  -2 -10  19   27.52   19.58
  -2  10  19   46.33   12.81
   2 -10 -18   11.09    7.93
   2 -10 -18    6.70    6.49
  -2  10  18    5.28    8.98
  -2 -10  18    4.29    3.04
  -2 -10  18   -4.98   13.40
   2 -10 -17   29.75   13.83
   2 -10 -17   21.74    5.61
  -2 -10  17   22.44    4.16
  -2 -10  17    8.13    8.81
  -2  10  17   27.78    6.22
   2  10 -16   17.78    4.50
   2 -10 -16   25.87    9.68
   2 -10 -16   19.42   12.85
  -2 -10  16   24.36   14.80
  -2 -10  16   11.38    6.43
  -2  10  16   22.70   10.62
   2  10 -15  168.58   10.92
   2 -10 -15  102.36   14.11
   2 -10 -15  145.76   18.75
  -2 -10  15  143.66   10.69
  -2 -10  15  142.57   15.50
  -2  10  15  159.75   21.09
   2 -10 -14  395.14   35.67
   2  10 -14  397.51   23.67
  -2  10  14  394.01   24.71
  -2 -10  14  389.58   48.45
  -2 -10  14  428.31   24.26
   2  10 -13   40.29    8.00
   2 -10 -13   51.52    7.36
  -2  10  13   52.22   14.41
  -2 -10  13   61.96    8.21
  -2 -10  13   79.31   10.58
   2 -10 -12  157.38   11.73
   2  10 -12  162.54   13.40
  -2  10  12  171.84   21.99
  -2 -10  12  170.24   13.51
  -2 -10  12  158.57   14.63
   2  10 -11   48.54    5.00
   2 -10 -11   63.83   12.91
  -2 -10  11   62.29    8.87
  -2  10  11   61.21    7.81
  -2 -10  11   65.85   16.72
   2 -10 -10  703.12   55.90
   2  10 -10  680.65   44.02
  -2  10  10  706.26   58.33
  -2 -10  10  770.15   45.03
  -2 -10  10  706.91   44.59
   2 -10  -9  190.51   20.80
   2  10  -9  166.12    9.45
  -2  10   9  142.01   21.62
  -2 -10   9  183.96   16.10
   2 -10  -8   26.74   10.58
   2  10  -8   26.67    8.00
  -2  10   8   20.80   11.51
  -2 -10   8   30.21    8.27
   2 -10  -7   11.46    8.58
   2  10  -7    9.22    6.87
  -2  10   7    6.22    5.06
  -2 -10   7    0.20    7.13
   2 -10  -6  450.08   38.52
   2  10  -6  444.88   21.86
  -2  10   6  438.88   25.21
  -2 -10   6  444.78   22.34
   2 -10  -5  101.94   17.36
   2  10  -5  117.65    8.65
  -2 -10   5  110.07   15.65
  -2  10   5   80.67   17.95
   2  10  -4  190.28   20.03
   2 -10  -4  194.91   22.45
  -2 -10   4  189.86   20.56
  -2  10   4  179.35   22.72
   2  10  -3   76.33   14.38
   2 -10  -3   76.62   15.54
  -2  10   3   88.15   15.88
  -2 -10   3   95.72   14.88
   2  10  -2  541.67   47.09
   2 -10  -2  563.62   48.50
  -2 -10   2  541.97   46.89
  -2  10   2  551.64   47.84
   2 -10  -1 2404.79  201.14
   2  10  -1 2301.44  203.64
  -2 -10   1 2209.59  197.32
  -2  10   1 2250.96  158.21
   2 -10   0  165.86   20.82
   2  10   0  210.35   23.11
  -2  10   0  155.28   12.22
  -2 -10   0  176.45   23.04
   2 -10   1   81.25    7.65
   2  10   1   75.40   15.00
  -2  10  -1   67.10    7.78
  -2 -10  -1   74.12   15.33
   2 -10   2    0.24    3.92
   2  10   2    5.38    8.39
  -2  10  -2   -2.30    4.05
  -2 -10  -2  -11.86    8.59
   2 -10   3    7.34    8.42
   2  10   3   17.80   10.44
  -2 -10  -3   15.16   10.29
  -2  10  -3   17.28    4.79
   2 -10   4  460.35   34.07
   2  10   4  423.81   39.95
  -2 -10  -4  465.46   39.93
  -2  10  -4  417.20   21.75
   2  10   5    2.55    9.33
   2 -10   5    9.96    7.18
  -2  10  -5    2.90    7.33
  -2 -10  -5    8.14    9.49
   2  10   6  101.70   16.38
   2 -10   6   81.03   12.09
  -2  10  -6   86.48   12.56
  -2 -10  -6   95.94   16.59
   2 -10   7  157.74   15.58
   2  10   7  139.16   20.85
   2 -10   7  144.30   14.93
  -2  10  -7  147.81   15.72
  -2 -10  -7  134.49   12.46
   2 -10   8 1159.28   63.13
   2  10   8 1213.76   74.75
   2 -10   8 1328.31   80.41
  -2  10  -8 1257.65   85.01
  -2 -10  -8 1232.34   73.07
   2 -10   9    7.85    5.26
   2  10   9    8.02    5.41
   2 -10   9    0.60    6.08
  -2  10  -9   10.73    6.26
  -2 -10  -9   16.35    9.68
   2 -10  10   55.52    8.74
   2 -10  10   44.12   15.09
   2  10  10   84.03   14.50
  -2  10 -10   59.53    9.56
  -2 -10 -10   56.94   14.03
   2 -10  11  129.94   13.51
   2  10  11  182.46   21.88
   2 -10  11  146.60   13.44
  -2  10 -11  154.32   14.01
  -2 -10 -11  190.51   21.53
   2 -10  12  438.61   26.46
   2 -10  12  449.19   45.46
   2  10  12  419.15   40.18
  -2  10 -12  442.09   27.09
  -2 -10 -12  440.46   25.53
   2 -10  13  193.94   27.57
   2 -10  13  193.84   14.15
   2  10  13  157.81   13.82
  -2 -10 -13  176.24   23.33
  -2  10 -13  197.08   14.76
   2  10  14  173.93   23.91
   2 -10  14  207.30   16.66
   2 -10  14  181.45   13.51
  -2 -10 -14  202.66   24.09
  -2  10 -14  201.45   19.13
   2 -10  15   28.00   14.80
   2  10  15   47.94   11.63
   2 -10  15   23.17    7.82
  -2 -10 -15   28.11   11.37
  -2  10 -15   26.71    5.93
   2 -10  16  231.93   33.13
   2  10  16  189.25   24.93
   2 -10  16  211.01   12.12
  -2  10 -16  207.86   13.30
  -2 -10 -16  187.03   14.88
   2 -10  17  116.23    7.95
   2  10  17  152.39   19.54
   2 -10  17  103.16   15.85
  -2 -10 -17  101.13   15.71
  -2 -10 -17  122.06   19.06
  -2  10 -17  133.18    9.05
   2  10  18  569.87   48.87
   2 -10  18  665.19   68.30
   2 -10  18  553.32   27.96
  -2 -10 -18  555.37   66.99
  -2  10 -18  549.20   25.23
  -2 -10 -18  526.06   48.19
   2 -10  19   15.08    9.21
   2 -10  19   20.46    2.56
   2  10  19   34.05   10.47
  -2 -10 -19   30.23    9.64
  -2 -10 -19   14.04   10.48
  -2  10 -19   27.47    4.48
   2 -10  20    9.99   14.95
   2  10  20   11.18    8.97
  -2 -10 -20    8.24   15.58
  -2 -10 -20    9.68    9.17
   2 -10  21  111.16   30.34
   2  10  21  112.31   17.66
  -2 -10 -21  107.36   10.24
  -2 -10 -21  119.97   17.24
   2 -10  22  125.92   18.32
   2  10  22  114.61   10.43
  -2 -10 -22  108.30   16.79
  -2 -10 -22  118.48   18.62
   2 -10  23  288.59   42.21
   2  10  23  184.43   22.93
  -2 -10 -23  235.63   43.44
  -2 -10 -23  175.64   21.95
   2 -10  24   11.16   17.24
   2  10  24   10.13    9.12
  -2 -10 -24    3.03    8.07
  -2 -10 -24    9.01   10.06
   2 -10  25   66.02   15.32
   2  10  25   75.30   14.22
  -2 -10 -25   57.78   15.99
  -2 -10 -25   49.29   12.05
   2 -10  26  145.45   29.70
   2  10  26   80.15   15.60
  -2 -10 -26   62.40   31.70
  -2 -10 -26   61.49   12.09
   2 -10  27   -9.35   16.35
   2  10  27  -10.02    8.14
  -2 -10 -27   12.86    9.98
  -2 -10 -27    1.09    6.63
   2 -10  28  -12.02   10.40
  -2 -10 -28   -0.10   11.32
   2 -10  29   81.94   18.08
  -2 -10 -29   55.19   35.05
   2 -10  30   -1.29   22.98
  -2 -10 -30   30.62   24.23
   2 -12 -31   11.66   19.30
  -2 -12  31  -17.56   21.61
   2 -12 -30   15.65   20.81
  -2 -12  30    3.03   12.64
   2 -12 -29   -1.30   13.34
   2 -12 -29   16.38    9.18
  -2 -12  29   -8.34   25.55
  -2  12  29   66.64   13.73
   2 -12 -28   33.51   14.27
   2 -12 -28   28.94   11.18
  -2  12  28   33.55    8.09
  -2 -12  28   66.81   27.23
   2 -12 -27   34.99   27.66
   2 -12 -27   27.41   13.24
  -2 -12  27   48.49   17.77
  -2  12  27  109.04   14.98
   2 -12 -26   -2.26   18.13
  -2  12  26    9.14    5.89
  -2 -12  26   12.58   20.22
   2 -12 -25   -2.31    8.70
   2 -12 -25    4.60    9.25
  -2  12  25  -19.21   10.03
  -2 -12  25    2.06   17.91
   2 -12 -24   65.05   28.63
   2 -12 -24   88.32   16.33
  -2  12  24   79.54   10.62
  -2 -12  24  105.51   17.76
   2 -12 -23   82.14   21.23
   2 -12 -23   36.60   12.77
  -2 -12  23   37.01   23.95
  -2  12  23   28.53   14.34
   2 -12 -22    5.98    7.32
   2 -12 -22   -2.28    4.65
  -2 -12  22   -2.87    8.48
  -2  12  22    8.17    9.49
   2 -12 -21   64.25   20.77
   2 -12 -21   74.78   14.08
  -2  12  21   48.03   15.08
  -2 -12  21   45.94    5.13
  -2 -12  21   86.90   13.10
   2 -12 -20   73.10   11.83
   2 -12 -20   33.34    9.63
  -2 -12  20   24.47    4.32
  -2 -12  20   30.24   19.30
  -2  12  20   21.74   13.20
   2 -12 -19   -9.56   12.25
   2 -12 -19   22.37    9.12
  -2 -12  19  -10.47    7.72
  -2 -12  19   10.13    5.66
  -2  12  19   -5.38    5.68
   2 -12 -18  226.40   34.67
   2  12 -18  216.43   18.55
   2 -12 -18  228.64   17.04
  -2 -12  18  238.07   40.88
  -2 -12  18  255.37   15.16
  -2  12  18  235.03   30.94
   2 -12 -17  161.29   18.22
   2  12 -17  223.82   19.07
   2 -12 -17  214.28   26.19
  -2  12  17  206.37   28.22
  -2 -12  17  198.44   14.20
  -2 -12  17  202.81   21.92
   2 -12 -16   -5.59    8.56
   2  12 -16   -1.64    4.68
  -2  12  16    5.05    5.40
  -2 -12  16   -6.74   12.57
  -2 -12  16   -1.54    6.97
   2 -12 -15   85.18   17.28
   2  12 -15   94.09   10.50
  -2 -12  15   86.09   13.31
  -2 -12  15   90.85   10.90
  -2  12  15  106.02   19.17
   2 -12 -14   29.91    7.25
   2  12 -14   23.00    8.20
  -2  12  14   28.77   14.46
  -2 -12  14   46.57   16.79
  -2 -12  14   46.32    8.27
   2 -12 -13   12.46    5.76
   2  12 -13   -0.18    6.89
  -2 -12  13   19.61    7.23
  -2 -12  13   20.33    6.97
  -2  12  13    9.91    6.53
   2 -12 -12   82.01   16.02
   2  12 -12   75.51   11.09
  -2  12  12   75.10   17.74
  -2 -12  12   51.25   19.26
  -2 -12  12   67.09   11.03
   2  12 -11   14.85    6.92
   2 -12 -11    1.14    9.60
  -2  12  11   -0.43   10.55
  -2 -12  11    1.65    6.68
  -2 -12  11    1.21    6.47
   2 -12 -10    3.97    9.94
   2  12 -10    5.86    3.97
  -2 -12  10   14.42    7.34
  -2  12  10    3.70   10.87
   2  12  -9   30.40    8.93
   2 -12  -9    8.96   11.80
  -2 -12   9   16.84    8.86
  -2  12   9   21.97    6.97
   2  12  -8  547.08   41.45
   2 -12  -8  524.62   48.04
  -2 -12   8  517.61   41.17
  -2  12   8  523.67   33.17
   2 -12  -7   23.70    6.73
   2  12  -7   10.43    5.48
  -2  12   7   18.82   12.67
  -2 -12   7   39.09    5.58
   2  12  -6  382.53   20.97
   2 -12  -6  370.59   23.57
  -2  12   6  371.71   38.40
  -2 -12   6  354.07   34.18
   2 -12  -5   73.94    9.82
   2  12  -5   92.03   15.39
  -2  12   5   72.09   18.08
  -2 -12   5   82.07   15.36
   2 -12  -4  204.69   15.50
   2  12  -4  195.19   23.70
  -2  12   4  214.85   27.24
  -2 -12   4  184.93   23.95
   2 -12  -3  316.09   19.54
   2  12  -3  290.67   31.27
  -2  12   3  271.58   19.82
  -2 -12   3  316.69   30.54
   2 -12  -2   -2.75    8.60
   2  12  -2    5.89    8.72
  -2  12   2   -2.02    4.98
  -2 -12   2   10.48    8.53
   2  12  -1   20.56   12.01
   2 -12  -1   17.59   11.42
  -2  12   1   20.95    6.59
  -2 -12   1   32.72    6.73
   2 -12   0   55.79   14.24
   2  12   0   62.29    8.62
  -2 -12   0   62.15    8.60
  -2  12   0   46.88    8.46
   2 -12   1  714.64   60.96
   2  12   1  695.53   43.35
  -2  12  -1  719.93   42.11
  -2 -12  -1  705.99   44.00
   2  12   2 1764.90  123.72
   2 -12   2 1840.89  154.02
  -2  12  -2 1738.56  117.44
  -2 -12  -2 1737.11  121.64
   2 -12   3   28.24    6.71
   2  12   3   31.52    8.38
  -2  12  -3   30.41    7.16
  -2 -12  -3   34.63    8.07
   2  12   4  153.33   23.54
   2 -12   4  162.51   18.51
  -2  12  -4  143.81   11.56
  -2 -12  -4  133.78   23.29
   2  12   5   -3.03    9.94
   2 -12   5   -1.51    7.61
  -2  12  -5    4.58    4.48
  -2 -12  -5    4.04    9.92
   2 -12   6  959.94   72.69
   2  12   6  926.35   87.52
  -2  12  -6  935.97   74.98
  -2 -12  -6  973.66   84.44
   2  12   7  207.72   36.23
   2 -12   7  289.34   16.59
  -2 -12  -7  226.82   36.16
  -2  12  -7  279.89   28.38
   2 -12   8  174.03   23.64
   2 -12   8  467.57   31.85
   2  12   8  451.66   44.33
  -2 -12  -8  499.81   44.05
  -2  12  -8  441.88   33.52
   2 -12   9  413.21   31.18
   2 -12   9  413.09   27.86
   2  12   9  427.72   29.46
  -2  12  -9  399.64   33.37
  -2 -12  -9  420.12   28.50
   2 -12  10   -9.77   10.87
   2 -12  10   10.43    6.18
   2  12  10   -1.77    5.65
  -2  12 -10    1.50    3.81
  -2 -12 -10    3.70    5.61
   2 -12  11  390.52   29.67
   2 -12  11  399.40   44.51
   2  12  11  443.18   44.61
  -2 -12 -11  411.64   43.71
  -2  12 -11  409.58   31.50
   2 -12  12  258.46   19.73
   2 -12  12  224.55   19.79
   2  12  12  201.73   32.36
  -2  12 -12  238.23   20.71
  -2 -12 -12  236.29   31.62
   2 -12  13    7.58    6.63
   2  12  13   12.65   11.31
   2 -12  13   14.53   12.07
  -2  12 -13   10.45    6.81
  -2 -12 -13   -6.00   11.07
   2 -12  14    2.09    7.29
   2 -12  14   11.63    6.61
   2  12  14   20.78    6.38
  -2 -12 -14    4.11    6.12
  -2  12 -14   14.95    6.74
   2 -12  15  121.98   24.40
   2 -12  15  110.59   11.38
   2  12  15   97.93   11.62
  -2  12 -15  101.13   16.26
  -2 -12 -15  107.17   20.11
   2 -12  16  101.24   10.90
   2  12  16  123.94   20.92
   2 -12  16  104.92   14.80
  -2 -12 -16  109.81   20.05
  -2  12 -16  112.94   11.27
   2  12  17   23.36   13.13
   2 -12  17   25.93   17.15
   2 -12  17   24.13    5.94
  -2  12 -17   23.45    6.32
  -2 -12 -17   21.06   12.74
   2 -12  18   62.26    6.36
   2  12  18   58.97    8.51
   2 -12  18   69.82   11.39
  -2 -12 -18   58.13   11.48
  -2 -12 -18   46.18    8.53
  -2  12 -18   44.85    6.87
   2 -12  19   15.71   12.91
   2  12  19  -16.56    8.83
   2 -12  19    0.95    3.11
  -2 -12 -19   -3.24   12.53
  -2 -12 -19   -0.76    8.80
   2 -12  20  139.52    9.43
   2 -12  20  143.77   33.44
   2  12  20  122.25   21.43
  -2  12 -20  106.86    8.31
  -2 -12 -20  181.55   31.92
  -2 -12 -20  179.38   21.74
   2  12  21  274.62   18.26
   2 -12  21  174.38    7.41
   2 -12  21  230.20   27.01
  -2  12 -21  237.83   10.10
  -2 -12 -21  227.59   25.77
  -2 -12 -21  271.05   18.20
   2 -12  22  275.34   46.62
   2  12  22  205.01   28.70
  -2 -12 -22  246.79   46.06
  -2 -12 -22  221.21   28.17
   2 -12  23   46.62   20.39
   2  12  23   19.87   11.63
  -2 -12 -23   11.03   11.32
  -2 -12 -23   25.86   11.14
   2 -12  24   33.49   12.05
   2  12  24    4.22   12.19
  -2 -12 -24   24.96   11.28
  -2 -12 -24   38.57   11.97
   2 -12  25   47.69   21.22
   2  12  25    4.13   11.83
  -2 -12 -25   28.15   21.50
  -2 -12 -25   23.01   10.57
   2 -12  26  -13.80   18.72
   2  12  26    7.47    5.97
  -2 -12 -26    9.73    8.52
  -2 -12 -26    0.80   10.34
   2 -12  27   31.64   13.75
   2  12  27   29.44   14.01
  -2 -12 -27   18.40   11.30
  -2 -12 -27   40.28   14.22
   2 -12  28    7.72   19.38
   2  12  28   -4.06   10.51
  -2 -12 -28  -15.57   19.30
  -2 -12 -28    9.35    7.90
   2 -12  29   27.13   22.27
  -2 -12 -29    7.55   12.79
   2 -12  30   37.77   16.07
  -2 -12 -30   32.71   16.34
   2 -14 -30   17.81   12.54
  -2  14  30    8.17   15.01
  -2 -14  30   21.01   26.14
   2 -14 -29   24.54   20.40
   2 -14 -29    9.28   10.34
  -2  14  29    7.53   13.48
  -2 -14  29    6.87   13.45
   2 -14 -28   18.76   20.03
   2 -14 -28   12.49   10.58
  -2  14  28   10.19   12.12
  -2 -14  28    5.38   12.94
   2 -14 -27    8.87   11.58
   2 -14 -27   22.52   11.32
  -2  14  27   25.21   13.23
  -2 -14  27   19.89   23.67
   2 -14 -26  -11.32    5.14
   2 -14 -26   22.60   15.35
  -2 -14  26   16.41    9.84
  -2  14  26   16.56   10.66
   2 -14 -25   -6.45   10.51
   2 -14 -25    2.28   16.17
  -2 -14  25   37.04   19.84
  -2  14  25   15.09   12.21
   2 -14 -24   55.03   16.82
   2 -14 -24   85.33   14.25
  -2  14  24   62.60   19.49
  -2 -14  24   71.35   30.12
   2 -14 -23   -1.37    5.55
   2 -14 -23   -3.36   14.25
  -2  14  23    1.72   10.73
  -2 -14  23   11.37    9.43
   2 -14 -22   16.83   11.97
   2 -14 -22   27.33   16.56
  -2  14  22   12.28    7.40
  -2 -14  22   27.72   19.70
  -2 -14  22   14.94    5.41
   2 -14 -21   52.88   15.81
   2 -14 -21   48.25   11.44
  -2  14  21   63.75   16.90
  -2 -14  21   62.24   24.69
  -2 -14  21   43.46    6.66
   2 -14 -20   21.68   13.16
   2 -14 -20   30.59   16.47
   2  14 -20   26.57    5.69
  -2  14  20   27.19   14.46
  -2 -14  20   17.41   11.06
  -2 -14  20   22.27    6.31
   2 -14 -19   14.00    6.00
   2  14 -19    2.65    4.89
   2 -14 -19    0.43    6.97
  -2  14  19    4.02    6.49
  -2 -14  19    5.76    5.49
  -2 -14  19   12.23   15.39
   2 -14 -18   37.63   15.00
   2  14 -18   42.95    7.44
  -2  14  18   46.72   15.74
  -2 -14  18   36.98   11.28
  -2 -14  18   23.59    7.58
   2 -14 -17   18.71    9.91
   2  14 -17   -3.64    5.42
  -2  14  17  -10.54   10.82
  -2 -14  17    5.70   13.79
  -2 -14  17   -3.29    5.68
   2 -14 -16  101.73   21.68
   2  14 -16  119.32   13.48
  -2  14  16   96.33   24.37
  -2 -14  16  144.60   13.76
  -2 -14  16   91.58   15.89
   2  14 -15    1.89    6.99
   2 -14 -15   15.33    6.14
  -2  14  15   -0.52    6.75
  -2 -14  15    4.89   14.01
  -2 -14  15    7.50    7.20
   2 -14 -14    2.76    6.42
   2  14 -14   12.33    7.61
  -2 -14  14    4.75    4.25
  -2  14  14   20.54   12.58
  -2 -14  14   15.98    7.51
   2 -14 -13  178.89   28.14
   2  14 -13  198.52   20.36
  -2  14  13  216.49   31.31
  -2 -14  13  188.18   32.26
  -2 -14  13  166.84   20.21
   2 -14 -12    8.07   13.30
   2  14 -12   17.29    9.57
  -2  14  12   21.90    8.09
  -2 -14  12   23.35    9.12
   2 -14 -11  111.20   24.76
   2  14 -11  142.05   11.03
  -2  14  11  139.72   15.30
  -2 -14  11  154.86   18.54
   2 -14 -10  114.43   23.32
   2  14 -10  129.57   18.51
  -2  14  10  153.19   25.34
  -2 -14  10  114.16   18.08
   2 -14  -9    4.08   11.74
   2  14  -9   -0.36    9.29
  -2  14   9    1.33   12.32
  -2 -14   9    7.37    4.85
   2 -14  -8  788.38   79.35
   2  14  -8  854.09   49.20
  -2  14   8  774.21   83.83
  -2 -14   8  767.10   47.07
   2 -14  -7   -4.01   11.62
   2  14  -7    5.68    5.59
  -2  14   7   10.45   12.71
  -2 -14   7    8.49    9.91
   2 -14  -6  118.67   13.16
   2  14  -6  130.18   20.49
  -2  14   6  127.47   13.99
  -2 -14   6  131.69   20.35
   2 -14  -5   14.11    6.59
   2  14  -5   11.04   11.07
  -2  14   5    8.09    6.98
  -2 -14   5   14.25   10.80
   2 -14  -4  219.00   18.85
   2  14  -4  275.42   30.61
  -2  14   4  244.29   19.63
  -2 -14   4  269.63   18.11
   2 -14  -3    5.20   12.65
   2  14  -3   12.82   12.37
  -2  14   3   27.52    7.19
  -2 -14   3   12.22    6.75
   2 -14  -2  341.30   42.01
   2  14  -2  368.02   41.94
  -2  14   2  347.24   43.16
  -2 -14   2  375.03   25.48
   2 -14  -1  192.36   32.67
   2  14  -1  270.86   20.03
  -2  14   1  239.04   33.83
  -2 -14   1  208.70   19.45
   2 -14   0  185.08   30.65
   2  14   0  222.52   19.38
  -2  14   0  205.29   31.91
  -2 -14   0  214.77   19.21
   2 -14   1  850.57   80.85
   2  14   1  797.56   57.28
  -2 -14  -1  850.04   58.03
  -2  14  -1  839.89   83.10
   2  14   2 1492.24  107.99
   2 -14   2 1401.96  133.72
  -2  14  -2 1428.44  136.58
  -2 -14  -2 1421.02  107.54
   2  14   3  107.38   14.27
   2 -14   3   88.74   11.04
  -2  14  -3   92.13   20.59
  -2 -14  -3   95.41   14.00
   2  14   4  155.47   28.28
   2 -14   4  161.16   13.82
  -2  14  -4  181.99   24.37
  -2 -14  -4  159.89   16.70
   2 -14   5   51.60   13.71
   2  14   5   39.60   17.94
  -2  14  -5   49.54    8.41
  -2 -14  -5   47.51    9.99
   2 -14   6    5.66   10.87
   2  14   6   13.09   14.11
  -2  14  -6   20.85    6.12
  -2 -14  -6   17.55    7.60
   2 -14   7  174.39   13.26
   2  14   7  176.41   30.12
  -2 -14  -7  161.13   17.43
  -2  14  -7  186.78   14.42
   2  14   8   -3.56   11.58
   2 -14   8   -5.37    7.88
  -2 -14  -8   -7.22   11.28
  -2  14  -8   10.76    8.74
   2  14   9  113.50   25.18
   2 -14   9  115.84   16.89
  -2 -14  -9  135.15   24.10
  -2  14  -9  116.56   18.93
   2 -14  10   40.25    6.07
   2 -14  10   28.15    9.28
   2  14  10   34.60    9.28
  -2  14 -10   10.31   12.05
  -2 -14 -10   21.76   16.00
   2 -14  11  627.73   64.00
   2  14  11  545.06   39.73
   2 -14  11  471.17   41.73
  -2 -14 -11  507.61   60.08
  -2  14 -11  523.54   30.34
   2 -14  12  442.99   36.41
   2 -14  12  442.99   55.22
   2  14  12  469.46   55.54
  -2  14 -12  446.90   39.90
  -2 -14 -12  425.08   33.31
   2 -14  13  120.52   15.43
   2 -14  13  123.84   15.50
   2  14  13  116.15   26.53
  -2  14 -13  115.18   16.62
  -2 -14 -13  116.01   14.34
   2 -14  14  174.18   18.18
   2  14  14  195.57   29.67
   2 -14  14  195.37   31.06
  -2  14 -14  151.42   11.16
  -2 -14 -14  193.49   28.17
   2 -14  15   14.45    8.07
   2 -14  15   22.38    8.51
   2  14  15   14.04    7.69
  -2  14 -15   16.73    8.27
  -2 -14 -15   13.09   13.50
   2 -14  16   22.07    8.10
   2 -14  16    3.17   16.45
   2  14  16   36.38    7.97
  -2  14 -16   21.09    7.83
  -2 -14 -16    2.07   13.93
   2 -14  17   -6.47    5.80
   2 -14  17  -10.17   12.68
   2  14  17   -7.60   10.76
  -2 -14 -17   -0.17    5.65
  -2  14 -17    8.00    5.55
   2  14  18    5.41   10.73
   2 -14  18    0.83    5.16
   2 -14  18   13.27    7.48
  -2  14 -18   -1.84    5.12
  -2 -14 -18   -6.47   10.40
   2 -14  19    0.78   15.44
   2  14  19    1.81    6.53
   2 -14  19    6.63    4.93
  -2 -14 -19    7.16   11.35
  -2  14 -19   18.81    7.33
   2 -14  20   -6.38    7.90
   2 -14  20    2.16    3.87
   2  14  20    4.90   10.41
  -2  14 -20    3.42    4.22
  -2 -14 -20    7.06    7.30
  -2 -14 -20   -7.09    5.61
   2 -14  21   11.79   16.12
   2 -14  21    3.59    4.90
   2  14  21   -5.31   11.13
  -2  14 -21    4.98    5.44
  -2 -14 -21    0.39   15.01
  -2 -14 -21   11.62   10.76
   2 -14  22    2.51    3.20
   2 -14  22  -11.04   15.44
   2  14  22   -1.30    5.70
  -2  14 -22    1.07    2.65
  -2 -14 -22   -7.69    8.07
   2 -14  23   78.02   14.87
   2  14  23   24.64   16.75
  -2 -14 -23   50.24   24.68
  -2 -14 -23   41.52   16.30
   2  14  24   74.40   17.90
   2 -14  24   62.10   28.57
  -2 -14 -24   56.39   16.93
  -2 -14 -24   55.27   27.38
   2 -14  25   72.02   16.49
   2  14  25   51.00    9.75
  -2 -14 -25   40.50   14.94
  -2 -14 -25   82.33   15.96
   2  14  26    6.42   11.03
   2 -14  26   -4.40   10.30
  -2 -14 -26    3.88    5.28
  -2 -14 -26    7.50   17.39
   2  14  27   14.67   11.81
   2 -14  27   -8.69   19.44
  -2 -14 -27  -14.88    9.57
  -2 -14 -27   -3.49   18.83
   2 -14  28    3.90   11.11
   2  14  28    3.81   12.15
  -2 -14 -28   -9.43   10.73
  -2 -14 -28   -7.32    9.43
   2  14  29   -1.74   12.79
  -2 -14 -29  -10.31   20.21
   2 -16 -29    6.18   11.24
   2 -16 -28  -12.95   10.57
   2 -16 -28   -5.55    9.87
  -2  16  28   16.05   12.99
  -2 -16  28    6.84   20.87
   2 -16 -27   -1.77   16.72
   2 -16 -27    7.89   10.66
  -2  16  27    1.53    7.06
  -2 -16  27   -1.14   11.11
   2 -16 -26   -0.31   16.47
   2 -16 -26   -1.67   11.65
  -2  16  26   15.63   12.89
  -2 -16  26   16.94   20.78
   2 -16 -25  -14.69    8.87
   2 -16 -25    3.29   11.91
  -2 -16  25  -10.83   20.01
  -2  16  25   -2.45   13.33
   2 -16 -24    3.11   17.32
   2 -16 -24   29.25   13.33
  -2 -16  24   10.17   12.21
  -2  16  24   17.59    8.21
   2 -16 -23   22.38   13.52
   2 -16 -23   24.95    9.50
  -2  16  23   -3.11   14.56
  -2 -16  23   12.39    6.45
  -2 -16  23   32.40   21.46
   2 -16 -22   27.36    9.50
   2 -16 -22   13.13   14.55
  -2 -16  22   35.16   12.21
  -2  16  22   22.14   15.37
  -2 -16  22   13.55    6.61
   2 -16 -21   13.79   17.17
   2 -16 -21   21.99   15.19
   2  16 -21   16.41    6.78
  -2  16  21   38.50    9.15
  -2 -16  21   35.51    8.30
  -2 -16  21   26.82   12.14
   2 -16 -20   11.39    7.88
   2 -16 -20   12.84    8.63
   2  16 -20   24.06    7.01
  -2  16  20   26.99   15.19
  -2 -16  20   10.68   19.73
  -2 -16  20   23.22    8.21
   2 -16 -19    9.39    7.57
   2  16 -19    2.61    6.82
  -2  16  19   40.64   14.46
  -2 -16  19   13.68    9.91
  -2 -16  19   21.99    7.26
   2 -16 -18    9.54   13.99
   2  16 -18   14.43    7.47
  -2  16  18   15.64    8.42
  -2 -16  18   12.84   17.20
  -2 -16  18   14.25    7.60
   2 -16 -17  206.95   32.84
   2  16 -17  207.89   20.84
  -2 -16  17  202.52   21.97
  -2 -16  17  211.82   23.45
  -2  16  17  203.36   36.52
   2  16 -16   73.64   13.29
   2 -16 -16   53.69   20.70
  -2  16  16   65.12   23.47
  -2 -16  16  125.06   26.15
  -2 -16  16   73.92   13.85
   2  16 -15  358.92   33.84
   2 -16 -15  320.19   27.96
  -2  16  15  326.42   50.10
  -2 -16  15  321.15   31.22
  -2 -16  15  422.54   33.91
   2 -16 -14    1.16    6.70
   2  16 -14   -6.88    8.23
  -2  16  14   -2.68    7.12
  -2 -16  14    3.70    8.13
   2 -16 -13   15.37    7.82
   2  16 -13    2.66   10.31
  -2  16  13   22.00   15.39
  -2 -16  13   16.68    5.58
  -2 -16  13    9.39    7.95
   2 -16 -12   25.52   14.84
   2  16 -12   36.84   11.20
  -2 -16  12   32.36   10.90
  -2 -16  12   -5.77    8.24
  -2  16  12   28.88   16.31
   2 -16 -11   88.91   23.61
   2  16 -11  110.99   18.33
  -2  16  11   72.79   25.98
  -2 -16  11   93.57   17.74
   2 -16 -10   21.37   17.11
   2  16 -10   30.62   13.82
  -2  16  10   19.05   19.12
  -2 -16  10   45.60    7.53
   2 -16  -9   33.84   15.67
   2  16  -9   18.93   13.51
  -2  16   9   22.91    9.57
  -2 -16   9   37.98   12.89
   2 -16  -8  139.71   28.70
   2  16  -8  156.13   14.46
  -2  16   8  147.50   17.77
  -2 -16   8  137.65   23.92
   2 -16  -7   49.99   19.93
   2  16  -7   60.88    9.91
  -2  16   7   43.26   12.02
  -2 -16   7   62.08   16.79
   2 -16  -6  421.61   54.53
   2  16  -6  472.37   50.58
  -2  16   6  398.56   58.33
  -2 -16   6  421.01   30.48
   2  16  -5  131.20   28.00
   2 -16  -5  185.52   29.46
  -2  16   5  118.63   31.53
  -2 -16   5  158.44   15.46
   2 -16  -4    3.67   12.40
   2  16  -4   -5.83   11.86
  -2  16   4  -12.85   13.36
  -2 -16   4   -5.41    6.33
   2  16  -3   14.88   11.72
   2 -16  -3  -16.14   11.79
  -2 -16   3    8.96   11.49
  -2  16   3    3.15   12.50
   2 -16  -2   98.76   24.80
   2  16  -2  121.89   25.38
  -2 -16   2  128.99   24.34
  -2  16   2   98.45   25.81
   2 -16  -1    3.15   12.26
   2  16  -1   -9.22   13.01
  -2  16   1  -10.72   12.84
  -2 -16   1    3.60   12.40
   2 -16   0  203.92   31.39
   2  16   0  211.89   34.47
  -2  16   0  189.65   33.23
  -2 -16   0  197.81   33.59
   2  16   1   -2.49   13.80
   2 -16   1    5.44   11.76
  -2 -16  -1   14.73   13.10
  -2  16  -1    6.21   12.60
   2 -16   2  208.95   25.69
   2  16   2  145.21   30.23
  -2  16  -2  102.42   27.89
  -2 -16  -2  130.15   29.12
   2  16   3    6.24   14.24
   2 -16   3    8.38    6.54
  -2  16  -3   -7.40   12.91
  -2 -16  -3   -1.92   13.80
   2 -16   4 1033.16   72.50
   2  16   4 1082.73  124.15
  -2  16  -4 1081.89  109.97
  -2 -16  -4 1048.79  117.56
   2 -16   5   87.55   19.02
   2  16   5   47.31   25.65
  -2 -16  -5   85.21   24.71
  -2  16  -5   57.75   20.57
   2 -16   6    7.88    9.84
   2  16   6   -2.24   13.40
  -2  16  -6    4.76   10.59
  -2 -16  -6   -8.65   12.81
   2 -16   7   38.29   14.25
   2  16   7   41.48   19.12
  -2  16  -7   42.91   15.02
  -2 -16  -7   19.40   18.39
   2 -16   8  166.24   14.04
   2  16   8  167.22   33.48
  -2  16  -8  158.14   15.00
  -2 -16  -8  156.34   18.06
   2  16   9  235.80   24.43
   2 -16   9  248.39   28.83
  -2  16  -9  251.37   19.07
  -2 -16  -9  214.74   23.17
   2 -16  10   23.95    8.98
   2 -16  10   26.28   11.81
   2  16  10   32.76    9.91
  -2  16 -10   27.76   13.09
  -2 -16 -10   19.07    9.57
   2 -16  11   44.14    8.00
   2 -16  11  142.62   20.77
   2  16  11   71.42   12.71
  -2  16 -11   35.53   15.47
  -2 -16 -11   61.44   20.74
   2 -16  12  239.36   27.40
   2 -16  12  270.74   38.88
   2  16  12  265.62   42.74
  -2  16 -12  256.67   30.02
  -2 -16 -12  280.53   41.02
   2 -16  13  100.21   18.65
   2 -16  13   30.73   12.39
   2  16  13   49.60   20.31
  -2  16 -13   45.50   13.31
  -2 -16 -13   37.70   19.28
   2 -16  14   94.39   14.95
   2  16  14   75.05   24.68
   2 -16  14  112.07   14.06
  -2  16 -14   86.31   15.99
  -2 -16 -14   85.12   23.26
   2 -16  15   41.90   21.39
   2  16  15   67.88   11.73
   2 -16  15   50.31   12.91
  -2  16 -15   77.74   12.72
  -2 -16 -15   62.46   11.04
   2 -16  16    2.99   12.91
   2 -16  16   -8.10    7.12
   2  16  16    5.37    6.82
  -2  16 -16    4.69    6.97
  -2 -16 -16    0.69    6.35
   2 -16  17    8.69   15.46
   2  16  17   21.44   14.01
   2 -16  17   14.11    8.03
  -2  16 -17    2.34    7.37
  -2 -16 -17   17.06   13.09
   2 -16  18    5.89    6.95
   2 -16  18   16.05   15.04
   2  16  18   -5.97   12.79
  -2  16 -18    6.82    6.60
  -2 -16 -18    0.15   12.28
   2  16  19    4.68   12.98
   2 -16  19   14.48    6.53
   2 -16  19   12.00    8.79
  -2  16 -19   -1.74    6.26
  -2 -16 -19    1.75    6.73
   2  16  20   -3.35    7.12
   2 -16  20    1.35    5.75
   2 -16  20   14.39   15.99
  -2  16 -20    2.96    5.68
  -2 -16 -20   12.50    6.74
   2 -16  21    3.25    5.14
   2  16  21   10.38   13.45
   2 -16  21   -0.69    9.81
  -2  16 -21   11.76    5.34
  -2 -16 -21    5.34    8.31
  -2 -16 -21   16.86   12.60
   2 -16  22    2.94    3.90
   2  16  22    1.42   11.91
   2 -16  22   11.66   16.65
  -2 -16 -22    7.81   14.15
  -2 -16 -22  -16.16   11.53
   2  16  23   -0.71    6.99
   2 -16  23   18.06   18.26
  -2 -16 -23   -2.23    6.57
  -2 -16 -23   18.04    8.55
   2 -16  24   56.06   13.27
   2  16  24   22.42   15.81
  -2 -16 -24   16.14   11.66
  -2 -16 -24    9.60   14.63
   2  16  25   -0.10   13.36
   2 -16  25   19.87   20.84
  -2 -16 -25   11.48   12.63
  -2 -16 -25   18.95   18.23
   2  16  26    9.81    7.20
   2 -16  26  -19.00   20.73
  -2 -16 -26   20.15    9.99
  -2 -16 -26   -1.39    6.52
   2  16  27   19.03   14.35
   2 -16  27    1.40   13.15
  -2 -16 -27   12.68   11.86
  -2 -16 -27   19.13   20.17
   2 -18 -27   28.15   11.98
   2 -18 -27    3.29    9.40
  -2 -18  27    9.43   27.80
  -2  18  27   49.48   10.22
   2 -18 -26    1.54   13.50
   2 -18 -26    9.53    9.43
  -2 -18  26    6.82   21.85
  -2  18  26   10.09   14.80
   2 -18 -25   11.63   15.29
   2 -18 -25   -0.74   12.21
  -2 -18  25    0.85   10.57
  -2  18  25   -2.31   13.75
   2 -18 -24   -4.44    6.73
   2 -18 -24    6.91    7.83
  -2 -18  24    0.94   17.78
  -2  18  24   -0.43    7.15
   2 -18 -23    8.35   13.72
   2 -18 -23  -12.22   15.00
  -2 -18  23  -22.89   10.68
  -2  18  23    9.73   14.71
   2  18 -22    5.48    5.77
   2 -18 -22    3.53   14.35
   2 -18 -22   -2.76   13.48
  -2 -18  22   16.54   10.33
  -2 -18  22   10.71    7.41
  -2  18  22   -4.71   14.78
   2 -18 -21   46.15   12.98
   2  18 -21   67.97   10.92
   2 -18 -21   68.44   21.71
  -2 -18  21   73.17   13.85
  -2 -18  21   99.58   28.35
  -2  18  21   70.46   13.75
   2  18 -20    9.22    8.17
   2 -18 -20   17.25    9.11
  -2 -18  20   25.02   11.66
  -2 -18  20   19.05    9.67
  -2  18  20   28.20   17.07
   2  18 -19   94.09   13.58
   2 -18 -19  101.60   14.35
  -2 -18  19   -5.03   29.58
  -2 -18  19  101.46   14.36
  -2  18  19   36.90   26.19
   2  18 -18   14.21   10.55
   2 -18 -18   23.15   18.57
  -2 -18  18   30.62   10.90
  -2 -18  18   70.00   11.94
  -2  18  18   34.00   19.79
   2 -18 -17   50.66   19.91
   2  18 -17   53.13    7.22
  -2 -18  17   43.12   13.10
  -2 -18  17   64.77   22.20
  -2  18  17   51.95   12.67
   2  18 -16   -5.24    8.14
   2 -18 -16   11.53   12.07
  -2 -18  16    0.50   12.58
  -2 -18  16   -2.51    8.24
  -2  18  16    7.58   13.85
   2  18 -15   62.43   16.14
   2 -18 -15   78.97   12.72
  -2 -18  15   29.91   22.60
  -2 -18  15   75.69    9.10
  -2  18  15   56.13   24.82
   2  18 -14    0.50    8.83
   2 -18 -14   -2.91    6.78
  -2 -18  14    1.29    8.83
  -2 -18  14    4.68   12.15
  -2  18  14    2.52   13.62
   2  18 -13  181.58   25.58
   2 -18 -13  173.58   19.79
  -2  18  13  174.27   21.78
  -2 -18  13  178.08   24.45
  -2 -18  13  155.63   17.50
   2  18 -12   48.77    9.45
   2 -18 -12   60.02   12.16
  -2 -18  12   50.02    9.24
  -2 -18  12  103.28   11.34
  -2  18  12   49.06   13.19
   2 -18 -11  -10.62   14.46
   2  18 -11   -1.11   11.10
  -2 -18  11   20.73   10.92
  -2  18  11   10.06    8.62
   2  18 -10    6.15   11.94
   2 -18 -10    3.15   14.81
  -2 -18  10   18.62   11.52
  -2  18  10   -6.11   15.98
   2 -18  -9  165.48   32.51
   2  18  -9  163.36   27.22
  -2  18   9  151.09   34.05
  -2 -18   9  143.36   25.66
   2  18  -8   14.20    7.05
   2 -18  -8   -8.38   14.59
  -2 -18   8    9.99    6.78
  -2  18   8    3.87   15.89
   2  18  -7   70.18   11.02
   2 -18  -7   28.57   22.06
  -2 -18   7   47.24   18.82
  -2  18   7   49.74   24.01
   2  18  -6  205.87   21.96
   2 -18  -6  201.90   40.61
  -2 -18   6  214.49   35.02
  -2  18   6  184.65   24.47
   2  18  -5  532.10   72.94
   2 -18  -5  538.02   77.02
  -2 -18   5  498.08   70.69
  -2  18   5  536.07   51.38
   2  18  -4  660.88   81.14
   2 -18  -4  633.47   80.96
  -2  18   4  591.13   55.44
  -2 -18   4  636.68   79.05
   2  18  -3  128.02   32.95
   2 -18  -3  168.42   31.95
  -2  18   3  151.02   20.15
  -2 -18   3  155.95   31.28
   2 -18  -2   19.51   17.67
   2  18  -2   29.95   18.15
  -2  18   2   38.17   10.55
  -2 -18   2   30.93    9.60
   2  18  -1   17.74   18.02
   2 -18  -1   29.79   16.79
  -2  18   1   26.05   10.03
  -2 -18   1   29.88    9.54
   2  18   0   56.77   24.86
   2 -18   0   48.18   21.83
  -2 -18   0   76.73   13.50
  -2  18   0   92.86   13.64
   2  18   1  102.85   28.93
   2 -18   1   85.47   25.18
  -2 -18  -1  109.17   15.74
  -2  18  -1  122.02   15.74
   2  18   2  -19.09   14.39
   2 -18   2   -2.65    6.56
  -2  18  -2   -3.57    7.16
  -2 -18  -2    3.34    7.50
   2  18   3   21.90   18.78
   2 -18   3   26.00    8.60
  -2 -18  -3   25.14   10.01
  -2  18  -3   24.80    9.29
   2  18   4  100.09   28.03
   2 -18   4   70.04   12.30
  -2 -18  -4   88.50   15.05
  -2  18  -4  107.96   13.36
   2 -18   5    0.90   12.68
   2  18   5    5.00   16.80
  -2  18  -5   17.32    7.69
  -2 -18  -5   17.46    9.00
   2  18   6   -1.00   14.59
   2 -18   6  -15.65   11.38
  -2 -18  -6    1.29    7.90
  -2  18  -6   -3.88   12.14
   2 -18   7   14.39   13.69
   2  18   7   13.97   17.94
  -2 -18  -7   30.34   17.03
  -2  18  -7   15.30   14.55
   2 -18   8  295.85   23.14
   2  18   8  246.90   49.04
  -2 -18  -8  280.81   46.99
  -2  18  -8  297.98   40.00
   2  18   9   26.88   10.38
   2 -18   9   24.97   13.38
  -2 -18  -9    9.10   17.70
  -2  18  -9   18.61   13.90
   2  18  10   67.11   12.98
   2 -18  10   29.36   16.37
   2 -18  10   89.44   10.17
  -2 -18 -10   11.94   22.48
  -2  18 -10   31.70   17.14
   2 -18  11   85.49   11.80
   2 -18  11   84.91   10.22
   2  18  11  109.76   14.97
  -2 -18 -11   76.81   24.89
  -2  18 -11   68.94   10.79
   2 -18  12    3.11    8.66
   2 -18  12   -1.98   11.48
   2  18  12   11.52   13.99
  -2 -18 -12    2.73    7.40
  -2  18 -12   -0.36    9.68
   2  18  13   37.17   19.89
   2 -18  13   21.92   12.47
   2 -18  13   28.48    9.84
  -2 -18 -13   64.70   10.29
  -2  18 -13   24.55   13.13
   2 -18  14   47.86   18.40
   2  18  14   28.28   20.87
   2 -18  14   41.50    7.46
  -2 -18 -14   47.45   10.92
  -2  18 -14   46.68   13.47
   2  18  15   12.78    7.81
   2 -18  15   -5.14    7.43
  -2 -18 -15   24.31   13.27
  -2  18 -15   -3.13    8.88
   2 -18  16  -10.43   13.72
   2  18  16   10.22    7.79
   2 -18  16   -6.29    4.74
  -2 -18 -16  -14.84   12.78
  -2  18 -16    0.91    8.06
   2  18  17   28.28   15.61
   2 -18  17   -1.08    9.25
   2 -18  17   24.45    9.57
  -2 -18 -17   26.08   15.14
  -2  18 -17    6.53    4.89
   2  18  18    5.61   13.20
   2 -18  18   -4.90    7.71
   2 -18  18  -10.09   14.10
  -2 -18 -18    5.61    6.74
  -2  18 -18   -1.09    7.02
   2  18  19   12.99   14.66
   2 -18  19   11.04   16.19
   2 -18  19    3.29    8.10
  -2 -18 -19   -2.38    7.65
  -2  18 -19    5.42    7.18
   2 -18  20   89.93   13.78
   2  18  20   34.84   12.18
   2 -18  20   31.27   10.73
  -2 -18 -20   35.02   19.17
  -2  18 -20   26.43   10.09
   2  18  21   11.17   15.33
   2 -18  21    8.23   18.08
   2 -18  21    1.39    6.85
  -2 -18 -21   10.48   13.96
  -2  18 -21    5.34    6.39
   2 -18  22  102.28   14.94
   2  18  22   42.60   21.67
  -2 -18 -22   23.53   10.80
  -2 -18 -22   29.44   12.26
   2  18  23   33.69   18.65
   2 -18  23   26.85   13.33
  -2 -18 -23   33.02   19.02
  -2 -18 -23   16.48    9.50
   2  18  24   -4.67    7.60
   2 -18  24    0.67   18.53
  -2 -18 -24   19.65   12.16
  -2 -18 -24   -4.96    8.37
   2 -18  25   27.73   15.22
   2  18  25   11.81   19.42
  -2 -18 -25   46.36   12.16
  -2 -18 -25    1.32   17.24
   2  18  26   12.75   14.69
   2 -18  26   27.44   21.40
  -2 -18 -26    0.04    7.32
  -2 -18 -26    6.64   17.48
   2 -20 -25    7.18    8.52
   2 -20 -25   -3.91   13.94
  -2 -20  25   -8.65   19.77
  -2  20  25    3.59   15.79
   2 -20 -24   -1.12    8.77
   2 -20 -24    9.36    8.73
  -2 -20  24   26.79   20.78
  -2  20  24   13.57    9.89
   2 -20 -23   48.70   27.69
   2 -20 -23   42.64   26.61
  -2 -20  23  112.48   19.20
  -2  20  23  128.31   29.61
   2 -20 -22   -4.02    7.46
   2 -20 -22    5.09   13.87
  -2 -20  22    5.07   16.92
  -2 -20  22    3.67    8.37
  -2  20  22    4.09   14.91
   2  20 -21    4.60    7.09
   2 -20 -21    9.25   14.20
  -2  20  21    8.20   15.57
  -2 -20  21   -2.54    9.26
  -2 -20  21    2.45    9.42
   2  20 -20   13.97    9.74
   2 -20 -20   25.86   10.12
  -2 -20  20   33.35   10.89
  -2 -20  20    9.91   19.94
  -2  20  20   23.75   10.89
   2  20 -19   20.24   10.06
   2 -20 -19   21.05    9.88
  -2 -20  19    7.39   18.72
  -2 -20  19   19.14   11.04
  -2  20  19   14.46   18.67
   2  20 -18    0.73    8.13
   2 -20 -18   -9.98   14.06
  -2 -20  18   -3.56    8.96
  -2 -20  18   10.97    7.61
  -2  20  18  -15.37   14.55
   2  20 -17    2.93    9.18
   2 -20 -17    4.40   14.76
  -2  20  17   12.57   15.96
  -2 -20  17   10.38   13.61
  -2 -20  17   -2.02    9.11
   2  20 -16   -4.67    9.70
   2 -20 -16   21.60   14.27
  -2 -20  16    5.75    7.08
  -2 -20  16   -9.46    9.50
  -2  20  16  -17.62    8.77
   2  20 -15   21.34    6.67
   2 -20 -15   -3.27   16.80
  -2 -20  15   -3.87   14.56
  -2 -20  15   21.19   11.51
  -2  20  15    7.01   10.50
   2 -20 -14   14.88   10.78
   2  20 -14   10.72   14.63
  -2 -20  14   51.52    7.97
  -2 -20  14   19.37    9.33
  -2  20  14   22.80   21.82
   2  20 -13   97.13   19.12
   2 -20 -13   77.01   14.28
  -2  20  13   82.01   27.31
  -2 -20  13  107.70   18.22
  -2 -20  13   19.68   11.04
   2  20 -12  149.21   27.72
   2 -20 -12  165.13   20.92
  -2  20  12  158.47   38.33
  -2 -20  12  161.76   27.48
   2  20 -11   52.40   10.27
   2 -20 -11   36.98   12.57
  -2  20  11   41.54   24.65
  -2 -20  11   63.50    9.99
   2  20 -10   33.03   17.55
   2 -20 -10   68.99   12.11
  -2 -20  10   31.66    9.73
  -2  20  10   40.11   12.84
   2  20  -9   50.52   24.45
   2  20  -9   88.81   24.37
   2 -20  -9  138.60   28.88
  -2 -20   9  111.86   23.43
  -2  20   9  115.95   17.57
   2  20  -8   11.32   13.99
   2 -20  -8   17.20   16.56
  -2  20   8   10.41    9.68
  -2 -20   8   13.06   13.66
   2  20  -7  -12.92    7.76
   2 -20  -7   -6.82   15.64
  -2 -20   7   -2.28   13.27
  -2  20   7   -8.96   16.54
   2  20  -6   25.14    9.50
   2 -20  -6   34.53   18.92
  -2 -20   6   31.28    9.42
  -2  20   6   25.49   19.69
   2  20  -5   15.72    7.15
   2 -20  -5  -15.33   14.06
  -2 -20   5   -5.24    7.01
  -2  20   5  -13.65   14.69
   2  20  -4   15.86    9.21
   2 -20  -4   14.21   17.71
  -2 -20   4   23.63    9.07
  -2  20   4    8.06   18.18
   2  20  -3   32.37   21.32
   2 -20  -3   49.37   22.27
  -2 -20   3   44.34   11.80
  -2  20   3   77.09   23.11
   2  20  -2  317.34   50.18
   2 -20  -2  307.95   50.03
  -2 -20   2  325.09   49.99
  -2  20   2  339.60   52.75
   2 -20  -1   10.58    8.23
   2  20  -1    5.66   15.64
  -2 -20   1    5.87   15.53
  -2  20   1    0.81   15.78
   2  20   0   19.38   17.01
   2 -20   0   16.03    8.63
  -2  20   0   19.30   16.61
  -2 -20   0    2.80   16.76
   2  20   1   14.34   14.90
   2 -20   1    6.08    7.48
  -2 -20  -1   -3.97   14.77
  -2  20  -1   -2.59   14.35
   2  20   2   26.71   17.24
   2 -20   2   15.46    8.42
  -2 -20  -2   10.79   17.03
  -2  20  -2   12.65   16.03
   2  20   3    8.53   14.49
   2 -20   3    2.33    6.70
  -2 -20  -3   10.96   14.35
  -2  20  -3  -12.40   12.99
   2  20   4  -12.95   13.85
   2 -20   4   -6.85   11.21
  -2 -20  -4   14.31   13.72
  -2  20  -4    6.17   12.09
   2  20   5   -3.10   14.53
   2 -20   5   -9.39   11.44
  -2  20  -5   20.67   12.18
  -2 -20  -5  -17.92   14.48
   2  20   6   24.02   20.00
   2 -20   6   32.39   15.91
  -2 -20  -6   20.39   19.30
  -2  20  -6   22.21   16.24
   2  20   7   19.34   10.65
   2 -20   7   22.59    8.25
  -2 -20  -7   -3.43   19.49
  -2  20  -7   22.38    8.69
   2  20   8    5.69    8.59
   2 -20   8    8.51    6.35
  -2 -20  -8   -6.14    8.23
  -2  20  -8   -0.91    6.46
   2 -20   9   -1.68   13.59
   2  20   9   19.89   10.22
  -2  20  -9   11.87   13.83
  -2 -20  -9   19.70    9.95
   2  20  10  106.10   16.54
   2 -20  10   73.31   21.27
  -2  20 -10  100.12   22.38
  -2 -20 -10   77.02   16.38
   2 -20  11    4.81    6.63
   2  20  11   10.48   17.64
   2 -20  11   15.07    6.71
  -2  20 -11   10.45   12.71
  -2 -20 -11    6.10    9.12
   2  20  12    5.91   17.88
   2 -20  12   14.64    7.30
   2 -20  12   12.18   11.83
  -2 -20 -12    5.13   17.01
  -2  20 -12    5.23   12.51
   2  20  13   85.44   32.79
   2 -20  13   77.90   25.20
   2 -20  13  121.59   22.03
  -2 -20 -13   76.45   31.11
  -2  20 -13  132.92   13.45
   2 -20  14   15.37    6.25
   2  20  14    3.97   17.41
   2 -20  14   -1.32    7.86
  -2  20 -14   12.89   11.90
  -2 -20 -14    6.15   16.86
   2  20  15   -5.77    8.65
   2 -20  15    0.11   13.37
   2 -20  15    4.13    9.32
  -2 -20 -15   -9.00   14.77
  -2  20 -15   14.49    9.70
   2 -20  16   16.55   10.12
   2  20  16   13.62   11.25
   2 -20  16   17.98   12.14
  -2 -20 -16   16.10   10.47
  -2  20 -16   26.28    6.84
   2  20  17    2.56   18.30
   2 -20  17   20.91   11.32
   2 -20  17   39.27   16.97
  -2  20 -17    6.85   10.58
  -2 -20 -17    2.24    9.52
   2 -20  18   41.65   11.00
   2  20  18   12.54   20.00
   2 -20  18   11.74   12.89
  -2  20 -18   11.80   11.04
  -2 -20 -18   22.10   18.74
   2  20  19   15.12   15.29
   2 -20  19   -1.09   16.07
   2 -20  19   -4.05    9.42
  -2 -20 -19   -9.98   14.34
  -2  20 -19    4.29    8.11
   2 -20  20   29.89   19.87
   2  20  20   11.90   10.30
   2 -20  20   14.53   10.48
  -2 -20 -20    6.01   16.72
  -2  20 -20    3.49    9.21
   2 -20  21   -3.56    7.82
   2  20  21   -3.34   15.60
   2 -20  21   -0.69    9.77
  -2 -20 -21    1.50    8.09
   2  20  22   13.48   17.62
  -2 -20 -22    4.58    8.79
   2  20  23   32.39   21.27
   2 -20  23   35.26   14.29
  -2 -20 -23   25.41   11.04
  -2 -20 -23   16.65   19.19
   2 -20  24  -11.39   18.51
   2  20  24   -0.87    8.55
  -2 -20 -24   10.34   13.43
  -2 -20 -24   -5.06   14.70
   2 -22 -23   35.60   11.39
   2 -22 -23   11.21   10.41
  -2 -22  23   49.93   22.62
  -2  22  23    4.60   12.95
   2 -22 -22   30.89   21.39
   2 -22 -22   24.90   10.93
  -2 -22  22   34.54   22.74
  -2  22  22   16.12   22.97
   2  22 -21    4.72    8.31
   2 -22 -21   -1.99   15.71
  -2 -22  21   -4.27   10.85
  -2 -22  21    8.48    9.43
  -2  22  21    6.19   17.91
   2  22 -20   11.81    9.40
   2 -22 -20    1.35   16.66
  -2 -22  20    2.03   10.96
  -2 -22  20   11.23   16.16
  -2  22  20    2.66   18.51
   2  22 -19    1.96   10.78
   2 -22 -19   14.83   10.16
  -2 -22  19   14.74   11.79
  -2 -22  19   18.47    9.19
  -2  22  19   14.69   10.92
   2  22 -18    7.32    9.74
   2 -22 -18  -10.33    8.59
  -2  22  18    4.30    9.31
  -2 -22  18    6.35   10.27
  -2 -22  18   11.73   13.43
   2  22 -17  -11.49   10.38
   2 -22 -17   13.47   16.42
  -2 -22  17   20.98   12.60
  -2 -22  17    0.42   10.15
  -2  22  17    8.72   17.04
   2  22 -16    3.20   12.65
   2 -22 -16   23.54   18.85
  -2  22  16   37.67   20.35
  -2 -22  16   15.08    8.02
  -2 -22  16   16.34    6.87
   2  22 -15   14.22    6.84
  -2 -22  15    2.63   12.67
  -2 -22  15    2.90   11.73
  -2  22  15   -0.57   18.93
   2  22 -14   12.35   13.10
   2 -22 -14   34.80   16.99
  -2 -22  14   -3.28   12.53
  -2  22  14    5.84   10.86
   2  22 -13   10.31   13.36
   2 -22 -13    3.08   17.21
  -2  22  13   16.58   10.54
  -2 -22  13    5.33    7.05
   2  22 -12   61.52   20.12
   2 -22 -12   82.11   14.18
  -2 -22  12   43.11   19.62
  -2  22  12   31.83   15.40
   2 -22 -11   -0.88    9.08
   2  22 -11    4.18    7.58
  -2 -22  11   20.19   12.81
  -2  22  11   -7.72   18.01
   2  22 -10    9.70    7.33
   2 -22 -10   -4.20    8.72
  -2 -22  10   -7.27   12.70
  -2  22  10    8.37   17.24
   2  22  -9    7.53   14.43
   2 -22  -9    8.02    9.59
  -2 -22   9   11.28    7.67
  -2  22   9    2.12   18.99
   2  22  -8   60.15   19.84
   2  22  -8   38.48   19.84
   2 -22  -8   42.04   12.91
  -2 -22   8   36.06   10.59
  -2  22   8   39.73   24.72
   2 -22  -7   -5.62    8.70
   2  22  -7   11.10   13.41
  -2 -22   7   -4.48    7.29
  -2  22   7    3.53   17.04
   2  22  -6  116.61   24.44
   2 -22  -6   77.92   15.33
  -2 -22   6   46.41   23.71
  -2  22   6   56.27   16.48
   2  22  -5   96.74   17.39
   2 -22  -5  101.78   18.79
  -2 -22   5   95.83   30.03
  -2  22   5  113.57   19.72
   2  22  -4   -3.78    9.74
   2 -22  -4  -16.61   10.22
  -2 -22   4    1.47   17.01
  -2  22   4   -5.14   10.83
   2  22  -3  234.95   28.11
   2 -22  -3  253.29   28.36
  -2  22   3  196.31   29.88
  -2 -22   3  239.16   46.84
   2  22  -2  179.76   24.79
   2 -22  -2  200.35   25.39
  -2 -22   2  209.89   43.22
  -2  22   2  206.71   26.19
   2 -22  -1   18.22    9.29
   2  22  -1    4.86    9.26
  -2  22   1    5.05    9.61
  -2 -22   1   -1.64    9.21
   2 -22   0   94.29   15.16
   2  22   0   74.39   15.58
  -2 -22   0   79.10   15.36
  -2  22   0   53.77   15.86
   2  22   1   18.71    9.56
   2 -22   1   -4.74    9.01
  -2 -22  -1   -0.14    9.59
  -2  22  -1   22.55    9.25
   2  22   2   17.67    9.78
   2 -22   2    7.12   15.64
  -2 -22  -2    7.57    9.49
  -2  22  -2    9.12    9.25
   2 -22   3   19.38   14.73
   2  22   3   -1.95    9.71
  -2 -22  -3    7.61    9.47
  -2  22  -3   12.28    8.59
   2 -22   4   26.00   14.95
   2  22   4    1.65    9.42
  -2 -22  -4   -1.92    9.18
  -2  22  -4   11.31    8.39
   2  22   5   18.92    9.61
   2 -22   5    1.44   14.59
  -2 -22  -5   11.60    9.49
  -2  22  -5   -4.76    8.25
   2  22   6   19.34   11.04
   2 -22   6   13.55    9.22
  -2 -22  -6   15.85   10.71
  -2  22  -6    9.54   16.47
   2  22   7   -2.80    9.52
   2 -22   7   10.30    7.53
  -2 -22  -7  -12.75   16.40
  -2  22  -7   -2.41   13.94
   2  22   8   38.68   14.55
   2 -22   8   58.80   18.85
  -2 -22  -8   52.55   24.51
  -2  22  -8   27.55   20.31
   2  22   9   35.74   12.94
   2 -22   9   18.98   17.24
  -2 -22  -9   12.14   21.97
  -2  22  -9   33.09   17.53
   2  22  10   14.08   23.50
   2 -22  10   45.85   17.31
  -2 -22 -10   -0.42   22.56
  -2  22 -10   36.20   10.03
   2 -22  11   14.46    9.73
   2  22  11    2.40   24.61
  -2  22 -11   68.87   10.16
  -2 -22 -11   17.39   23.21
   2  22  12    4.26   17.04
   2 -22  12   -8.90   11.86
  -2 -22 -12    0.49   16.28
  -2  22 -12   10.57   12.35
   2  22  13   24.43   21.20
   2 -22  13   19.10   14.69
   2 -22  13   10.47   13.41
  -2 -22 -13   16.06   10.90
  -2  22 -13   18.55   14.88
   2  22  14   -1.70    9.88
   2 -22  14    1.74    6.46
   2 -22  14    6.97    6.67
  -2 -22 -14    4.79    9.14
  -2  22 -14    3.04   11.65
   2  22  15   -5.47    9.75
   2 -22  15    0.49   13.02
   2 -22  15    5.80   10.96
  -2 -22 -15   -0.13    9.33
  -2  22 -15   -7.47    6.33
   2 -22  16   96.42   14.87
   2  22  16   89.48   18.74
   2 -22  16  118.98   20.38
  -2 -22 -16   50.04   30.35
  -2  22 -16   37.42   20.75
   2 -22  17   40.23   14.24
   2  22  17    2.90   23.19
   2 -22  17   12.25   18.69
  -2  22 -17   15.21   13.51
  -2 -22 -17   17.45   21.05
   2  22  18    4.81   19.38
   2 -22  18    9.03   16.97
   2 -22  18    9.42   12.68
  -2  22 -18    6.95   10.92
  -2 -22 -18    5.98   18.23
   2 -22  19   -0.13   10.23
   2  22  19    3.00   20.14
   2 -22  19   19.49   12.84
  -2 -22 -19   19.06   18.15
  -2  22 -19   14.62   10.99
   2  22  20  -10.97    9.61
   2 -22  20   29.89   16.56
   2 -22  20    8.51   10.82
  -2 -22 -20   -7.48    8.80
  -2  22 -20   -2.10    5.02
   2  22  21   11.06   19.72
   2 -22  21   21.78   11.13
  -2 -22 -21    3.29    9.88
   2  22  22  -12.63   17.53
   2 -22  22    5.07   18.83
  -2 -22 -22   -1.26   16.02
   2 -24 -21    5.69   19.56
  -2 -24  21   10.12   12.71
   2 -24 -20    2.40   16.65
   2  24 -20   -4.39    5.54
  -2  24  20   20.31   18.61
  -2 -24  20    2.82   14.20
  -2 -24  20    1.57    6.26
   2  24 -19   26.04   14.11
   2 -24 -19   43.98   23.00
  -2  24  19   30.13   25.76
  -2 -24  19   16.86   10.03
  -2 -24  19   30.06   15.39
   2  24 -18   -7.46   12.08
   2 -24 -18   -5.42   10.59
  -2 -24  18   -3.98   14.34
  -2 -24  18  -11.31   12.77
  -2  24  18   -7.08   11.66
   2  24 -17   -0.71   11.38
   2 -24 -17    1.81    9.47
  -2 -24  17    0.03    6.70
  -2 -24  17    5.80   11.46
  -2  24  17    3.71   10.20
   2  24 -16   15.26   14.49
   2 -24 -16   23.43   11.31
  -2 -24  16   16.19   13.94
  -2 -24  16    6.42   13.68
  -2  24  16   10.03   22.31
   2  24 -15    1.26   12.18
  -2 -24  15   -1.32    6.57
  -2  24  15   -4.86   18.06
   2  24 -14    6.10    7.43
   2 -24 -14    0.01   18.16
  -2 -24  14    4.89   12.77
  -2  24  14    2.79   20.05
   2  24 -13   15.46   14.32
  -2 -24  13   -1.11   13.08
  -2  24  13    5.66   20.17
   2  24 -12    9.31   14.03
   2 -24 -12   26.29   17.69
  -2 -24  12    5.58   13.50
  -2  24  12   -7.47   10.66
   2  24 -11   11.00   13.61
   2 -24 -11   -5.16   17.15
  -2 -24  11    1.85    7.32
  -2  24  11  -12.19   10.41
   2  24 -10   10.12    8.37
   2 -24 -10    3.66   18.47
  -2 -24  10   11.44   14.28
  -2  24  10  -14.48   11.32
   2  24  -9   -0.83    8.27
   2 -24  -9   11.80   17.91
  -2  24   9   -8.42   10.34
  -2 -24   9    6.00   13.78
   2  24  -8   52.37   23.18
   2 -24  -8   40.07   15.00
  -2 -24   8   45.92   21.27
  -2  24   8   30.14   29.05
   2  24  -7  133.47   31.77
   2 -24  -7   85.28   20.18
  -2 -24   7  135.14   30.07
  -2  24   7   59.77   37.21
   2 -24  -6   -2.54    9.98
   2  24  -6    5.42   16.20
   2  24  -6    1.23   16.10
  -2 -24   6    9.25    8.96
  -2  24   6    6.39   19.09
   2  24  -5    5.94   14.74
   2 -24  -5    8.25    8.79
  -2 -24   5   -7.09    8.03
  -2  24   5   -7.88   16.84
   2  24  -4   -7.20   18.41
   2 -24  -4    9.74   10.64
  -2  24   4    3.07   20.26
  -2 -24   4   26.92   10.12
   2  24  -3   23.05   15.81
   2 -24  -3  -10.16    8.98
  -2 -24   3    4.90    8.58
  -2  24   3    6.75   17.46
   2  24  -2    7.22   10.71
   2 -24  -2   10.75   18.88
  -2 -24   2   30.42   19.10
  -2  24   2   11.10   20.63
   2  24  -1   19.38   10.48
   2 -24  -1   -1.96   17.91
  -2 -24   1   -2.24   18.39
  -2  24   1   -5.52   19.45
   2  24   0   22.76   11.94
   2 -24   0    6.94   19.83
  -2 -24   0   29.84   21.11
  -2  24   0   12.43   21.48
   2  24   1   12.23   10.64
   2 -24   1   13.78   17.18
  -2  24  -1   -6.99   18.23
  -2 -24  -1   17.46   18.71
   2  24   2   -7.05    9.89
   2 -24   2    6.24   16.02
  -2 -24  -2    4.46   17.46
  -2  24  -2   24.86   16.14
   2  24   3   13.93   11.20
   2 -24   3    6.19   17.81
  -2 -24  -3   10.65   20.28
  -2  24  -3   18.95   18.57
   2  24   4    7.06   10.26
   2 -24   4   11.93   15.85
  -2 -24  -4  -13.82   18.29
  -2  24  -4    7.65   16.51
   2 -24   5   13.13    8.86
   2  24   5   -2.00   10.52
  -2  24  -5   -1.60   16.26
  -2 -24  -5    4.41   19.00
   2  24   6   -0.42    9.84
   2 -24   6   -7.25    7.82
  -2 -24  -6   13.16   17.63
  -2  24  -6   10.36   14.90
   2 -24   7   26.46   16.41
   2  24   7    5.65   21.72
  -2 -24  -7    3.21   21.26
  -2  24  -7   11.31   10.05
   2 -24   8  121.92   29.12
   2  24   8   68.30   38.82
  -2 -24  -8   87.94   38.22
  -2  24  -8  120.17   18.55
   2  24   9   23.80   26.36
   2 -24   9   46.79   19.47
  -2 -24  -9   39.38   14.31
  -2  24  -9   23.53   11.65
   2  24  10   -3.21   28.98
   2 -24  10   72.66   11.86
  -2 -24 -10   37.75   15.81
  -2  24 -10   11.24   22.14
   2  24  11   -4.95   18.53
   2 -24  11  -14.08    7.53
  -2 -24 -11   18.37    9.87
  -2  24 -11   -2.07   14.04
   2  24  12    2.02   18.06
   2 -24  12    8.21   12.33
  -2 -24 -12  -10.69    9.74
  -2  24 -12    2.94   13.05
   2  24  13    7.68   10.30
   2 -24  13   11.51    9.98
   2 -24  13  -11.27   12.94
  -2 -24 -13    2.26   17.56
  -2  24 -13   -1.35    7.34
   2 -24  14    9.73    7.65
   2  24  14    5.47   10.89
   2 -24  14    1.81    6.35
  -2 -24 -14    0.04   18.25
  -2  24 -14   15.37   13.47
   2  24  15   -0.39   12.07
   2 -24  15   25.23   13.01
   2 -24  15   19.72   14.11
  -2 -24 -15   16.44   20.01
  -2  24 -15   -2.30   14.00
   2  24  16   11.81   24.72
   2 -24  16   19.77   15.81
   2 -24  16   15.84   15.71
  -2  24 -16   33.31   15.61
  -2 -24 -16   27.19   22.77
   2 -24  17   17.88    7.34
   2  24  17    3.24   20.81
   2 -24  17   -7.90    7.92
  -2 -24 -17   22.45   19.38
  -2  24 -17    7.13    7.18
   2 -24  18   11.59   12.22
   2  24  18  -20.47   18.44
   2 -24  18    2.49   13.89
  -2 -24 -18   -4.95    9.45
  -2  24 -18    8.06   10.86
   2 -24  19   29.51    9.57
   2  24  19   18.33   13.06
   2 -24  19   24.30   10.55
  -2  24 -19   10.33   13.09
  -2 -24 -19    2.13   12.11
  -2 -24 -20   -1.08   16.93
   2  26 -17   12.08    8.96
   2 -26 -17   27.20   12.94
  -2 -26  17    2.12    8.10
  -2 -26  17   33.41    9.10
   2 -26 -16    5.65   13.24
   2  26 -16   24.08   16.52
  -2  26  16   21.92   14.32
  -2 -26  16   25.76   16.49
  -2 -26  16   11.13   13.89
   2 -26 -15   -5.09   11.10
   2  26 -15  -15.50   14.28
  -2 -26  15   14.83   13.27
  -2  26  15   -9.07   11.88
   2  26 -14    3.78    9.52
   2 -26 -14    4.93   12.82
  -2 -26  14   39.45    9.15
  -2  26  14   12.11   14.07
   2  26 -13   11.67    9.94
  -2 -26  13   29.85    9.63
  -2  26  13    2.90   25.46
   2  26 -12   11.28   18.65
  -2 -26  12   26.98   17.43
   2  26 -11    0.18   15.64
   2 -26 -11   12.63   20.29
  -2 -26  11    2.23   14.87
  -2  26  11   -7.95   21.36
   2 -26 -10   -8.09   22.80
   2  26 -10   -0.27   18.13
  -2  26  10  -13.44   24.66
  -2 -26  10   37.78   17.04
   2  26  -9    5.93   12.05
  -2 -26   9   41.01   11.24
   2  26  -8    3.32    9.31
  -2  26   8  -12.68   11.62
  -2 -26   8   14.14    8.98
   2  26  -7    0.10    9.92
  -2 -26   7   -6.97   17.28
  -2  26   7   21.16   11.94
   2  26  -6    6.33   19.13
  -2 -26   6    7.27   18.64
  -2  26   6   14.56   12.67
   2  26  -5   57.39   22.60
   2 -26  -5   36.25   24.31
  -2  26   5   12.84   14.62
   2  26  -4    7.48   18.37
   2 -26  -4   10.23   18.92
  -2  26   4   10.02   11.37
  -2 -26   4   -7.68   17.17
   2  26  -3   29.49   21.11
  -2 -26   3   -6.11   20.15
  -2  26   3   19.98   12.44
   2 -26  -2   -5.42   20.19
   2  26  -2   15.01   19.58
  -2 -26   2   -0.45   18.98
  -2  26   2   15.26   11.35
   2 -26  -1   12.35   18.89
   2  26  -1   -0.13   19.31
  -2 -26   1    1.54   10.34
  -2  26   1   10.01   10.85
   2  26   0    6.33   23.36
   2 -26   0   29.68   22.55
  -2  26   0   17.11   13.26
  -2 -26   0   31.27   12.71
   2 -26   1    5.61   18.33
   2  26   1   13.51   19.87
  -2 -26  -1   10.50   10.82
  -2  26  -1   -2.28   10.57
   2 -26   2   -2.13    9.45
   2  26   2   10.23   19.10
  -2  26  -2   24.33    9.74
  -2 -26  -2  -21.61   10.16
   2  26   3   35.23   28.86
   2 -26   3   44.55   13.24
  -2 -26  -3   29.91   15.22
  -2  26  -3   46.13   14.60
   2 -26   4   -3.39    8.91
   2  26   4    0.57   19.90
  -2  26  -4   -0.78    9.60
  -2 -26  -4   14.43   10.73
   2  26   5    2.75   20.45
   2 -26   5   -5.68    9.05
  -2  26  -5    3.60    9.68
  -2 -26  -5   -8.58   10.71
   2 -26   6    7.61   17.49
   2  26   6    2.73   22.34
  -2  26  -6   39.24   18.93
  -2 -26  -6    0.32   11.63
   2 -26   7   33.72   17.55
   2  26   7    0.69   23.00
  -2 -26  -7   12.58   12.46
  -2  26  -7  -10.80   18.81
   2  26   8    1.07   23.42
   2 -26   8  -16.05   17.59
  -2 -26  -8   -0.59   23.19
  -2  26  -8  -28.08   19.16
   2 -26   9   38.01   11.31
   2  26   9    1.26   27.87
  -2  26  -9   48.35   21.39
  -2 -26  -9   -9.42   27.33
   2  26  10   13.03   14.41
   2 -26  10   42.29   10.48
  -2 -26 -10    6.49   25.31
  -2  26 -10  -19.21   19.72
   2 -26  11  -29.91   15.25
   2  26  11   -5.21   12.01
  -2 -26 -11  -22.53   20.67
  -2  26 -11    6.21    8.65
   2 -26  12   63.44   19.27
   2  26  12    1.82   15.08
  -2  26 -12   33.16   10.93
   2 -26  13   29.28   16.10
   2  26  13   -1.44   12.72
  -2 -26 -13   11.69   21.92
  -2  26 -13   13.79   16.44
   2  26  14   34.10   23.47
   2 -26  14   23.17    8.93
   2 -26  14    7.23    6.00
  -2 -26 -14   17.32   22.32
  -2  26 -14   -5.51   15.95
   2 -26  15    3.70   10.01
   2  26  15   -5.19   20.85
   2 -26  15   -4.48   13.73
  -2 -26 -15    2.44   10.82
  -2  26 -15  -23.80   13.83
   2 -26  16  -16.80   11.30
   2  26  16    4.47   21.05
   2 -26  16   33.19   14.56
  -2  26 -16   58.49   13.61
  -2 -26 -16  -28.80   11.07
   2 -28 -13   16.84   12.81
   2  28 -13   -9.08    9.52
  -2  28  13   -0.20   13.23
  -2 -28  13   26.71   15.79
   2  28 -12    8.17    9.85
   2 -28 -12   -5.10   12.77
  -2  28  12    3.90   13.43
  -2 -28  12   12.54    9.19
   2  28 -11    1.70   17.71
   2 -28 -11   17.25   12.65
  -2  28  11   -6.18   12.94
  -2 -28  11    6.00    9.17
   2  28 -10   -0.63   17.29
   2 -28 -10   -7.97   11.83
  -2  28  10    6.56   12.53
  -2 -28  10  -11.00   16.09
   2 -28  -9   -3.64   12.01
   2  28  -9    6.29   17.81
  -2  28   9   12.35   22.49
  -2 -28   9    5.27   16.69
   2  28  -8    3.81   22.72
  -2 -28   8   38.01   21.19
   2  28  -7    8.91   11.86
  -2 -28   7   18.26   11.02
   2  28  -6    3.67   12.05
  -2 -28   6   22.37   11.24
   2  28  -5  -11.45    9.99
  -2  28   5    0.55   21.40
  -2 -28   5   14.60    9.46
   2  28  -4   22.81   11.66
  -2 -28   4    0.73   11.06
  -2  28   4    0.13   23.81
   2  28  -3  -15.61   12.15
  -2  28   3  -14.03   23.95
  -2 -28   3    3.53   21.30
   2  28  -2   31.10   21.44
   2 -28  -2    8.70   12.11
  -2 -28   2   -0.77   20.88
  -2  28   2   -4.89   22.79
   2  28  -1   -2.12   22.06
   2 -28  -1   20.38   12.23
  -2  28   1    2.10   23.35
  -2 -28   1    1.72   21.95
   2  28   0    5.49   21.39
   2 -28   0   -7.58   11.63
  -2  28   0  -24.65   21.95
  -2 -28   0    2.41   21.29
   2  28   1    9.94   23.19
   2 -28   1    7.48   11.93
  -2  28  -1   19.14   22.81
  -2 -28  -1   23.74   22.90
   2  28   2   21.01   24.26
   2 -28   2   12.39   12.40
  -2 -28  -2   12.71   23.80
  -2  28  -2   14.34   23.40
   2 -28   3   11.53   11.84
   2  28   3   16.00   25.49
  -2 -28  -3   39.48   25.00
  -2  28  -3   14.42   23.22
   2  28   4    9.57   22.67
   2 -28   4   -6.52   19.12
  -2 -28  -4    8.07   22.69
  -2  28  -4   17.25   20.29
   2  28   5  -14.38   21.82
   2 -28   5   -2.35   17.99
  -2 -28  -5   10.54   21.60
  -2  28  -5   20.78   19.52
   2  28   6  -21.81   13.37
   2 -28   6   20.88   19.61
  -2 -28  -6   15.98   23.96
  -2  28  -6  -29.65   20.60
   2 -28   7   24.85   19.90
   2  28   7    6.18   14.03
  -2  28  -7   15.93   11.83
  -2 -28  -7    0.46   25.24
   2  28   8   19.84   19.05
   2 -28   8   58.89   14.70
  -2 -28  -8   47.20   32.84
  -2  28  -8   53.66   15.81
   2 -28   9   31.06   11.62
   2  28   9    5.59   15.29
  -2  28  -9   20.70   11.98
  -2 -28  -9    0.77   26.75
   2 -28  10   13.47   16.99
   2  28  10   -9.77   13.12
  -2  28 -10   11.66   18.32
  -2 -28 -10   30.96   23.17
   2  28  11    2.76   12.11
   2 -28  11  -31.67   15.54
  -2 -28 -11   -1.54   11.67
  -2  28 -11   25.93   16.48
   2  28  12    1.16   28.28
   2 -28  12   30.54   20.33
  -2 -28 -12   17.32   15.16
  -2  28 -12   25.63   20.68
   2 -30  -5   -3.81   13.06
  -2 -30   5   13.99   20.00
  -2  30   5    7.26   13.36
   2  30  -4    4.67   26.18
   2 -30  -4   17.85   15.50
  -2 -30   4    6.94   24.22
  -2  30   4   31.63   15.53
   2  30  -3   34.29   12.70
   2 -30  -3   -7.81   13.38
  -2  30   3   -5.91   13.59
  -2 -30   3    7.60   22.46
   2  30  -2    7.18   13.66
   2 -30  -2   20.84   14.13
  -2 -30   2   -0.90   13.24
  -2  30   2   21.88   14.39
   2  30  -1   -4.26   13.01
   2 -30  -1   11.28   12.72
  -2  30   1    7.61   12.95
  -2 -30   1    8.42   12.60
   2  30   0  -31.18   13.16
   2 -30   0    8.90   22.58
  -2 -30   0    5.03   12.67
  -2  30   0    2.73   13.27
   2  30   1   -1.72   14.63
   2 -30   1   17.07   24.62
  -2 -30  -1   18.29   14.10
  -2  30  -1   15.96   14.06
   2  30   2   14.83   15.26
  -2  30  -2   12.09   14.38
  -2 -30  -2   22.32   14.67
   2  30   3   45.18   15.86
   2 -30   3   -5.77   24.79
  -2 -30  -3   18.81   15.86
  -2  30  -3    5.83   14.73
   2 -30   4   -5.35   20.57
  -2 -30  -4   35.68   13.31
  -2  30  -4  -15.23   12.19
   3  -1 -34   29.12   17.84
   3   1 -34   26.96   30.87
   3  -1 -33  338.13   86.99
   3   1 -33  429.97   87.55
   3  -1 -32    2.06   23.50
   3   1 -32   12.74   23.89
   3  -1 -31  174.36   50.35
   3   1 -31  179.75   49.74
   3   1 -30   10.12   12.04
   3  -1 -30    5.06   21.25
   3  -1 -29  450.53   47.33
   3   1 -29  428.31   47.38
   3   1 -28   -8.02    9.50
   3  -1 -28    6.49    9.32
  -3  -1  28    2.94    8.91
   3   1 -27   22.72   18.33
   3  -1 -27   15.85   18.30
  -3  -1  27    4.23    9.89
   3   1 -26   19.52   17.52
   3  -1 -26    9.31   17.80
  -3  -1  26    0.84   16.38
   3  -1 -25   96.84   29.70
   3   1 -25  124.66   28.87
  -3  -1  25   74.51   27.10
   3   1 -24   -7.30   14.28
   3  -1 -24  -16.03   14.53
  -3  -1  24   24.16   13.17
   3   1 -23  101.50   15.33
   3  -1 -23  129.07   15.79
  -3   1  23  129.98   15.30
  -3  -1  23   89.83   14.46
   3  -1 -22    0.22    6.99
   3   1 -22    4.95    6.73
  -3   1  22   -7.25    6.53
  -3  -1  22    3.64    6.36
   3   1 -21  267.00   22.56
   3  -1 -21  255.48   23.25
  -3  -1  21  261.32   36.87
  -3   1  21  244.80   21.68
   3   1 -20    3.38    6.68
   3  -1 -20   12.33   12.39
  -3   1  20   10.66   11.45
  -3   1  20    3.64    2.82
  -3  -1  20   -3.76   11.67
   3  -1 -19  337.89   11.65
   3  -1 -19  351.99   42.11
   3   1 -19  362.32   25.62
  -3   1  19  389.02   39.95
  -3   1  19  325.72   12.44
  -3  -1  19  349.81   24.23
   3  -1 -18    6.78    3.43
   3  -1 -18   15.65   11.66
   3   1 -18   11.17   12.04
  -3   1  18   12.09    4.23
  -3  -1  18   12.49    6.19
  -3   1  18   12.70   11.10
   3  -1 -17  599.10   55.50
   3   1 -17  668.96   56.49
   3  -1 -17  596.76   26.70
  -3  -1  17  573.89   19.21
  -3   1  17  620.47   35.78
  -3   1  17  614.84   24.34
  -3  -1  17  668.75   53.21
  -3  -1  17  577.87   18.44
   3  -1 -16  149.31    7.06
   3   1 -16  170.79   22.65
   3  -1 -16  154.45   12.94
  -3  -1  16  152.81    6.56
  -3   1  16  154.93   12.81
  -3  -1  16  198.75   22.06
  -3   1  16  162.16    7.90
   3   1 -15  177.39   21.71
   3  -1 -15  151.88    9.98
   3  -1 -15  157.24   12.47
  -3   1  15  168.38   10.55
  -3  -1  15  179.18   12.60
  -3   1  15  163.53   12.32
   3   1 -14  137.87   18.34
   3  -1 -14  136.47   10.36
   3  -1 -14  131.10    6.78
  -3  -1  14  116.30   10.41
  -3  -1  14  121.12    7.12
  -3   1  14  129.66    9.81
  -3   1  14  118.67   17.99
   3   1 -13  520.64   40.28
   3  -1 -13  479.68   25.72
   3  -1 -13  492.67   20.71
  -3   1  13  542.70   27.02
  -3  -1  13  497.16   21.69
  -3  -1  13  550.01   40.47
  -3   1  13  519.48   39.91
   3  -1 -12   45.46   11.21
   3   1 -12   46.04   11.44
   3  -1 -12   57.39    7.05
  -3   1  12   45.69   11.27
  -3  -1  12   54.53    4.04
  -3   1  12   50.87    7.36
  -3  -1  12   42.88   11.37
   3  -1 -11  178.16    9.18
   3  -1 -11  173.09   17.39
   3   1 -11  166.24   17.28
  -3   1  11  168.94   17.14
  -3  -1  11  160.67   10.34
  -3   1  11  156.96    9.82
  -3  -1  11  156.61   10.33
   3   1 -10   92.23    7.89
   3  -1 -10  103.16    7.47
   3  -1 -10   98.22   13.71
  -3   1  10   94.79    8.16
  -3  -1  10  105.43    6.46
  -3   1  10  105.37    7.47
  -3  -1  10  116.71   13.71
   3   1  -9  332.57   16.56
   3  -1  -9  343.95   26.25
   3  -1  -9  342.87   17.00
  -3   1   9  375.28   19.00
  -3  -1   9  327.09   16.03
  -3  -1   9  343.57   15.49
  -3   1   9  310.89   15.50
   3  -1  -8   48.26   10.23
   3  -1  -8   59.94    6.80
   3   1  -8   41.62   10.48
  -3  -1   8   44.63   10.20
  -3   1   8   39.65    5.41
  -3   1   8   46.33    7.37
  -3  -1   8   51.43    5.90
   3  -1  -7 9999.00 1379.59
   3   1  -7 9052.32 1262.57
   3  -1  -7 9359.89 1258.45
  -3   1   7 9053.58 1224.79
  -3  -1   7 9417.69 1243.02
  -3   1   7 9527.92 1309.93
  -3  -1   7 9329.73 1233.33
   3  -1  -6   -1.82    5.84
   3  -1  -6    3.81    5.17
   3   1  -6    1.71    6.64
  -3   1   6    4.60    5.42
  -3   1   6    5.80    5.41
  -3  -1   6    1.01    6.05
  -3  -1   6    3.66    4.20
   3  -1  -5    3.57    2.72
   3  -1  -5    1.82    4.53
   3   1  -5   -0.50    2.91
  -3  -1   5   -2.54    4.90
  -3  -1   5    4.34    3.99
  -3   1   5   -2.14    4.43
  -3   1   5   -2.09    5.30
   3  -1  -4   12.56    3.21
   3  -1  -4    6.77    4.11
   3   1  -4    8.62    3.21
  -3   1   4    9.89    3.28
  -3   1   4   11.18    4.08
  -3  -1   4   12.12    4.75
  -3  -1   4    7.71    2.75
   3  -1  -3   81.28    7.06
   3  -1  -3   85.67    9.91
  -3   1   3   76.53    9.70
  -3   1   3   80.33    4.86
  -3  -1   3   89.26    7.23
  -3  -1   3   76.49    4.86
   3  -1  -2  101.69    6.03
   3  -1  -2   94.06    4.50
  -3   1   2  111.87   10.57
  -3   1   2   88.09    3.99
   3  -1  -1 5002.84  461.32
  -3   1   1 4602.43  399.65
   3  -1   0  748.20   31.31
  -3   1   0  841.63   44.85
   3  -1   1  143.43   11.62
  -3   1  -1  121.33    5.44
  -3   1  -1  124.71   11.21
   3  -1   2   21.64    3.28
   3  -1   2   18.06    3.35
  -3   1  -2   17.04    3.24
  -3   1  -2   19.02    3.25
   3  -1   3 1886.10  107.99
   3  -1   3 2035.42  124.11
  -3   1  -3 1913.75  118.18
  -3   1  -3 1855.66  106.34
  -3  -1  -3 1909.13  104.67
   3  -1   4  121.59   10.15
  -3   1  -4  116.47    9.89
  -3   1  -4  112.97    9.85
  -3  -1  -4   97.44   11.30
   3  -1   5  328.25   21.11
  -3   1  -5  340.92   18.55
  -3  -1  -5  356.11   24.51
  -3   1  -5  330.07   20.74
  -3  -1  -5  370.91   21.43
   3  -1   6   97.31   11.38
  -3   1  -6  128.33    8.66
  -3  -1  -6  102.25    7.34
  -3  -1  -6   94.99    5.54
  -3   1  -6   92.84   11.16
   3  -1   7   39.69    8.63
  -3  -1  -7   36.79    9.32
  -3  -1  -7   34.21    6.18
  -3   1  -7   34.74    4.68
  -3   1  -7   32.89    5.44
   3  -1   8  626.00   41.34
  -3  -1  -8  630.16   32.36
  -3   1  -8  654.38   29.02
  -3   1  -8  626.71   28.83
  -3  -1  -8  600.38   43.33
   3  -1   9 1717.60  124.53
  -3   1  -9 1777.47  100.65
  -3   1  -9 1903.68  108.65
  -3   1  -9 1778.87  127.79
  -3  -1  -9 1835.01  110.33
  -3  -1  -9 1812.77  134.68
   3  -1  10  319.94   16.66
  -3  -1 -10  330.65   17.29
  -3   1 -10  341.79   15.42
  -3   1 -10  368.84   15.53
  -3  -1 -10  328.79   18.54
  -3   1 -10  367.88   27.72
   3  -1  11   11.17    4.15
  -3   1 -11    2.20    7.61
  -3  -1 -11    5.19    3.97
  -3   1 -11    9.19    3.21
  -3  -1 -11    6.36    8.18
  -3   1 -11    6.17    3.18
   3  -1  12  114.19    8.96
  -3   1 -12  126.06    6.73
  -3  -1 -12  101.99   16.93
  -3   1 -12  116.25   15.91
  -3   1 -12  112.51    8.73
  -3  -1 -12  109.86    8.24
   3  -1  13  112.63    9.01
  -3   1 -13  106.80    6.19
  -3   1 -13  116.35    9.32
  -3  -1 -13  104.35    7.69
  -3   1 -13  100.17    6.08
  -3  -1 -13   93.31    9.74
   3  -1  14  104.03   17.34
  -3   1 -14  115.57   10.30
  -3   1 -14  110.88    8.25
  -3   1 -14  112.46    8.66
  -3  -1 -14  108.29    7.79
  -3  -1 -14  106.14   18.78
   3  -1  15  893.69   72.64
  -3   1 -15  876.19   52.55
  -3  -1 -15  922.52   77.75
  -3  -1 -15  852.94   50.24
  -3   1 -15  835.52   42.57
   3  -1  16   30.99   13.29
  -3   1 -16   26.98    3.77
  -3  -1 -16   25.72    8.55
  -3  -1 -16   35.68    4.78
  -3  -1 -16   22.80    7.13
  -3   1 -16   28.39   14.29
  -3   1 -16   24.26    4.69
   3  -1  17 1361.04  124.47
  -3   1 -17 1464.24  133.19
  -3  -1 -17 1419.77   87.94
  -3   1 -17 1460.49   77.32
  -3   1 -17 1316.88   69.41
  -3  -1 -17 1402.76   99.30
  -3  -1 -17 1369.61   74.47
   3  -1  18   57.82   10.24
  -3  -1 -18   56.84    5.03
  -3   1 -18   63.18    4.99
  -3  -1 -18   48.77    7.83
  -3   1 -18   60.46   18.93
  -3   1 -18   66.29    4.37
  -3  -1 -18   74.20   19.33
   3  -1  19  542.74   38.15
  -3  -1 -19  591.87   65.53
  -3   1 -19  560.35   20.50
  -3   1 -19  558.17   63.67
  -3  -1 -19  526.82   27.33
  -3  -1 -19  570.32   29.58
   3  -1  20   27.73    8.70
  -3  -1 -20   23.75    3.49
  -3   1 -20   19.89    9.49
  -3  -1 -20   31.76    4.64
  -3  -1 -20   32.13   16.77
  -3  -1 -21   24.38    3.95
  -3  -1 -21   25.51    4.22
  -3  -1 -21   34.08    9.40
  -3   1 -21   27.89    9.54
  -3   1 -22   11.86    7.69
  -3  -1 -22   -2.44    7.92
  -3   1 -23  164.99   30.63
  -3  -1 -23   83.55   31.10
  -3   1 -24   55.43   24.05
  -3   1 -25   20.17   19.05
  -3  -1 -25   11.52   19.26
  -3   1 -26    0.98   10.16
  -3  -1 -26   16.70   10.05
  -3   1 -27  -17.76   10.33
  -3  -1 -27   32.78   10.44
  -3   1 -28   -0.53   10.12
  -3  -1 -28  -14.77   18.91
  -3   1 -29  202.53   54.60
  -3  -1 -29  271.79   57.39
  -3  -1 -30   25.07   26.15
  -3   1 -30   17.73   25.30
  -3  -1 -31  -12.14   12.56
  -3   1 -31   14.90   21.93
  -3   1 -32    4.95   11.35
  -3  -1 -32   -5.48   11.42
   3   3 -33    5.86   33.62
   3  -3 -33   55.71   18.06
   3   3 -32  -25.35   12.19
   3  -3 -32    6.84   12.08
  -3  -3  32   30.07   11.74
   3  -3 -31    7.68   20.15
   3   3 -31   -0.76   11.10
  -3  -3  31    6.50   10.68
   3   3 -30   30.14   13.47
   3  -3 -30    1.23   24.44
  -3  -3  30   28.41   23.01
   3  -3 -29  186.96   45.91
   3   3 -29  162.70   24.89
  -3  -3  29  151.84   42.95
   3  -3 -28    8.37    9.94
   3   3 -28   -2.42   18.25
  -3  -3  28    2.89    9.42
   3   3 -27   54.21   22.46
   3  -3 -27   39.35   12.99
  -3  -3  27   25.58   12.43
   3   3 -26   -4.76   16.80
   3  -3 -26   22.27   17.18
  -3  -3  26    6.36   16.02
   3   3 -25   29.54   18.69
  -3  -3  25   12.72   18.06
   3  -3 -24   11.55   17.60
   3   3 -24   -4.08   17.74
   3  -3 -24    0.18    3.53
  -3   3  24   25.44    2.86
  -3  -3  24   -3.06   16.21
   3  -3 -23  378.35   19.24
   3   3 -23  502.52   58.37
   3  -3 -23  451.63   35.25
  -3   3  23  382.23   20.81
  -3  -3  23  447.78   33.24
   3  -3 -22   14.93    8.86
   3  -3 -22   18.99    4.95
   3   3 -22   18.37   16.30
  -3   3  22   14.34    3.91
  -3  -3  22   15.56   14.69
   3  -3 -21   23.91    3.41
   3  -3 -21   -6.70    7.76
   3   3 -21   -6.53    7.92
  -3   3  21    1.12    3.83
  -3  -3  21    8.18   13.71
   3  -3 -20   15.78    4.23
   3   3 -20   13.12    8.42
   3  -3 -20   17.15   15.05
  -3   3  20   23.24    4.72
  -3  -3  20   28.43    8.07
   3  -3 -19   89.02   21.72
   3  -3 -19   96.35    9.56
   3   3 -19   99.71   12.18
  -3   3  19   79.31    7.96
  -3  -3  19  103.54   11.69
   3  -3 -18   41.48    5.26
   3   3 -18   42.77    8.88
   3  -3 -18   66.97    8.53
  -3   3  18   32.44    6.04
  -3  -3  18   47.75   15.21
   3  -3 -17  339.60   20.94
   3   3 -17  291.12   21.79
   3  -3 -17  334.04   21.69
  -3  -3  17  341.08   35.48
  -3   3  17  329.37   17.50
   3  -3 -16  159.48   10.06
   3  -3 -16  159.75   23.10
   3   3 -16  156.02   13.80
  -3  -3  16  168.79   13.41
  -3   3  16  188.49   15.19
   3  -3 -15   32.89    4.86
   3  -3 -15   29.21   11.31
   3   3 -15   16.16   11.51
  -3  -3  15   24.97   11.24
  -3  -3  15   25.21    2.62
  -3  -3  15   15.07    2.37
  -3   3  15   24.33    5.19
   3  -3 -14  216.50   14.74
   3   3 -14  253.91   25.23
   3  -3 -14  223.96   12.94
  -3   3  14  199.57   13.01
  -3  -3  14  236.94   14.74
  -3  -3  14  213.34    8.76
  -3  -3  14  197.77    8.24
   3  -3 -13  453.95   25.25
   3  -3 -13  445.59   23.61
   3   3 -13  512.17   39.41
  -3   3  13  501.14   24.80
  -3  -3  13  509.40   20.07
  -3  -3  13  466.68   25.39
  -3  -3  13  430.77   17.73
   3   3 -12    2.33    7.78
   3  -3 -12    4.79    4.22
   3  -3 -12   18.05    7.68
  -3   3  12    2.69    4.48
  -3  -3  12    3.31    3.04
  -3  -3  12    4.79    7.68
  -3  -3  12    3.01    2.34
   3  -3 -11  382.19   28.35
   3  -3 -11  338.34   18.40
   3   3 -11  322.37   17.64
  -3   3  11  329.63   19.66
  -3  -3  11  337.36   16.86
  -3  -3  11  353.63   17.81
  -3  -3  11  344.16   12.16
   3  -3 -10  208.64   11.69
   3   3 -10  203.18   20.92
   3  -3 -10  236.95   13.45
  -3  -3  10  194.40    9.53
  -3  -3  10  192.04   20.33
  -3  -3  10  191.84    8.30
  -3   3  10  198.68   14.42
   3  -3  -9  724.52   30.63
   3  -3  -9  834.29   53.04
   3   3  -9  833.67   56.08
  -3  -3   9  801.38   33.84
  -3  -3   9  775.12   35.90
  -3  -3   9  864.01   55.83
  -3   3   9  821.59   44.90
   3  -3  -8  280.07   21.09
   3   3  -8  267.75   15.26
   3  -3  -8  257.17   11.07
  -3   3   8  276.67   19.70
  -3  -3   8  283.51   19.12
  -3  -3   8  258.60   13.48
   3   3  -7    2.54    4.67
   3  -3  -7    6.84    3.20
   3  -3  -7    9.03    6.33
  -3   3   7   10.73    6.45
  -3  -3   7   12.98    3.78
  -3  -3   7    6.57    4.36
   3  -3  -6  292.75   12.65
   3  -3  -6  289.62   12.30
  -3   3   6  278.45   13.34
  -3  -3   6  293.44   16.59
  -3  -3   6  288.62   13.68
   3  -3  -5    0.06    4.74
   3  -3  -5    0.85    3.22
  -3   3   5   -3.73    6.49
  -3  -3   5    4.47    4.67
  -3  -3   5    1.32    3.74
   3  -3  -4  268.16   19.12
  -3   3   4  203.34   11.70
  -3  -3   4  222.14   10.06
   3  -3  -3  481.96   31.87
   3   3  -3  439.09   17.84
  -3  -3   3  459.02   19.70
  -3   3   3  479.35   32.54
   3  -3  -2  159.09    9.52
   3   3  -2  155.70   14.08
  -3   3   2  168.17    9.50
  -3  -3   2  159.89   15.14
   3   3  -1  113.18   12.39
   3  -3  -1  117.09    8.07
  -3   3   1  124.52   14.00
  -3  -3   1  134.52   13.19
   3  -3   0   80.83   11.62
   3   3   0   59.62    5.62
  -3  -3   0   62.90    5.79
  -3   3   0   65.67    6.10
   3  -3   1    5.05    3.52
   3   3   1    4.54    3.41
   3  -3   1    2.90    1.68
  -3  -3  -1    5.27    3.49
  -3   3  -1    2.16    3.41
   3  -3   2   45.48    5.37
   3  -3   2   46.79    9.22
   3   3   2   54.29    9.70
  -3   3  -2   52.71    9.07
  -3  -3  -2   48.14    9.98
   3   3   3  419.79   26.58
   3  -3   3  348.29   23.70
   3  -3   3  353.83   18.58
  -3   3  -3  378.84   13.03
  -3  -3  -3  353.16   17.13
  -3   3  -3  367.00   23.94
   3  -3   4  401.80   22.91
   3   3   4  443.98   27.68
   3  -3   4  417.26   16.58
  -3   3  -4  421.88   21.81
  -3   3  -4  420.21   25.02
  -3  -3  -4  397.94   29.39
   3  -3   5  275.27   18.48
   3  -3   5  258.32   16.75
   3   3   5  283.84   19.96
  -3   3  -5  284.98   11.31
  -3   3  -5  281.91   17.57
  -3  -3  -5  251.74   20.85
   3  -3   6  435.00   18.05
   3  -3   6  453.40   22.46
   3   3   6  385.12   26.79
  -3   3  -6  435.77   23.10
  -3   3  -6  457.34   26.58
  -3  -3  -6  368.95   27.23
   3   3   7  900.14   51.73
   3  -3   7  868.86   42.06
   3  -3   7  873.08   52.47
  -3   3  -7  875.66   42.97
  -3  -3  -7  813.17   50.77
  -3   3  -7  826.17   50.44
   3  -3   8  393.84   17.46
   3   3   8  371.32   23.32
   3  -3   8  375.89   17.34
  -3  -3  -8  361.65   23.47
  -3   3  -8  394.95   18.39
  -3   3  -8  376.99   16.83
  -3  -3  -8  386.68   20.80
   3  -3   9    0.34    2.40
   3   3   9   21.08    2.79
   3  -3   9    8.39    6.73
  -3   3  -9    2.34    3.66
  -3  -3  -9    5.45    5.30
  -3  -3  -9    0.57    8.03
  -3   3  -9   -0.66    3.60
   3   3  10  526.16   27.58
   3  -3  10  496.30   34.17
  -3   3 -10  509.69   21.02
  -3  -3 -10  471.46   26.02
  -3  -3 -10  464.47   27.76
  -3   3 -10  481.34   33.90
   3  -3  11  143.85    9.66
   3   3  11  131.38   10.72
  -3   3 -11  130.05   16.47
  -3   3 -11  152.77   10.23
  -3  -3 -11  153.59   19.55
  -3  -3 -11  132.25   11.58
   3  -3  12  930.94   66.45
   3   3  12  949.23   51.66
  -3   3 -12  937.52   66.76
  -3   3 -12  990.50   41.80
  -3  -3 -12  913.19   52.20
  -3  -3 -12  902.02   52.99
   3  -3  13  232.65   23.95
  -3   3 -13  238.41   12.85
  -3   3 -13  234.48   24.40
  -3  -3 -13  218.56   15.42
  -3  -3 -13  200.21   26.82
  -3   3 -13  247.10   12.16
   3  -3  14  439.82   35.33
  -3   3 -14  401.76   19.49
  -3  -3 -14  402.86   22.60
  -3  -3 -14  422.79   40.70
  -3   3 -14  419.57   36.13
  -3   3 -14  392.14   14.45
   3  -3  15   35.65    7.11
  -3  -3 -15   42.36    6.78
  -3   3 -15   37.59   13.27
  -3   3 -15   38.92    4.62
  -3   3 -15   39.16    4.36
  -3  -3 -15   38.40    8.23
   3  -3  16   81.11    9.22
  -3   3 -16   58.61    5.14
  -3   3 -16  109.48   17.11
  -3   3 -16   64.94    4.64
  -3  -3 -16   77.04   11.66
  -3  -3 -16  118.10   18.82
   3  -3  17   50.48   16.35
  -3   3 -17   54.23    3.46
  -3   3 -17   86.93    9.49
  -3   3 -17   62.14    3.91
  -3  -3 -17   59.45    7.68
  -3  -3 -17   99.84   18.86
   3  -3  18  203.04   30.30
  -3   3 -18  245.25   19.13
  -3  -3 -18  233.78   20.50
  -3  -3 -18  207.13   13.76
   3  -3  19  104.69   12.42
  -3   3 -19   89.16   12.89
  -3  -3 -19   94.33    8.63
  -3  -3 -19   88.04   24.83
   3  -3  20   50.14   10.52
  -3  -3 -20   55.23   21.18
  -3  -3 -20   57.60    9.38
  -3   3 -20   58.14   10.93
   3  -3  21  123.25   26.30
  -3   3 -21  131.82   15.70
  -3  -3 -21  119.71   17.43
  -3  -3 -21  128.69   12.43
   3  -3  22   60.05   21.02
  -3   3 -22   61.07   22.38
  -3  -3 -22   66.48    6.08
  -3  -3 -22   64.77    8.60
  -3  -3 -22   53.77   13.48
   3  -3  23   69.79   23.50
  -3   3 -23   70.58   25.14
  -3  -3 -23   68.81   27.10
  -3  -3 -23   86.33    8.13
  -3  -3 -23   78.04    7.90
   3  -3  24   25.74   10.47
  -3   3 -24   17.60   19.68
  -3  -3 -24    4.76   20.66
  -3  -3 -24   26.18    3.42
  -3  -3 -24   31.76    4.85
   3  -3  25  210.07   23.43
  -3  -3 -25  170.86   24.95
  -3   3 -25  165.81   40.67
  -3   3 -26   11.38   10.52
  -3  -3 -26   14.42   11.51
  -3  -3 -27  159.21   43.35
  -3   3 -27  163.42   23.68
  -3   3 -28   24.65   12.56
  -3  -3 -29    0.35   22.17
  -3   3 -29   18.25   21.32
  -3   3 -30   31.55   24.76
  -3  -3 -30   18.01   14.94
  -3  -3 -31  111.29   22.93
  -3   3 -31   59.34   38.38
  -3   3 -32   -4.04   22.84
  -3  -3 -32   23.18   24.55
   3  -5 -33   44.28   47.24
   3   5 -33  174.80   27.61
  -3  -5  33   82.52   43.98
   3  -5 -32   -1.92   11.27
   3   5 -32    3.88   11.91
  -3  -5  32  -10.01   19.30
   3   5 -31   -6.22   11.38
   3  -5 -31   11.32   10.97
  -3  -5  31    0.53   10.52
   3  -5 -30  -17.83   19.52
   3   5 -30   -4.34   11.35
  -3  -5  30   18.55   10.62
   3   5 -29   27.31   23.12
  -3  -5  29   12.89   21.85
   3  -5 -28   32.67   20.99
   3   5 -28   -7.29   21.68
  -3  -5  28   23.63   20.17
   3   5 -27   -8.73   16.33
   3  -5 -27    0.13    3.31
   3  -5 -27   -2.93    8.72
  -3   5  27    0.45    3.06
  -3  -5  27   -4.98    8.31
   3  -5 -26   27.79   10.03
   3  -5 -26   10.52    3.45
   3   5 -26   29.44   18.47
  -3   5  26    9.59    4.48
  -3  -5  26    8.28    9.29
   3  -5 -25    7.55    5.56
   3  -5 -25   15.04   17.25
   3   5 -25    8.06   17.48
  -3   5  25    9.71    4.65
  -3  -5  25   27.59   16.14
   3  -5 -24   59.22    6.50
   3  -5 -24   72.44   24.38
   3   5 -24   80.01   25.25
  -3   5  24   57.44    7.65
  -3  -5  24   92.93   23.80
   3  -5 -23  161.78   34.14
   3   5 -23  157.70   35.41
   3  -5 -23  140.34   10.92
  -3   5  23  155.15   11.79
  -3  -5  23  168.27   18.26
   3  -5 -22   77.29    8.31
   3  -5 -22   81.14   13.93
   3   5 -22   85.49   25.42
  -3   5  22   74.49    9.05
  -3  -5  22  122.03   24.09
   3  -5 -21  620.10   36.51
   3  -5 -21  604.96   78.69
   3   5 -21  722.32   82.29
  -3  -5  21  709.17   76.84
  -3   5  21  703.58   42.11
   3   5 -20  522.52   69.44
   3  -5 -20  523.82   68.84
   3  -5 -20  563.13   33.02
  -3  -5  20  567.89   42.46
  -3   5  20  569.80   37.52
   3  -5 -19  334.76   20.38
   3   5 -19  354.63   46.54
   3  -5 -19  347.91   26.95
  -3   5  19  333.70   23.59
  -3  -5  19  366.41   44.27
   3  -5 -18   38.54    9.00
   3   5 -18   36.21   17.15
   3  -5 -18   40.65   10.02
  -3   5  18   51.36    8.28
  -3  -5  18   41.55   16.02
   3  -5 -17   57.93    7.65
   3   5 -17   25.94   16.68
   3  -5 -17    9.74   15.35
  -3   5  17   71.67    8.83
  -3  -5  17   17.42    8.63
   3   5 -16   53.93   17.29
   3  -5 -16   69.02   16.27
   3  -5 -16   51.36    8.04
  -3  -5  16   59.90    3.20
  -3  -5  16   52.37    3.43
  -3   5  16   72.64    9.10
  -3  -5  16   95.66   16.69
   3  -5 -15  259.43   19.14
   3   5 -15  283.10   20.94
   3  -5 -15  285.87   11.84
  -3  -5  15  319.61   19.23
  -3  -5  15  285.02   11.66
  -3  -5  15  275.49   10.52
  -3   5  15  294.76   19.91
   3  -5 -14   -0.73    4.69
   3  -5 -14    3.84    8.39
   3   5 -14    2.79    5.23
  -3  -5  14    1.39    1.81
  -3   5  14    2.94    5.07
  -3  -5  14   -0.90    2.20
  -3  -5  14   -3.94    8.49
   3  -5 -13  736.08   56.88
   3   5 -13  748.34   43.36
  -3  -5  13  702.60   27.13
  -3  -5  13  756.33   59.27
  -3  -5  13  769.09   31.27
  -3   5  13  729.17   43.63
   3  -5 -12    6.29    4.46
   3  -5 -12    5.31    5.31
   3   5 -12   -4.37    5.52
  -3  -5  12    5.87    3.11
  -3   5  12    8.70    6.04
  -3  -5  12    9.98    8.66
   3  -5 -11   -1.77    7.58
   3  -5 -11    4.09    5.30
  -3   5  11    0.77    5.63
  -3  -5  11    2.10    4.39
  -3  -5  11    4.62    3.29
   3  -5 -10  195.69    9.63
   3  -5 -10  212.48   11.93
  -3   5  10  203.84   10.24
  -3  -5  10  201.59   11.42
  -3  -5  10  221.35   21.60
   3  -5  -9  495.22   35.22
   3  -5  -9  476.38   20.63
  -3   5   9  514.68   32.78
  -3  -5   9  523.41   38.74
  -3  -5   9  482.02   24.76
   3  -5  -8   36.83    4.92
   3   5  -8   55.58    6.08
  -3   5   8   44.48    5.47
  -3  -5   8   38.23    3.83
  -3  -5   8   33.00    6.08
   3  -5  -7  138.78    8.53
   3   5  -7  158.47    6.77
  -3  -5   7  137.79   11.91
  -3  -5   7  118.90   10.30
  -3   5   7  149.11   16.03
   3  -5  -6  765.09   35.44
   3   5  -6  805.00   44.72
  -3   5   6  757.80   53.42
  -3  -5   6  795.13   46.39
   3   5  -5  893.47   40.30
   3  -5  -5  951.67   45.52
  -3   5   5  957.21   47.09
  -3  -5   5  982.95   59.48
   3  -5  -4   78.38    7.43
   3   5  -4  114.75   11.52
  -3   5   4   78.13   13.57
  -3  -5   4  102.29   12.14
   3   5  -3    3.87    3.41
   3  -5  -3    6.77    3.80
  -3  -5   3   -3.08    6.73
  -3   5   3   -3.81    4.09
   3   5  -2  655.23   30.89
   3  -5  -2  744.84   48.46
  -3   5   2  678.09   33.27
  -3  -5   2  694.15   49.26
   3  -5  -1   39.62   11.34
   3   5  -1   83.41   11.66
  -3  -5   1   45.76   11.93
  -3   5   1   48.28   11.97
   3  -5   0 1861.62  111.87
   3   5   0 2059.86  151.13
  -3   5   0 1986.50  144.64
  -3  -5   0 1895.17  116.91
   3   5   1 1575.45  119.54
   3  -5   1 1744.17  118.22
  -3   5  -1 1681.30   93.57
  -3  -5  -1 1550.16   92.07
   3  -5   2 1115.97   73.24
   3   5   2 1239.09   82.85
  -3   5  -2 1058.37   53.77
  -3  -5  -2 1052.22   56.50
   3  -5   3 4962.03  441.95
   3  -5   3 3770.40  349.57
   3   5   3 5527.53  492.44
  -3   5  -3 5177.44  456.51
  -3  -5  -3 5196.91  523.78
   3  -5   4 2737.94  207.13
   3  -5   4 2809.52  183.01
   3   5   4 2622.05  212.89
  -3   5  -4 2573.75  168.65
  -3  -5  -4 2460.19  210.56
   3  -5   5    6.07    6.45
   3  -5   5   10.17    6.42
   3   5   5   12.74    7.93
  -3   5  -5   13.92    5.98
  -3  -5  -5   12.88    4.46
   3   5   6    5.16    7.09
   3  -5   6   12.46    6.32
   3  -5   6    6.07    3.13
  -3  -5  -6   10.85    7.16
  -3   5  -6   11.84    5.13
   3  -5   7  107.71    7.39
   3  -5   7  110.89    9.84
   3   5   7  119.64   13.17
  -3   5  -7  116.68    9.28
  -3   5  -7  119.99    7.53
  -3  -5  -7  110.92   13.36
   3   5   8   31.48    7.85
   3  -5   8   30.33    8.25
  -3   5  -8   19.83    8.14
  -3  -5  -8   29.85    4.48
  -3   5  -8   23.42    5.33
   3  -5   9  320.21   15.61
   3   5   9  322.62   23.43
   3  -5   9  333.02   16.65
  -3   5  -9  338.59   24.72
  -3   5  -9  335.62   16.44
  -3  -5  -9  322.97   23.60
   3  -5  10   12.18    3.66
   3  -5  10    8.37    7.32
   3   5  10    4.64    3.31
  -3   5 -10    5.91    3.66
  -3  -5 -10   10.71    6.38
  -3   5 -10    2.80    3.92
   3  -5  11  197.77   11.95
   3  -5  11  199.69    9.66
   3   5  11  168.42   15.35
  -3   5 -11  185.20   11.63
  -3   5 -11  192.27   13.29
  -3  -5 -11  187.26   14.27
  -3  -5 -11  161.65   16.52
   3  -5  12  299.89   28.98
   3   5  12  313.94   22.93
   3  -5  12  340.91   14.24
  -3  -5 -12  315.85   23.56
  -3  -5 -12  270.40   33.00
  -3   5 -12  341.40   14.56
  -3   5 -12  315.43   28.38
   3  -5  13  807.13   45.10
   3   5  13  869.86   52.36
  -3   5 -13  868.19   42.32
  -3   5 -13  836.21   62.42
  -3  -5 -13  817.72   51.96
  -3  -5 -13  773.40   47.55
   3  -5  14  156.94   21.22
   3   5  14  140.18   13.76
  -3   5 -14  176.63   22.10
  -3   5 -14  164.71    7.48
  -3  -5 -14  165.24   25.02
  -3  -5 -14  174.25   15.11
   3  -5  15  149.11   19.63
   3   5  15  118.70   11.94
  -3   5 -15  128.05    7.92
  -3   5 -15  137.30   19.94
  -3  -5 -15  107.35   22.77
  -3  -5 -15  115.06   13.12
   3  -5  16   87.48    8.80
   3   5  16   68.35    9.15
  -3   5 -16   65.56   16.09
  -3   5 -16   55.68    3.63
  -3   5 -16   45.80    5.13
  -3  -5 -16   76.24   10.30
  -3  -5 -16   58.83    9.57
   3   5  17  103.27   11.67
   3  -5  17  130.75   12.15
  -3   5 -17  110.04   21.57
  -3   5 -17   99.28    6.10
  -3  -5 -17  113.29   12.08
  -3  -5 -17  112.97   24.92
  -3   5 -17  112.49    5.56
   3  -5  18  211.22   29.61
   3   5  18  197.78   16.19
  -3   5 -18  191.46   30.27
  -3  -5 -18  173.30   19.77
  -3  -5 -18  217.89   16.76
   3  -5  19   84.31   20.28
  -3   5 -19  132.59   21.40
  -3  -5 -19   80.08   10.38
  -3  -5 -19   63.48   13.47
   3  -5  20    3.45    7.40
  -3  -5 -20   11.09    5.94
  -3   5 -20   21.32   13.97
  -3  -5 -20   28.53   15.28
   3  -5  21  124.64   23.74
  -3  -5 -21   68.21   10.24
  -3  -5 -21  118.56   15.68
  -3   5 -21  121.39   24.34
   3  -5  22   61.27   19.06
  -3  -5 -22   42.43    7.32
  -3   5 -22   57.50   19.54
  -3  -5 -22   40.28   12.40
   3  -5  23   16.19   17.21
  -3   5 -23   17.87   17.20
  -3  -5 -23    8.83   19.70
  -3  -5 -23   28.17    5.94
   3  -5  24  152.53   19.96
  -3   5 -24  175.82   34.35
  -3  -5 -24  220.37   38.36
  -3  -5 -24  140.35   15.67
   3  -5  25   65.15   20.75
  -3   5 -25   76.39   20.63
  -3  -5 -25   61.69    8.17
  -3  -5 -25    2.44    4.88
  -3  -5 -25   87.31   13.55
   3  -5  26  116.46   28.25
  -3  -5 -26   56.06    7.82
  -3  -5 -26  191.26   32.64
  -3  -5 -26   94.23    9.78
  -3   5 -26   84.36   16.38
   3  -5  27   12.81   18.82
  -3   5 -27   12.98   10.90
  -3  -5 -27   16.33   21.20
   3  -5  28  108.29   20.32
  -3   5 -28  118.91   20.40
  -3  -5 -28  133.50   39.20
   3  -5  29   41.34   16.12
  -3   5 -29   37.07   16.23
  -3  -5 -29   71.98   17.41
  -3   5 -30   20.12   24.71
  -3  -5 -30   22.69   26.14
  -3   5 -31    6.46   21.97
  -3  -5 -32   14.46   25.23
  -3   5 -32    3.66   24.02
   3  -7 -33   97.58   44.86
  -3  -7  33  127.33   25.37
  -3  -7  32    5.97   22.41
   3   7 -31    9.07   12.95
   3  -7 -31   -2.16   20.21
  -3  -7  31   -6.08   19.84
   3  -7 -30   17.00   11.20
   3   7 -30   -3.13   12.98
  -3  -7  30   -4.34   20.19
   3  -7 -29   32.65   12.50
   3   7 -29   -1.64   14.07
  -3  -7  29   22.90   12.51
   3  -7 -28    2.31    4.06
   3  -7 -28   15.81   17.78
   3   7 -28  -12.54   11.25
  -3   7  28    6.66    5.76
  -3  -7  28   16.24   17.62
   3  -7 -27   92.80   27.03
   3   7 -27   -7.50   16.16
   3  -7 -27   56.53    7.18
  -3   7  27   57.89    9.60
  -3  -7  27  133.61   26.50
   3   7 -26   17.07   13.97
   3  -7 -26   56.39   13.26
   3  -7 -26   32.47    6.89
  -3   7  26   26.71   11.70
  -3  -7  26   57.04   12.67
   3  -7 -25  121.47   20.68
   3  -7 -25  141.49   12.95
  -3   7  25  140.53   14.15
  -3  -7  25  133.96   19.82
   3  -7 -24   18.05    8.88
   3   7 -24  -19.83   11.02
   3  -7 -24    4.98   17.20
  -3   7  24   26.74    7.11
  -3  -7  24    9.71   17.36
   3  -7 -23   18.33    6.66
   3  -7 -23   38.88   17.38
   3   7 -23   -4.25   11.09
  -3  -7  23   16.59    9.59
  -3   7  23   22.62    7.48
   3  -7 -22   -0.52    5.30
   3   7 -22   -5.13    8.60
   3  -7 -22   -8.51    7.29
  -3   7  22    8.34    6.28
  -3  -7  22   -3.17    7.33
   3  -7 -21  279.79   21.86
   3  -7 -21  301.85   44.05
  -3   7  21  304.18   25.51
  -3  -7  21  279.71   44.14
   3  -7 -20  236.36   20.43
   3  -7 -20  256.30   41.38
  -3  -7  20  293.11   24.68
  -3   7  20  265.67   23.56
   3  -7 -19  163.24   18.29
   3  -7 -19  174.18   16.41
  -3   7  19  180.08   19.05
  -3  -7  19  239.63   31.92
   3  -7 -18  -11.52   11.10
   3  -7 -18    1.86    6.04
  -3  -7  18   -1.75   11.45
  -3   7  18   -2.19    6.94
   3  -7 -17   49.51    9.49
   3  -7 -17   31.74   15.65
  -3  -7  17   53.90    3.78
  -3   7  17   42.57   10.57
  -3  -7  17   45.32    4.48
  -3  -7  17   49.29    9.49
   3  -7 -16   70.28   12.33
   3  -7 -16  114.33    7.93
  -3  -7  16  103.73    5.34
  -3  -7  16  127.57    8.63
  -3   7  16  136.89   14.66
   3  -7 -15 2102.47  193.90
   3  -7 -15 2055.60  157.32
  -3   7  15 2017.22  162.73
  -3  -7  15 2027.28  122.92
  -3  -7  15 2126.39  158.15
   3  -7 -14  211.05   19.17
   3  -7 -14  141.28   25.65
  -3  -7  14  136.71   28.29
  -3  -7  14  203.36   10.69
  -3   7  14  162.14   19.48
   3  -7 -13   52.12    9.19
   3  -7 -13   42.41   12.63
  -3   7  13   48.31   10.09
  -3  -7  13   36.41    5.54
  -3  -7  13   41.16    7.79
   3  -7 -12   51.84    5.87
   3  -7 -12   71.19   12.96
  -3   7  12   58.78    6.33
  -3  -7  12   60.12    6.59
  -3  -7  12   72.65   14.59
   3  -7 -11  343.26   16.03
   3   7 -11  343.79   17.35
  -3   7  11  329.39   27.08
  -3  -7  11  326.82   18.89
  -3  -7  11  379.52   33.80
   3  -7 -10   62.01   10.51
   3   7 -10   42.48    6.68
  -3   7  10   69.71   11.42
  -3  -7  10   49.55    7.46
  -3  -7  10   49.32    7.22
   3  -7  -9  482.86   31.76
   3   7  -9  427.42   24.33
  -3   7   9  438.18   21.79
  -3  -7   9  429.31   25.80
  -3  -7   9  489.68   39.07
   3   7  -8   22.56    5.97
   3  -7  -8   23.87    8.65
  -3  -7   8   31.98    6.45
  -3  -7   8   -6.95    6.22
  -3   7   8   30.76    8.91
   3   7  -7   15.64    5.91
   3  -7  -7    5.47    7.88
  -3   7   7    5.98    4.60
  -3  -7   7   14.70    6.43
   3   7  -6  778.20   46.54
   3  -7  -6  775.67   53.07
  -3   7   6  719.06   36.87
  -3  -7   6  744.42   33.68
   3  -7  -5  445.19   34.43
   3   7  -5  412.48   19.17
  -3   7   5  458.56   36.13
  -3  -7   5  445.65   20.67
   3  -7  -4    7.95    7.16
   3   7  -4   -1.42    6.21
  -3   7   4   -0.70    7.67
  -3  -7   4   -2.13    3.63
   3   7  -3 1514.07  105.44
   3  -7  -3 1474.17   82.73
  -3  -7   3 1488.26   83.40
  -3   7   3 1379.68   80.67
   3   7  -2  969.82   48.52
   3  -7  -2  888.69   46.20
  -3   7   2  887.40   47.03
  -3  -7   2  925.59   48.63
   3   7  -1   18.36    5.66
   3  -7  -1   43.99    5.56
  -3   7   1   19.72   10.30
  -3  -7   1   24.72    5.82
   3  -7   0   -2.45    6.80
   3   7   0   -1.50    3.95
  -3   7   0    8.67    6.98
  -3  -7   0   -2.28    4.11
   3   7   1    2.40    4.43
   3  -7   1   12.92    7.26
  -3  -7  -1    4.62    4.41
  -3   7  -1    1.37    7.25
   3  -7   2    7.39    4.27
   3   7   2   19.28    4.92
  -3   7  -2    7.50    7.62
  -3  -7  -2    6.36    4.93
   3  -7   3 1015.03   66.69
   3   7   3 1030.58   53.86
  -3   7  -3 1008.44   65.63
  -3  -7  -3  978.30   73.80
   3  -7   4  429.17   29.43
   3   7   4  432.69   22.17
  -3  -7  -4  382.14   34.25
  -3   7  -4  418.92   28.48
   3   7   5  371.25   20.18
   3  -7   5  440.13   19.68
   3  -7   5  411.79   26.71
  -3   7  -5  369.19   25.44
  -3  -7  -5  365.03   32.51
   3   7   6  298.09   15.99
   3  -7   6  315.26   20.70
   3  -7   6  282.41   14.11
  -3   7  -6  283.14   19.54
  -3  -7  -6  259.30   15.91
   3  -7   7  918.63   51.50
   3  -7   7  900.13   44.00
   3   7   7  834.51   44.21
  -3  -7  -7  844.41   43.64
  -3   7  -7  880.24   49.93
   3  -7   8   31.21    7.41
   3  -7   8   24.95    9.92
   3   7   8   47.03   10.13
  -3  -7  -8   33.80   10.66
  -3   7  -8   42.03    6.68
   3  -7   9  157.17   12.08
   3   7   9  142.40   17.10
   3  -7   9  163.32   17.25
  -3   7  -9  151.65   11.24
  -3  -7  -9  169.67   17.46
   3  -7  10   43.96    6.46
   3  -7  10   36.69    6.10
   3   7  10   23.87   10.26
  -3   7 -10   43.12    6.32
  -3  -7 -10   41.57    5.82
   3  -7  11    2.12    4.13
   3   7  11    2.24    3.97
   3  -7  11   15.93    7.88
  -3   7 -11    9.92    4.16
  -3   7 -11   -7.16    4.90
  -3  -7 -11    6.94    7.27
   3  -7  12   27.94    5.35
   3  -7  12   14.10    6.24
   3   7  12   36.86    9.56
  -3  -7 -12   26.19    9.84
  -3   7 -12   35.11    5.48
   3   7  13 1655.52  123.93
   3  -7  13 1624.66   95.97
   3  -7  13 1676.90  138.56
  -3   7 -13 1723.67  101.78
  -3   7 -13 1635.10  108.44
  -3  -7 -13 1568.71   96.68
   3  -7  14    8.76    5.16
   3  -7  14    1.12    3.07
   3   7  14   -1.37    6.75
  -3   7 -14   -0.11    5.47
  -3   7 -14    3.28    4.83
  -3  -7 -14   -7.06    7.13
  -3  -7 -14   -2.90    6.17
   3  -7  15  235.07   10.36
   3  -7  15  208.64   28.04
   3   7  15  224.32   12.86
  -3   7 -15  236.47   11.31
  -3   7 -15  221.84   17.77
  -3  -7 -15  210.97   32.32
  -3  -7 -15  209.52   21.67
   3  -7  16   -5.56   10.40
   3   7  16    0.85    6.89
  -3   7 -16    3.38    6.04
  -3   7 -16    5.55    2.99
  -3  -7 -16   -1.49    6.57
  -3  -7 -16    3.34    7.13
   3  -7  17  165.03   15.16
   3   7  17  146.60   16.69
  -3   7 -17  154.18    9.63
  -3  -7 -17  141.09   17.63
  -3  -7 -17  103.79   29.33
  -3   7 -17  188.17   26.58
   3  -7  18  193.30   28.73
   3   7  18  179.30   17.73
  -3   7 -18  175.37    6.40
  -3   7 -18  160.74    6.42
  -3   7 -18  244.39   29.32
  -3  -7 -18  220.47   18.62
  -3  -7 -18  179.49   18.36
   3  -7  19   20.24   12.05
   3   7  19    6.28    6.56
  -3  -7 -19   -0.46    7.46
  -3  -7 -19   -1.32    6.67
  -3   7 -19    5.40   11.90
   3  -7  20   28.13    7.55
   3   7  20    4.58    7.53
  -3  -7 -20  -12.70   16.16
  -3  -7 -20    9.96    7.22
  -3   7 -20    1.60   13.97
   3  -7  21  207.77   30.93
   3   7  21  154.66   16.65
  -3   7 -21  126.38   31.01
  -3  -7 -21  165.13   20.42
  -3  -7 -21  157.70   15.93
   3   7  22   76.92   11.66
   3  -7  22   57.64   22.66
  -3   7 -22   40.96   23.53
  -3  -7 -22   51.54   26.02
  -3  -7 -22   82.77   10.64
   3  -7  23    7.02    7.51
  -3   7 -23    0.29   14.15
  -3  -7 -23   -8.67   15.50
  -3  -7 -23   -5.66    5.72
   3  -7  24   42.42   13.09
  -3   7 -24   25.20   24.43
  -3  -7 -24   63.18   14.78
  -3  -7 -24   55.90    9.19
   3  -7  25    4.48   17.59
  -3   7 -25    6.07   18.50
  -3  -7 -25   35.78   11.00
  -3  -7 -25    4.02    6.10
   3  -7  26   35.68   24.47
  -3   7 -26   32.34   14.22
  -3  -7 -26   40.12   27.59
  -3  -7 -26   63.76   11.21
   3  -7  27   68.39   14.36
  -3   7 -27   34.67   14.95
  -3  -7 -27   55.34   28.56
   3  -7  28    5.41   10.31
  -3   7 -28   20.40   10.99
  -3  -7 -28   -5.12   11.95
   3  -7  29  100.44   34.61
  -3   7 -29   79.42   20.81
  -3  -7 -29  123.21   38.81
   3  -7  30   24.26   22.07
  -3  -7 -30   17.74   23.98
  -3   7 -30    8.23   13.50
   3  -7  31   35.68   16.19
  -3   7 -31   42.04   17.43
  -3  -7 -31   34.61   17.49
   3  -9 -32   13.24   11.48
  -3  -9  32   -8.80   11.86
   3  -9 -31   53.70   31.28
  -3  -9  31   56.28   18.20
   3  -9 -30   64.68   29.61
  -3  -9  30   36.06   29.58
   3  -9 -29   58.28   17.62
  -3  -9  29   65.28   32.41
  -3   9  29   74.91   13.55
   3  -9 -28  -10.06   10.50
  -3   9  28   -8.76    8.56
  -3  -9  28    2.13   11.03
   3  -9 -27    8.09    6.53
   3  -9 -27    4.22   18.83
  -3  -9  27   30.70   19.63
  -3   9  27    7.55   11.79
   3  -9 -26  167.59   41.05
   3  -9 -26  145.91   17.08
  -3   9  26  180.67   19.14
  -3  -9  26  217.96   41.55
   3  -9 -25  289.87   30.97
   3  -9 -25  275.38   24.01
  -3  -9  25  263.11   32.30
  -3   9  25  288.24   27.26
   3  -9 -24   31.42    9.88
   3  -9 -24   25.06   12.36
  -3   9  24   38.83   11.39
  -3  -9  24   78.94   23.08
   3  -9 -23   20.39   16.70
   3  -9 -23   10.34    7.72
  -3  -9  23    6.98   17.31
  -3   9  23   18.30    8.97
   3  -9 -22    8.80    7.92
   3  -9 -22   12.77    8.51
  -3   9  22   12.18    5.05
  -3  -9  22   11.37    8.91
   3  -9 -21   14.01    7.82
   3  -9 -21   -0.18    7.55
  -3  -9  21   -7.13   14.88
  -3   9  21   15.29    8.48
   3  -9 -20   26.05   16.63
   3  -9 -20   21.09    9.35
  -3   9  20   37.35    5.93
  -3  -9  20   11.56   17.85
   3  -9 -19    8.20    4.19
   3  -9 -19   -4.89    6.84
  -3   9  19    4.89    8.35
  -3  -9  19    5.44    7.67
  -3  -9  19    2.24    2.52
  -3  -9  19   11.30    2.30
   3  -9 -18    5.13    7.08
   3  -9 -18   -2.35    6.00
  -3   9  18    0.07    8.03
  -3  -9  18  -15.53   12.16
  -3  -9  18    2.72    2.69
   3  -9 -17   98.53   23.14
   3  -9 -17  112.41   15.85
  -3   9  17  132.59   17.84
  -3  -9  17  102.33   14.95
  -3  -9  17  123.62    7.96
   3  -9 -16  378.41   27.78
   3  -9 -16  378.65   33.79
  -3   9  16  417.56   36.70
  -3  -9  16  411.68   50.25
  -3  -9  16  402.13   20.56
   3  -9 -15  734.87   40.16
   3  -9 -15  771.81   72.68
  -3   9  15  720.76   61.52
  -3  -9  15  793.23   53.80
  -3  -9  15  720.05   40.12
   3  -9 -14  200.32   17.94
   3  -9 -14  249.62   25.07
   3   9 -14  276.04   15.68
  -3   9  14  243.76   27.26
  -3  -9  14  165.51   35.93
  -3  -9  14  242.07   15.99
   3  -9 -13   38.36   12.89
   3   9 -13   67.14    7.65
  -3   9  13   67.32    7.93
  -3  -9  13   66.26    9.88
  -3  -9  13   54.61    7.95
   3  -9 -12  447.93   38.99
   3   9 -12  472.65   27.52
  -3   9  12  489.36   41.96
  -3  -9  12  492.79   28.53
  -3  -9  12  518.10   47.90
   3  -9 -11   44.37   12.19
   3   9 -11   56.08    7.99
  -3   9  11   30.42   13.09
  -3  -9  11   53.35    8.53
  -3  -9  11   96.67   15.93
   3   9 -10  124.43   12.28
   3  -9 -10  130.60    9.78
  -3   9  10  115.60   10.41
  -3  -9  10  147.50   12.19
  -3  -9  10  125.96   13.02
   3  -9  -9   66.13    7.41
   3   9  -9   76.91    9.59
  -3   9   9   66.95    7.75
  -3  -9   9   60.02   10.19
   3  -9  -8    2.45    4.26
   3   9  -8    4.34    5.75
  -3   9   8   -6.73    7.89
  -3  -9   8    5.26    6.14
   3  -9  -7   21.46    5.27
   3   9  -7   16.97    7.41
  -3   9   7   13.93    9.77
  -3  -9   7   13.17    4.36
   3  -9  -6  615.46   32.58
   3   9  -6  633.54   29.79
  -3   9   6  592.22   32.64
  -3  -9   6  596.58   45.11
   3  -9  -5  395.81   21.79
   3   9  -5  371.07   19.52
  -3   9   5  397.86   22.81
  -3  -9   5  396.84   32.67
   3  -9  -4  109.30   10.09
   3   9  -4  118.90   16.09
  -3   9   4  133.48   18.13
  -3  -9   4  136.25   16.62
   3  -9  -3  717.66   38.78
   3   9  -3  744.46   55.83
  -3   9   3  715.91   58.73
  -3  -9   3  718.08   57.19
   3  -9  -2 2240.07  156.38
   3   9  -2 2354.46  196.59
  -3   9   2 2435.57  206.01
  -3  -9   2 2320.32  198.72
   3  -9  -1   23.84   10.71
   3   9  -1   39.94    6.52
  -3   9   1   18.44    6.05
  -3  -9   1   20.92   11.67
   3  -9   0   44.10   12.00
   3   9   0   40.78    7.11
  -3   9   0   66.55    6.84
  -3  -9   0   40.95   13.29
   3  -9   1   13.55    7.81
   3   9   1    8.41    4.79
  -3   9  -1    3.81    4.39
  -3  -9  -1    4.57    9.04
   3  -9   2   43.29    5.84
   3   9   2   39.66    6.78
  -3   9  -2   44.51    6.01
  -3  -9  -2   47.83   12.65
   3  -9   3   38.65   10.90
   3   9   3   57.01    7.48
  -3   9  -3   68.51    6.19
  -3  -9  -3   40.23   13.41
   3  -9   4  182.34   17.14
   3   9   4  150.82   11.90
  -3   9  -4  159.33   10.03
  -3  -9  -4  155.53   20.71
   3  -9   5  734.79   34.77
   3   9   5  705.05   38.50
  -3   9  -5  708.40   33.91
  -3  -9  -5  690.80   38.47
   3  -9   6  124.94   10.17
   3   9   6   87.98   15.33
   3  -9   6   79.80   11.70
  -3   9  -6   70.86    6.73
  -3  -9  -6   76.74    8.98
   3  -9   7 1089.47   71.15
   3   9   7 1084.73   84.56
   3  -9   7 1105.73   82.56
  -3   9  -7 1039.65   69.06
  -3  -9  -7 1029.76   83.06
   3  -9   8  115.11   11.91
   3  -9   8   56.69   15.91
   3   9   8  117.30   17.31
  -3   9  -8  105.95   12.16
  -3  -9  -8   94.41   17.46
   3  -9   9  814.99   45.25
   3  -9   9  804.24   50.66
   3   9   9  823.43   65.14
  -3   9  -9  822.33   50.23
  -3  -9  -9  811.01   65.17
   3  -9  10  292.99   28.24
   3  -9  10  288.26   19.24
   3   9  10  237.61   16.45
  -3   9 -10  267.40   19.06
  -3  -9 -10  254.26   16.69
   3  -9  11   24.15    6.56
   3  -9  11   15.81   10.78
   3   9  11   27.82    6.01
  -3   9 -11   21.60    6.60
  -3  -9 -11   16.92   10.93
   3  -9  12   81.48   10.06
   3   9  12   57.99   15.56
   3  -9  12   97.38    9.28
  -3   9 -12   86.12    9.59
   3  -9  13  424.29   43.07
   3  -9  13  426.30   24.55
   3   9  13  455.12   39.56
  -3   9 -13  449.46   34.19
  -3  -9 -13  452.39   40.21
   3  -9  14    5.07    4.09
   3  -9  14   -0.03    5.27
   3   9  14   -5.93    8.09
  -3   9 -14    0.22    4.46
  -3  -9 -14    7.02    4.61
   3   9  15    6.07    4.22
   3  -9  15   -3.10    3.55
   3  -9  15    7.25    9.53
  -3  -9 -15   -0.74    7.82
  -3   9 -15    0.87    5.87
   3  -9  16    6.60    3.48
   3  -9  16    4.40   11.25
   3   9  16   10.57    8.37
  -3   9 -16    5.40    4.06
  -3  -9 -16    3.55    7.06
  -3  -9 -16    3.27    8.73
   3  -9  17  135.63   15.05
   3   9  17  107.64   18.19
   3  -9  17  140.10   10.30
  -3   9 -17  134.03    8.86
  -3  -9 -17  123.52   19.20
  -3  -9 -17  147.51   28.10
   3  -9  18    2.68    1.96
   3  -9  18    2.17   12.04
   3   9  18    8.97    4.39
  -3   9 -18    0.08    4.33
  -3  -9 -18   -1.04    7.39
  -3  -9 -18   -3.85    8.16
   3  -9  19  364.03   27.24
   3   9  19  290.83   29.77
  -3   9 -19  308.91   15.78
  -3  -9 -19  332.01   18.95
  -3  -9 -19  386.00   49.57
   3  -9  20   81.48   12.47
   3   9  20   67.09   12.88
  -3  -9 -20   43.60   12.89
  -3  -9 -20   48.67   24.17
   3  -9  21  148.19   31.66
   3   9  21  145.02   18.92
  -3  -9 -21  158.74   18.54
  -3  -9 -21  128.62   19.68
   3  -9  22  241.29   23.36
   3   9  22  229.16   23.49
  -3  -9 -22  185.00   22.24
  -3  -9 -22  197.81   41.89
   3  -9  23   -9.18    9.77
   3   9  23   26.56    5.70
  -3  -9 -23   18.60   11.10
  -3  -9 -23   17.76    8.98
   3  -9  24   79.21   26.50
   3   9  24   73.62   14.28
  -3  -9 -24   76.88   12.37
  -3  -9 -24   61.89   16.54
   3  -9  25  -10.64   14.85
  -3  -9 -25   -3.32   17.00
  -3  -9 -25    4.19    6.75
   3  -9  26   20.10   12.08
  -3  -9 -26   34.80    8.88
  -3  -9 -26   36.49   24.40
   3  -9  27    8.06   17.27
  -3  -9 -27    1.21    6.24
  -3  -9 -27  -21.55   10.72
   3  -9  28   30.00   22.51
  -3  -9 -28    8.70   24.41
   3  -9  29   18.79   12.49
  -3  -9 -29    5.66   24.01
   3  -9  30   11.30   11.87
  -3  -9 -30    5.91   13.08
   3 -11 -31   17.08   13.29
  -3 -11  31   22.46   26.43
   3 -11 -30   16.66   10.86
  -3 -11  30  -10.99   11.81
   3 -11 -29   32.06   22.56
  -3  11  29   16.19   12.81
  -3 -11  29   27.37   24.85
   3 -11 -28    8.52    8.72
   3 -11 -28   18.61   20.47
  -3  11  28   17.74   10.48
  -3 -11  28   14.53   21.95
   3 -11 -27    5.76    7.67
   3 -11 -27   -1.51    9.60
  -3  11  27    2.49    8.84
  -3 -11  27    6.40   10.33
   3 -11 -26    6.47    8.28
   3 -11 -26    4.02   17.38
  -3  11  26    6.39    5.48
  -3 -11  26   11.27   19.09
   3 -11 -25   74.58   12.46
   3 -11 -25   46.81   25.34
  -3  11  25   33.62   14.69
  -3 -11  25   32.32   26.96
   3 -11 -24    6.64    7.76
   3 -11 -24   -5.56    8.13
  -3  11  24   -1.04    5.05
  -3 -11  24    8.94    9.11
   3 -11 -23  -14.14   14.57
  -3  11  23    4.04    9.33
  -3 -11  23  -16.99   16.26
   3 -11 -22   35.43   17.25
   3 -11 -22   23.89   10.75
  -3  11  22   21.58    6.88
  -3 -11  22   55.03   19.41
   3 -11 -21    9.42    8.48
   3 -11 -21    7.90    7.18
  -3 -11  21    5.16    8.30
  -3  11  21   12.05    9.33
  -3 -11  21    4.06    2.28
  -3 -11  21    2.55    2.97
   3 -11 -20    6.21    8.10
   3 -11 -20    2.10   12.22
  -3  11  20   -7.15    8.86
  -3 -11  20    1.05    4.30
   3 -11 -19  308.73   37.14
   3 -11 -19  236.22   27.48
  -3  11  19  234.39   29.11
  -3 -11  19  269.35   25.30
  -3 -11  19  233.11   13.02
   3 -11 -18   61.89   11.55
   3 -11 -18   62.67    8.87
  -3 -11  18   71.84   23.81
  -3 -11  18   78.11    7.60
  -3  11  18   86.75   16.72
   3 -11 -17  129.50   18.68
   3 -11 -17  118.97   23.19
  -3  11  17  109.95   11.44
  -3 -11  17  112.06   10.47
  -3 -11  17  123.34   15.77
   3 -11 -16   57.58    9.12
   3 -11 -16   39.42   13.44
   3  11 -16   46.96    7.16
  -3  11  16   63.46   14.48
  -3 -11  16   45.29   19.49
  -3 -11  16   53.67    7.90
   3 -11 -15   71.53   15.02
   3  11 -15   75.31    8.83
  -3  11  15   80.13   16.35
  -3 -11  15   54.98    9.01
  -3 -11  15   80.62   11.49
   3 -11 -14   13.75    9.03
   3  11 -14   -2.97    5.59
  -3  11  14   12.56    5.58
  -3 -11  14   -3.43   12.28
  -3 -11  14    5.54    5.79
   3 -11 -13   31.88    6.50
   3  11 -13   20.49    7.58
  -3 -11  13   34.66    7.95
  -3  11  13   20.36   12.78
  -3 -11  13   24.26    7.81
   3  11 -12  466.53   32.43
   3 -11 -12  425.50   26.78
  -3 -11  12  438.18   32.19
  -3 -11  12  363.05   49.33
  -3  11  12  407.94   45.70
   3 -11 -11  371.98   23.38
   3  11 -11  326.21   17.49
  -3  11  11  379.91   24.86
  -3 -11  11  391.83   27.89
   3 -11 -10   33.66   12.26
   3  11 -10   23.42    9.00
  -3  11  10   15.98    7.23
  -3 -11  10   57.47    9.36
   3 -11  -9  215.76   27.37
   3  11  -9  256.92   21.76
  -3  11   9  216.20   28.88
  -3 -11   9  254.16   21.85
   3 -11  -8   27.75   12.19
   3  11  -8   33.62    5.42
  -3 -11   8   33.70    9.89
  -3  11   8   36.23   13.05
   3 -11  -7  156.09   21.93
   3  11  -7  140.70   18.19
  -3  11   7  178.18   13.15
  -3 -11   7  152.95   10.96
   3 -11  -6   10.71    8.96
   3  11  -6    2.59    7.39
  -3 -11   6   -2.70    4.30
  -3  11   6    2.59    5.03
   3  11  -5   91.86   14.24
   3 -11  -5   62.05   16.37
  -3  11   5   62.14    9.31
  -3 -11   5   91.33   14.71
   3 -11  -4  512.13   45.98
   3  11  -4  479.62   26.88
  -3  11   4  479.38   45.24
  -3 -11   4  545.91   44.14
   3  11  -3  161.92   13.16
   3 -11  -3  203.16   23.54
  -3  11   3  202.60   24.24
  -3 -11   3  177.54   23.31
   3  11  -2  594.72   49.53
   3 -11  -2  547.92   49.48
  -3  11   2  563.59   50.34
  -3 -11   2  567.36   50.69
   3 -11  -1  270.95   17.32
   3  11  -1  265.23   30.23
  -3  11   1  298.95   30.19
  -3 -11   1  269.39   30.61
   3 -11   0  205.94   14.24
   3  11   0  174.18   25.42
  -3  11   0  203.12   24.55
  -3 -11   0  216.24   26.08
   3 -11   1  227.69   14.98
   3  11   1  199.34   27.17
  -3  11  -1  215.31   26.09
  -3 -11  -1  232.75   27.99
   3 -11   2   53.70   14.11
   3  11   2   84.62   16.68
  -3  11  -2   63.13    8.16
  -3 -11  -2   96.68   16.56
   3  11   3  114.64   17.43
   3 -11   3   74.98   14.90
  -3  11  -3   78.69   15.54
  -3 -11  -3   84.80   17.95
   3 -11   4  328.86   17.95
   3  11   4  361.07   34.87
  -3  11  -4  309.12   29.37
  -3 -11  -4  325.62   35.06
   3 -11   5    9.52    4.58
   3  11   5   11.80   11.04
  -3  11  -5   18.76    8.76
  -3 -11  -5   18.75    6.10
   3 -11   6    7.95    8.21
   3  11   6    9.19    6.01
  -3 -11  -6   18.09    6.24
  -3  11  -6   16.37    8.66
   3 -11   7  135.19   16.27
   3  11   7  136.34   12.47
  -3  11  -7  134.33   16.73
  -3 -11  -7  130.77   12.56
   3 -11   8  274.24   23.38
   3 -11   8  292.87   30.77
   3  11   8  285.52   20.01
  -3  11  -8  281.64   24.08
  -3 -11  -8  266.10   33.87
   3 -11   9  126.94   14.78
   3 -11   9  139.54   11.52
   3  11   9  145.40   12.50
  -3  11  -9  114.38   15.15
  -3 -11  -9  129.42   22.14
   3  11  10   74.37   16.73
   3 -11  10   70.90   10.40
   3 -11  10   68.02   15.51
  -3 -11 -10   65.29   16.63
  -3  11 -10   60.68   10.80
   3 -11  11   93.64   11.46
   3 -11  11   71.99   17.63
   3  11  11   79.28   17.63
  -3  11 -11   79.61   11.42
  -3 -11 -11   79.29    9.78
   3 -11  12  235.79   19.51
   3 -11  12  229.28   18.32
   3  11  12  223.43   30.06
  -3 -11 -12  269.24   29.46
  -3  11 -12  242.15   20.19
   3  11  13    9.25    6.74
   3 -11  13   25.70    7.29
   3 -11  13   29.99   12.64
  -3  11 -13   24.02    7.47
  -3 -11 -13   11.44   12.05
   3 -11  14   10.33    6.01
   3 -11  14    6.29    6.43
   3  11  14    3.43   10.79
  -3  11 -14    6.18    6.10
  -3 -11 -14    9.61   10.72
   3 -11  15    7.81    4.67
   3 -11  15    2.20   10.47
   3  11  15   -4.67    9.05
  -3 -11 -15   -7.61    5.05
  -3  11 -15   -1.64    7.18
   3 -11  16   -9.99   11.91
   3  11  16    9.04    9.57
  -3  11 -16    1.01    5.12
  -3 -11 -16   10.52    9.82
   3 -11  17  115.31   13.47
   3 -11  17   95.37    8.86
   3  11  17   84.55   10.61
  -3  11 -17  101.67    9.74
  -3 -11 -17   86.71   14.98
  -3 -11 -17  128.27   18.88
   3 -11  18   75.82    7.09
   3 -11  18  127.86   23.57
   3  11  18   91.47   17.06
  -3  11 -18   91.67    8.10
  -3 -11 -18   93.77   14.01
  -3 -11 -18   87.10    9.99
   3  11  19   38.30   12.56
   3 -11  19   34.04   10.31
  -3 -11 -19   42.27   12.51
  -3 -11 -19   18.89   19.37
   3 -11  20  112.11   24.24
   3  11  20   66.23    9.14
  -3  11 -20   77.47    5.58
  -3 -11 -20   98.56   14.60
  -3 -11 -20   64.23   16.68
   3 -11  21  -11.37   16.03
   3  11  21   19.97   10.01
  -3  11 -21    8.28    2.35
  -3 -11 -21    5.91   16.77
  -3 -11 -21   17.25    5.52
   3 -11  22   30.40   10.41
   3  11  22    9.77   11.32
  -3 -11 -22   22.31   10.86
  -3 -11 -22   15.04   10.89
   3 -11  23  -13.47   15.36
   3  11  23    7.36    9.08
  -3 -11 -23   -0.14    9.01
  -3 -11 -23   11.14    8.80
   3 -11  24    8.81   16.86
   3  11  24    9.78    9.63
  -3 -11 -24    8.44    8.90
  -3 -11 -24   -9.85   17.97
   3 -11  25   45.78   14.83
   3  11  25   81.41   15.16
  -3 -11 -25   20.01   13.29
  -3 -11 -25   99.65   15.99
   3 -11  26   30.05   25.03
   3  11  26   78.24   14.29
  -3 -11 -26   32.67   14.80
  -3 -11 -26   22.89   11.66
   3 -11  27   49.25   26.70
   3  11  27   84.17   14.78
  -3 -11 -27   30.45   11.66
  -3 -11 -27   30.05   29.25
   3 -11  28   23.12   11.73
  -3 -11 -28    0.80   12.85
   3 -11  29   20.33   12.65
  -3 -11 -29    8.41   13.51
   3 -11  30   14.15   23.14
  -3 -11 -30   12.08   24.78
   3 -13 -30   22.86   25.10
  -3 -13  30   37.68   28.21
  -3  13  30   24.31   16.30
   3 -13 -29   11.49   11.07
   3 -13 -29   30.14   13.15
  -3  13  29   35.97   13.93
  -3 -13  29   22.56   14.95
   3 -13 -28    7.68   19.12
   3 -13 -28   10.36    9.80
  -3 -13  28    4.89   12.07
  -3  13  28   10.82   11.48
   3 -13 -27   12.75   10.17
   3 -13 -27    6.24   18.92
  -3  13  27   15.05   12.16
  -3 -13  27    7.64   22.48
   3 -13 -26   21.53   10.86
   3 -13 -26   11.44    6.28
  -3 -13  26   30.93   12.74
  -3  13  26   22.69   12.89
   3 -13 -25   18.47   11.53
   3 -13 -25   28.60   12.47
  -3  13  25   20.73   14.13
  -3 -13  25   48.59   13.71
   3 -13 -24   54.43   15.71
   3 -13 -24   38.16   23.82
  -3 -13  24   68.89   28.80
  -3  13  24   69.23   10.09
   3 -13 -23    5.90    7.95
   3 -13 -23    0.28    5.31
  -3  13  23   -1.63   10.34
  -3 -13  23   12.01    9.35
   3 -13 -22   -7.41   13.22
   3 -13 -22   12.35    9.42
  -3 -13  22   29.63   15.61
  -3 -13  22   -2.00    1.60
  -3  13  22   14.83    5.52
  -3 -13  22    5.06    2.83
   3 -13 -21   -1.32   10.31
   3 -13 -21    9.53   14.21
  -3  13  21    7.99   11.06
  -3 -13  21    8.45    4.34
  -3 -13  21   17.67   16.54
   3 -13 -20   -2.00    7.36
   3 -13 -20    9.45    9.99
  -3 -13  20    7.95    4.60
  -3 -13  20    2.34    8.72
  -3  13  20   17.99   10.93
   3 -13 -19  440.66   29.02
   3 -13 -19  431.38   52.64
  -3 -13  19  398.87   25.69
  -3 -13  19  477.60   61.61
  -3  13  19  434.62   30.00
   3  13 -18  163.63   13.34
   3 -13 -18  111.44   28.60
   3 -13 -18  189.55   24.72
  -3 -13  18  171.41   20.82
  -3  13  18  118.88   26.39
  -3 -13  18  161.01   14.49
   3 -13 -17   36.51   13.02
   3  13 -17   10.31    7.23
  -3 -13  17   30.42    8.06
  -3  13  17   43.99   14.45
  -3 -13  17   42.49   18.19
   3  13 -16  165.52   15.42
   3 -13 -16  172.74   25.00
  -3 -13  16  190.30   16.13
  -3  13  16  138.24   15.85
  -3 -13  16  181.48   18.64
   3 -13 -15   27.09    6.97
   3  13 -15   23.43    7.60
  -3  13  15   16.10   13.89
  -3 -13  15   14.15    8.24
  -3 -13  15   11.25   16.26
   3 -13 -14   40.30    8.67
   3  13 -14   55.24    9.98
  -3  13  14   52.67   16.86
  -3 -13  14   42.31   10.05
  -3 -13  14   35.15   10.02
   3 -13 -13   33.52    7.95
   3  13 -13   23.42    9.46
  -3  13  13   43.54   15.98
  -3 -13  13   34.14    9.74
  -3 -13  13   49.18   16.56
   3 -13 -12   29.93   13.05
   3  13 -12   10.16    9.14
  -3  13  12   14.78    8.06
  -3 -13  12   26.15    8.30
  -3 -13  12   17.81    9.04
   3 -13 -11  642.22   64.31
   3  13 -11  723.00   53.97
  -3  13  11  594.20   67.06
  -3 -13  11  600.94   34.31
   3 -13 -10   34.98   14.03
   3  13 -10   24.24    6.56
  -3  13  10   26.30   15.85
  -3 -13  10   47.75   11.69
   3 -13  -9  308.37   35.44
   3  13  -9  288.28   30.65
  -3  13   9  279.13   39.16
  -3 -13   9  307.89   29.68
   3 -13  -8   63.69   17.98
   3  13  -8   98.59   15.79
  -3  13   8   67.13   11.11
  -3 -13   8   79.74   15.36
   3 -13  -7  -28.18   10.20
   3  13  -7    6.18    9.18
  -3  13   7    3.80    6.11
  -3 -13   7    9.47    4.90
   3 -13  -6  342.63   36.37
   3  13  -6  341.24   21.06
  -3 -13   6  321.08   21.33
  -3  13   6  335.08   23.84
   3  13  -5   25.35    6.39
   3 -13  -5   18.92   12.28
  -3  13   5   11.24   13.15
  -3 -13   5   18.60   11.90
   3 -13  -4   15.09   12.37
   3  13  -4   28.88   11.83
  -3  13   4    9.33   13.10
  -3 -13   4   26.14   11.88
   3 -13  -3   65.74   18.16
   3  13  -3   90.11   18.51
  -3 -13   3  114.52   19.19
  -3  13   3   77.46   18.98
   3  13  -2    7.76   11.51
   3  13  -2   10.45   11.52
   3 -13  -2    1.91   11.16
  -3  13   2   11.91   11.69
  -3 -13   2   15.91   11.55
   3 -13  -1 1050.51   94.47
   3  13  -1 1055.67   95.55
  -3  13   1  966.17   91.61
  -3 -13   1  913.34   92.07
   3 -13   0  742.68   73.49
   3  13   0  787.83   78.00
  -3  13   0  764.43   48.40
  -3 -13   0  762.19   77.18
   3 -13   1  443.77   29.02
   3  13   1  455.11   50.06
  -3  13  -1  441.60   28.52
  -3 -13  -1  462.77   51.15
   3 -13   2   81.90   10.66
   3  13   2  113.49   21.12
  -3  13  -2   95.13   10.43
  -3 -13  -2   76.70   21.32
   3 -13   3  228.54   15.95
   3  13   3  224.79   31.45
  -3  13  -3  217.91   28.00
  -3 -13  -3  215.89   31.43
   3 -13   4   55.03   13.09
   3  13   4   43.39   16.62
  -3 -13  -4   56.81   16.69
  -3  13  -4   48.57   13.97
   3  13   5  185.94   28.63
   3 -13   5  181.03   21.76
  -3  13  -5  181.29   23.07
  -3 -13  -5  161.05   28.13
   3 -13   6   27.80    6.10
   3  13   6   45.20   15.04
  -3  13  -6   35.82   11.63
  -3 -13  -6   25.52    8.38
   3 -13   7    8.20    7.64
   3  13   7  -12.14   11.03
  -3 -13  -7   -0.43    6.14
  -3  13  -7   -5.69    8.42
   3 -13   8  412.04   35.23
   3  13   8  401.99   48.39
  -3  13  -8  407.15   38.30
  -3 -13  -8  417.24   29.79
   3 -13   9   16.89   13.51
   3 -13   9   30.51    5.49
   3  13   9   35.40    8.38
  -3  13  -9   28.35    6.04
  -3 -13  -9   25.70   14.97
   3 -13  10  136.22   11.55
   3 -13  10   75.14   13.20
   3  13  10   87.17   11.60
  -3  13 -10   64.62    8.42
  -3 -13 -10   63.99   20.59
   3  13  11  222.12   35.34
   3 -13  11  240.05   23.99
   3 -13  11  264.81   33.02
  -3  13 -11  245.02   25.23
  -3 -13 -11  271.13   35.65
   3 -13  12   26.84    9.00
   3 -13  12   12.64    7.76
   3  13  12   20.53   14.71
  -3  13 -12   27.27    9.25
  -3 -13 -12  -12.02   15.08
   3 -13  13   92.59   22.45
   3 -13  13   97.17   14.29
   3  13  13  108.64   22.98
  -3 -13 -13  120.42   12.70
  -3  13 -13   88.11    8.44
   3 -13  14    3.56    7.23
   3 -13  14   -0.62    7.39
   3  13  14   12.68   12.32
  -3  13 -14   23.18    7.46
  -3 -13 -14    0.87   12.21
   3 -13  15   74.46   19.12
   3 -13  15   47.17    9.92
   3  13  15   45.08    9.52
  -3  13 -15   57.61   10.22
  -3 -13 -15   46.62   16.94
   3 -13  16   37.56   10.75
   3 -13  16   39.59   12.64
   3  13  16   43.42   16.34
  -3  13 -16   59.76    9.03
  -3 -13 -16   30.86   16.27
   3 -13  17   46.96   21.11
   3  13  17   74.91   17.48
   3 -13  17   77.51    9.18
  -3  13 -17   56.31    9.59
  -3 -13 -17   56.39    9.84
   3 -13  18   19.72    5.44
   3  13  18   15.89   11.38
   3 -13  18    1.19    8.23
  -3  13 -18    7.78    5.76
  -3 -13 -18    0.71   11.51
   3 -13  19    2.65   14.53
   3 -13  19    3.64    4.44
   3  13  19    8.39    6.12
  -3  13 -19   13.94    5.09
  -3 -13 -19   10.95   11.04
  -3 -13 -19    4.95    8.16
   3  13  20   10.65   10.57
   3 -13  20  -11.42   14.84
   3 -13  20    1.21    5.33
  -3  13 -20    2.20    4.25
  -3 -13 -20   13.01    5.94
  -3 -13 -20   18.82   14.42
   3 -13  21   -0.64    2.77
   3 -13  21   -4.09    7.81
   3  13  21    3.55    9.68
  -3  13 -21    1.58    3.20
  -3 -13 -21   -0.50    9.61
  -3 -13 -21   -5.73    7.71
   3 -13  22    8.03   14.45
   3  13  22   -5.79    5.34
  -3 -13 -22    0.81    9.74
  -3 -13 -22    6.89    8.30
   3 -13  23  132.98   27.83
   3  13  23   88.15   17.60
  -3 -13 -23   61.82   27.52
  -3 -13 -23   59.28    9.78
   3  13  24  100.62   19.42
   3 -13  24  111.41   17.94
  -3 -13 -24   96.88   17.88
  -3 -13 -24   50.72   18.30
   3 -13  25   35.68   21.01
   3  13  25   15.25   12.72
  -3 -13 -25    9.89   20.78
  -3 -13 -25   18.57   11.59
   3 -13  26   18.83   20.54
   3  13  26    8.80   12.70
  -3 -13 -26   21.88   10.76
  -3 -13 -26   -7.62   20.81
   3  13  27   60.08   10.20
   3 -13  27   48.64   15.84
  -3 -13 -27   28.49   13.75
  -3 -13 -27   42.76   15.84
   3 -13  28   11.65   20.64
   3  13  28    9.45   12.58
  -3 -13 -28    3.88    9.07
  -3 -13 -28   22.18   21.06
   3 -13  29   34.46   27.29
  -3 -13 -29   38.43   28.17
   3 -15 -29   13.10   12.72
   3 -15 -29   16.38   22.37
  -3  15  29   22.10   15.28
  -3 -15  29   30.85   27.09
   3 -15 -28   30.69   29.07
   3 -15 -28   95.32   17.24
  -3  15  28   48.12   20.21
  -3 -15  28   31.74   34.33
   3 -15 -27    9.49    6.33
   3 -15 -27   -4.57   10.20
  -3  15  27    0.77   12.95
  -3 -15  27   25.11   12.36
   3 -15 -26   -4.02   15.78
   3 -15 -26    3.92   10.26
  -3  15  26    0.71   11.53
  -3 -15  26    4.25   19.13
   3 -15 -25   29.58   19.23
   3 -15 -25   16.94   13.62
  -3  15  25   28.36   15.11
  -3 -15  25   35.44   24.09
   3 -15 -24   24.05   10.90
   3 -15 -24   27.83    8.02
  -3  15  24   26.19    8.76
  -3 -15  24   37.03   13.62
   3 -15 -23    1.71   16.72
   3 -15 -23   26.37   12.68
  -3 -15  23   31.83   21.26
  -3 -15  23   11.17    4.44
  -3  15  23   28.60   13.54
   3 -15 -22   29.47   14.95
   3 -15 -22   33.54   10.64
  -3  15  22   20.52   16.41
  -3 -15  22   27.71    6.98
  -3 -15  22   54.56   13.26
   3 -15 -21  110.98   15.89
   3 -15 -21  111.01   23.64
  -3 -15  21  112.60   20.25
  -3 -15  21  121.18   13.05
  -3  15  21  131.06   14.93
   3  15 -20   19.00    7.61
   3 -15 -20   31.63   17.69
   3 -15 -20   41.59    8.93
  -3 -15  20   33.02   22.72
  -3 -15  20   52.65    7.74
  -3  15  20   36.30   16.87
   3  15 -19   33.69    8.45
   3 -15 -19   50.86   16.73
   3 -15 -19   47.77   10.29
  -3 -15  19   45.08   12.96
  -3  15  19   31.90   17.67
  -3 -15  19   66.52    9.39
   3 -15 -18    4.48   14.08
   3  15 -18   28.84    7.62
  -3 -15  18   24.79   18.22
  -3  15  18   34.67    8.59
  -3 -15  18   10.71    8.69
   3 -15 -17    9.68   13.65
   3  15 -17   14.97    7.75
  -3 -15  17    8.28    8.30
  -3 -15  17   29.12    9.22
  -3  15  17   10.45   14.63
   3 -15 -16   94.12   12.12
   3  15 -16   56.72   12.32
  -3  15  16  114.76   22.66
  -3 -15  16   75.94   24.33
  -3 -15  16   72.79   13.59
   3 -15 -15   30.03    8.55
   3  15 -15   12.44    9.81
  -3 -15  15   34.46   10.06
  -3 -15  15   29.47    9.85
  -3  15  15   22.20    9.18
   3 -15 -14  183.35   18.61
   3  15 -14  200.35   22.77
  -3 -15  14  173.37   22.46
  -3 -15  14  165.00   33.59
  -3  15  14  213.34   20.28
   3 -15 -13  179.62   30.42
   3  15 -13  166.28   22.10
  -3  15  13  132.45   32.55
  -3 -15  13  177.10   21.74
  -3 -15  13  209.38   19.84
   3 -15 -12  259.02   36.32
   3  15 -12  215.45   27.83
  -3  15  12  264.42   39.23
  -3 -15  12  253.95   16.41
   3  15 -11  162.41   13.20
   3 -15 -11  132.53   27.16
  -3  15  11  150.74   30.62
  -3 -15  11  132.39   21.41
   3  15 -10   63.78   16.16
   3 -15 -10   47.07   19.41
  -3 -15  10   77.02   15.67
  -3  15  10   66.44   12.07
   3 -15  -9  350.44   40.29
   3  15  -9  331.03   35.09
  -3 -15   9  311.23   34.36
  -3  15   9  307.22   26.39
   3  15  -8   44.55   14.70
   3 -15  -8   47.65   16.76
  -3 -15   8   39.35    8.31
  -3  15   8   51.22   18.40
   3  15  -7  151.48   13.47
   3 -15  -7  123.14   25.86
  -3  15   7  140.46   27.64
  -3 -15   7  129.17   13.16
   3  15  -6   -1.58    5.82
   3 -15  -6  -14.69   11.53
  -3 -15   6    3.42   10.57
  -3  15   6   -9.49   12.95
   3  15  -5   33.35   13.27
   3 -15  -5    9.92   14.14
  -3 -15   5   21.47   13.48
  -3  15   5   22.10   15.51
   3  15  -4  178.51   30.12
   3 -15  -4  262.68   30.77
  -3  15   4  150.68   32.85
  -3 -15   4  196.30   29.65
   3  15  -3   88.82   22.87
   3 -15  -3   79.33   22.35
  -3 -15   3  108.68   22.77
  -3  15   3  102.47   13.45
   3  15  -2  151.31   29.11
   3 -15  -2  101.95   27.64
  -3 -15   2  140.41   27.47
  -3  15   2  150.44   16.73
   3 -15  -1 1040.23  104.74
   3  15  -1 1048.97  113.51
  -3 -15   1 1054.56  111.22
  -3  15   1 1093.07   77.74
   3 -15   0    0.81   12.12
   3  15   0   -8.77   13.20
  -3  15   0  -13.44    6.92
  -3 -15   0   24.08   13.08
   3  15   1  385.29   48.54
   3 -15   1  397.09   44.02
  -3  15  -1  368.96   27.50
  -3 -15  -1  371.11   47.45
   3 -15   2   58.87   10.50
   3  15   2   71.75   21.68
  -3  15  -2   89.45   10.85
  -3 -15  -2   76.84   21.97
   3  15   3   36.63   18.37
   3 -15   3   36.09    8.70
  -3 -15  -3   30.70   18.54
  -3  15  -3   55.93    8.91
   3 -15   4   14.48    9.52
   3  15   4    1.72   12.40
  -3  15  -4   -1.56    5.65
  -3 -15  -4  -13.45   12.39
   3 -15   5   81.11   17.43
   3  15   5   60.88   22.46
  -3  15  -5   71.37   10.22
  -3 -15  -5  106.31   21.76
   3 -15   6    7.30   10.17
   3  15   6    6.89   13.83
  -3  15  -6   10.13   11.00
  -3 -15  -6    4.27   13.64
   3  15   7  -16.77   12.09
   3 -15   7    4.69    4.86
  -3 -15  -7   -5.73   12.37
  -3  15  -7    1.67    9.60
   3 -15   8   44.75   13.03
   3  15   8   44.66   19.00
  -3  15  -8   49.60   14.34
  -3 -15  -8   26.42   19.10
   3 -15   9  253.80   20.57
   3 -15   9  211.51   27.44
   3  15   9  240.12   39.73
  -3 -15  -9  249.18   22.60
  -3  15  -9  251.40   29.19
   3 -15  10   22.00   17.03
   3 -15  10   52.20    6.54
   3  15  10   36.48   10.16
  -3  15 -10   22.79    7.41
  -3 -15 -10   14.97   10.09
   3 -15  11  201.96   24.82
   3 -15  11  298.18   22.18
   3  15  11  203.46   21.88
  -3  15 -11  212.33   28.04
  -3 -15 -11  195.22   21.82
   3  15  12  235.44   42.88
   3 -15  12  254.34   38.40
   3 -15  12  269.77   28.25
  -3  15 -12  298.75   30.44
  -3 -15 -12  274.86   41.90
   3  15  13  -17.88   12.30
   3 -15  13   10.72    6.40
   3 -15  13   -3.42    7.40
  -3  15 -13   -1.14    7.90
  -3 -15 -13   -2.86   11.63
   3  15  14   11.02   13.34
   3 -15  14    8.32   13.34
   3 -15  14   13.48    8.37
  -3  15 -14    7.37    8.53
  -3 -15 -14   -5.76   12.68
   3  15  15   -2.99   13.57
   3 -15  15   13.02    7.71
   3 -15  15   -1.04    8.24
  -3  15 -15   19.72    7.97
  -3 -15 -15    8.79    6.95
   3  15  16   21.81    7.81
   3 -15  16   18.69    8.37
   3 -15  16   -0.55   14.84
  -3  15 -16    9.71    8.03
  -3 -15 -16    1.57   13.54
   3  15  17   78.27   20.15
   3 -15  17   65.98   12.99
   3 -15  17   74.49   11.53
  -3  15 -17   61.51   11.55
  -3 -15 -17   51.29   19.37
   3 -15  18    2.65    5.68
   3 -15  18    7.92   12.88
   3  15  18   -7.68   10.79
  -3  15 -18   -0.97    5.69
  -3 -15 -18   -4.05   10.78
   3 -15  19    5.89    5.97
   3  15  19   20.64   12.61
   3 -15  19    7.68   15.70
  -3  15 -19    1.93    6.25
  -3 -15 -19   17.52    6.97
   3  15  20  101.66   12.79
   3 -15  20   85.56   10.20
   3 -15  20  113.74   16.61
  -3  15 -20   86.26   10.55
  -3 -15 -20   81.00   15.22
  -3 -15 -20  101.35   21.64
   3  15  21   27.30   13.97
   3 -15  21   30.37   18.60
  -3  15 -21   12.39    5.54
  -3 -15 -21    6.85   13.80
  -3 -15 -21   18.19   17.14
   3 -15  22   -0.48    3.10
   3 -15  22    0.03    8.63
   3  15  22   -9.07   10.82
  -3 -15 -22   -8.81   14.45
  -3 -15 -22    5.05    5.87
   3 -15  23   64.72   27.73
   3  15  23   74.30   10.96
  -3 -15 -23   55.65   18.11
  -3 -15 -23   44.51   14.59
   3 -15  24   11.88   19.41
   3  15  24   21.55   12.40
  -3 -15 -24   -0.07   18.04
  -3 -15 -24    2.06   12.02
   3 -15  25   -5.83    9.92
   3  15  25   -9.94   11.27
  -3 -15 -25    6.91    5.90
  -3 -15 -25    3.69   16.38
   3  15  26    5.06    6.82
   3 -15  26    1.21   19.14
  -3 -15 -26   -0.27   10.64
  -3 -15 -26    4.13    9.88
   3 -15  27   22.18   24.44
   3  15  27   13.52   15.72
  -3 -15 -27   18.68   22.28
  -3 -15 -27   26.82   12.84
   3  15  28   14.78   15.60
  -3 -15 -28   11.04   11.39
  -3 -15 -28   14.57   12.28
   3 -17 -28   20.95   10.23
   3 -17 -28   -3.60    6.85
  -3  17  28   -4.98   14.22
  -3 -17  28   24.26   12.64
   3 -17 -27   12.86   12.92
   3 -17 -27   24.80   17.64
  -3  17  27   -3.15   14.85
  -3 -17  27   -4.67   23.00
   3 -17 -26   15.37   12.30
   3 -17 -26   -3.01    9.10
  -3 -17  26   13.58   20.61
  -3  17  26    6.75   13.99
   3 -17 -25   22.76   10.29
   3 -17 -25   17.15    8.32
  -3  17  25   11.86   16.49
  -3 -17  25   21.93   13.17
   3 -17 -24    4.71   13.66
   3 -17 -24   -2.49   16.23
  -3 -17  24   24.71   20.45
  -3  17  24   12.21    8.31
   3 -17 -23   25.30   10.38
   3 -17 -23   26.11   16.19
  -3  17  23   29.35   17.42
  -3 -17  23    9.92   10.36
  -3 -17  23   56.65   13.17
   3 -17 -22   75.37   26.50
   3 -17 -22  107.74   23.92
  -3  17  22  120.59   26.61
  -3 -17  22  107.38   19.10
  -3 -17  22   83.96   19.45
   3 -17 -21   21.83   10.09
   3 -17 -21    9.04   18.76
   3  17 -21   64.97    8.66
  -3  17  21   32.61   20.01
  -3 -17  21   25.23   10.38
  -3 -17  21   13.24   24.38
   3 -17 -20  155.47   17.42
   3 -17 -20  123.70   29.44
   3  17 -20  119.22   16.13
  -3 -17  20  165.03   21.75
  -3  17  20  151.32   18.81
  -3 -17  20  114.83   16.51
   3 -17 -19   -2.62   12.77
   3  17 -19   -0.35    6.56
  -3  17  19   -0.11   13.71
  -3 -17  19   -3.87   16.38
  -3 -17  19   -7.18    7.53
   3 -17 -18   24.93   14.25
   3  17 -18   12.77    8.16
  -3  17  18    8.20   15.72
  -3 -17  18    9.42    9.57
  -3 -17  18   15.57    8.86
   3 -17 -17    3.94   14.24
   3  17 -17   13.47    8.41
  -3  17  17    1.18    8.70
  -3 -17  17   21.22    9.10
  -3 -17  17   19.41   16.58
   3  17 -16  207.53   23.98
   3 -17 -16  203.15   21.25
  -3 -17  16  196.28   24.52
  -3 -17  16  190.09   21.75
  -3  17  16  239.45   23.39
   3  17 -15   28.13   11.39
   3 -17 -15   27.54    9.63
  -3 -17  15   26.53   18.15
  -3  17  15   27.43   18.29
  -3 -17  15   34.68   11.51
   3  17 -14   24.55   10.83
   3 -17 -14   19.56    8.66
  -3  17  14   -0.97   17.27
  -3 -17  14   19.45   10.85
  -3 -17  14   17.20   15.12
   3 -17 -13    2.13   12.91
   3  17 -13    0.71    9.29
  -3 -17  13   -3.71    5.05
  -3  17  13   -3.18    7.57
  -3 -17  13   -2.44    6.67
   3 -17 -12   11.60   13.36
   3  17 -12   -4.43    5.40
  -3  17  12   -2.61    7.75
  -3 -17  12   -2.14    9.54
   3 -17 -11  169.37   30.00
   3  17 -11  148.28   25.10
  -3 -17  11  169.26   23.68
  -3  17  11  133.01   18.89
   3 -17 -10   -2.28   14.15
   3  17 -10    9.70   11.80
  -3  17  10   11.13   15.46
  -3 -17  10   11.37    6.33
   3 -17  -9   39.39   18.55
   3  17  -9   33.07   15.95
  -3 -17   9   49.22    8.48
  -3  17   9   34.90   20.25
   3  17  -8   -1.36    6.29
   3 -17  -8    2.13   12.72
  -3  17   8    9.63   14.50
  -3 -17   8   17.32   11.14
   3 -17  -7   10.71   19.31
   3  17  -7   72.92    9.85
  -3  17   7   29.14   12.04
  -3 -17   7   29.93   17.14
   3  17  -6  119.33   27.57
   3 -17  -6  125.86   28.78
  -3  17   6  102.96   18.19
  -3 -17   6  115.67   26.51
   3 -17  -5  204.03   42.72
   3  17  -5  236.88   41.41
  -3  17   5  276.32   27.71
  -3 -17   5  264.87   41.33
   3  17  -4   20.19   16.26
   3 -17  -4   10.66   16.30
  -3  17   4   31.57   10.12
  -3 -17   4   15.25    8.67
   3 -17  -3  -11.32   12.51
   3  17  -3   -4.74   12.99
  -3  17   3  -12.74    7.60
  -3 -17   3    5.76    7.05
   3 -17  -2    0.67   12.99
   3  17  -2    5.05   13.89
  -3  17   2    6.64    7.74
  -3 -17   2    3.43    7.34
   3 -17  -1  220.54   38.65
   3  17  -1  220.82   43.22
  -3  17   1  229.78   42.64
  -3 -17   1  273.54   25.00
   3 -17   0  404.17   51.43
   3  17   0  354.92   56.94
  -3  17   0  373.03   53.23
  -3 -17   0  373.67   32.93
   3 -17   1  144.25   29.16
   3  17   1  163.15   33.45
  -3  17  -1  132.24   30.80
  -3 -17  -1  141.57   18.37
   3 -17   2  112.01   14.20
   3  17   2   79.82   28.95
  -3  17  -2  127.49   25.37
  -3 -17  -2   75.94   15.88
   3 -17   3  100.68   13.50
   3  17   3   78.24   28.70
  -3  17  -3   83.55   24.48
  -3 -17  -3   87.77   15.89
   3 -17   4  310.10   25.59
   3  17   4  294.94   51.99
  -3  17  -4  315.11   27.02
  -3 -17  -4  289.25   30.00
   3  17   5  104.78   31.06
   3 -17   5   92.30   24.17
  -3 -17  -5  126.81   17.36
  -3  17  -5   97.37   14.29
   3 -17   6  256.04   33.51
   3  17   6  238.52   43.47
  -3 -17  -6  240.55   24.78
  -3  17  -6  222.25   20.98
   3 -17   7    3.17   13.33
   3  17   7   23.04   17.84
  -3  17  -7   30.06    7.82
  -3 -17  -7   -5.97   17.91
   3 -17   8    6.87    5.55
   3  17   8  -12.78   14.15
  -3  17  -8   -8.51   11.13
  -3 -17  -8  -10.01   14.03
   3 -17   9   90.52   16.10
   3  17   9  214.86   35.79
   3 -17   9  261.38   25.23
  -3  17  -9  213.27   27.90
  -3 -17  -9  188.83   35.22
   3 -17  10  153.66   16.07
   3 -17  10  144.60   22.79
   3  17  10  157.03   19.44
  -3  17 -10  143.21   24.57
  -3 -17 -10  129.31   32.13
   3 -17  11   12.99    5.80
   3 -17  11    8.02   13.13
   3  17  11    9.82    8.87
  -3  17 -11   17.84   11.37
  -3 -17 -11   22.65   15.21
   3 -17  12   33.20    9.88
   3 -17  12    3.77    7.34
   3  17  12    7.37    8.51
  -3  17 -12   15.18    5.97
  -3 -17 -12   14.52    8.04
   3 -17  13   -2.44   11.28
   3 -17  13    5.35    8.07
   3  17  13   12.39   12.81
  -3  17 -13    1.96    8.42
  -3 -17 -13   -5.21    6.63
   3 -17  14   11.10    7.78
   3 -17  14   10.83    9.42
   3  17  14    8.13   15.14
  -3 -17 -14    7.61   13.87
  -3  17 -14   11.03    9.45
   3 -17  15    8.87   13.50
   3 -17  15   -7.22    8.88
   3  17  15  -15.19   14.27
  -3  17 -15   -5.96    4.72
  -3 -17 -15   -0.77   13.01
   3 -17  16   -2.66    8.58
   3 -17  16   -3.80    7.88
   3  17  16  -12.16    7.67
  -3  17 -16    2.52    8.06
  -3 -17 -16  -12.63   13.16
   3 -17  17   14.32   14.53
   3 -17  17   -2.06    8.48
   3  17  17    9.59    7.69
  -3  17 -17    8.77    7.86
  -3 -17 -17    3.55    7.29
   3 -17  18    3.99    7.90
   3 -17  18    7.40    8.74
   3  17  18   -8.77   14.13
  -3  17 -18    3.45    7.43
  -3 -17 -18   11.28    7.44
   3  17  19   -2.16   12.81
   3 -17  19    5.87    6.74
   3 -17  19   21.85   15.25
  -3  17 -19   -2.19    6.47
  -3 -17 -19  -10.96   12.21
   3 -17  20   46.27   20.87
   3 -17  20   28.87    8.62
   3  17  20   62.60   17.69
  -3  17 -20   10.44    8.51
  -3 -17 -20   29.21   16.84
   3 -17  21   -7.41    5.31
   3 -17  21   -3.73    8.73
   3  17  21    9.04    7.04
  -3  17 -21    2.23    5.27
  -3 -17 -21   -3.24    7.50
  -3 -17 -21    4.33    6.67
   3 -17  22    8.06   20.75
   3  17  22   35.06   16.51
  -3 -17 -22   28.57   17.77
  -3 -17 -22    1.79   15.57
   3 -17  23    7.29   20.40
   3  17  23    6.43   14.80
  -3 -17 -23   15.58   14.08
  -3 -17 -23    8.93   17.06
   3  17  24   13.96    9.52
   3 -17  24    6.85   13.54
  -3 -17 -24   28.57   15.75
  -3 -17 -24   34.92   11.31
   3 -17  25   20.70   30.42
   3  17  25   42.43   21.55
  -3 -17 -25   69.45   11.41
  -3 -17 -25   48.01   26.78
   3 -17  26   21.82   12.40
   3  17  26    4.33   14.70
  -3 -17 -26   -0.24   13.44
  -3 -17 -26   10.09   18.98
   3 -19 -26   10.31    9.94
   3 -19 -26    1.71   14.95
  -3  19  26    8.03   10.03
  -3 -19  26   27.58   12.44
   3 -19 -25    7.65    8.37
   3 -19 -25  -12.64   16.87
  -3 -19  25   45.34   21.22
  -3  19  25   10.03   16.77
   3 -19 -24    7.61   17.06
   3 -19 -24   20.77   10.10
  -3  19  24   12.37   19.16
  -3 -19  24   21.33   12.94
   3 -19 -23  -11.06   13.24
   3 -19 -23    9.43   12.95
  -3  19  23   -1.30    7.96
  -3 -19  23    4.39    9.85
   3 -19 -22   -2.26   13.65
   3 -19 -22    1.98   13.58
   3  19 -22    9.54    6.19
  -3  19  22    0.22   15.29
  -3 -19  22   -1.02    9.17
  -3 -19  22    8.31   17.60
   3 -19 -21   32.08    8.98
   3 -19 -21   20.31    8.60
   3  19 -21    8.97    8.21
  -3 -19  21    6.89    9.40
  -3  19  21    7.34   18.37
  -3 -19  21   27.20   10.95
   3 -19 -20   -1.91   15.72
   3  19 -20   13.62    8.31
  -3  19  20   24.24    9.67
  -3 -19  20    5.33    9.53
  -3 -19  20   17.10   18.41
   3 -19 -19  -12.32   13.93
   3  19 -19   -0.39    7.69
  -3 -19  19    0.31   15.61
  -3  19  19  -11.24    8.55
  -3 -19  19    4.61    8.55
   3 -19 -18   11.34   12.99
   3  19 -18    7.69    7.69
  -3  19  18  -19.65   14.13
  -3 -19  18    0.83    8.10
  -3 -19  18   -7.62    7.62
   3 -19 -17   -8.76   13.20
   3  19 -17   -4.79    8.42
  -3 -19  17   21.22   13.17
  -3  19  17   -7.29   14.73
  -3 -19  17    2.86    4.82
   3 -19 -16   20.92    9.70
   3  19 -16   23.42   11.60
  -3  19  16   25.14   19.13
  -3 -19  16   14.36    8.84
  -3 -19  16   12.56   11.63
   3  19 -15  142.26   13.96
   3 -19 -15  171.22   20.12
  -3 -19  15  130.60   30.27
  -3 -19  15  139.75   23.14
  -3  19  15  134.73   21.43
   3 -19 -14  144.32   19.82
   3  19 -14  137.45   24.64
  -3  19  14  107.46   21.60
  -3 -19  14  129.71   24.41
  -3 -19  14  199.27   18.16
   3  19 -13    7.82   15.28
   3 -19 -13    5.03   21.29
  -3 -19  13   13.51   14.81
  -3  19  13   20.80   21.76
  -3 -19  13   78.69   10.47
   3 -19 -12    7.90   16.23
   3  19 -12    5.90    6.78
  -3  19  12   20.68   17.07
  -3 -19  12    9.74   11.60
   3 -19 -11   24.50   17.45
   3  19 -11   20.03   13.79
  -3  19  11   15.01   18.33
  -3 -19  11   11.07    7.44
   3 -19 -10    1.70   15.75
   3  19 -10   -2.14   12.99
  -3 -19  10   -7.25   12.89
  -3  19  10  -12.30    9.33
   3 -19  -9   27.24   17.76
   3  19  -9   25.94   15.14
  -3  19   9   15.96   10.61
  -3 -19   9   24.44   14.81
   3 -19  -8  164.50   33.63
   3  19  -8  146.39   17.50
  -3  19   8  163.74   20.53
  -3 -19   8  160.97   28.41
   3 -19  -7   23.50   19.35
   3  19  -7   44.35    9.91
  -3  19   7   35.16   11.91
  -3 -19   7   32.64   17.22
   3 -19  -6   38.48   15.02
   3  19  -6    4.57    7.69
  -3  19   6   -3.76   16.38
  -3 -19   6    6.56    7.67
   3 -19  -5  253.08   42.43
   3  19  -5  247.35   40.96
  -3  19   5  245.50   45.35
  -3 -19   5  246.94   23.67
   3 -19  -4   -0.70   14.01
   3  19  -4   -6.78   14.07
  -3  19   4   -0.21   15.25
  -3 -19   4    8.52    7.55
   3  19  -3   13.68   14.63
   3 -19  -3    8.42   14.41
   3  19  -3    8.67   14.48
  -3  19   3   13.62   15.47
  -3 -19   3  -10.75   14.25
   3 -19  -2   -4.27   12.43
   3  19  -2    2.23   13.30
  -3  19   2    0.21   13.62
  -3 -19   2    1.63   12.99
   3 -19  -1   27.31   17.38
   3  19  -1   17.28   17.84
  -3 -19   1   10.50   17.50
  -3  19   1   30.79   17.78
   3 -19   0   91.82   27.22
   3  19   0  116.96   29.26
  -3  19   0  141.79   28.46
  -3 -19   0   89.82   29.23
   3 -19   1    2.61   13.96
   3  19   1    7.85   15.50
  -3 -19  -1    7.01   15.07
  -3  19  -1    6.66   14.53
   3  19   2   36.89   20.87
   3 -19   2   32.48   10.05
  -3 -19  -2   16.89   20.67
  -3  19  -2   42.66   18.83
   3  19   3   26.79   24.72
   3 -19   3   78.58   11.51
  -3 -19  -3   22.34   24.09
  -3  19  -3   49.96   21.58
   3 -19   4    3.25    6.67
   3  19   4   -3.31   15.16
  -3  19  -4    8.02   12.72
  -3 -19  -4   -6.77   14.93
   3  19   5   32.60   19.83
   3 -19   5    9.82   15.86
  -3  19  -5   51.94   16.48
  -3 -19  -5   10.64   19.97
   3  19   6  -18.15   15.28
   3 -19   6    0.10   11.88
   3  19   6  -10.73   15.16
  -3  19  -6   16.48   12.39
  -3 -19  -6  -12.78   14.85
   3 -19   7   -8.10   11.30
   3  19   7    8.14   14.98
  -3 -19  -7   -2.00    7.89
  -3  19  -7   -1.14   12.19
   3 -19   8   53.88   10.80
   3  19   8   46.18   25.14
  -3 -19  -8   82.78   13.73
  -3  19  -8   71.16   11.11
   3  19   9   70.48   24.02
   3 -19   9   42.08   17.81
  -3  19  -9   65.61   10.62
  -3 -19  -9   40.15   13.05
   3 -19  10  111.62   15.32
   3 -19  10  238.90   26.98
   3  19  10  154.00   21.97
  -3  19 -10  179.58   28.93
  -3 -19 -10  197.39   21.12
   3  19  11    0.18    9.64
   3 -19  11   11.79    6.45
   3 -19  11   14.50    7.61
  -3 -19 -11   20.31   16.26
  -3  19 -11    1.91   12.35
   3 -19  12   23.56   15.47
   3 -19  12   35.16   12.57
   3  19  12   24.27   10.87
  -3 -19 -12   14.28   18.29
  -3  19 -12   25.63   13.73
   3 -19  13   -5.35    9.73
   3 -19  13    6.03    6.98
   3  19  13   35.90   15.32
  -3  19 -13   -1.43    5.65
  -3 -19 -13    7.65   14.32
   3  19  14   22.16   15.49
   3 -19  14    0.45    5.24
   3 -19  14    4.32   13.38
  -3  19 -14    5.62   10.01
  -3 -19 -14    1.75   14.63
   3 -19  15    1.25    7.23
   3 -19  15   10.03    9.05
   3  19  15   12.14   14.59
  -3 -19 -15   -7.12    7.48
  -3  19 -15   -0.18    9.17
   3 -19  16   14.43   14.69
   3 -19  16    6.18   10.03
   3  19  16    1.11    8.67
  -3  19 -16   -0.94    9.45
  -3 -19 -16    8.37    8.07
   3 -19  17  -13.29    9.35
   3 -19  17    4.65    8.31
   3  19  17   -1.28    8.30
  -3  19 -17   -1.16    8.55
  -3 -19 -17    4.82   14.07
   3  19  18   -0.60   15.53
   3 -19  18    4.57    5.31
   3 -19  18    2.99   16.03
  -3 -19 -18    7.99   14.52
  -3  19 -18    2.80    8.56
   3  19  19    8.93   16.75
   3 -19  19    6.46    9.47
   3 -19  19    7.75    9.95
  -3  19 -19    5.58    8.56
  -3 -19 -19    6.95   15.51
   3 -19  20   35.85   20.57
   3 -19  20   24.30    9.95
   3  19  20   23.15   18.51
  -3  19 -20    0.74    9.14
  -3 -19 -20   12.92    9.52
   3 -19  21   18.51   20.19
   3 -19  21    7.85    8.14
   3  19  21   10.40    9.92
  -3 -19 -21   11.79   16.14
   3 -19  22   40.25   13.40
   3  19  22    3.97   20.28
  -3 -19 -22   21.67   10.62
  -3 -19 -22   14.70   18.26
   3 -19  23   47.58   24.71
   3  19  23   22.90   20.12
  -3 -19 -23   19.66   19.86
  -3 -19 -23   21.85   18.44
   3 -19  24   20.47   22.91
   3  19  24    0.21   17.83
  -3 -19 -24   24.27   18.50
  -3 -19 -24   14.49    9.00
  -3 -19 -25   -0.08   12.50
   3 -21 -24   -6.53    8.96
   3 -21 -24   30.28   16.89
  -3  21  24   12.09   19.05
  -3 -21  24   20.46   11.46
   3 -21 -23    7.53   19.65
   3 -21 -23   25.25   18.16
  -3 -21  23   11.25   22.98
  -3  21  23   45.73   22.25
   3 -21 -22   30.44   21.18
   3 -21 -22   60.95   10.82
  -3  21  22    4.88   13.48
  -3 -21  22   20.08   14.94
  -3 -21  22   45.04   13.61
   3  21 -21    6.81    7.90
   3 -21 -21   -2.94    8.38
  -3  21  21   13.08   16.99
  -3 -21  21   -3.15    9.56
  -3 -21  21   12.36    9.24
   3 -21 -20    8.77   14.63
   3  21 -20   -1.32    4.57
  -3 -21  20   -3.60   14.64
  -3  21  20    2.47   16.34
  -3 -21  20   -7.71    9.29
   3 -21 -19   -2.02   15.91
   3  21 -19    6.14    9.22
  -3 -21  19    8.77    8.27
  -3  21  19    1.79   17.66
  -3 -21  19    4.37    9.64
   3 -21 -18    0.07   14.90
   3  21 -18   -5.84    5.20
  -3 -21  18    8.09    9.52
  -3  21  18   17.57    9.05
  -3 -21  18    4.13   13.54
   3  21 -17   15.79   12.12
   3 -21 -17   25.90   18.83
  -3  21  17   20.66   11.53
  -3 -21  17   20.21    9.01
  -3 -21  17   14.55   11.80
   3 -21 -16   15.05    8.87
   3  21 -16    0.67   11.07
  -3  21  16   -5.75   17.71
  -3 -21  16    5.31    5.97
  -3 -21  16   -0.90   13.51
   3 -21 -15  152.87   21.16
   3  21 -15  162.34   25.72
  -3 -21  15  157.08   25.88
  -3  21  15  108.53   39.58
  -3 -21  15  112.20   27.43
   3  21 -14   -9.66   16.63
   3 -21 -14   17.74   12.64
  -3  21  14    7.75   24.82
  -3 -21  14   81.86   10.20
  -3 -21  14   19.63   16.12
   3  21 -13    5.65   12.14
   3 -21 -13   14.20    8.63
  -3  21  13   11.77    9.42
  -3 -21  13   -4.69    6.75
  -3 -21  13   -3.94    6.38
   3 -21 -12   32.20   20.21
   3  21 -12    8.81    8.72
  -3  21  12   32.29   12.22
  -3 -21  12   41.59   14.85
   3  21 -11   -1.19   12.28
   3 -21 -11   -3.21   15.92
  -3 -21  11    3.52   11.90
  -3  21  11   15.11   16.42
   3  21 -10   10.20   13.38
   3 -21 -10    1.82   16.56
  -3  21  10    6.81   17.21
  -3 -21  10    6.28   12.99
   3 -21  -9   13.48   15.00
   3  21  -9    3.97   12.32
  -3  21   9    7.83   15.47
  -3 -21   9   -7.43    6.73
   3 -21  -8   13.87   14.56
   3  21  -8   -2.24   12.49
  -3  21   8    3.28   15.26
  -3 -21   8   -3.13    6.67
   3 -21  -7   26.87   17.49
   3  21  -7    2.38    8.27
  -3 -21   7   15.78   14.57
  -3  21   7   20.21   17.74
   3 -21  -6   -7.61   17.43
   3  21  -6   16.52    8.28
  -3 -21   6    4.33   15.09
  -3  21   6   -4.19   18.19
   3 -21  -5  136.88   34.26
   3  21  -5  123.37   17.35
  -3  21   5  122.65   19.80
  -3 -21   5  101.15   30.38
   3 -21  -4   47.63   28.53
   3  21  -4  121.26   26.44
  -3  21   4   62.39   16.33
  -3 -21   4   82.60   26.09
   3  21  -3   26.78   20.90
   3 -21  -3   23.12   22.23
  -3  21   3   31.78   12.25
  -3 -21   3   45.15   20.25
   3  21  -2    4.41   14.64
   3 -21  -2    1.53   15.32
  -3  21   2   -1.86    8.44
  -3 -21   2  -10.36   14.52
   3  21  -1   -9.49   14.46
   3 -21  -1    1.08   14.55
  -3 -21   1    5.07   14.32
  -3  21   1   -3.06    7.99
   3  21   0   -0.60   14.11
   3 -21   0  -16.99   13.96
   3  21   0    2.96   14.39
  -3  21   0   -1.57    7.67
  -3 -21   0    3.43    7.62
   3  21   1   10.72   16.56
   3 -21   1   12.21    8.45
   3  21   1   11.62   16.41
  -3  21  -1    2.69    8.83
  -3 -21  -1   11.34    9.12
   3  21   2    5.52   15.75
   3  21   2    3.41   15.72
   3 -21   2    1.49    7.92
  -3  21  -2   14.11    8.21
  -3 -21  -2   -0.52    8.55
   3 -21   3   68.99   13.10
   3  21   3   60.81   26.54
   3  21   3  129.88   26.65
  -3  21  -3   83.08   13.24
  -3 -21  -3   52.59   14.84
   3  21   4   -2.16   16.00
   3 -21   4   -0.63   13.36
  -3 -21  -4   11.67    8.69
  -3  21  -4   -0.07    7.65
   3  21   5  -11.53   19.06
   3 -21   5   29.78   15.57
  -3  21  -5   17.25   16.59
  -3 -21  -5   19.86   18.75
   3 -21   6   48.84   20.39
   3  21   6   31.35   25.28
  -3  21  -6   54.99   20.92
  -3 -21  -6   46.02   24.23
   3  21   7   22.32   16.40
   3 -21   7   -6.63   12.58
  -3  21  -7   -6.77   13.06
  -3 -21  -7    5.37   15.99
   3 -21   8   10.24    7.85
   3  21   8   21.92   10.51
  -3  21  -8   -8.72   14.76
  -3 -21  -8   15.53   18.30
   3 -21   9   50.90   21.85
   3  21   9   82.73   16.76
  -3 -21  -9   67.76   28.62
  -3  21  -9   86.23   22.72
   3 -21  10   23.38   14.77
   3  21  10   23.64   11.41
  -3  21 -10   12.04    8.56
  -3 -21 -10   13.05   19.70
   3 -21  11   25.83   16.05
   3  21  11   42.60   12.63
  -3  21 -11   16.54    9.25
  -3 -21 -11   38.09   21.79
   3 -21  12   96.30   23.60
   3 -21  12  112.21   23.49
   3  21  12  100.00   35.08
  -3  21 -12  139.51   25.28
  -3 -21 -12   98.63   18.93
   3 -21  13   50.55   15.61
   3 -21  13   31.59    9.57
   3  21  13   27.36   24.01
  -3  21 -13   41.97   16.63
  -3 -21 -13   24.06   12.86
   3  21  14    5.38   17.01
   3 -21  14    1.35   13.13
   3 -21  14   -8.42   10.71
  -3  21 -14   -8.93   11.27
  -3 -21 -14    2.38    8.88
   3  21  15   45.28   30.73
   3 -21  15   66.20   18.79
   3 -21  15   75.79   14.98
  -3 -21 -15   57.11   29.01
  -3  21 -15   92.96   11.41
   3 -21  16   37.07   22.76
   3 -21  16   95.09   16.61
   3  21  16   33.90   15.04
  -3  21 -16   23.63   16.96
  -3 -21 -16   31.13   24.72
   3 -21  17   21.48   11.93
   3 -21  17    4.98   16.58
   3  21  17   -2.19   10.23
  -3  21 -17   -5.96   10.62
  -3 -21 -17   11.87   17.11
   3 -21  18   -0.46    9.66
   3 -21  18    9.11   12.02
   3  21  18   12.19   18.50
  -3 -21 -18    4.23    9.36
  -3  21 -18   12.75   10.41
   3  21  19   -8.77   20.12
   3 -21  19   16.59   12.44
   3 -21  19   14.46   19.56
  -3 -21 -19   21.95   10.15
  -3  21 -19    5.52   10.69
   3  21  20   38.55   23.05
   3 -21  20   41.01   13.23
   3 -21  20   43.09   13.30
  -3  21 -20   15.61   11.83
  -3 -21 -20   14.73   20.81
   3 -21  21    1.32   18.18
   3 -21  21   -0.49    8.38
   3  21  21   14.46    9.60
  -3 -21 -21  -12.09   15.65
   3 -21  22   12.18   18.62
   3  21  22    2.84    9.31
  -3 -21 -22   -2.20   15.77
   3  21  23    0.18   18.08
  -3 -21 -23   10.02    9.12
  -3 -21 -23    7.23    8.87
   3 -23 -22   -0.41   18.06
   3 -23 -22   14.85    8.58
  -3 -23  22   -1.63    9.88
  -3  23  22    6.08   20.59
   3  23 -21    2.42    9.80
   3 -23 -21   19.55   10.38
  -3 -23  21   22.32   17.57
  -3  23  21   -1.12   11.91
  -3 -23  21   11.16   12.33
   3  23 -20    6.68   10.89
   3 -23 -20    4.25   10.55
  -3  23  20   -6.17   20.97
  -3 -23  20   15.02    7.08
  -3 -23  20   18.99   16.90
   3  23 -19    6.91   10.43
   3 -23 -19    7.95   17.39
  -3 -23  19    1.84   11.48
  -3  23  19   -1.25   19.12
  -3 -23  19    3.95    7.96
   3  23 -18   17.01    6.59
   3 -23 -18   14.77   18.72
  -3  23  18    9.50   21.22
  -3 -23  18   -4.22   14.31
  -3 -23  18    6.03    6.66
   3 -23 -17    7.08   19.33
   3  23 -17   10.24   13.13
  -3 -23  17   15.92   12.99
  -3  23  17   21.97   12.60
  -3 -23  17   12.91    8.17
   3  23 -16   10.68   11.06
   3 -23 -16   -7.68   15.92
  -3  23  16   -5.19    9.78
  -3 -23  16  -11.97   11.67
  -3 -23  16    6.47   10.93
   3 -23 -15  -11.44   17.43
   3  23 -15    7.12    7.26
  -3 -23  15    2.51    6.88
  -3  23  15   18.20   10.90
   3 -23 -14   22.20   11.69
   3  23 -14   20.78   15.33
  -3 -23  14   19.41   15.09
  -3  23  14   14.41   23.03
   3 -23 -13   -3.10    9.73
   3  23 -13   20.32   13.03
  -3  23  13   16.31   18.96
  -3 -23  13   -7.71   12.60
   3 -23 -12    3.90    9.15
   3  23 -12    6.40    7.33
  -3 -23  12  -13.27   12.50
  -3  23  12  -10.54   18.25
   3 -23 -11   16.89    9.98
   3  23 -11    4.53    8.02
  -3  23  11  -10.57   19.26
  -3 -23  11   -0.64    7.67
   3  23 -10   11.84   17.01
   3 -23 -10   -3.11   11.83
  -3  23  10   29.91   12.42
  -3 -23  10   21.74    9.24
   3 -23  -9   72.68   34.87
   3  23  -9   46.54   29.23
  -3  23   9  106.66   20.18
  -3 -23   9  121.10   27.45
   3 -23  -8  208.42   44.17
   3  23  -8  163.47   37.99
  -3 -23   8  129.35   36.39
  -3  23   8  163.28   26.40
   3  23  -7    4.48   16.70
   3 -23  -7  -15.68   19.45
  -3  23   7   16.05   11.24
  -3 -23   7   13.47   16.48
   3 -23  -6   16.00   17.76
   3  23  -6  -10.41    8.49
  -3  23   6    2.56   17.88
  -3 -23   6   -4.13   15.00
   3 -23  -5   42.20   20.77
   3  23  -5   17.46   10.08
  -3  23   5   37.36   20.95
  -3 -23   5    9.33   10.36
   3 -23  -4   -5.68   16.44
   3  23  -4  -15.14    8.37
  -3  23   4    6.92   16.66
  -3 -23   4   11.42    8.32
   3 -23  -3   62.31   29.63
   3  23  -3   54.54   15.49
  -3  23   3  139.13   29.95
  -3 -23   3   82.28   15.88
   3 -23  -2   10.38   10.51
   3  23  -2    3.48   19.14
  -3  23   2   10.10   19.68
  -3 -23   2   20.88   10.55
   3 -23  -1    0.69    9.03
   3  23  -1   26.37   16.69
  -3 -23   1    5.23    9.04
  -3  23   1  -13.87   16.69
   3 -23   0   -0.31    8.18
   3  23   0    0.85   15.74
  -3 -23   0   13.17   15.75
  -3  23   0  -18.41   15.56
   3 -23   1   10.96    8.69
   3  23   1   22.83   17.41
  -3  23  -1  -29.44   16.17
  -3 -23  -1    2.62   16.97
   3  23   2   -3.21   17.32
   3 -23   2   -1.84    8.56
  -3  23  -2    8.24   15.81
  -3 -23  -2   32.37   17.01
   3 -23   3   23.31   15.57
   3  23   3   16.49   18.13
  -3 -23  -3    0.13   17.85
  -3  23  -3  -15.04   16.13
   3 -23   4   23.22   18.81
   3  23   4   14.34   21.90
  -3  23  -4   25.10   19.45
  -3 -23  -4   34.95   22.03
   3 -23   5   78.51   28.15
   3  23   5   73.34   34.01
  -3 -23  -5  119.19   18.50
  -3  23  -5   78.54   29.18
   3  23   6   -5.26    9.47
   3 -23   6   15.71   14.11
  -3  23  -6   -1.23    8.06
  -3 -23  -6    5.52    9.63
   3 -23   7    6.63    8.60
   3  23   7   16.80   10.95
  -3  23  -7    5.51    8.72
  -3 -23  -7   15.26   10.86
   3 -23   8   -1.63    7.89
   3  23   8    3.90   10.48
  -3  23  -8   17.35    8.37
  -3 -23  -8   -1.00   10.22
   3  23   9    4.90    9.21
   3 -23   9   11.52   12.37
  -3  23  -9  -14.76   13.48
  -3 -23  -9   -4.37    9.14
   3 -23  10   -1.32   13.10
   3  23  10    7.88    9.92
  -3  23 -10  -21.86   13.57
  -3 -23 -10   -1.29    9.40
   3  23  11   -6.80   19.89
   3 -23  11   14.11    7.86
  -3  23 -11    1.19   14.36
  -3 -23 -11   -4.86   18.68
   3 -23  12   25.18    9.52
   3  23  12    3.00   24.80
  -3  23 -12   53.87   17.62
  -3 -23 -12   17.87   23.08
   3 -23  13   23.74   15.44
   3 -23  13   17.11   13.38
   3  23  13   -2.41   22.94
  -3  23 -13   18.65    8.86
  -3 -23 -13   19.79   21.18
   3 -23  14    6.89   12.25
   3 -23  14    6.97   12.33
   3  23  14    6.29   18.44
  -3  23 -14  -11.28   12.47
  -3 -23 -14    8.42   17.52
   3 -23  15   28.73   21.34
   3 -23  15   60.30   10.73
   3  23  15   23.80   29.53
  -3  23 -15   34.63   19.07
  -3 -23 -15   53.14   27.50
   3  23  16  133.20   23.59
   3 -23  16  125.86   17.67
   3 -23  16  104.71   25.51
  -3 -23 -16  115.64   21.57
  -3  23 -16   51.17   26.01
   3 -23  17   -0.11   13.97
   3 -23  17    4.32    6.82
   3  23  17   -5.06   10.38
  -3  23 -17    0.46   10.93
  -3 -23 -17   -5.77    9.54
   3 -23  18    0.45   12.88
   3 -23  18    3.04    8.51
   3  23  18  -12.47   18.67
  -3 -23 -18   10.48   17.04
  -3  23 -18    4.96   10.69
   3 -23  19    8.24   16.55
   3 -23  19   -5.23   13.17
   3  23  19    3.76   19.26
  -3  23 -19   -6.54    5.89
  -3 -23 -19  -12.15   17.32
   3 -23  20   -0.28   11.55
   3 -23  20   -3.69   17.13
   3  23  20    5.00   18.20
  -3 -23 -20  -13.90   16.83
   3 -25 -19   10.57   11.04
   3  25 -19   10.50   12.19
  -3  25  19    4.20   12.39
  -3 -25  19    5.35   14.36
  -3 -25  19   -4.81   13.69
   3  25 -18    5.68    6.81
   3 -25 -18   13.87   18.82
  -3 -25  18   -2.31   12.82
  -3  25  18    7.22   20.66
  -3 -25  18   -8.70   12.44
   3  25 -17    3.18   13.82
   3 -25 -17   17.94   20.43
  -3 -25  17   14.80    7.78
  -3  25  17   21.53   23.19
  -3 -25  17    5.62    7.58
   3 -25 -16  -20.52   17.50
   3  25 -16    4.04   12.32
  -3  25  16   -3.60   20.14
  -3 -25  16   -2.77   12.19
  -3 -25  16    6.43   11.37
   3 -25 -15   18.06   18.99
   3  25 -15  -13.40    7.61
  -3 -25  15   10.30   13.36
   3 -25 -14  -12.77   22.28
   3  25 -14   18.71   16.49
  -3  25  14   22.62   13.78
  -3 -25  14   29.18   15.74
   3 -25 -13   12.54   12.72
   3  25 -13   11.49   17.31
  -3 -25  13   38.06    9.33
  -3  25  13  -10.22   14.24
   3 -25 -12   42.63   15.89
   3  25 -12   29.26   22.04
  -3 -25  12   64.80   21.41
  -3  25  12   48.78   17.18
   3 -25 -11   26.09   14.04
   3  25 -11   21.26   10.64
  -3  25  11   30.55   26.02
   3  25 -10   -3.69    9.14
   3 -25 -10    7.72   11.38
  -3 -25  10  -30.61   15.35
   3 -25  -9   -5.91   11.98
   3  25  -9    0.31   17.83
  -3  25   9   -0.76   23.00
  -3 -25   9   22.42    9.28
   3 -25  -8   47.80   16.70
   3  25  -8   26.04   25.66
  -3  25   8   42.48   31.69
  -3 -25   8   67.76   13.52
   3 -25  -7   -0.63   10.10
   3  25  -7   -3.56   16.41
  -3  25   7    8.32   19.47
  -3 -25   7   -2.24    8.63
   3 -25  -6   14.90   12.11
   3  25  -6   17.69   19.73
  -3 -25   6    8.04   18.99
  -3  25   6    8.37   23.32
   3 -25  -5   -0.42   10.45
   3  25  -5    0.32    9.66
  -3  25   5   10.69   10.65
  -3 -25   5    3.38   16.58
   3  25  -4   77.54   15.05
   3 -25  -4   85.42   15.98
  -3 -25   4   16.61   26.23
  -3  25   4   19.27   16.41
   3 -25  -3   -9.75   10.57
   3  25  -3  -19.37   10.24
  -3  25   3    4.20   11.00
  -3 -25   3   -1.74   18.11
   3 -25  -2    7.20   10.66
   3  25  -2   11.55   10.45
  -3  25   2   14.66   10.87
  -3 -25   2  -15.60   18.34
   3 -25  -1   -1.84    9.32
   3  25  -1    6.61    9.57
  -3  25   1    4.53    9.59
  -3 -25   1  -12.50   17.18
   3 -25   0   23.38   10.48
   3  25   0   -1.30   10.97
  -3  25   0    6.38   10.93
  -3 -25   0   14.63   19.38
   3 -25   1    3.74   18.29
   3  25   1    6.28   11.07
  -3  25  -1   10.95   10.26
  -3 -25  -1   13.48   19.24
   3 -25   2   19.68   18.12
   3  25   2    2.82   11.16
  -3 -25  -2   15.93   19.55
  -3  25  -2    2.63   10.37
   3 -25   3  -10.62   17.64
   3  25   3   -1.44   11.45
  -3  25  -3   -1.47   18.79
  -3 -25  -3  -31.55   20.36
   3 -25   4    9.82   21.36
   3  25   4   43.65   14.67
  -3  25  -4   16.96   23.12
  -3 -25  -4   37.54   25.62
   3 -25   5   -3.48   19.59
   3  25   5   28.62   13.61
  -3  25  -5   25.94   20.59
  -3 -25  -5   20.64   23.35
   3 -25   6   12.94   10.01
   3  25   6    6.07   12.60
  -3  25  -6   18.76   18.58
  -3 -25  -6   21.20   22.04
   3 -25   7   20.29    9.96
   3  25   7   -0.83   12.94
  -3  25  -7   58.06   19.17
  -3 -25  -7    0.70   22.79
   3 -25   8   81.44   18.32
   3  25   8    4.09   14.28
  -3  25  -8    4.34   20.10
  -3 -25  -8    4.69   24.86
   3 -25   9   93.28   20.75
   3  25   9    6.47   16.17
  -3  25  -9   47.28   21.99
  -3 -25  -9   25.63   28.22
   3 -25  10   35.68   14.64
   3  25  10   -5.79   19.93
  -3  25 -10   -5.12    8.35
  -3 -25 -10   -6.91   19.26
   3 -25  11   31.77    9.70
   3  25  11    0.57   24.27
  -3 -25 -11    1.57   23.49
  -3  25 -11    9.53    9.74
   3 -25  12    6.94   13.55
   3  25  12   -1.44   19.42
  -3  25 -12   11.93   14.06
  -3 -25 -12   -7.34   10.19
   3  25  13   -8.63   19.61
   3 -25  13   -3.27    9.36
  -3  25 -13    9.21   13.40
  -3 -25 -13   -4.44   10.34
   3 -25  14   15.51   13.27
   3 -25  14    0.71    5.54
   3  25  14   -6.77   19.48
  -3  25 -14  -11.46   13.08
  -3 -25 -14    5.05   10.09
   3 -25  15   24.89    8.14
   3 -25  15    3.25   12.49
   3  25  15    0.57   12.30
  -3  25 -15    5.63    8.13
  -3 -25 -15   -4.20   11.53
   3  25  16   11.60   13.64
   3 -25  16   17.49    8.20
   3 -25  16   23.36   15.42
  -3  25 -16   14.32   15.36
  -3 -25 -16   23.39   22.42
   3 -25  17   -7.34   15.21
   3 -25  17   67.84   14.90
   3  25  17   -2.99   23.82
  -3  25 -17   -3.00   14.32
  -3 -25 -17   -1.14   21.74
   3 -27 -15   11.31   21.58
   3  27 -15   17.80    8.45
  -3 -27  15   -9.84    8.23
   3 -27 -14   -7.02   21.12
   3  27 -14   -1.56    8.46
  -3  27  14   15.15   23.39
  -3 -27  14  -14.52   14.69
   3 -27 -13    5.59   22.16
   3  27 -13    1.08   16.66
  -3 -27  13   15.99   16.17
   3  27 -12   -5.47   16.72
  -3 -27  12   17.52   16.33
   3 -27 -11   29.88   23.99
   3  27 -11    0.22   19.24
  -3  27  11    7.67   14.36
  -3 -27  11   17.56   10.12
   3 -27 -10   21.29   21.85
   3  27 -10    4.20    9.94
  -3  27  10   -7.75   12.89
  -3 -27  10   22.90   16.56
   3 -27  -9   26.75   25.18
   3  27  -9   11.25   11.48
  -3  27   9   11.77   14.97
  -3 -27   9   42.80   19.91
   3 -27  -8   -9.59   10.68
   3  27  -8   10.03   16.73
  -3  27   8    7.74   11.65
   3 -27  -7  -16.33   12.60
   3  27  -7    3.73   20.38
  -3  27   7   26.71   13.58
  -3 -27   7   56.32   19.31
   3 -27  -6    6.70   10.83
   3  27  -6    5.90   17.81
  -3  27   6   -1.84   21.06
  -3 -27   6  -14.27   16.63
   3 -27  -5   29.18   10.82
   3  27  -5    8.62   18.16
  -3  27   5  -11.53   20.92
  -3 -27   5  -18.30    9.42
   3 -27  -4  -25.62   12.64
   3  27  -4   10.68   21.93
  -3  27   4   -0.43   24.05
  -3 -27   4  -13.06   11.16
   3 -27  -3   17.83   22.09
   3  27  -3    5.72   21.76
  -3  27   3   12.08   23.63
  -3 -27   3   16.49   12.04
   3 -27  -2   -2.44   18.43
   3  27  -2    0.62   18.60
  -3  27   2    0.69   19.34
  -3 -27   2    2.76    9.95
   3 -27  -1   43.63   23.64
   3  27  -1    0.34   13.66
  -3  27   1   21.12   24.99
  -3 -27   1   35.75   13.30
   3 -27   0   -7.97   21.68
   3  27   0  -26.74   12.67
  -3  27   0   -0.20   23.32
  -3 -27   0   -4.95   12.46
   3 -27   1   -1.44   18.93
   3  27   1   -5.14   11.44
  -3  27  -1   -0.88   20.04
  -3 -27  -1   17.70   11.30
   3 -27   2    1.02   21.71
   3  27   2   12.99   13.24
  -3  27  -2   19.79   22.83
  -3 -27  -2   22.21   13.34
   3 -27   3   -7.30   18.22
   3  27   3  -19.89   12.25
  -3  27  -3   13.69   20.50
  -3 -27  -3    0.63   11.90
   3 -27   4    3.18    9.73
   3  27   4   -1.22   11.93
  -3  27  -4   -9.15   10.55
  -3 -27  -4   22.67   11.52
   3 -27   5   13.61    9.68
   3  27   5    1.08   12.05
  -3 -27  -5   30.59   11.70
   3 -27   6   69.36   15.44
   3  27   6   81.86   34.43
  -3  27  -6   63.53   16.38
  -3 -27  -6   14.08   18.61
   3 -27   7   70.93   22.38
   3  27   7    2.51   29.21
  -3  27  -7   33.20   13.34
  -3 -27  -7   15.61   15.54
   3 -27   8  -13.75   15.49
   3  27   8    8.32   21.05
  -3  27  -8   -4.53    9.11
  -3 -27  -8    8.80   11.03
   3 -27   9   24.33   19.21
   3  27   9    1.74   26.56
  -3  27  -9   24.36   20.85
  -3 -27  -9   17.39   14.25
   3 -27  10   33.86   10.16
   3  27  10   -8.94   25.23
  -3 -27 -10  -11.30   13.65
  -3  27 -10   13.17   19.58
   3 -27  11   42.03   10.76
   3  27  11   -8.11   26.40
  -3  27 -11    5.07   19.45
  -3 -27 -11   -0.87   14.18
   3 -27  12   22.00   18.26
   3  27  12    6.38   26.60
  -3  27 -12   29.42   18.55
  -3 -27 -12    1.08   25.28
   3 -27  13   -1.89   19.07
   3 -27  13    7.55   10.78
   3  27  13   16.63   15.26
  -3  27 -13   40.53   10.47
  -3 -27 -13    7.16   26.35
   3 -27  14   28.38   11.00
  -3  27 -14   28.53   19.38
  -3 -27 -14    6.36   27.13
   3 -29 -10    5.97   20.84
  -3 -29  10   -3.77   16.20
   3 -29  -9   27.08   22.97
   3  29  -9   -6.88   10.82
  -3 -29   9   10.22   10.29
   3  29  -8  -14.11    9.98
  -3 -29   8   13.30    9.56
   3  29  -7   16.45   11.31
  -3 -29   7   -5.49   10.62
   3 -29  -6   29.63   37.33
   3  29  -6  113.09   18.78
  -3 -29   6    7.57   33.13
   3 -29  -5   14.56   22.59
   3  29  -5   15.51   20.87
  -3  29   5    4.20   13.23
  -3 -29   5   -7.04   20.01
   3  29  -4    3.55   19.98
   3 -29  -4   -6.53   21.44
  -3  29   4    4.69   12.22
  -3 -29   4    2.62   18.89
   3 -29  -3   20.36   25.44
   3  29  -3   28.06   24.57
  -3 -29   3  -10.03   24.01
  -3  29   3   22.53   15.02
   3 -29  -2   22.69   24.76
   3  29  -2   -2.79   24.90
  -3  29   2   17.88   14.41
  -3 -29   2   15.60   23.60
   3 -29  -1    6.95   19.86
   3  29  -1    1.04   20.46
  -3  29   1   -6.31   11.42
  -3 -29   1    7.95   20.05
   3 -29   0   -6.75   22.81
   3  29   0   36.13   24.27
  -3 -29   0   -6.35   23.01
  -3  29   0   11.30   13.22
[truncated: 1,000,160 more chars]
