# Supplementary material for: First Organic–Inorganic Hybrid Compounds Formed by Ge-V-O Clusters and Transition Metal Complexes of Aromatic Organic Ligands
Source: Molecules. 2022 Jul 11;27(14):4424. doi: 10.3390/molecules27144424 (PMC9323094; doi:10.3390/molecules27144424)
Supplement: Supplementary file 1 [file molecules-27-04424-s001.zip › k3-new.cif]

data_k3
# start Validation Reply Form
_vrf_PLAT971_k3         
;
PROBLEM:  Check Calcd Resid. Dens.   1.10A   From Cd1     7.23 eA-3
RESPONSE: Most likely resulting from poor quality diffraction data. 
  No better quality crystal could be obtained
;

_vrf_PLAT972_k3         
;
PROBLEM: Check Calcd Resid. Dens.  0.67A   From Cd5          -3.50 eA-3 
RESPONSE: Most likely resulting from poor quality diffraction data. 
  No better quality crystal could be obtained.  
;

_vrf_PLAT043_k3         
;
PROBLEM:  Calculated and Reported Mol. Weight Differ by .. 82.29 Check 
RESPONSE: The hydrogens of all the water molecules was not added.
;

_vrf_PLAT097_k3         
;
PROBLEM: Large Reported Max.  (Positive) Residual Density      7.37 eA-3  
RESPONSE: the peak which has no chemical significance, is only about 
1.099 Ang away from Cd1. there should be some disorder associated 
with Cd1, however,the disorder is hardly to be modeled.
;

_vrf_PLAT306_k3         
;
PROBLEM: Isolated Oxygen Atom (H-atoms Missing ?) ....... O5w Check
RESPONSE: The hydrogens of the water molecule was not added.
;

_vrf_PLAT430_k3         
;
PROBLEM: Short Inter D...A Contact  O1     ..O2AA     .       2.67 Ang. 
RESPONSE: There should be a strong hydrogen 
bond between the two atoms.
;

_vrf_PLAT342_k3         
;
PROBLEM: Low Bond Precision on  C-C Bonds ...............  0.035 Ang.
RESPONSE:Most likely resulting from poor quality diffraction data. 
;

_vrf_PLAT910_k3         
;
PROBLEM: Missing # of FCF Reflection(s) Below Theta(Min).      38 Note  
RESPONSE: Due to the large cell parameters of this crystal, some reflections were overlapping with a beam stopper.
;
# end Validation Reply Form

_audit_creation_date               2020-08-20
_audit_creation_method
;
Olex2 1.2-beta
(compiled 2018.05.29 svn.r3508 for OlexSys, GUI svn.r5506)
;
_shelx_SHELXL_version_number       '2014/7'
_audit_contact_author_address      ?
_audit_contact_author_email        ?
_audit_contact_author_name         ''
_audit_contact_author_phone        ?
_publ_contact_author_id_orcid      ?
_publ_section_references
;
Bourhis, L.J., Dolomanov, O.V., Gildea, R.J., Howard, J.A.K., Puschmann, H.
 (2015). Acta Cryst. A71, 59-75.

Dolomanov, O.V., Bourhis, L.J., Gildea, R.J, Howard, J.A.K. & Puschmann, H.
 (2009), J. Appl. Cryst. 42, 339-341.

Sheldrick, G.M. (2008). Acta Cryst. A64, 112-122.
;
_chemical_name_common              ?
_chemical_name_systematic          ?
_chemical_formula_moiety          
 'C18 H44 Cd5 Ge6 N18 O48 V15, 6.5(O), C6 H24 Cd N6'
_chemical_formula_sum              'C24 H109 Cd6 Ge6 N24 O54.50 V15'
_chemical_formula_weight           3480.39
_chemical_melting_point            ?
_chemical_oxdiff_formula           'V O Cd C H N Ge'
loop_
  _atom_type_symbol
  _atom_type_description
  _atom_type_scat_dispersion_real
  _atom_type_scat_dispersion_imag
  _atom_type_scat_source
 'C' 'C' 0.0033 0.0016 'International Tables Vol C Tables 4.2.6.8 and 6.1.1.4'
 'Cd' 'Cd' -0.8075 1.2024
 'International Tables Vol C Tables 4.2.6.8 and 6.1.1.4'
 'Ge' 'Ge' 0.1547 1.8001 'International Tables Vol C Tables 4.2.6.8 and 6.1.1.4'
 'N' 'N' 0.0061 0.0033 'International Tables Vol C Tables 4.2.6.8 and 6.1.1.4'
 'O' 'O' 0.0106 0.0060 'International Tables Vol C Tables 4.2.6.8 and 6.1.1.4'
 'V' 'V' 0.3005 0.5294 'International Tables Vol C Tables 4.2.6.8 and 6.1.1.4'
 'H' 'H' 0.0000 0.0000 'International Tables Vol C Tables 4.2.6.8 and 6.1.1.4'

_shelx_space_group_comment
;
The symmetry employed for this shelxl refinement is uniquely defined
by the following loop, which should always be used as a source of
symmetry information in preference to the above space-group names.
They are only intended as comments.
;
_space_group_crystal_system        'monoclinic'
_space_group_IT_number             14
_space_group_name_H-M_alt          'P 1 21/n 1'
_space_group_name_Hall             '-P 2yn'
loop_
  _space_group_symop_operation_xyz
 'x, y, z'
 '-x+1/2, y+1/2, -z+1/2'
 '-x, -y, -z'
 'x-1/2, -y-1/2, z-1/2'

_cell_length_a                     17.9913(3)
_cell_length_b                     23.6117(4)
_cell_length_c                     23.9327(4)
_cell_angle_alpha                  90
_cell_angle_beta                   91.7290(13)
_cell_angle_gamma                  90
_cell_volume                       10162.1(3)
_cell_formula_units_Z              4
_cell_measurement_reflns_used      16436
_cell_measurement_temperature      293(2)
_cell_measurement_theta_max        28.2520
_cell_measurement_theta_min        3.4700
_shelx_estimated_absorpt_T_max     ?
_shelx_estimated_absorpt_T_min     ?
_exptl_absorpt_coefficient_mu      4.367
_exptl_absorpt_correction_T_max    1.00000
_exptl_absorpt_correction_T_min    0.31233
_exptl_absorpt_correction_type     multi-scan
_exptl_absorpt_process_details
;
CrysAlisPro 1.171.38.41 (Rigaku Oxford Diffraction, 2015)
Empirical absorption correction using spherical harmonics,
 implemented in SCALE3 ABSPACK scaling algorithm.
;
_exptl_absorpt_special_details     ?
_exptl_crystal_colour              Black 
_exptl_crystal_density_diffrn      2.275
_exptl_crystal_density_meas        ?
_exptl_crystal_density_method      ?
_exptl_crystal_description         Square 
_exptl_crystal_F_000               6728
_exptl_crystal_size_max            0.23
_exptl_crystal_size_mid            0.19
_exptl_crystal_size_min            0.19
_exptl_transmission_factor_max     ?
_exptl_transmission_factor_min     ?
_diffrn_reflns_av_R_equivalents    0.0437
_diffrn_reflns_av_unetI/netI       0.0693
_diffrn_reflns_Laue_measured_fraction_full  0.996
_diffrn_reflns_Laue_measured_fraction_max  0.855
_diffrn_reflns_limit_h_max         20
_diffrn_reflns_limit_h_min         -23
_diffrn_reflns_limit_k_max         20
_diffrn_reflns_limit_k_min         -31
_diffrn_reflns_limit_l_max         32
_diffrn_reflns_limit_l_min         -31
_diffrn_reflns_number              54419
_diffrn_reflns_point_group_measured_fraction_full  0.996
_diffrn_reflns_point_group_measured_fraction_max  0.855
_diffrn_reflns_theta_full          25.242
_diffrn_reflns_theta_max           29.145
_diffrn_reflns_theta_min           3.083
_diffrn_ambient_temperature        293(2)
_diffrn_detector                   'CCD plate'
_diffrn_detector_area_resol_mean   15.9737
_diffrn_detector_type              Eos
_diffrn_measured_fraction_theta_full  0.996
_diffrn_measured_fraction_theta_max  0.855
_diffrn_measurement_details
;
List of Runs (angles in degrees, time in seconds):

  # Type    Start    End  Width  t~exp~   \w     \q     \k     \f   Frames
--------------------------------------------------------------------------
  1  \w     -1.00  37.00   0.50   30.00    --   18.81  57.00-150.00   76
  2  \w    -15.00  28.00   0.50   30.00    --   18.81 -99.00 -30.00   86
  3  \w      3.00  43.00   0.50   30.00    --   18.81 -37.00  60.00   80
  4  \w    -49.00  31.00   0.50   30.00    --   18.81 -57.00-150.00  160
  5  \w    -24.00   2.00   0.50   30.00    --  -19.74  57.00 -90.00   52
  6  \w     15.00  44.00   0.50   30.00    --  -19.74  57.00 -90.00   58
  7  \w    -64.00 -27.00   0.50   30.00    --  -19.74 100.00  -0.00   74
;
_diffrn_measurement_device         'four-circle diffractometer'
_diffrn_measurement_device_type    'SuperNova, Dual, Cu at zero, Eos'
_diffrn_measurement_method         '\w scans'
_diffrn_orient_matrix_type        
 'CrysAlisPro convention (1999,Acta A55,543-557)'
_diffrn_orient_matrix_UB_11        -0.0049101000
_diffrn_orient_matrix_UB_12        0.0232217000
_diffrn_orient_matrix_UB_13        0.0183374000
_diffrn_orient_matrix_UB_21        0.0082858000
_diffrn_orient_matrix_UB_22        0.0190474000
_diffrn_orient_matrix_UB_23        -0.0218752000
_diffrn_orient_matrix_UB_31        -0.0382334000
_diffrn_orient_matrix_UB_32        0.0011547000
_diffrn_orient_matrix_UB_33        -0.0080043000
_diffrn_radiation_monochromator    mirror
_diffrn_radiation_probe            x-ray
_diffrn_radiation_type             MoK\a
_diffrn_radiation_wavelength       0.71073
_diffrn_source                     'micro-focus sealed X-ray tube'
_diffrn_source_type                'SuperNova (Mo) X-ray Source'
_reflns_Friedel_coverage           0.000
_reflns_Friedel_fraction_full      .
_reflns_Friedel_fraction_max       .
_reflns_number_gt                  16299
_reflns_number_total               23431
_reflns_odcompleteness_completeness  99.30
_reflns_odcompleteness_iscentric   1
_reflns_odcompleteness_theta       26.32
_reflns_special_details
;
 Reflections were merged by SHELXL according to the crystal
 class for the calculation of statistics and refinement.
 
 _reflns_Friedel_fraction is defined as the number of unique
 Friedel pairs measured divided by the number that would be
 possible theoretically, ignoring centric projections and
 systematic absences.
;
_reflns_threshold_expression       'I > 2\s(I)'
_computing_cell_refinement         'CrysAlisPro 1.171.38.41 (Rigaku OD, 2015)'
_computing_data_collection         'CrysAlisPro 1.171.38.41 (Rigaku OD, 2015)'
_computing_data_reduction          'CrysAlisPro 1.171.38.41 (Rigaku OD, 2015)'
_computing_molecular_graphics      'Olex2 (Dolomanov et al., 2009)'
_computing_publication_material    'Olex2 (Dolomanov et al., 2009)'
_computing_structure_refinement    'XL (Sheldrick, 2008)'
_computing_structure_solution      'olex2.solve (Bourhis et al., 2015)'
_refine_diff_density_max           7.334
_refine_diff_density_min           -3.675
_refine_diff_density_rms           0.244
_refine_ls_extinction_coef         .
_refine_ls_extinction_method       none
_refine_ls_goodness_of_fit_ref     1.027
_refine_ls_hydrogen_treatment      constr
_refine_ls_matrix_type             full
_refine_ls_number_parameters       1207
_refine_ls_number_reflns           23431
_refine_ls_number_restraints       259
_refine_ls_R_factor_all            0.1105
_refine_ls_R_factor_gt             0.0780
_refine_ls_restrained_S_all        1.034
_refine_ls_shift/su_max            0.001
_refine_ls_shift/su_mean           0.000
_refine_ls_structure_factor_coef   Fsqd
_refine_ls_weighting_details      
 'w=1/[\s^2^(Fo^2^)+(0.1221P)^2^+97.0773P] where P=(Fo^2^+2Fc^2^)/3'
_refine_ls_weighting_scheme        calc
_refine_ls_wR_factor_gt            0.2121
_refine_ls_wR_factor_ref           0.2417
_refine_special_details            ?
_olex2_refinement_description
;
1. Fixed Uiso
 At 1.2 times of:
  All C(H,H) groups, All N(H,H) groups
2. Restrained distances
 C17-C18 = C21-C22 = C7-C8 = N11-C11 = C11-C12 = C21-C22 = N21-C21
 1.44 with sigma of 0.02
 N10-C10
 1.44 with sigma of 0.02
 N19-C19 = C19-C20 = C20-N20
 1.44 with sigma of 0.02
 N4-C4
 1.44 with sigma of 0.02
 C4-C3
 1.44 with sigma of 0.02
3. Uiso/Uaniso restraints and constraints
N16 \\sim C16 \\sim C15 \\sim N15: within 2.3A with sigma of 0.01 and sigma for
terminal atoms of 0.02
N11 \\sim C11 \\sim C12 \\sim N12: within 2.3A with sigma of 0.02 and sigma for
terminal atoms of 0.04
N17 \\sim C17 \\sim C18 \\sim N18: within 2.3A with sigma of 0.02 and sigma for
terminal atoms of 0.04
N21 \\sim C21 \\sim C22 \\sim N22: within 2.3A with sigma of 0.02 and sigma for
terminal atoms of 0.04
Cd1 \\sim N17 \\sim N18 \\sim N19 \\sim N20: within 3.8A with sigma of 0.01 and
sigma for terminal atoms of 0.02
Cd5 \\sim N13 \\sim C13 \\sim C14 \\sim N14: within 3.8A with sigma of 0.01 and
sigma for terminal atoms of 0.02
N19 \\sim C19 \\sim C20 \\sim N20: within 2.3A with sigma of 0.01 and sigma for
terminal atoms of 0.02
N1 \\sim C1 \\sim C2 \\sim N2: within 2A with sigma of 0.04 and sigma for
terminal atoms of 0.08
Uanis(O1W) \\sim Ueq: with sigma of 0.1 and sigma for terminal atoms of 0.2
Uanis(C20) \\sim Ueq: with sigma of 0.01 and sigma for terminal atoms of 0.02
Uanis(C7) \\sim Ueq: with sigma of 0.01 and sigma for terminal atoms of 0.02
Uanis(O3AA) \\sim Ueq: with sigma of 0.01 and sigma for terminal atoms of 0.02
4. Others
 Fixed Sof: O1W(0.5) O2W(0.5) O3W(0.5) O4W(0.5) O7W(0.5) O0AA(0.5) O1AA(0.5)
 O2AA(0.5) O3AA(0.5)
5.a Secondary CH2 refined with riding coordinates:
 N9(H9A,H9B), N10(H10A,H10B), C10(H10C,H10D), C9(H9C,H9D), N7(H7A,H7B), N8(H8A,
 H8B), C8(H8C,H8D), C7(H7C,H7D), N12(H12A,H12B), N11(H11A,H11B), N16(H16A,H16B),
  C12(H12C,H12D), C16(H16C,H16D), C17(H17A,H17B), C11(H11C,H11D), N22(H22A,
 H22B), N21(H21A,H21B), C22(H22C,H22D), C21(H21C,H21D), N25(H25A,H25B),
 N23(H23A,H23B), C23(H23C,H23D), N3(H3A,H3B), N6(H6A,H6B), N2(H2A,H2B), N5(H5A,
 H5B), N4(H4A,H4B), N1(H1A,H1B), C4(H4C,H4D), C3(H3C,H3D), C5(H5C,H5D), C6(H6C,
 H6D), C2(H2C,H2D), C1(H1C,H1D)
;
_atom_sites_solution_hydrogens     geom
_atom_sites_solution_primary       iterative
_atom_sites_solution_secondary     ?
loop_
  _atom_site_label
  _atom_site_type_symbol
  _atom_site_fract_x
  _atom_site_fract_y
  _atom_site_fract_z
  _atom_site_U_iso_or_equiv
  _atom_site_adp_type
  _atom_site_occupancy
  _atom_site_site_symmetry_order
  _atom_site_calc_flag
  _atom_site_refinement_flags_posn
  _atom_site_refinement_flags_adp
  _atom_site_refinement_flags_occupancy
  _atom_site_disorder_assembly
  _atom_site_disorder_group
 Cd6 Cd -0.74755(5) 0.27652(4) -1.00779(4) 0.0531(2) Uani 1 1 d . . . . .
 Cd4 Cd -1.27067(5) 0.01716(4) -1.33191(4) 0.0522(2) Uani 1 1 d . . . . .
 Cd5 Cd -0.82240(7) 0.15421(5) -0.94692(4) 0.0664(3) Uani 1 1 d . U . . .
 Cd3 Cd -0.77745(5) -0.00047(4) -1.24934(5) 0.0573(3) Uani 1 1 d . . . . .
 Ge6 Ge -1.19305(5) 0.25035(4) -1.36987(4) 0.0306(2) Uani 1 1 d . . . . .
 Cd1 Cd -1.37363(6) 0.08316(5) -1.22785(5) 0.0617(3) Uani 1 1 d . U . . .
 Ge8 Ge -0.87027(6) 0.18969(4) -1.08686(4) 0.0316(2) Uani 1 1 d . . . . .
 Ge9 Ge -1.06089(6) 0.45414(4) -1.21605(5) 0.0344(2) Uani 1 1 d . . . . .
 Ge10 Ge -1.21754(6) 0.15492(5) -1.28809(4) 0.0343(2) Uani 1 1 d . . . . .
 Ge11 Ge -0.88752(6) 0.10391(4) -1.18007(4) 0.0325(2) Uani 1 1 d . . . . .
 Ge12 Ge -0.89523(6) 0.43296(4) -1.20881(5) 0.0343(2) Uani 1 1 d . . . . .
 V15 V -1.01078(8) 0.27872(7) -1.38006(6) 0.0270(3) Uani 1 1 d . . . . .
 V14 V -0.89716(8) 0.16889(7) -1.30557(6) 0.0278(3) Uani 1 1 d . . . . .
 V13 V -0.84834(8) 0.32140(7) -1.28896(6) 0.0273(3) Uani 1 1 d . . . . .
 V12 V -1.04670(9) 0.15659(7) -1.34930(6) 0.0284(3) Uani 1 1 d . . . . .
 V11 V -0.80604(8) 0.23148(7) -1.21516(7) 0.0295(3) Uani 1 1 d . . . . .
 V10 V -0.85491(8) 0.32023(7) -1.13285(6) 0.0285(3) Uani 1 1 d . . . . .
 V9 V -1.14745(9) 0.37054(7) -1.30577(7) 0.0308(3) Uani 1 1 d . . . . .
 V8 V -0.99905(9) 0.37579(7) -1.10259(7) 0.0317(3) Uani 1 1 d . . . . .
 V7 V -1.23544(8) 0.29048(8) -1.23527(7) 0.0326(4) Uani 1 1 d . . . . .
 V6 V -1.05878(9) 0.10238(7) -1.23500(7) 0.0311(3) Uani 1 1 d . . . . .
 V5 V -1.15547(9) 0.35438(8) -1.14962(7) 0.0334(4) Uani 1 1 d . . . . .
 V4 V -0.98478(9) 0.38741(7) -1.32984(7) 0.0310(3) Uani 1 1 d . . . . .
 V3 V -1.18154(9) 0.19862(8) -1.15449(7) 0.0341(4) Uani 1 1 d . . . . .
 V2 V -1.02633(9) 0.26206(7) -1.06813(6) 0.0313(3) Uani 1 1 d . . . . .
 V1 V -1.04937(10) 0.14322(7) -1.11550(7) 0.0345(4) Uani 1 1 d . . . . .
 O1 O -0.8125(5) 0.4661(4) -1.1977(4) 0.058(2) Uani 1 1 d . . . . .
 O2 O -1.1269(4) 0.5053(3) -1.2168(3) 0.0474(19) Uani 1 1 d . . . . .
 O3 O -0.8251(4) 0.2044(3) -1.0257(3) 0.0461(19) Uani 1 1 d . . . . .
 O4 O -1.2001(4) 0.4164(3) -1.3373(4) 0.0490(19) Uani 1 1 d . . . . .
 O5 O -0.8660(5) 0.0363(3) -1.1964(4) 0.053(2) Uani 1 1 d . . . . .
 O6 O -0.9155(4) 0.3875(3) -1.1531(3) 0.0340(14) Uani 1 1 d . . . . .
 O7 O -1.0342(5) 0.2632(4) -1.0010(3) 0.0486(19) Uani 1 1 d . . . . .
 O8 O -1.2157(4) 0.3899(4) -1.1157(3) 0.055(2) Uani 1 1 d . . . . .
 O9 O -0.9680(5) 0.4358(3) -1.3745(3) 0.051(2) Uani 1 1 d . . . . .
 O10 O -1.0519(4) 0.1139(3) -1.4017(3) 0.0431(17) Uani 1 1 d . . . . .
 O11 O -1.1790(4) 0.3600(3) -1.2302(3) 0.0338(14) Uani 1 1 d . . . . .
 O12 O -1.2432(4) 0.1899(3) -1.3509(3) 0.0398(16) Uani 1 1 d . . . . .
 O13 O -1.1945(4) 0.2799(3) -1.1615(3) 0.0370(15) Uani 1 1 d . . . . .
 O14 O -1.1004(4) 0.2116(3) -1.1005(3) 0.0350(15) Uani 1 1 d . . . . .
 O15 O -1.1231(3) 0.1365(3) -1.2947(3) 0.0334(14) Uani 1 1 d . . . . .
 O16 O -1.2717(4) 0.0964(3) -1.2807(4) 0.0489(19) Uani 1 1 d . . . . .
 O17 O -1.0672(5) 0.0950(4) -1.0705(4) 0.060(2) Uani 1 1 d . . . . .
 O18 O -1.0708(4) 0.4078(3) -1.1597(3) 0.0364(15) Uani 1 1 d . . . . .
 O19 O -0.8421(4) 0.2378(3) -1.1387(3) 0.0327(14) Uani 1 1 d . . . . .
 O20 O -0.8489(4) 0.1220(3) -1.1130(3) 0.0378(16) Uani 1 1 d . . . . .
 O21 O -0.7859(4) 0.3413(3) -1.0922(3) 0.0434(17) Uani 1 1 d . . . . .
 O22 O -1.0605(4) 0.4139(3) -1.2776(3) 0.0357(15) Uani 1 1 d . . . . .
 O23 O -0.9409(3) 0.3083(3) -1.0880(3) 0.0323(14) Uani 1 1 d . . . . .
 O24 O -0.7296(4) 0.2219(3) -0.9303(3) 0.0435(18) Uani 1 1 d . . . . .
 O25 O -0.9935(5) 0.4190(3) -1.0498(3) 0.050(2) Uani 1 1 d . . . . .
 O26 O -0.9701(4) 0.4824(3) -1.2117(3) 0.0424(17) Uani 1 1 d . . . . .
 O27 O -0.9863(3) 0.1256(3) -1.2886(3) 0.0290(13) Uani 1 1 d . . . . .
 O28 O -1.0813(3) 0.3262(3) -1.0975(3) 0.0337(14) Uani 1 1 d . . . . .
 O29 O -0.8269(3) 0.3121(3) -1.2098(3) 0.0298(13) Uani 1 1 d . . . . .
 O30 O -1.1181(4) 0.1384(3) -1.1792(3) 0.0364(15) Uani 1 1 d . . . . .
 O31 O -0.9986(4) 0.2844(3) -1.4466(3) 0.0406(16) Uani 1 1 d . . . . .
 O32 O -1.2226(3) 0.2056(3) -1.2344(3) 0.0340(15) Uani 1 1 d . . . . .
 O33 O -0.7751(4) 0.3418(3) -1.3204(3) 0.0458(18) Uani 1 1 d . . . . .
 O34 O -1.0748(5) 0.0353(3) -1.2359(3) 0.0458(18) Uani 1 1 d . . . . .
 O35 O -0.9042(3) 0.3933(3) -1.2704(3) 0.0316(14) Uani 1 1 d . . . . .
 O36 O -1.0699(3) 0.3413(3) -1.3524(3) 0.0308(14) Uani 1 1 d . . . . .
 O37 O -0.8449(4) 0.1312(3) -1.3440(3) 0.0445(18) Uani 1 1 d . . . . .
 O38 O -1.2000(4) 0.2970(3) -1.3128(3) 0.0331(14) Uani 1 1 d . . . . .
 O39 O -0.9834(4) 0.1130(3) -1.1739(3) 0.0349(15) Uani 1 1 d . . . . .
 O40 O -0.9675(4) 0.1922(3) -1.0845(3) 0.0357(15) Uani 1 1 d . . . . .
 O41 O -0.9661(3) 0.2082(3) -1.3553(3) 0.0297(13) Uani 1 1 d . . . . .
 O42 O -0.8588(4) 0.1563(3) -1.2271(3) 0.0301(13) Uani 1 1 d . . . . .
 O43 O -1.1001(3) 0.2276(3) -1.3720(3) 0.0289(13) Uani 1 1 d . . . . .
 O44 O -0.9307(3) 0.3195(3) -1.3423(3) 0.0318(14) Uani 1 1 d . . . . .
 O45 O -1.2484(4) 0.1729(4) -1.1200(3) 0.053(2) Uani 1 1 d . . . . .
 O46 O -1.3234(4) 0.3037(4) -1.2343(4) 0.055(2) Uani 1 1 d . . . . .
 O47 O -0.8462(4) 0.2396(3) -1.2890(3) 0.0311(14) Uani 1 1 d . . . . .
 O48 O -0.7182(4) 0.2202(4) -1.2141(4) 0.049(2) Uani 1 1 d . . . . .
 O1W O -1.064(2) 0.4701(11) -0.9592(17) 0.18(2) Uani 0.5 1 d . U P . .
 O2W O -0.923(2) -0.0400(10) -1.1329(13) 0.127(12) Uani 0.5 1 d . . P A 2
 O3W O -1.103(3) -0.0060(9) -1.1305(11) 0.154(17) Uani 0.5 1 d . . P . .
 O4W O -0.990(2) 0.4463(10) -1.4885(9) 0.133(14) Uani 0.5 1 d . . P . .
 O5W O -0.9632(11) 0.0293(8) -1.4602(9) 0.159(7) Uani 1 1 d . . . . .
 O6W O -1.0175(14) 0.2632(10) -1.2232(10) 0.189(9) Uani 1 1 d . . . . .
 O7W O -1.1935(15) -0.0164(16) -1.5127(8) 0.133(14) Uani 0.5 1 d . . P B 1
 N9 N -1.1935(7) -0.0457(5) -1.2849(5) 0.066(3) Uani 1 1 d . . . . .
 H9A H -1.1724 -0.0286 -1.2553 0.080 Uiso 1 1 calc R . . . .
 H9B H -1.2200 -0.0748 -1.2729 0.080 Uiso 1 1 calc R . . . .
 N10 N -1.1634(7) 0.0127(6) -1.3875(5) 0.077(4) Uani 1 1 d D . . . .
 H10A H -1.1749 -0.0033 -1.4203 0.093 Uiso 1 1 calc R . . . .
 H10B H -1.1465 0.0475 -1.3938 0.093 Uiso 1 1 calc R . . . .
 C10 C -1.1090(8) -0.0192(7) -1.3590(7) 0.075(4) Uani 1 1 d D . . . .
 H10C H -1.0780 0.0064 -1.3368 0.090 Uiso 1 1 calc R . . . .
 H10D H -1.0777 -0.0368 -1.3863 0.090 Uiso 1 1 calc R . . . .
 C9 C -1.1379(9) -0.0654(7) -1.3203(8) 0.078(5) Uani 1 1 d . . . . .
 H9C H -1.1578 -0.0964 -1.3428 0.093 Uiso 1 1 calc R . . . .
 H9D H -1.0967 -0.0801 -1.2975 0.093 Uiso 1 1 calc R . . . .
 N7 N -0.6493(9) 0.3430(8) -1.0018(7) 0.106(6) Uani 1 1 d . . . . .
 H7A H -0.6665 0.3776 -1.0094 0.127 Uiso 1 1 calc R . . . .
 H7B H -0.6291 0.3432 -0.9674 0.127 Uiso 1 1 calc R . . . .
 N8 N -0.6666(8) 0.2452(8) -1.0747(7) 0.100(5) Uani 1 1 d . . . . .
 H8A H -0.6466 0.2123 -1.0641 0.120 Uiso 1 1 calc R . . . .
 H8B H -0.6912 0.2400 -1.1071 0.120 Uiso 1 1 calc R . . . .
 C8 C -0.6096(14) 0.2863(14) -1.0813(13) 0.173(15) Uani 1 1 d D . . . .
 H8C H -0.5633 0.2659 -1.0856 0.208 Uiso 1 1 calc R . . . .
 H8D H -0.6202 0.3059 -1.1162 0.208 Uiso 1 1 calc R . . . .
 C7 C -0.5965(18) 0.3282(15) -1.0397(14) 0.152(11) Uani 1 1 d D U . . .
 H7C H -0.5527 0.3164 -1.0182 0.183 Uiso 1 1 calc R . . . .
 H7D H -0.5831 0.3626 -1.0591 0.183 Uiso 1 1 calc R . . . .
 N12 N -0.7066(8) -0.0119(6) -1.1684(6) 0.086(4) Uani 1 1 d . U . . .
 H12A H -0.7364 -0.0170 -1.1398 0.103 Uiso 1 1 calc R . . . .
 H12B H -0.6784 -0.0427 -1.1713 0.103 Uiso 1 1 calc R . . . .
 N11 N -0.7099(7) 0.0801(6) -1.2484(7) 0.090(4) Uani 1 1 d D U . . .
 H11A H -0.6778 0.0795 -1.2760 0.108 Uiso 1 1 calc R . . . .
 H11B H -0.7397 0.1098 -1.2533 0.108 Uiso 1 1 calc R . . . .
 N18 N -1.2931(8) 0.0508(7) -1.1579(7) 0.090(3) Uani 1 1 d . U . . .
 N14 N -0.8498(9) 0.1299(7) -0.8555(6) 0.092(3) Uani 1 1 d . U . . .
 N17 N -1.4554(9) 0.0543(7) -1.1541(7) 0.096(3) Uani 1 1 d . U . . .
 N16 N -0.7185(14) 0.0984(9) -0.9643(9) 0.146(6) Uani 1 1 d . U . . .
 H16A H -0.6810 0.1206 -0.9740 0.176 Uiso 1 1 calc R . . . .
 H16B H -0.7047 0.0800 -0.9333 0.176 Uiso 1 1 calc R . . . .
 N15 N -0.8665(16) 0.0688(9) -0.9949(10) 0.149(6) Uani 1 1 d . U . . .
 C14 C -0.9269(11) 0.1477(9) -0.8413(8) 0.093(3) Uani 1 1 d . U . . .
 N13 N -0.9484(9) 0.1790(8) -0.9409(7) 0.101(3) Uani 1 1 d . U . . .
 C18 C -1.3329(13) 0.0540(11) -1.1034(10) 0.121(6) Uani 1 1 d D U . . .
 C12 C -0.6601(15) 0.0364(11) -1.1578(11) 0.133(6) Uani 1 1 d D U . . .
 H12C H -0.6086 0.0244 -1.1592 0.159 Uiso 1 1 calc R . . . .
 H12D H -0.6683 0.0494 -1.1200 0.159 Uiso 1 1 calc R . . . .
 C16 C -0.7345(19) 0.0574(12) -1.0092(12) 0.150(6) Uani 1 1 d . U . . .
 H16C H -0.7403 0.0773 -1.0445 0.181 Uiso 1 1 calc R . . . .
 H16D H -0.6930 0.0314 -1.0119 0.181 Uiso 1 1 calc R . . . .
 C17 C -1.4066(13) 0.0326(12) -1.1108(11) 0.131(6) Uani 1 1 d D U . . .
 H17A H -1.4312 0.0379 -1.0757 0.157 Uiso 1 1 calc R . . . .
 H17B H -1.4026 -0.0079 -1.1167 0.157 Uiso 1 1 calc R . . . .
 C15 C -0.801(2) 0.0259(12) -0.9988(13) 0.150(6) Uani 1 1 d . U . . .
 C13 C -0.9572(12) 0.1910(9) -0.8809(9) 0.099(3) Uani 1 1 d . U . . .
 C11 C -0.6705(15) 0.0840(11) -1.1953(10) 0.137(7) Uani 1 1 d D U . . .
 H11C H -0.6951 0.1133 -1.1743 0.165 Uiso 1 1 calc R . . . .
 H11D H -0.6213 0.0983 -1.2030 0.165 Uiso 1 1 calc R . . . .
 N20 N -1.3926(9) 0.1800(7) -1.2013(7) 0.101(3) Uani 1 1 d D U . . .
 C19 C -1.4929(13) 0.1689(9) -1.2851(11) 0.127(4) Uani 1 1 d D U . . .
 N19 N -1.4747(10) 0.1100(7) -1.2910(8) 0.106(3) Uani 1 1 d D U . . .
 N22 N -0.8558(11) 0.0072(7) -1.3273(8) 0.110(5) Uani 1 1 d . U . . .
 H22A H -0.8824 0.0389 -1.3253 0.132 Uiso 1 1 calc R . . . .
 H22B H -0.8291 0.0088 -1.3580 0.132 Uiso 1 1 calc R . . . .
 N21 N -0.8354(9) -0.0863(7) -1.2526(9) 0.117(6) Uani 1 1 d D U . . .
 H21A H -0.8017 -0.1139 -1.2503 0.141 Uiso 1 1 calc R . . . .
 H21B H -0.8653 -0.0896 -1.2239 0.141 Uiso 1 1 calc R . . . .
 C22 C -0.9053(16) -0.0418(9) -1.3301(12) 0.139(7) Uani 1 1 d D U . . .
 H22C H -0.9519 -0.0317 -1.3134 0.167 Uiso 1 1 calc R . . . .
 H22D H -0.9160 -0.0507 -1.3691 0.167 Uiso 1 1 calc R . . . .
 C21 C -0.8771(16) -0.0912(9) -1.3032(11) 0.141(7) Uani 1 1 d D U . . .
 H21C H -0.9191 -0.1157 -1.2962 0.169 Uiso 1 1 calc R . . . .
 H21D H -0.8463 -0.1107 -1.3296 0.169 Uiso 1 1 calc R . . . .
 N25 N -0.8394(8) 0.3317(6) -0.9713(5) 0.078(4) Uani 1 1 d . . . . .
 H25A H -0.8768 0.3343 -0.9964 0.093 Uiso 1 1 calc R . . . .
 H25B H -0.8565 0.3146 -0.9412 0.093 Uiso 1 1 calc R . . . .
 N23 N -1.3477(10) 0.0222(7) -1.4096(6) 0.107(6) Uani 1 1 d . . . . .
 H23A H -1.3246 0.0047 -1.4370 0.129 Uiso 1 1 calc R . . . .
 H23B H -1.3878 0.0017 -1.4024 0.129 Uiso 1 1 calc R . . . .
 C25 C -0.8158(13) 0.3872(10) -0.9563(8) 0.103(6) Uani 1 1 d . . . . .
 C23 C -1.3742(14) 0.0767(14) -1.4320(11) 0.163(14) Uani 1 1 d . . . . .
 H23C H -1.3972 0.0976 -1.4022 0.195 Uiso 1 1 calc R . . . .
 H23D H -1.4123 0.0694 -1.4607 0.195 Uiso 1 1 calc R . . . .
 C20 C -1.4349(13) 0.1993(11) -1.2543(10) 0.131(4) Uani 1 1 d D U . . .
 O0AA O -0.5657(19) 0.1485(12) -1.0271(11) 0.122(11) Uani 0.5 1 d . . P . .
 O1AA O -1.034(2) 0.051(2) -0.9700(14) 0.167(17) Uani 0.5 1 d . . P C 1
 O2AA O -0.715(2) -0.016(2) -1.4112(10) 0.21(3) Uani 0.5 1 d . . P D 2
 O3AA O -0.900(2) -0.2222(16) -1.2339(16) 0.142(12) Uani 0.5 1 d . U P . .
 Cd2 Cd -0.76546(6) 0.23697(5) -1.47047(4) 0.0651(3) Uani 1 1 d . . . . .
 N3 N -0.6827(7) 0.3118(6) -1.4894(5) 0.069(3) Uani 1 1 d . . . . .
 H3A H -0.6410 0.3074 -1.4690 0.083 Uiso 1 1 calc R . . . .
 H3B H -0.6712 0.3108 -1.5253 0.083 Uiso 1 1 calc R . . . .
 N6 N -0.8691(6) 0.1758(6) -1.4633(5) 0.074(4) Uani 1 1 d . . . . .
 H6A H -0.8572 0.1463 -1.4416 0.088 Uiso 1 1 calc R . . . .
 H6B H -0.9067 0.1941 -1.4482 0.088 Uiso 1 1 calc R . . . .
 N2 N -0.7204(7) 0.2228(7) -1.3768(5) 0.077(4) Uani 1 1 d . U . . .
 H2A H -0.6992 0.2543 -1.3637 0.093 Uiso 1 1 calc R . . . .
 H2B H -0.7577 0.2136 -1.3550 0.093 Uiso 1 1 calc R . . . .
 N5 N -0.8108(7) 0.2217(6) -1.5631(5) 0.076(4) Uani 1 1 d . . . . .
 H5A H -0.8150 0.2545 -1.5811 0.092 Uiso 1 1 calc R . . . .
 H5B H -0.7795 0.1997 -1.5813 0.092 Uiso 1 1 calc R . . . .
 N4 N -0.8306(7) 0.3224(6) -1.4508(6) 0.083(4) Uani 1 1 d D . . . .
 H4A H -0.8762 0.3210 -1.4662 0.100 Uiso 1 1 calc R . . . .
 H4B H -0.8346 0.3264 -1.4140 0.100 Uiso 1 1 calc R . . . .
 N1 N -0.6765(8) 0.1639(7) -1.4790(7) 0.096(5) Uani 1 1 d . U . . .
 H1A H -0.6987 0.1320 -1.4901 0.115 Uiso 1 1 calc R . . . .
 H1B H -0.6433 0.1734 -1.5042 0.115 Uiso 1 1 calc R . . . .
 C4 C -0.7919(10) 0.3682(8) -1.4724(11) 0.127(9) Uani 1 1 d D . . . .
 H4C H -0.8020 0.4009 -1.4493 0.153 Uiso 1 1 calc R . . . .
 H4D H -0.8131 0.3762 -1.5094 0.153 Uiso 1 1 calc R . . . .
 C3 C -0.7145(10) 0.3645(8) -1.4773(13) 0.129(10) Uani 1 1 d D . . . .
 H3C H -0.7003 0.3908 -1.5062 0.155 Uiso 1 1 calc R . . . .
 H3D H -0.6917 0.3778 -1.4424 0.155 Uiso 1 1 calc R . . . .
 C5 C -0.8815(10) 0.1950(11) -1.5606(8) 0.102(7) Uani 1 1 d . . . . .
 H5C H -0.9187 0.2243 -1.5564 0.123 Uiso 1 1 calc R . . . .
 H5D H -0.8918 0.1765 -1.5962 0.123 Uiso 1 1 calc R . . . .
 C6 C -0.8906(10) 0.1562(8) -1.5195(7) 0.083(5) Uani 1 1 d . . . . .
 H6C H -0.8616 0.1228 -1.5279 0.099 Uiso 1 1 calc R . . . .
 H6D H -0.9425 0.1450 -1.5196 0.099 Uiso 1 1 calc R . . . .
 C2 C -0.6695(15) 0.1798(13) -1.3776(11) 0.135(8) Uani 1 1 d . U . . .
 H2C H -0.6277 0.1928 -1.3543 0.162 Uiso 1 1 calc R . . . .
 H2D H -0.6918 0.1488 -1.3574 0.162 Uiso 1 1 calc R . . . .
 C1 C -0.6389(18) 0.1557(14) -1.4232(14) 0.159(9) Uani 1 1 d . U . . .
 H1C H -0.6354 0.1153 -1.4164 0.191 Uiso 1 1 calc R . . . .
 H1D H -0.5885 0.1699 -1.4255 0.191 Uiso 1 1 calc R . . . .

loop_
  _atom_site_aniso_label
  _atom_site_aniso_U_11
  _atom_site_aniso_U_22
  _atom_site_aniso_U_33
  _atom_site_aniso_U_23
  _atom_site_aniso_U_13
  _atom_site_aniso_U_12
 Cd6 0.0548(5) 0.0630(6) 0.0403(5) 0.0141(4) -0.0168(4) -0.0159(4)
 Cd4 0.0613(5) 0.0473(5) 0.0479(5) 0.0021(4) -0.0024(4) -0.0142(4)
 Cd5 0.0789(7) 0.0664(6) 0.0525(6) 0.0200(5) -0.0206(5) -0.0179(5)
 Cd3 0.0521(5) 0.0521(5) 0.0679(6) -0.0097(5) 0.0029(4) 0.0092(4)
 Ge6 0.0287(5) 0.0374(5) 0.0251(5) -0.0076(4) -0.0098(4) -0.0014(4)
 Cd1 0.0569(6) 0.0567(6) 0.0714(7) 0.0042(5) 0.0032(5) -0.0170(5)
 Ge8 0.0352(5) 0.0334(5) 0.0257(5) 0.0000(4) -0.0090(4) 0.0024(4)
 Ge9 0.0364(5) 0.0257(5) 0.0404(6) -0.0092(4) -0.0122(4) 0.0086(4)
 Ge10 0.0291(5) 0.0391(6) 0.0345(5) -0.0075(4) -0.0020(4) -0.0145(4)
 Ge11 0.0395(5) 0.0266(5) 0.0311(5) 0.0004(4) -0.0043(4) 0.0049(4)
 Ge12 0.0345(5) 0.0258(5) 0.0419(6) -0.0018(4) -0.0095(4) -0.0045(4)
 V15 0.0297(8) 0.0296(8) 0.0218(7) -0.0004(6) -0.0008(6) -0.0004(6)
 V14 0.0304(8) 0.0267(8) 0.0265(7) -0.0026(6) 0.0037(6) 0.0035(6)
 V13 0.0236(7) 0.0289(8) 0.0296(8) 0.0006(6) 0.0014(6) -0.0043(6)
 V12 0.0340(8) 0.0271(8) 0.0239(7) -0.0057(6) -0.0003(6) -0.0040(6)
 V11 0.0234(7) 0.0323(8) 0.0328(8) -0.0025(7) -0.0023(6) 0.0036(6)
 V10 0.0267(7) 0.0306(8) 0.0278(8) -0.0030(6) -0.0082(6) 0.0006(6)
 V9 0.0280(8) 0.0342(8) 0.0295(8) -0.0077(7) -0.0098(6) 0.0062(6)
 V8 0.0312(8) 0.0334(8) 0.0299(8) -0.0106(7) -0.0083(6) 0.0041(6)
 V7 0.0208(7) 0.0445(10) 0.0324(8) -0.0103(7) -0.0032(6) 0.0000(6)
 V6 0.0373(8) 0.0289(8) 0.0269(8) -0.0025(6) -0.0011(6) -0.0091(7)
 V5 0.0277(8) 0.0421(9) 0.0303(8) -0.0125(7) -0.0046(6) 0.0080(7)
 V4 0.0341(8) 0.0254(8) 0.0334(8) 0.0038(6) -0.0039(6) -0.0005(6)
 V3 0.0273(8) 0.0457(10) 0.0296(8) -0.0049(7) 0.0051(6) -0.0093(7)
 V2 0.0304(8) 0.0407(9) 0.0225(7) -0.0042(6) -0.0028(6) 0.0007(7)
 V1 0.0405(9) 0.0375(9) 0.0255(8) 0.0001(7) 0.0018(6) -0.0082(7)
 O1 0.049(5) 0.051(5) 0.072(6) 0.002(4) -0.014(4) -0.021(4)
 O2 0.054(5) 0.036(4) 0.052(5) -0.009(3) -0.002(4) 0.023(4)
 O3 0.050(4) 0.051(5) 0.036(4) 0.004(3) -0.026(3) -0.007(4)
 O4 0.046(4) 0.041(4) 0.058(5) -0.001(4) -0.021(4) 0.009(3)
 O5 0.068(5) 0.028(4) 0.061(5) -0.007(4) -0.010(4) 0.010(4)
 O6 0.033(3) 0.037(4) 0.032(3) -0.003(3) -0.005(3) 0.007(3)
 O7 0.054(5) 0.064(5) 0.027(4) -0.005(3) -0.005(3) 0.007(4)
 O8 0.038(4) 0.077(6) 0.049(5) -0.024(4) -0.004(3) 0.027(4)
 O9 0.061(5) 0.041(4) 0.050(5) 0.018(4) -0.005(4) -0.003(4)
 O10 0.059(5) 0.036(4) 0.035(4) -0.013(3) -0.001(3) -0.002(3)
 O11 0.029(3) 0.038(4) 0.033(4) -0.010(3) -0.008(3) 0.002(3)
 O12 0.034(4) 0.046(4) 0.039(4) -0.007(3) -0.008(3) -0.014(3)
 O13 0.033(3) 0.049(4) 0.028(3) -0.007(3) -0.002(3) -0.005(3)
 O14 0.030(3) 0.043(4) 0.032(3) -0.002(3) 0.001(3) -0.003(3)
 O15 0.029(3) 0.041(4) 0.030(3) -0.001(3) -0.001(3) -0.008(3)
 O16 0.039(4) 0.046(4) 0.062(5) -0.010(4) 0.006(3) -0.021(3)
 O17 0.076(6) 0.060(5) 0.045(5) 0.012(4) 0.013(4) -0.014(5)
 O18 0.038(4) 0.031(3) 0.039(4) -0.007(3) -0.019(3) 0.006(3)
 O19 0.039(4) 0.031(3) 0.028(3) -0.001(3) -0.002(3) 0.003(3)
 O20 0.047(4) 0.030(3) 0.035(4) -0.003(3) -0.010(3) 0.010(3)
 O21 0.038(4) 0.050(4) 0.041(4) -0.003(3) -0.010(3) -0.003(3)
 O22 0.028(3) 0.033(4) 0.045(4) -0.017(3) -0.005(3) 0.000(3)
 O23 0.029(3) 0.035(4) 0.032(3) -0.004(3) -0.009(3) 0.001(3)
 O24 0.052(4) 0.049(4) 0.028(4) 0.011(3) -0.018(3) -0.008(4)
 O25 0.057(5) 0.049(5) 0.043(4) -0.020(4) -0.014(4) 0.002(4)
 O26 0.045(4) 0.025(3) 0.056(5) -0.005(3) -0.016(3) 0.002(3)
 O27 0.029(3) 0.032(3) 0.026(3) -0.001(3) -0.001(2) -0.002(3)
 O28 0.029(3) 0.040(4) 0.032(3) -0.004(3) -0.005(3) 0.004(3)
 O29 0.027(3) 0.029(3) 0.033(3) 0.001(3) -0.005(2) 0.001(3)
 O30 0.036(4) 0.045(4) 0.029(3) -0.010(3) -0.001(3) -0.004(3)
 O31 0.048(4) 0.048(4) 0.025(3) -0.001(3) -0.001(3) 0.000(3)
 O32 0.029(3) 0.041(4) 0.032(3) -0.008(3) -0.005(3) -0.007(3)
 O33 0.036(4) 0.051(5) 0.051(5) 0.003(4) 0.011(3) -0.008(3)
 O34 0.063(5) 0.030(4) 0.044(4) -0.008(3) -0.002(4) -0.013(3)
 O35 0.027(3) 0.031(3) 0.037(4) -0.002(3) -0.001(3) -0.003(3)
 O36 0.028(3) 0.031(3) 0.034(3) -0.007(3) -0.005(3) 0.002(3)
 O37 0.057(5) 0.041(4) 0.036(4) -0.003(3) 0.011(3) 0.014(4)
 O38 0.032(3) 0.040(4) 0.027(3) -0.013(3) -0.003(3) -0.001(3)
 O39 0.030(3) 0.038(4) 0.036(4) -0.002(3) -0.001(3) -0.005(3)
 O40 0.035(3) 0.036(4) 0.035(4) -0.007(3) -0.009(3) 0.000(3)
 O41 0.027(3) 0.033(3) 0.029(3) -0.002(3) 0.001(2) 0.000(3)
 O42 0.037(3) 0.030(3) 0.023(3) -0.001(3) 0.000(2) 0.000(3)
 O43 0.024(3) 0.032(3) 0.031(3) -0.004(3) -0.007(2) 0.001(3)
 O44 0.031(3) 0.029(3) 0.035(4) -0.002(3) -0.002(3) 0.001(3)
 O45 0.035(4) 0.079(6) 0.045(4) -0.006(4) 0.010(3) -0.017(4)
 O46 0.025(4) 0.075(6) 0.066(5) -0.014(5) 0.000(3) 0.003(4)
 O47 0.032(3) 0.026(3) 0.035(3) 0.001(3) 0.000(3) 0.000(3)
 O48 0.024(3) 0.058(5) 0.065(5) -0.005(4) -0.005(3) 0.009(3)
 O1W 0.24(4) 0.074(17) 0.24(4) -0.08(2) 0.20(3) -0.07(2)
 O2W 0.21(3) 0.048(13) 0.13(2) 0.005(14) 0.08(2) -0.048(17)
 O3W 0.36(5) 0.039(11) 0.067(16) 0.008(11) 0.05(2) -0.06(2)
 O4W 0.31(4) 0.058(13) 0.031(10) 0.006(9) 0.005(17) 0.04(2)
 O5W 0.173(17) 0.132(14) 0.175(19) -0.049(13) 0.042(14) 0.029(13)
 O6W 0.19(2) 0.20(2) 0.18(2) -0.017(17) 0.079(17) 0.013(17)
 O7W 0.12(2) 0.25(4) 0.024(9) 0.001(15) 0.001(11) 0.12(2)
 N9 0.070(8) 0.062(7) 0.066(7) 0.011(6) -0.023(6) -0.025(6)
 N10 0.088(9) 0.087(9) 0.058(7) -0.007(7) 0.019(7) -0.022(8)
 C10 0.067(9) 0.094(12) 0.065(9) 0.004(9) 0.003(7) 0.001(9)
 C9 0.063(9) 0.056(9) 0.114(14) -0.014(9) -0.008(9) -0.013(7)
 N7 0.100(12) 0.133(14) 0.083(10) 0.032(10) -0.034(9) -0.057(11)
 N8 0.076(9) 0.141(15) 0.082(10) 0.035(10) -0.016(8) 0.017(10)
 C8 0.099(17) 0.21(3) 0.22(4) 0.07(3) 0.09(2) -0.02(2)
 C7 0.141(13) 0.163(14) 0.153(14) 0.001(9) 0.015(9) -0.013(9)
 N12 0.075(8) 0.084(9) 0.099(10) -0.012(8) 0.013(7) 0.022(7)
 N11 0.065(8) 0.070(8) 0.137(13) 0.022(9) 0.031(8) 0.019(7)
 N18 0.086(5) 0.086(5) 0.098(5) 0.005(5) 0.001(5) -0.018(5)
 N14 0.092(5) 0.107(5) 0.076(5) 0.018(5) -0.007(5) -0.003(5)
 N17 0.091(5) 0.092(5) 0.106(5) 0.007(5) 0.008(5) -0.019(5)
 N16 0.219(17) 0.114(12) 0.105(11) -0.017(9) -0.016(12) 0.041(11)
 N15 0.218(17) 0.099(11) 0.128(12) 0.001(10) -0.028(12) 0.001(11)
 C14 0.096(5) 0.105(6) 0.078(5) 0.017(5) -0.007(5) 0.000(5)
 N13 0.104(5) 0.113(5) 0.086(5) 0.023(5) -0.005(5) 0.006(5)
 C18 0.128(12) 0.133(12) 0.102(11) 0.004(11) -0.005(11) -0.026(11)
 C12 0.123(13) 0.131(13) 0.144(14) -0.014(12) 0.003(12) -0.002(12)
 C16 0.218(16) 0.111(11) 0.121(11) -0.010(9) -0.012(12) 0.024(11)
 C17 0.134(13) 0.147(13) 0.112(12) 0.005(11) 0.027(11) -0.018(12)
 C15 0.215(17) 0.103(11) 0.132(11) -0.006(10) -0.017(12) 0.010(10)
 C13 0.104(5) 0.109(6) 0.083(5) 0.016(5) -0.004(5) 0.002(5)
 C11 0.121(13) 0.110(12) 0.179(16) -0.002(13) -0.007(12) -0.004(12)
 N20 0.092(5) 0.092(5) 0.119(5) 0.003(5) -0.005(5) -0.017(5)
 C19 0.120(8) 0.117(8) 0.143(8) 0.007(8) -0.014(7) -0.006(7)
 N19 0.098(5) 0.100(5) 0.119(6) 0.012(5) -0.006(5) -0.008(5)
 N22 0.143(13) 0.077(9) 0.107(12) -0.012(9) -0.047(10) 0.019(9)
 N21 0.092(11) 0.073(9) 0.185(17) 0.021(11) -0.022(11) 0.007(8)
 C22 0.149(14) 0.096(12) 0.168(15) -0.007(12) -0.063(12) -0.004(11)
 C21 0.146(14) 0.087(11) 0.187(17) -0.006(12) -0.042(13) -0.027(11)
 N25 0.103(10) 0.088(10) 0.042(6) 0.008(6) 0.000(6) 0.000(8)
 N23 0.153(15) 0.104(12) 0.064(9) 0.032(8) -0.025(9) -0.058(11)
 C25 0.138(18) 0.097(15) 0.073(12) 0.002(11) 0.010(12) 0.035(14)
 C23 0.13(2) 0.24(3) 0.112(18) 0.10(2) -0.068(16) -0.05(2)
 C20 0.126(7) 0.118(7) 0.147(7) 0.005(6) -0.011(6) -0.012(6)
 O0AA 0.18(3) 0.093(18) 0.088(18) -0.043(15) -0.069(19) 0.028(19)
 O1AA 0.14(3) 0.27(5) 0.10(2) 0.09(3) -0.010(19) 0.02(3)
 O2AA 0.18(3) 0.42(7) 0.028(12) -0.01(2) -0.021(15) 0.18(4)
 O3AA 0.129(17) 0.136(18) 0.164(19) 0.010(16) 0.048(15) 0.002(15)
 Cd2 0.0598(6) 0.0821(7) 0.0542(6) -0.0041(5) 0.0151(4) -0.0166(5)
 N3 0.061(7) 0.087(9) 0.061(7) -0.010(6) 0.020(6) -0.015(6)
 N6 0.059(7) 0.112(11) 0.051(7) -0.001(7) 0.023(5) -0.027(7)
 N2 0.073(8) 0.102(10) 0.058(7) 0.005(7) 0.022(6) -0.006(7)
 N5 0.078(8) 0.106(11) 0.046(6) -0.005(7) 0.023(6) -0.011(8)
 N4 0.069(8) 0.105(11) 0.077(9) -0.015(8) 0.028(7) -0.006(8)
 N1 0.082(9) 0.098(11) 0.111(12) 0.011(10) 0.049(9) 0.001(8)
 C4 0.116(17) 0.098(15) 0.17(2) 0.048(16) 0.071(17) 0.023(13)
 C3 0.106(15) 0.071(12) 0.22(3) -0.035(15) 0.072(17) -0.016(11)
 C5 0.074(11) 0.16(2) 0.070(11) -0.028(12) 0.001(8) -0.047(12)
 C6 0.073(10) 0.098(13) 0.077(11) 0.002(10) 0.007(8) -0.037(9)
 C2 0.135(17) 0.166(19) 0.104(15) 0.000(15) 0.010(13) 0.061(15)
 C1 0.16(2) 0.16(2) 0.15(2) 0.038(18) 0.028(17) 0.048(17)

_geom_special_details
;
 All esds (except the esd in the dihedral angle between two l.s. planes)
 are estimated using the full covariance matrix.  The cell esds are taken
 into account individually in the estimation of esds in distances, angles
 and torsion angles; correlations between esds in cell parameters are only
 used when they are defined by crystal symmetry.  An approximate (isotropic)
 treatment of cell esds is used for estimating esds involving l.s. planes.
;
loop_
  _geom_bond_atom_site_label_1
  _geom_bond_atom_site_label_2
  _geom_bond_distance
  _geom_bond_site_symmetry_2
  _geom_bond_publ_flag
 Cd6 O3 2.235(8) . ?
 Cd6 O21 2.610(8) . ?
 Cd6 O24 2.273(7) . ?
 Cd6 N7 2.366(14) . ?
 Cd6 N8 2.318(17) . ?
 Cd6 N25 2.297(14) . ?
 Cd4 O2 2.228(8) 2_242 ?
 Cd4 O16 2.237(8) . ?
 Cd4 N9 2.302(12) . ?
 Cd4 N10 2.379(12) . ?
 Cd4 N23 2.287(15) . ?
 Cd5 O3 2.228(7) . ?
 Cd5 O24 2.337(7) . ?
 Cd5 N14 2.329(15) . ?
 Cd5 N16 2.33(2) . ?
 Cd5 N15 2.44(2) . ?
 Cd5 N13 2.350(17) . ?
 Cd3 O1 2.230(9) 2_342 ?
 Cd3 O5 2.241(9) . ?
 Cd3 N12 2.302(15) . ?
 Cd3 N11 2.256(14) . ?
 Cd3 N22 2.311(15) . ?
 Cd3 N21 2.280(16) . ?
 Ge6 O12 1.756(7) . ?
 Ge6 O24 1.702(7) 4_565 ?
 Ge6 O38 1.763(6) . ?
 Ge6 O43 1.759(6) . ?
 Cd1 O2 2.265(8) 2_242 ?
 Cd1 O16 2.281(8) . ?
 Cd1 N18 2.311(16) . ?
 Cd1 N17 2.430(16) . ?
 Cd1 N20 2.400(17) . ?
 Cd1 N19 2.413(18) . ?
 Ge8 O3 1.688(7) . ?
 Ge8 O19 1.768(7) . ?
 Ge8 O20 1.764(7) . ?
 Ge8 O40 1.752(7) . ?
 Ge9 O2 1.694(7) . ?
 Ge9 O18 1.751(7) . ?
 Ge9 O22 1.753(7) . ?
 Ge9 O26 1.765(7) . ?
 Ge10 O12 1.763(8) . ?
 Ge10 O15 1.765(7) . ?
 Ge10 O16 1.703(7) . ?
 Ge10 O32 1.760(7) . ?
 Ge11 O5 1.690(7) . ?
 Ge11 O20 1.782(7) . ?
 Ge11 O39 1.749(7) . ?
 Ge11 O42 1.761(6) . ?
 Ge12 O1 1.696(8) . ?
 Ge12 O6 1.759(7) . ?
 Ge12 O26 1.782(7) . ?
 Ge12 O35 1.750(7) . ?
 V15 V12 3.050(2) . ?
 V15 V4 2.866(2) . ?
 V15 O31 1.619(7) . ?
 V15 O36 1.947(6) . ?
 V15 O41 1.933(7) . ?
 V15 O43 2.023(6) . ?
 V15 O44 1.934(7) . ?
 V14 V12 2.872(2) . ?
 V14 V11 3.056(2) . ?
 V14 O27 1.955(6) . ?
 V14 O37 1.605(7) . ?
 V14 O41 1.932(7) . ?
 V14 O42 2.003(6) . ?
 V14 O47 1.940(7) . ?
 V13 V11 2.851(2) . ?
 V13 V4 3.044(2) . ?
 V13 O29 1.935(7) . ?
 V13 O33 1.611(7) . ?
 V13 O35 2.029(7) . ?
 V13 O44 1.927(7) . ?
 V13 O47 1.932(7) . ?
 V12 V6 3.034(2) . ?
 V12 O10 1.610(7) . ?
 V12 O15 1.983(7) . ?
 V12 O27 1.933(6) . ?
 V12 O41 1.903(7) . ?
 V12 O43 2.000(6) . ?
 V11 V10 3.025(2) . ?
 V11 O19 1.965(7) . ?
 V11 O29 1.945(7) . ?
 V11 O42 2.028(7) . ?
 V11 O47 1.899(7) . ?
 V11 O48 1.603(7) . ?
 V10 V8 3.014(2) . ?
 V10 O6 1.978(7) . ?
 V10 O19 1.966(7) . ?
 V10 O21 1.632(7) . ?
 V10 O23 1.930(7) . ?
 V10 O29 1.933(7) . ?
 V9 V7 3.015(2) . ?
 V9 V4 3.026(2) . ?
 V9 O4 1.610(7) . ?
 V9 O11 1.928(7) . ?
 V9 O22 1.972(7) . ?
 V9 O36 1.940(6) . ?
 V9 O38 1.981(7) . ?
 V8 V5 3.042(2) . ?
 V8 V2 2.856(2) . ?
 V8 O6 1.977(7) . ?
 V8 O18 1.999(6) . ?
 V8 O23 1.932(7) . ?
 V8 O25 1.625(7) . ?
 V8 O28 1.894(7) . ?
 V7 V5 2.893(2) . ?
 V7 V3 3.044(3) . ?
 V7 O11 1.933(7) . ?
 V7 O13 1.908(7) . ?
 V7 O32 2.017(7) . ?
 V7 O38 1.986(7) . ?
 V7 O46 1.614(7) . ?
 V6 V1 3.018(2) . ?
 V6 O15 1.983(7) . ?
 V6 O27 1.936(6) . ?
 V6 O30 1.932(7) . ?
 V6 O34 1.609(7) . ?
 V6 O39 1.980(7) . ?
 V5 O8 1.609(7) . ?
 V5 O11 1.967(7) . ?
 V5 O13 1.913(7) . ?
 V5 O18 1.998(7) . ?
 V5 O28 1.919(7) . ?
 V4 O9 1.598(8) . ?
 V4 O22 1.978(7) . ?
 V4 O35 2.005(7) . ?
 V4 O36 1.942(6) . ?
 V4 O44 1.904(7) . ?
 V3 V1 2.847(3) . ?
 V3 O13 1.939(8) . ?
 V3 O14 1.944(7) . ?
 V3 O30 1.927(7) . ?
 V3 O32 2.037(7) . ?
 V3 O45 1.600(7) . ?
 V2 V1 3.050(2) . ?
 V2 O7 1.617(7) . ?
 V2 O14 1.933(7) . ?
 V2 O23 1.956(7) . ?
 V2 O28 1.929(7) . ?
 V2 O40 2.004(7) . ?
 V1 O14 1.896(7) . ?
 V1 O17 1.605(8) . ?
 V1 O30 1.937(7) . ?
 V1 O39 1.993(7) . ?
 V1 O40 1.999(7) . ?
 O1 Cd3 2.229(9) 2_352 ?
 O2 Cd4 2.228(8) 2_252 ?
 O2 Cd1 2.266(8) 2_252 ?
 O24 Ge6 1.702(7) 4_666 ?
 N9 C9 1.41(2) . ?
 N10 C10 1.397(14) . ?
 C10 C9 1.53(2) . ?
 N7 C7 1.38(3) . ?
 N8 C8 1.42(3) . ?
 C8 C7 1.416(18) . ?
 N12 C12 1.43(3) . ?
 N11 C11 1.440(17) . ?
 N18 C18 1.51(3) . ?
 N14 C14 1.50(2) . ?
 N17 C17 1.43(3) . ?
 N16 C16 1.47(3) . ?
 N15 C15 1.56(4) . ?
 C14 C13 1.49(3) . ?
 N13 C13 1.48(3) . ?
 C18 C17 1.424(17) . ?
 C12 C11 1.447(18) . ?
 C16 C15 1.44(4) . ?
 N20 C20 1.528(17) . ?
 C19 N19 1.437(17) . ?
 C19 C20 1.450(17) . ?
 N22 C22 1.46(3) . ?
 N21 C21 1.409(17) . ?
 C22 C21 1.417(13) . ?
 N25 C25 1.42(3) . ?
 N23 C23 1.47(3) . ?
 C25 C23 1.48(3) 4_666 ?
 C23 C25 1.48(3) 4_565 ?
 Cd2 N3 2.364(12) . ?
 Cd2 N6 2.369(11) . ?
 Cd2 N2 2.384(13) . ?
 Cd2 N5 2.367(12) . ?
 Cd2 N4 2.387(14) . ?
 Cd2 N1 2.367(15) . ?
 N3 C3 1.40(2) . ?
 N6 C6 1.46(2) . ?
 N2 C2 1.37(3) . ?
 N5 C5 1.42(2) . ?
 N4 C4 1.396(15) . ?
 N1 C1 1.49(3) . ?
 C4 C3 1.404(16) . ?
 C5 C6 1.36(3) . ?
 C2 C1 1.36(3) . ?

loop_
  _geom_angle_atom_site_label_1
  _geom_angle_atom_site_label_2
  _geom_angle_atom_site_label_3
  _geom_angle
  _geom_angle_site_symmetry_1
  _geom_angle_site_symmetry_3
  _geom_angle_publ_flag
 O3 Cd6 O21 98.6(2) . . ?
 O3 Cd6 O24 78.3(3) . . ?
 O3 Cd6 N7 168.1(6) . . ?
 O3 Cd6 N8 91.5(5) . . ?
 O3 Cd6 N25 93.0(4) . . ?
 O24 Cd6 O21 172.4(3) . . ?
 O24 Cd6 N7 103.9(4) . . ?
 O24 Cd6 N8 107.8(4) . . ?
 O24 Cd6 N25 95.6(4) . . ?
 N7 Cd6 O21 80.6(4) . . ?
 N8 Cd6 O21 79.0(4) . . ?
 N8 Cd6 N7 76.7(7) . . ?
 N25 Cd6 O21 77.6(4) . . ?
 N25 Cd6 N7 98.4(6) . . ?
 N25 Cd6 N8 156.6(5) . . ?
 O2 Cd4 O16 78.3(3) 2_242 . ?
 O2 Cd4 N9 99.2(4) 2_242 . ?
 O2 Cd4 N10 170.0(4) 2_242 . ?
 O2 Cd4 N23 86.7(5) 2_242 . ?
 O16 Cd4 N9 106.6(4) . . ?
 O16 Cd4 N10 111.3(4) . . ?
 O16 Cd4 N23 112.8(5) . . ?
 N9 Cd4 N10 75.9(5) . . ?
 N23 Cd4 N9 140.6(6) . . ?
 N23 Cd4 N10 91.7(6) . . ?
 O3 Cd5 O24 77.1(2) . . ?
 O3 Cd5 N14 158.0(5) . . ?
 O3 Cd5 N16 98.4(6) . . ?
 O3 Cd5 N15 92.4(6) . . ?
 O3 Cd5 N13 85.5(4) . . ?
 O24 Cd5 N15 149.9(7) . . ?
 O24 Cd5 N13 120.3(5) . . ?
 N14 Cd5 O24 100.3(4) . . ?
 N14 Cd5 N16 102.8(7) . . ?
 N14 Cd5 N15 99.4(7) . . ?
 N14 Cd5 N13 76.8(6) . . ?
 N16 Cd5 O24 81.1(6) . . ?
 N16 Cd5 N15 72.6(9) . . ?
 N16 Cd5 N13 158.5(8) . . ?
 N13 Cd5 N15 86.2(8) . . ?
 O1 Cd3 O5 177.9(3) 2_342 . ?
 O1 Cd3 N12 92.5(4) 2_342 . ?
 O1 Cd3 N11 84.5(4) 2_342 . ?
 O1 Cd3 N22 90.2(6) 2_342 . ?
 O1 Cd3 N21 90.3(6) 2_342 . ?
 O5 Cd3 N12 87.4(4) . . ?
 O5 Cd3 N11 93.4(4) . . ?
 O5 Cd3 N22 90.0(6) . . ?
 O5 Cd3 N21 91.8(6) . . ?
 N12 Cd3 N22 175.6(7) . . ?
 N11 Cd3 N12 78.9(6) . . ?
 N11 Cd3 N22 104.9(6) . . ?
 N11 Cd3 N21 174.4(6) . . ?
 N21 Cd3 N12 99.5(6) . . ?
 N21 Cd3 N22 77.0(6) . . ?
 O12 Ge6 O38 105.0(3) . . ?
 O12 Ge6 O43 104.8(3) . . ?
 O24 Ge6 O12 110.1(4) 4_565 . ?
 O24 Ge6 O38 112.6(3) 4_565 . ?
 O24 Ge6 O43 115.9(3) 4_565 . ?
 O43 Ge6 O38 107.6(3) . . ?
 O2 Cd1 O16 76.7(3) 2_242 . ?
 O2 Cd1 N18 98.1(5) 2_242 . ?
 O2 Cd1 N17 102.2(4) 2_242 . ?
 O2 Cd1 N20 158.6(5) 2_242 . ?
 O2 Cd1 N19 82.2(5) 2_242 . ?
 O16 Cd1 N18 87.1(4) . . ?
 O16 Cd1 N17 163.0(5) . . ?
 O16 Cd1 N20 98.0(5) . . ?
 O16 Cd1 N19 102.7(5) . . ?
 N18 Cd1 N17 76.2(6) . . ?
 N18 Cd1 N20 102.3(6) . . ?
 N18 Cd1 N19 169.9(6) . . ?
 N20 Cd1 N17 88.9(6) . . ?
 N20 Cd1 N19 78.8(6) . . ?
 N19 Cd1 N17 93.9(6) . . ?
 O3 Ge8 O19 109.6(4) . . ?
 O3 Ge8 O20 113.0(4) . . ?
 O3 Ge8 O40 114.8(4) . . ?
 O20 Ge8 O19 105.3(3) . . ?
 O40 Ge8 O19 108.0(3) . . ?
 O40 Ge8 O20 105.7(3) . . ?
 O2 Ge9 O18 111.5(4) . . ?
 O2 Ge9 O22 113.4(4) . . ?
 O2 Ge9 O26 112.2(4) . . ?
 O18 Ge9 O22 108.2(3) . . ?
 O18 Ge9 O26 107.8(3) . . ?
 O22 Ge9 O26 103.2(3) . . ?
 O12 Ge10 O15 105.5(3) . . ?
 O16 Ge10 O12 109.5(4) . . ?
 O16 Ge10 O15 111.4(4) . . ?
 O16 Ge10 O32 115.7(4) . . ?
 O32 Ge10 O12 106.6(3) . . ?
 O32 Ge10 O15 107.7(3) . . ?
 O5 Ge11 O20 110.4(4) . . ?
 O5 Ge11 O39 111.6(4) . . ?
 O5 Ge11 O42 116.2(4) . . ?
 O39 Ge11 O20 104.7(3) . . ?
 O39 Ge11 O42 106.1(3) . . ?
 O42 Ge11 O20 107.1(3) . . ?
 O1 Ge12 O6 111.3(4) . . ?
 O1 Ge12 O26 111.2(4) . . ?
 O1 Ge12 O35 116.0(4) . . ?
 O6 Ge12 O26 104.8(3) . . ?
 O35 Ge12 O6 107.2(3) . . ?
 O35 Ge12 O26 105.6(3) . . ?
 V4 V15 V12 141.11(7) . . ?
 O31 V15 V12 110.6(3) . . ?
 O31 V15 V4 108.2(3) . . ?
 O31 V15 O36 111.3(3) . . ?
 O31 V15 O41 107.8(3) . . ?
 O31 V15 O43 105.9(3) . . ?
 O31 V15 O44 107.3(3) . . ?
 O36 V15 V12 120.9(2) . . ?
 O36 V15 V4 42.46(19) . . ?
 O36 V15 O43 88.6(3) . . ?
 O41 V15 V12 37.00(19) . . ?
 O41 V15 V4 125.5(2) . . ?
 O41 V15 O36 140.8(3) . . ?
 O41 V15 O43 77.4(3) . . ?
 O41 V15 O44 89.4(3) . . ?
 O43 V15 V12 40.40(18) . . ?
 O43 V15 V4 127.86(19) . . ?
 O44 V15 V12 121.2(2) . . ?
 O44 V15 V4 41.27(19) . . ?
 O44 V15 O36 82.5(3) . . ?
 O44 V15 O43 146.6(3) . . ?
 V12 V14 V11 141.59(7) . . ?
 O27 V14 V12 42.07(19) . . ?
 O27 V14 V11 122.11(19) . . ?
 O27 V14 O42 89.4(3) . . ?
 O37 V14 V12 107.0(3) . . ?
 O37 V14 V11 111.3(3) . . ?
 O37 V14 O27 109.1(4) . . ?
 O37 V14 O41 106.8(3) . . ?
 O37 V14 O42 105.3(3) . . ?
 O37 V14 O47 108.3(4) . . ?
 O41 V14 V12 41.13(19) . . ?
 O41 V14 V11 121.6(2) . . ?
 O41 V14 O27 82.2(3) . . ?
 O41 V14 O42 147.8(3) . . ?
 O41 V14 O47 90.2(3) . . ?
 O42 V14 V12 128.3(2) . . ?
 O42 V14 V11 41.02(19) . . ?
 O47 V14 V12 126.4(2) . . ?
 O47 V14 V11 36.8(2) . . ?
 O47 V14 O27 142.5(3) . . ?
 O47 V14 O42 77.8(3) . . ?
 V11 V13 V4 141.09(7) . . ?
 O29 V13 V11 42.86(19) . . ?
 O29 V13 V4 120.5(2) . . ?
 O29 V13 O35 88.0(3) . . ?
 O33 V13 V11 107.8(3) . . ?
 O33 V13 V4 111.0(3) . . ?
 O33 V13 O29 110.5(4) . . ?
 O33 V13 O35 105.6(4) . . ?
 O33 V13 O44 108.7(4) . . ?
 O33 V13 O47 106.4(4) . . ?
 O35 V13 V11 127.7(2) . . ?
 O35 V13 V4 40.72(19) . . ?
 O44 V13 V11 125.4(2) . . ?
 O44 V13 V4 37.1(2) . . ?
 O44 V13 O29 140.6(3) . . ?
 O44 V13 O35 77.8(3) . . ?
 O44 V13 O47 89.5(3) . . ?
 O47 V13 V11 41.5(2) . . ?
 O47 V13 V4 121.8(2) . . ?
 O47 V13 O29 83.3(3) . . ?
 O47 V13 O35 147.8(3) . . ?
 V14 V12 V15 77.85(6) . . ?
 V14 V12 V6 78.81(6) . . ?
 V6 V12 V15 129.64(6) . . ?
 O10 V12 V15 114.4(3) . . ?
 O10 V12 V14 112.3(3) . . ?
 O10 V12 V6 115.7(3) . . ?
 O10 V12 O15 109.8(4) . . ?
 O10 V12 O27 111.5(3) . . ?
 O10 V12 O41 111.7(3) . . ?
 O10 V12 O43 107.4(3) . . ?
 O15 V12 V15 122.7(2) . . ?
 O15 V12 V14 116.4(2) . . ?
 O15 V12 V6 40.1(2) . . ?
 O15 V12 O43 92.4(3) . . ?
 O27 V12 V15 114.9(2) . . ?
 O27 V12 V14 42.66(19) . . ?
 O27 V12 V6 38.38(18) . . ?
 O27 V12 O15 78.4(3) . . ?
 O27 V12 O43 140.9(3) . . ?
 O41 V12 V15 37.7(2) . . ?
 O41 V12 V14 41.9(2) . . ?
 O41 V12 V6 114.5(2) . . ?
 O41 V12 O15 138.4(3) . . ?
 O41 V12 O27 83.5(3) . . ?
 O41 V12 O43 78.6(3) . . ?
 O43 V12 V15 40.97(18) . . ?
 O43 V12 V14 116.80(19) . . ?
 O43 V12 V6 123.5(2) . . ?
 V13 V11 V14 78.11(6) . . ?
 V13 V11 V10 79.05(6) . . ?
 V10 V11 V14 129.49(6) . . ?
 O19 V11 V14 120.7(2) . . ?
 O19 V11 V13 115.5(2) . . ?
 O19 V11 V10 39.7(2) . . ?
 O19 V11 O42 91.8(3) . . ?
 O29 V11 V14 114.8(2) . . ?
 O29 V11 V13 42.57(19) . . ?
 O29 V11 V10 38.60(19) . . ?
 O29 V11 O19 78.1(3) . . ?
 O29 V11 O42 140.8(3) . . ?
 O42 V11 V14 40.41(18) . . ?
 O42 V11 V13 116.70(19) . . ?
 O42 V11 V10 123.64(19) . . ?
 O47 V11 V14 37.7(2) . . ?
 O47 V11 V13 42.4(2) . . ?
 O47 V11 V10 115.2(2) . . ?
 O47 V11 O19 137.1(3) . . ?
 O47 V11 O29 83.9(3) . . ?
 O47 V11 O42 78.1(3) . . ?
 O48 V11 V14 116.0(3) . . ?
 O48 V11 V13 112.3(3) . . ?
 O48 V11 V10 114.3(3) . . ?
 O48 V11 O19 110.5(4) . . ?
 O48 V11 O29 110.8(4) . . ?
 O48 V11 O42 108.3(4) . . ?
 O48 V11 O47 112.3(4) . . ?
 V8 V10 V11 136.64(7) . . ?
 O6 V10 V11 124.4(2) . . ?
 O6 V10 V8 40.3(2) . . ?
 O19 V10 V11 39.7(2) . . ?
 O19 V10 V8 123.5(2) . . ?
 O19 V10 O6 147.4(3) . . ?
 O21 V10 V11 111.6(3) . . ?
 O21 V10 V8 111.6(3) . . ?
 O21 V10 O6 107.7(4) . . ?
 O21 V10 O19 104.8(3) . . ?
 O21 V10 O23 108.8(3) . . ?
 O21 V10 O29 112.5(3) . . ?
 O23 V10 V11 121.0(2) . . ?
 O23 V10 V8 38.7(2) . . ?
 O23 V10 O6 78.9(3) . . ?
 O23 V10 O19 89.6(3) . . ?
 O23 V10 O29 138.7(3) . . ?
 O29 V10 V11 38.89(19) . . ?
 O29 V10 V8 121.51(19) . . ?
 O29 V10 O6 90.2(3) . . ?
 O29 V10 O19 78.4(3) . . ?
 V7 V9 V4 135.75(7) . . ?
 O4 V9 V7 111.8(3) . . ?
 O4 V9 V4 112.4(3) . . ?
 O4 V9 O11 109.8(4) . . ?
 O4 V9 O22 105.1(4) . . ?
 O4 V9 O36 113.2(4) . . ?
 O4 V9 O38 106.0(4) . . ?
 O11 V9 V7 38.7(2) . . ?
 O11 V9 V4 120.6(2) . . ?
 O11 V9 O22 90.0(3) . . ?
 O11 V9 O36 137.0(3) . . ?
 O11 V9 O38 79.3(3) . . ?
 O22 V9 V7 124.0(2) . . ?
 O22 V9 V4 40.1(2) . . ?
 O22 V9 O38 148.9(3) . . ?
 O36 V9 V7 119.8(2) . . ?
 O36 V9 V4 38.81(19) . . ?
 O36 V9 O22 78.7(3) . . ?
 O36 V9 O38 89.4(3) . . ?
 O38 V9 V7 40.61(19) . . ?
 O38 V9 V4 124.1(2) . . ?
 V10 V8 V5 129.20(7) . . ?
 V2 V8 V10 79.44(6) . . ?
 V2 V8 V5 77.61(6) . . ?
 O6 V8 V10 40.4(2) . . ?
 O6 V8 V5 120.6(2) . . ?
 O6 V8 V2 116.6(2) . . ?
 O6 V8 O18 91.0(3) . . ?
 O18 V8 V10 122.9(2) . . ?
 O18 V8 V5 40.4(2) . . ?
 O18 V8 V2 116.1(2) . . ?
 O23 V8 V10 38.7(2) . . ?
 O23 V8 V5 114.8(2) . . ?
 O23 V8 V2 43.1(2) . . ?
 O23 V8 O6 78.9(3) . . ?
 O23 V8 O18 140.3(3) . . ?
 O25 V8 V10 115.3(3) . . ?
 O25 V8 V5 115.2(3) . . ?
 O25 V8 V2 111.9(3) . . ?
 O25 V8 O6 111.0(4) . . ?
 O25 V8 O18 108.4(4) . . ?
 O25 V8 O23 111.0(4) . . ?
 O25 V8 O28 111.6(4) . . ?
 O28 V8 V10 115.2(2) . . ?
 O28 V8 V5 37.4(2) . . ?
 O28 V8 V2 42.1(2) . . ?
 O28 V8 O6 137.4(3) . . ?
 O28 V8 O18 77.8(3) . . ?
 O28 V8 O23 84.2(3) . . ?
 V9 V7 V3 129.76(7) . . ?
 V5 V7 V9 79.12(6) . . ?
 V5 V7 V3 77.27(6) . . ?
 O11 V7 V9 38.6(2) . . ?
 O11 V7 V5 42.6(2) . . ?
 O11 V7 V3 114.2(2) . . ?
 O11 V7 O32 141.6(3) . . ?
 O11 V7 O38 79.0(3) . . ?
 O13 V7 V9 113.9(2) . . ?
 O13 V7 V5 40.8(2) . . ?
 O13 V7 V3 38.0(2) . . ?
 O13 V7 O11 82.3(3) . . ?
 O13 V7 O32 79.6(3) . . ?
 O13 V7 O38 138.4(3) . . ?
 O32 V7 V9 124.5(2) . . ?
 O32 V7 V5 117.19(19) . . ?
 O32 V7 V3 41.57(19) . . ?
 O38 V7 V9 40.5(2) . . ?
 O38 V7 V5 117.0(2) . . ?
 O38 V7 V3 122.9(2) . . ?
 O38 V7 O32 92.7(3) . . ?
 O46 V7 V9 114.7(4) . . ?
 O46 V7 V5 110.9(3) . . ?
 O46 V7 V3 115.0(4) . . ?
 O46 V7 O11 110.4(4) . . ?
 O46 V7 O13 111.3(4) . . ?
 O46 V7 O32 107.7(4) . . ?
 O46 V7 O38 109.9(4) . . ?
 V1 V6 V12 135.73(7) . . ?
 O15 V6 V12 40.10(19) . . ?
 O15 V6 V1 124.6(2) . . ?
 O27 V6 V12 38.30(19) . . ?
 O27 V6 V1 121.2(2) . . ?
 O27 V6 O15 78.4(3) . . ?
 O27 V6 O39 89.6(3) . . ?
 O30 V6 V12 119.6(2) . . ?
 O30 V6 V1 38.8(2) . . ?
 O30 V6 O15 89.8(3) . . ?
 O30 V6 O27 137.0(3) . . ?
 O30 V6 O39 79.3(3) . . ?
 O34 V6 V12 114.9(3) . . ?
 O34 V6 V1 109.4(3) . . ?
 O34 V6 O15 106.9(4) . . ?
 O34 V6 O27 113.2(4) . . ?
 O34 V6 O30 109.8(4) . . ?
 O34 V6 O39 104.7(4) . . ?
 O39 V6 V12 123.1(2) . . ?
 O39 V6 V1 40.7(2) . . ?
 O39 V6 O15 148.5(3) . . ?
 V7 V5 V8 141.60(7) . . ?
 O8 V5 V8 110.9(3) . . ?
 O8 V5 V7 107.5(3) . . ?
 O8 V5 O11 109.3(4) . . ?
 O8 V5 O13 107.7(4) . . ?
 O8 V5 O18 105.1(4) . . ?
 O8 V5 O28 108.6(4) . . ?
 O11 V5 V8 121.4(2) . . ?
 O11 V5 V7 41.7(2) . . ?
 O11 V5 O18 88.9(3) . . ?
 O13 V5 V8 122.6(2) . . ?
 O13 V5 V7 40.7(2) . . ?
 O13 V5 O11 81.3(3) . . ?
 O13 V5 O18 147.2(3) . . ?
 O13 V5 O28 91.3(3) . . ?
 O18 V5 V8 40.47(19) . . ?
 O18 V5 V7 127.5(2) . . ?
 O28 V5 V8 36.8(2) . . ?
 O28 V5 V7 126.9(2) . . ?
 O28 V5 O11 141.9(3) . . ?
 O28 V5 O18 77.3(3) . . ?
 V15 V4 V13 78.24(6) . . ?
 V15 V4 V9 79.36(6) . . ?
 V9 V4 V13 130.28(7) . . ?
 O9 V4 V15 113.0(3) . . ?
 O9 V4 V13 114.4(3) . . ?
 O9 V4 V9 115.1(3) . . ?
 O9 V4 O22 110.1(4) . . ?
 O9 V4 O35 106.1(4) . . ?
 O9 V4 O36 112.2(4) . . ?
 O9 V4 O44 112.8(4) . . ?
 O22 V4 V15 116.2(2) . . ?
 O22 V4 V13 121.5(2) . . ?
 O22 V4 V9 39.91(19) . . ?
 O22 V4 O35 91.5(3) . . ?
 O35 V4 V15 117.7(2) . . ?
 O35 V4 V13 41.29(19) . . ?
 O35 V4 V9 123.8(2) . . ?
 O36 V4 V15 42.60(19) . . ?
 O36 V4 V13 115.0(2) . . ?
 O36 V4 V9 38.77(19) . . ?
 O36 V4 O22 78.5(3) . . ?
 O36 V4 O35 141.5(3) . . ?
 O44 V4 V15 42.1(2) . . ?
 O44 V4 V13 37.6(2) . . ?
 O44 V4 V9 114.9(2) . . ?
 O44 V4 O22 137.0(3) . . ?
 O44 V4 O35 78.9(3) . . ?
 O44 V4 O36 83.5(3) . . ?
 V1 V3 V7 141.49(7) . . ?
 O13 V3 V7 37.3(2) . . ?
 O13 V3 V1 125.4(2) . . ?
 O13 V3 O14 89.3(3) . . ?
 O13 V3 O32 78.4(3) . . ?
 O14 V3 V7 121.9(2) . . ?
 O14 V3 V1 41.5(2) . . ?
 O14 V3 O32 148.8(3) . . ?
 O30 V3 V7 120.7(2) . . ?
 O30 V3 V1 42.7(2) . . ?
 O30 V3 O13 140.7(3) . . ?
 O30 V3 O14 83.1(3) . . ?
 O30 V3 O32 88.5(3) . . ?
 O32 V3 V7 41.1(2) . . ?
 O32 V3 V1 128.4(2) . . ?
 O45 V3 V7 111.6(3) . . ?
 O45 V3 V1 106.9(3) . . ?
 O45 V3 O13 109.3(4) . . ?
 O45 V3 O14 106.2(4) . . ?
 O45 V3 O30 109.8(4) . . ?
 O45 V3 O32 105.0(4) . . ?
 V8 V2 V1 141.29(7) . . ?
 O7 V2 V8 107.0(3) . . ?
 O7 V2 V1 111.7(3) . . ?
 O7 V2 O14 109.2(4) . . ?
 O7 V2 O23 109.0(4) . . ?
 O7 V2 O28 106.8(4) . . ?
 O7 V2 O40 105.7(4) . . ?
 O14 V2 V8 125.9(2) . . ?
 O14 V2 V1 36.8(2) . . ?
 O14 V2 O23 141.6(3) . . ?
 O14 V2 O40 77.1(3) . . ?
 O23 V2 V8 42.40(19) . . ?
 O23 V2 V1 121.5(2) . . ?
 O23 V2 O40 89.3(3) . . ?
 O28 V2 V8 41.2(2) . . ?
 O28 V2 V1 121.6(2) . . ?
 O28 V2 O14 89.9(3) . . ?
 O28 V2 O23 82.6(3) . . ?
 O28 V2 O40 147.4(3) . . ?
 O40 V2 V8 128.4(2) . . ?
 O40 V2 V1 40.30(19) . . ?
 V6 V1 V2 130.49(7) . . ?
 V3 V1 V6 79.26(6) . . ?
 V3 V1 V2 78.57(6) . . ?
 O14 V1 V6 115.9(2) . . ?
 O14 V1 V3 42.8(2) . . ?
 O14 V1 V2 37.6(2) . . ?
 O14 V1 O30 84.1(3) . . ?
 O14 V1 O39 137.7(3) . . ?
 O14 V1 O40 78.0(3) . . ?
 O17 V1 V6 113.7(3) . . ?
 O17 V1 V3 111.3(4) . . ?
 O17 V1 V2 115.5(3) . . ?
 O17 V1 O14 111.7(4) . . ?
 O17 V1 O30 110.5(4) . . ?
 O17 V1 O39 110.6(4) . . ?
 O17 V1 O40 108.8(4) . . ?
 O30 V1 V6 38.7(2) . . ?
 O30 V1 V3 42.4(2) . . ?
 O30 V1 V2 115.0(2) . . ?
 O30 V1 O39 78.9(3) . . ?
 O30 V1 O40 140.5(3) . . ?
 O39 V1 V6 40.4(2) . . ?
 O39 V1 V3 116.4(2) . . ?
 O39 V1 V2 120.9(2) . . ?
 O39 V1 O40 91.1(3) . . ?
 O40 V1 V6 123.8(2) . . ?
 O40 V1 V3 117.0(2) . . ?
 O40 V1 V2 40.4(2) . . ?
 Ge12 O1 Cd3 136.3(5) . 2_352 ?
 Cd4 O2 Cd1 102.8(3) 2_252 2_252 ?
 Ge9 O2 Cd4 132.4(5) . 2_252 ?
 Ge9 O2 Cd1 124.7(4) . 2_252 ?
 Cd5 O3 Cd6 104.2(3) . . ?
 Ge8 O3 Cd6 127.2(4) . . ?
 Ge8 O3 Cd5 128.5(4) . . ?
 Ge11 O5 Cd3 131.9(5) . . ?
 Ge12 O6 V10 123.4(4) . . ?
 Ge12 O6 V8 136.7(4) . . ?
 V8 O6 V10 99.3(3) . . ?
 V9 O11 V7 102.7(3) . . ?
 V9 O11 V5 150.2(4) . . ?
 V7 O11 V5 95.8(3) . . ?
 Ge6 O12 Ge10 118.6(4) . . ?
 V7 O13 V5 98.4(3) . . ?
 V7 O13 V3 104.6(3) . . ?
 V5 O13 V3 148.7(4) . . ?
 V2 O14 V3 149.1(4) . . ?
 V1 O14 V3 95.7(3) . . ?
 V1 O14 V2 105.6(3) . . ?
 Ge10 O15 V12 133.5(4) . . ?
 Ge10 O15 V6 125.4(4) . . ?
 V6 O15 V12 99.8(3) . . ?
 Cd4 O16 Cd1 102.1(3) . . ?
 Ge10 O16 Cd4 127.4(4) . . ?
 Ge10 O16 Cd1 129.9(4) . . ?
 Ge9 O18 V8 133.2(4) . . ?
 Ge9 O18 V5 125.7(3) . . ?
 V5 O18 V8 99.1(3) . . ?
 Ge8 O19 V11 135.6(4) . . ?
 Ge8 O19 V10 123.3(4) . . ?
 V11 O19 V10 100.6(3) . . ?
 Ge8 O20 Ge11 116.9(4) . . ?
 V10 O21 Cd6 117.5(4) . . ?
 Ge9 O22 V9 123.1(4) . . ?
 Ge9 O22 V4 136.3(4) . . ?
 V9 O22 V4 100.0(3) . . ?
 V10 O23 V8 102.6(3) . . ?
 V10 O23 V2 150.0(4) . . ?
 V8 O23 V2 94.5(3) . . ?
 Cd6 O24 Cd5 99.6(3) . . ?
 Ge6 O24 Cd6 121.1(4) 4_666 . ?
 Ge6 O24 Cd5 131.5(4) 4_666 . ?
 Ge9 O26 Ge12 116.8(4) . . ?
 V12 O27 V14 95.3(3) . . ?
 V12 O27 V6 103.3(3) . . ?
 V6 O27 V14 149.2(4) . . ?
 V8 O28 V5 105.8(3) . . ?
 V8 O28 V2 96.6(3) . . ?
 V5 O28 V2 148.0(4) . . ?
 V13 O29 V11 94.6(3) . . ?
 V10 O29 V13 150.7(4) . . ?
 V10 O29 V11 102.5(3) . . ?
 V6 O30 V1 102.5(3) . . ?
 V3 O30 V6 151.8(4) . . ?
 V3 O30 V1 94.9(3) . . ?
 Ge10 O32 V7 132.6(4) . . ?
 Ge10 O32 V3 127.2(4) . . ?
 V7 O32 V3 97.4(3) . . ?
 Ge12 O35 V13 126.8(4) . . ?
 Ge12 O35 V4 132.9(4) . . ?
 V4 O35 V13 98.0(3) . . ?
 V9 O36 V15 151.1(4) . . ?
 V9 O36 V4 102.4(3) . . ?
 V4 O36 V15 94.9(3) . . ?
 Ge6 O38 V9 124.7(4) . . ?
 Ge6 O38 V7 135.0(4) . . ?
 V9 O38 V7 98.9(3) . . ?
 Ge11 O39 V6 125.2(4) . . ?
 Ge11 O39 V1 135.5(4) . . ?
 V6 O39 V1 98.9(3) . . ?
 Ge8 O40 V2 124.6(4) . . ?
 Ge8 O40 V1 133.9(4) . . ?
 V1 O40 V2 99.3(3) . . ?
 V14 O41 V15 148.9(4) . . ?
 V12 O41 V15 105.3(3) . . ?
 V12 O41 V14 97.0(3) . . ?
 Ge11 O42 V14 127.1(4) . . ?
 Ge11 O42 V11 132.1(3) . . ?
 V14 O42 V11 98.6(3) . . ?
 Ge6 O43 V15 125.4(3) . . ?
 Ge6 O43 V12 134.2(4) . . ?
 V12 O43 V15 98.6(3) . . ?
 V13 O44 V15 150.2(4) . . ?
 V4 O44 V15 96.6(3) . . ?
 V4 O44 V13 105.2(3) . . ?
 V13 O47 V14 148.4(4) . . ?
 V11 O47 V14 105.5(3) . . ?
 V11 O47 V13 96.2(3) . . ?
 C9 N9 Cd4 110.5(10) . . ?
 C10 N10 Cd4 108.6(9) . . ?
 N10 C10 C9 115.8(13) . . ?
 N9 C9 C10 112.7(13) . . ?
 C7 N7 Cd6 108.6(17) . . ?
 C8 N8 Cd6 109.2(16) . . ?
 C7 C8 N8 120(2) . . ?
 N7 C7 C8 122(3) . . ?
 C12 N12 Cd3 111.2(14) . . ?
 C11 N11 Cd3 108.3(13) . . ?
 C18 N18 Cd1 107.8(13) . . ?
 C14 N14 Cd5 111.6(11) . . ?
 C17 N17 Cd1 104.7(13) . . ?
 C16 N16 Cd5 111.3(19) . . ?
 C15 N15 Cd5 109.3(18) . . ?
 C13 C14 N14 111.8(16) . . ?
 C13 N13 Cd5 103.9(12) . . ?
 C17 C18 N18 109.9(19) . . ?
 N12 C12 C11 116(2) . . ?
 C15 C16 N16 111(3) . . ?
 C18 C17 N17 121(2) . . ?
 C16 C15 N15 108(2) . . ?
 N13 C13 C14 116.1(19) . . ?
 N11 C11 C12 123(2) . . ?
 C20 N20 Cd1 97.8(13) . . ?
 N19 C19 C20 111(2) . . ?
 C19 N19 Cd1 111.3(14) . . ?
 C22 N22 Cd3 109.3(13) . . ?
 C21 N21 Cd3 109.5(13) . . ?
 C21 C22 N22 115(2) . . ?
 N21 C21 C22 120(2) . . ?
 C25 N25 Cd6 114.0(12) . . ?
 C23 N23 Cd4 121.7(14) . . ?
 N25 C25 C23 115(2) . 4_666 ?
 N23 C23 C25 115(2) . 4_565 ?
 C19 C20 N20 127(2) . . ?
 N3 Cd2 N6 166.3(5) . . ?
 N3 Cd2 N2 95.0(5) . . ?
 N3 Cd2 N5 97.8(4) . . ?
 N3 Cd2 N4 73.9(4) . . ?
 N3 Cd2 N1 95.6(5) . . ?
 N6 Cd2 N2 95.3(4) . . ?
 N6 Cd2 N4 96.2(5) . . ?
 N2 Cd2 N4 95.1(5) . . ?
 N5 Cd2 N6 74.0(4) . . ?
 N5 Cd2 N2 163.1(5) . . ?
 N5 Cd2 N4 99.0(5) . . ?
 N5 Cd2 N1 91.3(6) . . ?
 N1 Cd2 N6 95.6(5) . . ?
 N1 Cd2 N2 76.5(6) . . ?
 N1 Cd2 N4 166.1(6) . . ?
 C3 N3 Cd2 111.1(10) . . ?
 C6 N6 Cd2 108.3(8) . . ?
 C2 N2 Cd2 107.5(13) . . ?
 C5 N5 Cd2 108.1(9) . . ?
 C4 N4 Cd2 109.2(10) . . ?
 C1 N1 Cd2 107.8(14) . . ?
 N4 C4 C3 119.4(17) . . ?
 N3 C3 C4 118.9(17) . . ?
 C6 C5 N5 117.2(17) . . ?
 C5 C6 N6 114.7(15) . . ?
 C1 C2 N2 127(2) . . ?
 C2 C1 N1 119(2) . . ?

_shelx_res_file
;
    ghy4.res created by SHELXL-2014/7

TITL CF solution in P21/n
CELL 0.71073 17.991334 23.61171 23.932708 90 91.729 90
ZERR 4 0.00028 0.000409 0.000368 0 0.0013 0
LATT 1
SYMM 0.5-X,0.5+Y,0.5-Z
SFAC C Cd Ge N O V H
UNIT 96 24 24 96 218 60 436
DFIX 1.44 C17 C18 C21 C22 C7 C8 N11 C11 C11 C12 C21 C22 N21 C21
DFIX 1.44 N10 C10
DFIX 1.44 N19 C19 C19 C20 C20 N20
DFIX 1.44 N4 C4
DFIX 1.44 C4 C3
SIMU 0.01 0.02 2.3 N16 C16 C15 N15
SIMU 0.02 0.04 2.3 N11 C11 C12 N12
SIMU 0.02 0.04 2.3 N17 C17 C18 N18
SIMU 0.02 0.04 2.3 N21 C21 C22 N22
SIMU 0.01 0.02 3.8 Cd1 N17 N18 N19 N20
SIMU 0.01 0.02 3.8 Cd5 N13 C13 C14 N14
SIMU 0.01 0.02 2.3 N19 C19 C20 N20
SIMU N1 C1 C2 N2
ISOR O1W
ISOR 0.01 0.02 C20
ISOR 0.01 0.02 C7
ISOR 0.01 0.02 O3AA

L.S. 9
PLAN  15
BOND
fmap 2
acta
REM <olex2.extras>
REM <HklSrc "%.\\GHY4.hkl">
REM </olex2.extras>

WGHT    0.122100   97.077301
FVAR       0.62611
CD6   2   -0.747553    0.276520   -1.007788    11.00000    0.05481    0.06304 =
         0.04035    0.01408   -0.01681   -0.01593
CD4   2   -1.270673    0.017161   -1.331910    11.00000    0.06130    0.04726 =
         0.04789    0.00211   -0.00241   -0.01416
CD5   2   -0.822400    0.154209   -0.946915    11.00000    0.07894    0.06643 =
         0.05248    0.01997   -0.02064   -0.01788
CD3   2   -0.777449   -0.000469   -1.249345    11.00000    0.05206    0.05206 =
         0.06787   -0.00969    0.00292    0.00921
GE6   3   -1.193052    0.250352   -1.369867    11.00000    0.02870    0.03743 =
         0.02506   -0.00764   -0.00977   -0.00143
CD1   2   -1.373634    0.083157   -1.227852    11.00000    0.05691    0.05671 =
         0.07142    0.00416    0.00324   -0.01702
GE8   3   -0.870273    0.189694   -1.086860    11.00000    0.03519    0.03344 =
         0.02565   -0.00002   -0.00898    0.00240
GE9   3   -1.060886    0.454143   -1.216051    11.00000    0.03643    0.02567 =
         0.04036   -0.00924   -0.01224    0.00865
GE10  3   -1.217540    0.154920   -1.288093    11.00000    0.02913    0.03912 =
         0.03448   -0.00754   -0.00204   -0.01455
GE11  3   -0.887524    0.103913   -1.180071    11.00000    0.03946    0.02661 =
         0.03114    0.00043   -0.00432    0.00494
GE12  3   -0.895227    0.432960   -1.208813    11.00000    0.03448    0.02579 =
         0.04185   -0.00177   -0.00947   -0.00448
V15   6   -1.010775    0.278723   -1.380063    11.00000    0.02966    0.02956 =
         0.02183   -0.00038   -0.00081   -0.00037
V14   6   -0.897162    0.168886   -1.305566    11.00000    0.03043    0.02667 =
         0.02648   -0.00262    0.00370    0.00348
V13   6   -0.848343    0.321399   -1.288965    11.00000    0.02358    0.02891 =
         0.02955    0.00064    0.00136   -0.00426
V12   6   -1.046695    0.156594   -1.349302    11.00000    0.03403    0.02709 =
         0.02390   -0.00575   -0.00030   -0.00396
V11   6   -0.806043    0.231478   -1.215158    11.00000    0.02339    0.03226 =
         0.03276   -0.00249   -0.00232    0.00361
V10   6   -0.854905    0.320233   -1.132853    11.00000    0.02671    0.03061 =
         0.02776   -0.00305   -0.00819    0.00061
V9    6   -1.147449    0.370539   -1.305772    11.00000    0.02804    0.03421 =
         0.02945   -0.00770   -0.00976    0.00620
V8    6   -0.999048    0.375786   -1.102594    11.00000    0.03123    0.03342 =
         0.02988   -0.01057   -0.00828    0.00414
V7    6   -1.235439    0.290480   -1.235266    11.00000    0.02083    0.04447 =
         0.03239   -0.01029   -0.00321   -0.00002
V6    6   -1.058784    0.102376   -1.234998    11.00000    0.03734    0.02885 =
         0.02695   -0.00249   -0.00112   -0.00908
V5    6   -1.155468    0.354383   -1.149623    11.00000    0.02765    0.04206 =
         0.03026   -0.01245   -0.00459    0.00796
V4    6   -0.984776    0.387407   -1.329837    11.00000    0.03408    0.02541 =
         0.03335    0.00379   -0.00386   -0.00048
V3    6   -1.181543    0.198621   -1.154491    11.00000    0.02728    0.04569 =
         0.02961   -0.00491    0.00506   -0.00932
V2    6   -1.026326    0.262063   -1.068132    11.00000    0.03043    0.04066 =
         0.02247   -0.00419   -0.00285    0.00071
V1    6   -1.049372    0.143220   -1.115496    11.00000    0.04050    0.03746 =
         0.02551    0.00007    0.00184   -0.00825
O1    5   -0.812486    0.466119   -1.197691    11.00000    0.04877    0.05132 =
         0.07220    0.00184   -0.01353   -0.02128
O2    5   -1.126903    0.505299   -1.216838    11.00000    0.05403    0.03635 =
         0.05171   -0.00853   -0.00187    0.02278
O3    5   -0.825137    0.204437   -1.025745    11.00000    0.04962    0.05138 =
         0.03574    0.00421   -0.02562   -0.00656
O4    5   -1.200102    0.416365   -1.337258    11.00000    0.04613    0.04140 =
         0.05803   -0.00088   -0.02059    0.00903
O5    5   -0.866011    0.036345   -1.196376    11.00000    0.06816    0.02820 =
         0.06057   -0.00662   -0.00962    0.01031
O6    5   -0.915466    0.387479   -1.153095    11.00000    0.03342    0.03658 =
         0.03177   -0.00303   -0.00482    0.00682
O7    5   -1.034203    0.263242   -1.001018    11.00000    0.05398    0.06446 =
         0.02706   -0.00465   -0.00504    0.00723
O8    5   -1.215721    0.389868   -1.115688    11.00000    0.03765    0.07696 =
         0.04891   -0.02424   -0.00392    0.02672
O9    5   -0.967954    0.435757   -1.374455    11.00000    0.06086    0.04101 =
         0.05015    0.01757   -0.00510   -0.00341
O10   5   -1.051923    0.113851   -1.401667    11.00000    0.05879    0.03573 =
         0.03459   -0.01251   -0.00125   -0.00240
O11   5   -1.179017    0.360045   -1.230219    11.00000    0.02939    0.03806 =
         0.03339   -0.00980   -0.00801    0.00203
O12   5   -1.243181    0.189884   -1.350863    11.00000    0.03406    0.04613 =
         0.03862   -0.00715   -0.00761   -0.01405
O13   5   -1.194474    0.279860   -1.161523    11.00000    0.03343    0.04930 =
         0.02813   -0.00654   -0.00204   -0.00502
O14   5   -1.100368    0.211575   -1.100532    11.00000    0.03005    0.04331 =
         0.03158   -0.00228    0.00052   -0.00292
O15   5   -1.123133    0.136549   -1.294660    11.00000    0.02906    0.04099 =
         0.02990   -0.00137   -0.00130   -0.00803
O16   5   -1.271663    0.096398   -1.280662    11.00000    0.03912    0.04633 =
         0.06160   -0.01035    0.00593   -0.02146
O17   5   -1.067207    0.095005   -1.070544    11.00000    0.07580    0.05998 =
         0.04488    0.01205    0.01253   -0.01428
O18   5   -1.070805    0.407796   -1.159671    11.00000    0.03786    0.03060 =
         0.03943   -0.00694   -0.01879    0.00644
O19   5   -0.842060    0.237790   -1.138694    11.00000    0.03906    0.03098 =
         0.02774   -0.00056   -0.00229    0.00261
O20   5   -0.848901    0.121960   -1.112999    11.00000    0.04735    0.03028 =
         0.03518   -0.00302   -0.01020    0.00950
O21   5   -0.785880    0.341316   -1.092199    11.00000    0.03811    0.05041 =
         0.04090   -0.00276   -0.01012   -0.00278
O22   5   -1.060501    0.413920   -1.277600    11.00000    0.02848    0.03327 =
         0.04507   -0.01657   -0.00453    0.00028
O23   5   -0.940905    0.308303   -1.088049    11.00000    0.02946    0.03500 =
         0.03176   -0.00429   -0.00902    0.00148
O24   5   -0.729620    0.221932   -0.930333    11.00000    0.05245    0.04930 =
         0.02758    0.01099   -0.01799   -0.00842
O25   5   -0.993550    0.419022   -1.049830    11.00000    0.05676    0.04878 =
         0.04279   -0.01990   -0.01421    0.00151
O26   5   -0.970075    0.482428   -1.211665    11.00000    0.04518    0.02461 =
         0.05646   -0.00457   -0.01580    0.00231
O27   5   -0.986268    0.125583   -1.288577    11.00000    0.02859    0.03179 =
         0.02635   -0.00129   -0.00127   -0.00238
O28   5   -1.081315    0.326174   -1.097469    11.00000    0.02897    0.03964 =
         0.03224   -0.00421   -0.00505    0.00405
O29   5   -0.826945    0.312093   -1.209790    11.00000    0.02650    0.02922 =
         0.03328    0.00114   -0.00522    0.00073
O30   5   -1.118116    0.138389   -1.179174    11.00000    0.03597    0.04453 =
         0.02867   -0.00980   -0.00106   -0.00362
O31   5   -0.998639    0.284403   -1.446570    11.00000    0.04823    0.04819 =
         0.02534   -0.00058   -0.00062   -0.00023
O32   5   -1.222642    0.205626   -1.234431    11.00000    0.02898    0.04091 =
         0.03163   -0.00802   -0.00508   -0.00715
O33   5   -0.775135    0.341843   -1.320427    11.00000    0.03620    0.05117 =
         0.05067    0.00290    0.01068   -0.00800
O34   5   -1.074843    0.035331   -1.235901    11.00000    0.06334    0.03028 =
         0.04356   -0.00796   -0.00154   -0.01326
O35   5   -0.904221    0.393265   -1.270372    11.00000    0.02686    0.03078 =
         0.03711   -0.00218   -0.00066   -0.00295
O36   5   -1.069860    0.341262   -1.352393    11.00000    0.02761    0.03052 =
         0.03404   -0.00671   -0.00488    0.00173
O37   5   -0.844930    0.131177   -1.344047    11.00000    0.05677    0.04129 =
         0.03597   -0.00267    0.01091    0.01365
O38   5   -1.200011    0.297048   -1.312807    11.00000    0.03182    0.04039 =
         0.02677   -0.01291   -0.00262   -0.00061
O39   5   -0.983400    0.112981   -1.173877    11.00000    0.03013    0.03797 =
         0.03646   -0.00194   -0.00109   -0.00518
O40   5   -0.967478    0.192237   -1.084506    11.00000    0.03485    0.03622 =
         0.03532   -0.00750   -0.00889    0.00049
O41   5   -0.966108    0.208237   -1.355333    11.00000    0.02749    0.03273 =
         0.02886   -0.00202    0.00085    0.00015
O42   5   -0.858777    0.156323   -1.227093    11.00000    0.03701    0.02967 =
         0.02342   -0.00084   -0.00049    0.00007
O43   5   -1.100062    0.227640   -1.371959    11.00000    0.02421    0.03152 =
         0.03063   -0.00367   -0.00678    0.00118
O44   5   -0.930671    0.319531   -1.342348    11.00000    0.03092    0.02901 =
         0.03524   -0.00184   -0.00199    0.00063
O45   5   -1.248418    0.172865   -1.119983    11.00000    0.03549    0.07907 =
         0.04527   -0.00580    0.00953   -0.01704
O46   5   -1.323432    0.303710   -1.234326    11.00000    0.02460    0.07510 =
         0.06622   -0.01391   -0.00008    0.00321
O47   5   -0.846209    0.239593   -1.289007    11.00000    0.03222    0.02622 =
         0.03475    0.00142    0.00019   -0.00003
O48   5   -0.718177    0.220153   -1.214074    11.00000    0.02384    0.05774 =
         0.06531   -0.00516   -0.00468    0.00937
O1W   5   -1.064283    0.470091   -0.959205    10.50000    0.23884    0.07450 =
         0.23660   -0.08454    0.19547   -0.07326
PART 2
O2W   5   -0.922678   -0.040049   -1.132918    10.50000    0.20563    0.04845 =
         0.13306    0.00515    0.08223   -0.04776

PART 0
O3W   5   -1.102788   -0.006023   -1.130470    10.50000    0.35907    0.03887 =
         0.06671    0.00801    0.04590   -0.06100

O4W   5   -0.989967    0.446287   -1.488457    10.50000    0.31034    0.05793 =
         0.03088    0.00593    0.00503    0.04138
O5W   5   -0.963155    0.029252   -1.460241    11.00000    0.17263    0.13233 =
         0.17467   -0.04882    0.04174    0.02908
O6W   5   -1.017521    0.263176   -1.223158    11.00000    0.18941    0.19791 =
         0.18341   -0.01725    0.07859    0.01321
PART 1
O7W   5   -1.193492   -0.016386   -1.512709    10.50000    0.12485    0.25059 =
         0.02379    0.00072    0.00066    0.11685

PART 0
N9    4   -1.193465   -0.045652   -1.284940    11.00000    0.07023    0.06179 =
         0.06562    0.01088   -0.02297   -0.02526
AFIX  23
H9A   7   -1.172390   -0.028640   -1.255299    11.00000   -1.20000
H9B   7   -1.219973   -0.074796   -1.272913    11.00000   -1.20000
AFIX   0

N10   4   -1.163434    0.012726   -1.387508    11.00000    0.08807    0.08744 =
         0.05753   -0.00700    0.01872   -0.02191
AFIX  23
H10A  7   -1.174889   -0.003331   -1.420292    11.00000   -1.20000
H10B  7   -1.146498    0.047490   -1.393806    11.00000   -1.20000
AFIX   0

C10   1   -1.109037   -0.019173   -1.358953    11.00000    0.06686    0.09407 =
         0.06494    0.00356    0.00310    0.00093
AFIX  23
H10C  7   -1.077959    0.006442   -1.336830    11.00000   -1.20000
H10D  7   -1.077740   -0.036849   -1.386271    11.00000   -1.20000
AFIX   0

C9    1   -1.137868   -0.065439   -1.320252    11.00000    0.06254    0.05575 =
         0.11379   -0.01396   -0.00826   -0.01305
AFIX  23
H9C   7   -1.157769   -0.096369   -1.342793    11.00000   -1.20000
H9D   7   -1.096668   -0.080108   -1.297527    11.00000   -1.20000
AFIX   0

N7    4   -0.649276    0.343030   -1.001816    11.00000    0.10037    0.13330 =
         0.08261    0.03221   -0.03408   -0.05685
AFIX  23
H7A   7   -0.666504    0.377602   -1.009416    11.00000   -1.20000
H7B   7   -0.629137    0.343193   -0.967390    11.00000   -1.20000
AFIX   0

N8    4   -0.666604    0.245186   -1.074686    11.00000    0.07591    0.14067 =
         0.08236    0.03502   -0.01578    0.01678
AFIX  23
H8A   7   -0.646571    0.212283   -1.064101    11.00000   -1.20000
H8B   7   -0.691227    0.239958   -1.107088    11.00000   -1.20000
AFIX   0

C8    1   -0.609594    0.286295   -1.081256    11.00000    0.09856    0.20580 =
         0.22059    0.06665    0.08943   -0.01659
AFIX  23
H8C   7   -0.563322    0.265906   -1.085612    11.00000   -1.20000
H8D   7   -0.620166    0.305870   -1.116232    11.00000   -1.20000
AFIX   0

C7    1   -0.596515    0.328168   -1.039739    11.00000    0.14079    0.16327 =
         0.15304    0.00085    0.01468   -0.01313
AFIX  23
H7C   7   -0.552700    0.316357   -1.018178    11.00000   -1.20000
H7D   7   -0.583124    0.362592   -1.059133    11.00000   -1.20000
AFIX   0

N12   4   -0.706612   -0.011918   -1.168402    11.00000    0.07528    0.08429 =
         0.09921   -0.01238    0.01335    0.02195
AFIX  23
H12A  7   -0.736389   -0.016967   -1.139795    11.00000   -1.20000
H12B  7   -0.678393   -0.042672   -1.171327    11.00000   -1.20000
AFIX   0

N11   4   -0.709929    0.080050   -1.248450    11.00000    0.06520    0.06964 =
         0.13683    0.02157    0.03125    0.01893
AFIX  23
H11A  7   -0.677847    0.079540   -1.276034    11.00000   -1.20000
H11B  7   -0.739736    0.109840   -1.253308    11.00000   -1.20000
AFIX   0

N18   4   -1.293069    0.050827   -1.157918    11.00000    0.08554    0.08641 =
         0.09766    0.00503    0.00106   -0.01823
N14   4   -0.849791    0.129893   -0.855517    11.00000    0.09210    0.10682 =
         0.07589    0.01835   -0.00742   -0.00303
N17   4   -1.455425    0.054325   -1.154075    11.00000    0.09133    0.09168 =
         0.10621    0.00668    0.00814   -0.01868
N16   4   -0.718506    0.098407   -0.964350    11.00000    0.21884    0.11431 =
         0.10498   -0.01743   -0.01638    0.04056
AFIX  23
H16A  7   -0.681001    0.120578   -0.973999    11.00000   -1.20000
H16B  7   -0.704674    0.079987   -0.933301    11.00000   -1.20000
AFIX   0

N15   4   -0.866505    0.068804   -0.994946    11.00000    0.21814    0.09934 =
         0.12840    0.00073   -0.02844    0.00051
C14   1   -0.926869    0.147652   -0.841252    11.00000    0.09561    0.10498 =
         0.07793    0.01673   -0.00713    0.00008
N13   4   -0.948406    0.179026   -0.940907    11.00000    0.10375    0.11341 =
         0.08554    0.02263   -0.00550    0.00601
C18   1   -1.332948    0.054004   -1.103443    11.00000    0.12808    0.13309 =
         0.10226    0.00450   -0.00459   -0.02649
C12   1   -0.660078    0.036437   -1.157790    11.00000    0.12269    0.13112 =
         0.14378   -0.01380    0.00254   -0.00204
AFIX  23
H12C  7   -0.608637    0.024363   -1.159220    11.00000   -1.20000
H12D  7   -0.668294    0.049431   -1.120026    11.00000   -1.20000
AFIX   0

C16   1   -0.734484    0.057393   -1.009189    11.00000    0.21816    0.11109 =
         0.12103   -0.01033   -0.01184    0.02450
AFIX  23
H16C  7   -0.740254    0.077250   -1.044535    11.00000   -1.20000
H16D  7   -0.692980    0.031419   -1.011916    11.00000   -1.20000
AFIX   0

C17   1   -1.406597    0.032628   -1.110824    11.00000    0.13432    0.14660 =
         0.11241    0.00529    0.02708   -0.01754
AFIX  23
H17A  7   -1.431213    0.037870   -1.075692    11.00000   -1.20000
H17B  7   -1.402596   -0.007892   -1.116696    11.00000   -1.20000
AFIX   0

C15   1   -0.801245    0.025858   -0.998812    11.00000    0.21452    0.10319 =
         0.13209   -0.00614   -0.01667    0.00999
C13   1   -0.957248    0.191008   -0.880925    11.00000    0.10358    0.10931 =
         0.08316    0.01642   -0.00390    0.00236
C11   1   -0.670514    0.084020   -1.195330    11.00000    0.12082    0.11050 =
         0.17941   -0.00210   -0.00655   -0.00384
AFIX  23
H11C  7   -0.695115    0.113312   -1.174304    11.00000   -1.20000
H11D  7   -0.621283    0.098262   -1.202977    11.00000   -1.20000
AFIX   0

N20   4   -1.392567    0.180007   -1.201298    11.00000    0.09202    0.09197 =
         0.11897    0.00311   -0.00504   -0.01667
C19   1   -1.492869    0.168895   -1.285142    11.00000    0.12005    0.11691 =
         0.14259    0.00690   -0.01353   -0.00591
N19   4   -1.474656    0.109971   -1.290985    11.00000    0.09803    0.09960 =
         0.11918    0.01195   -0.00604   -0.00845
N22   4   -0.855751    0.007203   -1.327321    11.00000    0.14274    0.07678 =
         0.10724   -0.01223   -0.04712    0.01906
AFIX  23
H22A  7   -0.882410    0.038851   -1.325331    11.00000   -1.20000
H22B  7   -0.829086    0.008803   -1.358004    11.00000   -1.20000
AFIX   0

N21   4   -0.835417   -0.086314   -1.252643    11.00000    0.09233    0.07292 =
         0.18495    0.02125   -0.02229    0.00727
AFIX  23
H21A  7   -0.801742   -0.113890   -1.250306    11.00000   -1.20000
H21B  7   -0.865322   -0.089648   -1.223873    11.00000   -1.20000
AFIX   0

C22   1   -0.905280   -0.041846   -1.330115    11.00000    0.14906    0.09629 =
         0.16818   -0.00708   -0.06317   -0.00413
AFIX  23
H22C  7   -0.951881   -0.031658   -1.313410    11.00000   -1.20000
H22D  7   -0.915973   -0.050713   -1.369109    11.00000   -1.20000
AFIX   0

C21   1   -0.877115   -0.091157   -1.303189    11.00000    0.14643    0.08745 =
         0.18678   -0.00591   -0.04190   -0.02708
AFIX  23
H21C  7   -0.919113   -0.115657   -1.296229    11.00000   -1.20000
H21D  7   -0.846323   -0.110721   -1.329598    11.00000   -1.20000
AFIX   0

N25   4   -0.839411    0.331689   -0.971317    11.00000    0.10345    0.08788 =
         0.04175    0.00807    0.00007    0.00002
AFIX  23
H25A  7   -0.876848    0.334271   -0.996355    11.00000   -1.20000
H25B  7   -0.856550    0.314586   -0.941171    11.00000   -1.20000
AFIX   0

N23   4   -1.347686    0.022247   -1.409556    11.00000    0.15263    0.10430 =
         0.06383    0.03192   -0.02505   -0.05836
AFIX  23
H23A  7   -1.324595    0.004728   -1.437017    11.00000   -1.20000
H23B  7   -1.387793    0.001716   -1.402441    11.00000   -1.20000
AFIX   0

C25   1   -0.815808    0.387213   -0.956284    11.00000    0.13824    0.09719 =
         0.07319    0.00173    0.00978    0.03469
C23   1   -1.374213    0.076712   -1.432010    11.00000    0.13033    0.24154 =
         0.11220    0.09682   -0.06802   -0.04607
AFIX  23
H23C  7   -1.397234    0.097623   -1.402236    11.00000   -1.20000
H23D  7   -1.412296    0.069425   -1.460662    11.00000   -1.20000
AFIX   0

C20   1   -1.434883    0.199294   -1.254256    11.00000    0.12634    0.11762 =
         0.14729    0.00537   -0.01081   -0.01178
O0AA  5   -0.565737    0.148465   -1.027103    10.50000    0.17966    0.09345 =
         0.08797   -0.04312   -0.06931    0.02751
PART 1
O1AA  5   -1.033726    0.050554   -0.969999    10.50000    0.13595    0.26648 =
         0.09728    0.08578   -0.00958    0.01786

PART 0
PART 2
O2AA  5   -0.715236   -0.016394   -1.411212    10.50000    0.17657    0.41671 =
         0.02804   -0.01104   -0.02089    0.18147

PART 0
O3AA  5   -0.899983   -0.222157   -1.233943    10.50000    0.12925    0.13649 =
         0.16376    0.01038    0.04824    0.00154

CD2   2   -0.765463    0.236965   -1.470466    11.00000    0.05979    0.08212 =
         0.05420   -0.00406    0.01511   -0.01661
N3    4   -0.682717    0.311814   -1.489437    11.00000    0.06059    0.08730 =
         0.06150   -0.00980    0.02031   -0.01546
AFIX  23
H3A   7   -0.640977    0.307376   -1.468996    11.00000   -1.20000
H3B   7   -0.671153    0.310805   -1.525319    11.00000   -1.20000
AFIX   0
N6    4   -0.869077    0.175770   -1.463314    11.00000    0.05912    0.11224 =
         0.05079   -0.00137    0.02277   -0.02717
AFIX  23
H6A   7   -0.857193    0.146346   -1.441586    11.00000   -1.20000
H6B   7   -0.906737    0.194126   -1.448226    11.00000   -1.20000
AFIX   0
N2    4   -0.720389    0.222778   -1.376839    11.00000    0.07321    0.10189 =
         0.05824    0.00537    0.02177   -0.00643
AFIX  23
H2A   7   -0.699197    0.254318   -1.363667    11.00000   -1.20000
H2B   7   -0.757706    0.213648   -1.354980    11.00000   -1.20000
AFIX   0
N5    4   -0.810775    0.221659   -1.563094    11.00000    0.07803    0.10636 =
         0.04588   -0.00523    0.02255   -0.01059
AFIX  23
H5A   7   -0.814970    0.254514   -1.581140    11.00000   -1.20000
H5B   7   -0.779460    0.199682   -1.581334    11.00000   -1.20000
AFIX   0
N4    4   -0.830646    0.322387   -1.450804    11.00000    0.06925    0.10520 =
         0.07686   -0.01528    0.02817   -0.00620
AFIX  23
H4A   7   -0.876249    0.321004   -1.466221    11.00000   -1.20000
H4B   7   -0.834600    0.326412   -1.414038    11.00000   -1.20000
AFIX   0
N1    4   -0.676479    0.163885   -1.479000    11.00000    0.08179    0.09843 =
         0.11086    0.01120    0.04932    0.00140
AFIX  23
H1A   7   -0.698705    0.131954   -1.490068    11.00000   -1.20000
H1B   7   -0.643282    0.173381   -1.504188    11.00000   -1.20000
AFIX   0
C4    1   -0.791871    0.368239   -1.472431    11.00000    0.11567    0.09810 =
         0.17213    0.04776    0.07144    0.02334
AFIX  23
H4C   7   -0.801967    0.400896   -1.449270    11.00000   -1.20000
H4D   7   -0.813057    0.376163   -1.509355    11.00000   -1.20000
AFIX   0
C3    1   -0.714451    0.364513   -1.477278    11.00000    0.10583    0.07067 =
         0.21533   -0.03527    0.07190   -0.01601
AFIX  23
H3C   7   -0.700254    0.390813   -1.506208    11.00000   -1.20000
H3D   7   -0.691726    0.377828   -1.442432    11.00000   -1.20000
AFIX   0
C5    1   -0.881522    0.195005   -1.560579    11.00000    0.07400    0.16252 =
         0.07041   -0.02820    0.00076   -0.04656
AFIX  23
H5C   7   -0.918701    0.224337   -1.556438    11.00000   -1.20000
H5D   7   -0.891823    0.176546   -1.596184    11.00000   -1.20000
AFIX   0
C6    1   -0.890645    0.156193   -1.519479    11.00000    0.07337    0.09843 =
         0.07706    0.00216    0.00650   -0.03668
AFIX  23
H6C   7   -0.861582    0.122845   -1.527946    11.00000   -1.20000
H6D   7   -0.942511    0.144959   -1.519650    11.00000   -1.20000
AFIX   0
C2    1   -0.669487    0.179823   -1.377572    11.00000    0.13467    0.16590 =
         0.10360   -0.00011    0.00964    0.06102
AFIX  23
H2C   7   -0.627750    0.192756   -1.354346    11.00000   -1.20000
H2D   7   -0.691753    0.148833   -1.357389    11.00000   -1.20000
AFIX   0
C1    1   -0.638914    0.155704   -1.423159    11.00000    0.16068    0.16403 =
         0.15488    0.03817    0.02806    0.04753
AFIX  23
H1C   7   -0.635427    0.115278   -1.416363    11.00000   -1.20000
H1D   7   -0.588499    0.169878   -1.425492    11.00000   -1.20000
AFIX   0
HKLF 4

REM  CF solution in P21/n
REM R1 =  0.0780 for   16299 Fo > 4sig(Fo)  and  0.1105 for all   23431 data
REM   1207 parameters refined using    259 restraints

END

WGHT      0.1221     97.0922

REM Highest difference peak  7.334,  deepest hole -3.675,  1-sigma level  0.244
Q1    1  -1.3291  0.0578 -1.2077  11.00000  0.05    7.33
Q2    1  -0.8548  0.1823 -0.9278  11.00000  0.05    4.91
Q3    1  -0.7013  0.2166 -1.0086  11.00000  0.05    3.99
Q4    1  -0.7483  0.2002 -1.4715  11.00000  0.05    3.92
Q5    1  -1.1947  0.1274 -1.2780  11.00000  0.05    2.03
Q6    1  -0.8699 -0.1534 -1.1488  11.00000  0.05    1.99
Q7    1  -1.0376  0.4597 -1.2367  11.00000  0.05    1.66
Q8    1  -0.7574  0.1500 -0.9515  11.00000  0.05    1.65
Q9    1  -1.1847  0.2200 -1.3567  11.00000  0.05    1.64
Q10   1  -0.8504  0.0977 -1.1910  11.00000  0.05    1.55
Q11   1  -0.4704  0.1551 -1.0524  11.00000  0.05    1.54
Q12   1  -1.4609  0.2099 -1.2108  11.00000  0.05    1.42
Q13   1  -0.6355  0.1407 -0.9871  11.00000  0.05    1.41
Q14   1  -0.9755  0.2050 -1.6884  11.00000  0.05    1.39
Q15   1  -0.8710  0.4345 -1.2323  11.00000  0.05    1.39
;
_shelx_res_checksum                6362
_shelx_hkl_file
;
   0   0  -4 31117.0 570.982   3
   0   0  -5 84.0430 42.3461   3
   0   0  -6 18053.3 533.784   3
   0   0  -7 439.759 120.914   3
   0   0  -8 7791.83 411.963   3
   0   0  -9-26.0322 45.0844   3
   0   0 -10 930.039 162.426   3
   0   0 -11 29.2642 63.2208   3
   0   0 -12 8126.15 512.970   3
   0   0 -13 191.724 131.890   3
   0   0 -14 38692.1 1207.21   3
   0   0 -15-14.6944 74.8105   3
   0   0 -16 15009.4 811.832   3
   0   0 -17 548.676 211.494   3
   0   0 -18 15351.2 879.399   3
   0   0 -19 60.8992 138.249   3
   0   0 -20 366.597 176.425   3
   0   0 -21-118.591 176.244   3
   0   0 -22 876.919 278.574   3
   0   0 -23 246.072 207.402   3
   0   0 -24 3933.91 535.931   3
   0   0 -25 5.47847 127.685   3
   0   0 -26 1334.15 352.924   3
   0   0 -27 193.008 176.546   3
   0   0 -28-85.5373 149.527   3
   0   0 -29 225.048 150.337   3
   0   0 -30 128.730 153.483   3
   0  -1  -4 113.921 51.6659   3
   0  -1  -5 5704.03 270.002   3
   0  -1  -6 12277.3 433.379   3
   0  -1  -7 3081.37 236.134   3
   0  -1  -8 168991. 1872.02   3
   0   1  -8 165110. 1867.53   3
   0  -1  -9 7120.50 409.528   3
   0   1  -9 6949.10 409.839   3
   0   1 -10 6254.56 417.536   3
   0  -1 -10 5872.50 392.143   3
   0  -1 -11 134.494 81.3412   3
   0   1 -11 174.697 82.5553   3
   0  -1 -12 3414.19 329.126   3
   0   1 -12 3400.03 331.669   3
   0  -1 -13 1278.02 223.232   3
   0   1 -13 1099.31 200.277   3
   0  -1 -14 102991. 1951.93   3
   0   1 -14 106430. 2026.01   3
   0  -1 -15 3367.51 385.763   3
   0   1 -15 3337.63 391.851   3
   0  -1 -16 1797.64 291.596   3
   0   1 -16 1898.55 295.950   3
   0   1 -17 39425.0 1367.66   3
   0  -1 -17 37947.0 1312.84   3
   0  -1 -18 7087.64 589.187   3
   0   1 -18 7233.05 602.226   3
   0  -1 -19 21177.5 1047.18   3
   0   1 -19 20606.3 1046.71   3
   0  -1 -20 128.962 122.956   3
   0   1 -20-122.250 151.477   3
   0  -1 -21 3968.19 482.819   3
   0   1 -21 4331.93 506.835   3
   0   1 -22 5195.24 585.238   3
   0  -1 -22 5680.68 602.775   3
   0   1 -23 873.341 282.354   3
   0  -1 -23 899.732 317.323   3
   0   1 -24 1211.73 313.162   3
   0  -1 -24 949.489 270.015   3
   0  -1 -25 321.899 172.173   3
   0   1 -25 207.834 161.311   3
   0   1 -26-55.3944 164.036   3
   0  -1 -26 179.818 144.046   3
   0   1 -27 266.039 162.120   3
   0  -1 -27 152.803 174.124   3
   0  -1 -28 1179.54 326.183   3
   0   1 -28 989.207 316.188   3
   0   1 -29 1845.88 409.814   3
   0  -1 -29 1431.66 347.368   3
   0   1 -30 1704.96 389.867   3
   0  -1 -30 1590.81 400.802   3
   0  -2   3 33500.6 431.705   4
   0  -2   4 21494.4 370.700   4
   0  -2  -4 22879.0 520.900   3
   0  -2  -5 87.1004 43.0662   3
   0   2  -6 198.944 45.6909   4
   0  -2  -6 207.351 63.2826   3
   0  -2  -7 14619.5 517.914   3
   0  -2  -8 15435.6 564.582   3
   0  -2  -9 3792.28 304.607   3
   0  -2 -10 2099.39 239.889   3
   0  -2 -11 1122.17 201.139   3
   0  -2 -12 23047.4 848.605   3
   0   2 -12 22751.8 869.059   3
   0  -2 -13 13432.1 673.032   3
   0   2 -13 13049.6 692.937   3
   0  -2 -14 42124.3 1242.53   3
   0   2 -14 42497.3 1300.54   3
   0  -2 -15 1728.77 279.307   3
   0   2 -15 1756.05 283.899   3
   0   2 -16 1589.53 278.174   3
   0  -2 -16 1519.73 253.688   3
   0  -2 -17 183.363 134.413   3
   0   2 -17 289.984 150.567   3
   0  -2 -18 6966.89 586.476   3
   0   2 -18 7137.60 611.288   3
   0  -2 -19 137.366 138.745   3
   0   2 -19 324.221 169.349   3
   0  -2 -20 268.346 149.071   3
   0   2 -20 188.730 93.0447   3
   0  -2 -21 7776.32 671.940   3
   0   2 -21 8122.00 708.888   3
   0   2 -22 649.184 220.940   3
   0  -2 -22 734.922 248.626   3
   0  -2 -23 759.157 197.739   3
   0   2 -23 753.420 229.037   3
   0  -2 -24 269.540 168.163   3
   0   2 -24 670.930 252.825   3
   0  -2 -25 4522.63 581.334   3
   0   2 -25 4225.76 573.830   3
   0  -2 -26 1316.35 324.444   3
   0   2 -26 1728.75 384.376   3
   0  -2 -27 371.911 192.801   3
   0   2 -27 275.845 200.485   3
   0   2 -28 1127.24 328.428   3
   0  -2 -28 1173.55 349.509   3
   0  -2 -29 397.049 221.228   3
   0   2 -29 194.258 163.416   3
   0   2 -30 27.4197 165.854   3
   0  -2 -30-329.726 223.156   3
   0  -3   2 26807.3 465.122   4
   0  -3   3 33230.6 501.798   4
   0   3   3 35814.9 602.447   1
   0   3   4 51622.8 862.968   1
   0  -3   4 46985.0 614.944   4
   0  -3  -5 1682.37 163.719   3
   0   3  -5 1562.90 122.277   4
   0   3   5 419.815 166.111   1
   0  -3   5 1708.25 120.166   4
   0  -3  -6 3837.54 266.484   3
   0   3  -6 4015.82 206.247   4
   0   3  -7 57687.7 799.811   4
   0  -3  -7 57747.7 1060.65   3
   0   3  -8 3771.58 219.016   4
   0  -3  -8 3867.20 293.805   3
   0  -3  -9 39521.7 964.811   3
   0   3  -9 41755.6 754.957   4
   0  -3 -10 59103.2 1242.47   3
   0   3 -10 59843.5 959.574   4
   0  -3 -11 4462.39 361.900   3
   0   3 -11 4834.08 293.622   4
   0  -3 -12 1705.89 237.058   3
   0   3 -12 2139.39 209.465   4
   0  -3 -13 5558.07 438.108   3
   0   3 -13 6320.28 368.635   4
   0  -3 -14 17986.4 818.357   3
   0   3 -14 21506.9 721.549   4
   0   3 -14 17802.9 839.557   3
   0   3 -15 7906.82 462.311   4
   0   3 -15 6392.81 521.410   3
   0  -3 -15 7367.37 538.111   3
   0   3 -16 5601.51 510.265   3
   0  -3 -16 5619.60 493.107   3
   0  -3 -17 14766.7 815.783   3
   0   3 -17 14837.5 855.878   3
   0   3 -18 485.093 121.073   3
   0  -3 -18 541.929 165.045   3
   0  -3 -19 295.405 103.372   3
   0   3 -19 427.960 144.013   3
   0  -3 -20 2874.70 400.016   3
   0   3 -20 2678.24 392.062   3
   0   3 -21 7469.55 686.607   3
   0  -3 -21 8187.26 691.294   3
   0   3 -22 3665.11 502.022   3
   0  -3 -22 3772.22 485.033   3
   0  -3 -23 6016.42 623.600   3
   0   3 -23 6716.30 692.366   3
   0  -3 -24 984.800 268.950   3
   0   3 -24 1066.01 293.602   3
   0   3 -25 241.007 210.837   3
   0  -3 -25-10.7831 112.250   3
   0  -3 -26 2268.73 436.025   3
   0   3 -26 2247.21 445.404   3
   0  -3 -27 626.792 262.289   3
   0   3 -27 748.997 262.974   3
   0  -3 -28 318.217 223.261   3
   0   3 -28 150.849 144.985   3
   0  -3 -29 2601.94 502.356   3
   0   3 -29 2071.22 444.955   3
   0  -3 -30 665.428 302.724   3
   0   3 -30 186.066 144.747   3
   0  -4   0 893.847 112.034   4
   0  -4   1 804.598 99.4883   4
   0   4   2 56357.6 744.221   5
   0  -4   2 55517.9 786.125   4
   0   4   3 5484.58 282.105   1
   0  -4   3 5843.24 247.235   4
   0  -4   4 17951.4 428.601   4
   0   4   4 16696.8 485.193   1
   0   4   5 16058.8 535.753   1
   0  -4   5 18044.5 435.830   4
   0   4  -5 17774.6 441.404   4
   0   4   6 1667.91 230.185   1
   0  -4   6 1893.94 140.253   4
   0   4  -6 1762.27 139.094   4
   0   4   7 956.941 200.726   1
   0   4  -7 1282.69 130.313   4
   0  -4   7 1291.57 125.567   4
   0  -4  -8 72324.9 1308.20   3
   0   4  -8 71804.7 993.091   4
   0   4  -9 6240.32 305.055   4
   0  -4  -9 6003.79 391.719   3
   0  -4 -10 2967.95 294.204   3
   0   4 -10 3008.09 225.999   4
   0  -4 -11 48396.6 1203.17   3
   0   4 -11 49589.1 943.529   4
   0  -4 -12 5173.45 409.277   3
   0   4 -12 5352.95 324.655   4
   0  -4 -13 3328.24 334.821   3
   0   4 -13 3721.38 282.977   4
   0   4 -14 7420.71 424.429   4
   0  -4 -14 6496.37 493.597   3
   0   4 -15 37735.1 991.046   4
   0  -4 -15 33689.5 1157.07   3
   0   4 -16 8106.75 616.916   3
   0  -4 -16 8548.44 607.281   3
   0  -4 -17 3635.92 398.204   3
   0   4 -17 3708.95 423.595   3
   0  -4 -18 5279.13 511.381   3
   0   4 -18 5750.83 559.397   3
   0  -4 -19 13246.8 836.260   3
   0   4 -19 13761.8 896.950   3
   0  -4 -20 9152.96 715.922   3
   0   4 -20 9290.31 752.668   3
   0  -4 -21 303.078 201.540   3
   0   4 -21 112.552 136.651   3
   0   4 -22 2271.92 385.301   3
   0  -4 -22 2350.14 397.809   3
   0  -4 -23 10456.6 839.671   3
   0   4 -23 10181.5 860.235   3
   0   4 -24 10864.7 915.280   3
   0  -4 -24 10703.4 879.996   3
   0  -4 -25 251.276 159.457   3
   0   4 -25 71.9013 205.031   3
   0  -4 -26 2422.68 434.813   3
   0   4 -26 2156.66 425.442   3
   0  -4 -27 472.224 235.455   3
   0   4 -27 212.184 164.653   3
   0  -4 -28 185.843 204.160   3
   0   4 -28-6.71451 153.045   3
   0   4 -29 423.351 230.465   3
   0  -4 -29 713.065 282.389   3
   0  -4 -30 1368.82 374.064   3
   0   4  30 105.793 548.955   1
   0   4  31 1001.92 676.399   1
   0  -5   0 18.3944 35.9695   4
   0   5   1 31638.4 603.502   5
   0   5  -1 30201.6 584.209   6
   0  -5   1 30378.2 671.173   4
   0  -5   2 6210.82 300.520   4
   0   5   2 6131.92 268.338   5
   0   5  -2 6148.38 272.005   6
   0  -5   3 6111.54 287.836   4
   0   5   3 5711.74 186.289   2
   0  -5   4 147546. 1371.08   4
   0   5   4 141421. 1561.76   1
   0   5  -4 147416. 1412.43   4
   0  -5   5 141976. 1343.86   4
   0   5   5 144059. 1592.82   1
   0   5  -5 147952. 1411.63   4
   0   5   6 456880. 2939.16   1
   0  -5   6 456611. 2457.42   4
   0   5  -6 453320. 2532.97   4
   0   5   7 10528.8 519.867   1
   0   5  -7 10247.2 386.646   4
   0  -5   7 11103.2 384.493   4
   0  -5   8 55586.0 898.458   4
   0   5  -8 55822.4 923.924   4
   0   5   8 61338.7 1346.14   1
   0   5   9 494.910 164.299   1
   0   5  -9 539.917 94.3233   4
   0  -5 -10 2522.24 271.584   3
   0   5 -10 2786.33 221.976   4
   0   5  10 1502.74 316.499   1
   0   5 -11 201.301 60.6521   4
   0   5  11 108.380 148.825   1
   0  -5 -11 89.0635 59.1397   3
   0  -5 -12 44018.7 1220.50   3
   0   5 -12 45487.1 956.164   4
   0   5 -13 4839.30 324.081   4
   0  -5 -13 4656.53 409.618   3
   0   5 -14 1043.84 164.454   4
   0  -5 -14 1033.76 188.296   3
   0  -5 -15 7549.92 569.370   3
   0   5 -15 7221.22 430.927   4
   0  -5 -16 17511.3 888.235   3
   0  -5 -17 36112.2 1313.88   3
   0   5 -18 19323.1 1028.54   3
   0  -5 -18 20358.6 1017.65   3
   0   5 -19 18607.9 1047.61   3
   0  -5 -19 20601.0 1055.79   3
   0  -5 -20 23108.4 1164.22   3
   0   5 -20 22270.8 1178.37   3
   0  -5 -21 1395.67 315.199   3
   0   5 -21 846.163 242.032   3
   0  -5 -22 5731.71 618.911   3
   0   5 -22 5942.88 633.686   3
   0   5 -23 12.2115 168.719   3
   0  -5 -23 100.303 133.695   3
   0   5  23-340.196 672.505   1
   0  -5 -24 1122.15 303.149   3
   0   5 -24 1224.22 325.721   3
   0   5 -25 172.226 136.523   3
   0   5  25 71.9845 367.969   1
   0  -5 -25 338.096 221.336   3
   0   5 -26 116.114 179.108   3
   0   5  26-324.662 498.499   1
   0  -5 -26 160.149 152.065   3
   0   5 -27-122.499 169.887   3
   0  -5 -27 73.4319 156.956   3
   0   5  27-134.787 408.820   1
   0  -5 -28 836.893 340.118   3
   0   5  28 557.929 379.549   1
   0   5 -28 367.149 228.654   3
   0  -5 -29 3198.74 566.311   3
   0   5 -29 3072.18 561.876   3
   0   5  30 1136.48 545.058   1
   0   5  31 333.930 427.121   1
   0  -6   0 32671.8 786.277   4
   0  -6  -1 10136.6 371.872   5
   0  -6   1 9893.75 421.497   4
   0   6  -1 9619.07 359.595   6
   0   6  -2 386.628 82.2161   6
   0  -6  -2 329.696 72.7129   5
   0   6   2 348.582 69.9851   5
   0  -6   2 386.591 87.4329   4
   0  -6   2 369.030 79.7279   6
   0   6   3 54215.8 555.726   2
   0  -6   3 52886.9 951.470   4
   0   6   3 53410.7 888.492   5
   0  -6   3 52846.6 888.206   6
   0   6   4 46758.2 611.934   2
   0   6  -4 47017.6 873.279   4
   0  -6   4 46817.8 876.399   4
   0  -6   4 46561.4 871.616   6
   0  -6   5 26190.1 636.653   4
   0   6  -5 26218.2 653.740   4
   0   6   5 27258.8 759.110   1
   0   6   6 477.027 117.275   1
   0  -6   6 594.375 95.7496   4
   0   6  -6 567.955 98.9766   4
   0   6   7 17465.2 621.959   1
   0  -6   7 15128.6 491.992   4
   0   6  -7 15774.5 524.786   4
   0  -6   8 11669.0 435.259   4
   0   6  -8 11642.7 455.914   4
   0   6   8 11842.5 554.190   1
   0   6  -9 9480.34 411.766   4
   0  -6   9 9416.91 398.833   4
   0   6   9 8836.78 533.111   1
   0   6 -10 6906.03 360.785   4
   0   6  10 6703.61 485.757   1
   0   6 -11 19746.4 624.621   4
   0   6  11 13386.3 778.271   1
   0   6  12 5919.46 627.219   1
   0   6 -12 8864.67 433.607   4
   0   6 -13 24957.3 738.855   4
   0   6  13 8461.19 801.284   1
   0   6 -14 1847.69 204.896   4
   0  -6 -14 1455.40 292.112   3
   0   6  14 426.069 197.912   1
   0   6  15 27.9506 287.776   1
   0  -6 -15 915.715 211.804   3
   0   6 -15 605.362 105.305   4
   0  -6 -16 2447.28 340.765   3
   0   6  16 50.8233 229.070   1
   0  -6 -17 6999.87 578.530   3
   0   6 -17 5588.02 196.982   7
   0  -6 -18 4001.21 473.501   3
   0   6  18 253.036 417.625   1
   0   6  19 6304.24 1021.89   1
   0  -6 -19 24261.5 1150.24   3
   0  -6 -20 34675.1 1409.89   3
   0   6 -20 34160.4 1483.08   3
   0   6  21-62.4707 298.265   1
   0  -6 -21 164.107 137.571   3
   0   6 -21-137.190 177.808   3
   0   6  22 458.248 315.704   1
   0   6 -22 1376.38 303.572   3
   0  -6 -22 1813.30 348.604   3
   0  -6 -23 2.01819 134.405   3
   0   6 -23-202.177 215.203   3
   0   6  23 30.4046 227.157   1
   0   6  24 131.008 297.174   1
   0  -6 -24 658.153 216.864   3
   0   6 -24 702.970 235.321   3
   0  -6 -25 822.106 283.176   3
   0   6 -25 710.899 262.457   3
   0   6  25 4.04612 258.336   1
   0   6  26-336.889 287.107   1
   0   6 -26 49.8599 148.350   3
   0  -6 -26 282.513 205.871   3
   0   6 -27 159.569 176.011   3
   0   6  27 156.180 293.795   1
   0   6  28 179.648 210.017   1
   0   6 -28 45.9477 185.514   3
   0   6  29 1299.03 437.140   1
   0   6 -29 2362.77 501.073   3
   0   6  30 1498.91 486.645   1
   0   6  31-69.7755 244.214   1
   0   7   0 438.110 120.289   6
   0  -7   0 470.223 163.636   4
   0  -7   0 434.381 125.043   5
   0   7  -1 230.137 70.5836   6
   0  -7   1 329.348 92.8773   4
   0  -7  -1 259.389 72.6264   5
   0  -7  -2 116.277 38.7521   2
   0  -7  -2 119.447 61.1191   5
   0   7   2 68.4464 32.2077   5
   0   7  -2 187.765 66.8244   6
   0  -7   2 94.4069 35.6800   6
   0  -7   2 168.898 71.7868   4
   0   7   3 89482.3 1211.49   5
   0  -7   3 88338.4 1226.32   6
   0  -7   3 90473.2 1348.81   4
   0   7  -3 89885.3 1321.52   4
   0   7   4 6341.03 218.493   2
   0   7   4 6533.65 349.392   5
   0  -7   4 6030.31 344.140   4
   0  -7   4 6097.15 334.705   6
   0   7  -4 6177.81 342.126   4
   0  -7   5 2204.99 204.395   4
   0   7  -5 2256.70 207.033   4
   0  -7   5 2351.11 218.185   6
   0   7   5 2303.68 153.716   2
   0   7   6 19401.7 700.516   1
   0   7  -6 19129.1 606.968   4
   0  -7   6 18820.8 589.042   4
   0   7  -7 1454.17 175.312   4
   0  -7   7 1393.59 166.806   4
   0   7   7 975.778 183.895   1
   0   7   8 14070.9 609.355   1
   0  -7   8 14211.5 515.010   4
   0   7  -8 14332.8 536.078   4
   0  -7   9 2977.55 240.797   4
   0   7  -9 2953.50 246.911   4
   0   7   9 2857.22 287.912   1
   0  -7  10 33966.3 808.807   4
   0   7 -10 33284.9 841.329   4
   0   7  10 31791.5 994.653   1
   0   7  11 123.359 58.1324   1
   0   7 -11 214.210 67.7482   4
   0   7 -12 429.317 105.378   4
   0   7  12 154.456 125.094   1
   0   7 -13 17455.3 641.359   4
   0   7  13 15555.9 847.992   1
   0   7  14 103.893 144.471   1
   0   7 -14 23.5350 54.2670   4
   0   7  15 9491.57 750.454   1
   0   7 -15 12834.5 572.195   4
   0   7  16 10682.5 853.518   1
   0   7  17 8354.91 820.961   1
   0   7  18 830.461 322.854   1
   0   7  19 646.925 293.372   1
   0   7  20 8421.22 870.058   1
   0   7 -21 779.491 224.374   3
   0   7  21 715.517 292.109   1
   0   7  22 8047.98 897.316   1
   0   7 -22 9790.00 848.047   3
   0   7  23-20.0919 151.239   1
   0   7 -23-48.1827 136.262   3
   0   7 -24 31.5729 141.207   3
   0   7  24 173.965 149.936   1
   0   7 -25 320.550 183.167   3
   0   7  25 35.1332 185.288   1
   0   7  26 1689.93 421.901   1
   0   7 -26 2556.23 489.272   3
   0   7 -27 55.5889 150.814   3
   0   7  27 169.342 260.099   1
   0   7 -28 861.228 308.432   3
   0   7  28 223.487 253.310   1
   0   7 -29 304.072 202.898   3
   0   7  29 801.577 303.026   1
   0   7  30 2451.53 512.521   1
   0   7  31 86.1692 181.954   1
   0  -8   0 21841.8 755.534   4
   0  -8   0 20699.3 615.261   5
   0   8   0 21928.1 621.551   6
   0  -8  -1 1329.30 189.312   4
   0   8  -1 1230.92 151.404   6
   0  -8   1 1357.63 188.020   4
   0  -8  -1 1393.45 162.741   5
   0  -8   2 710.440 139.242   4
   0   8   2 569.669 98.8030   5
   0  -8  -2 736.650 121.666   5
   0  -8   2 520.792 89.2644   6
   0   8  -2 692.767 118.686   6
   0  -8  -2 707.704 80.0571   2
   0   8  -3 4171.13 307.864   4
   0  -8   3 4120.14 309.700   4
   0  -8  -3 3983.98 180.184   2
   0   8   3 4214.00 283.981   5
   0  -8   3 4052.24 284.352   6
   0   8  -4 3287.11 271.984   4
   0   8   4 3269.89 256.457   5
   0  -8   4 3262.67 274.793   4
   0  -8   4 3152.22 253.167   6
   0   8  -5 19517.4 652.656   4
   0   8   5 20795.5 680.948   5
   0  -8   5 18781.1 635.047   6
   0  -8   5 20224.6 664.628   4
   0   8   5 20204.8 430.721   2
   0  -8   6 13774.7 568.880   6
   0   8  -6 14554.1 566.732   4
   0  -8   6 13785.8 546.960   4
   0   8   6 15040.0 424.191   2
   0   8   7 659.661 159.900   1
   0   8  -7 667.874 122.760   4
   0   8   7 912.864 123.722   2
   0  -8   7 780.083 133.542   4
   0  -8   8 5767.15 349.614   4
   0   8  -8 5902.77 369.235   4
   0   8   8 5851.42 434.984   1
   0  -8   9 1907.03 209.510   4
   0   8  -9 2036.60 223.612   4
   0   8   9 1849.05 252.946   1
   0   8 -10 12125.3 537.390   4
   0  -8  10 12065.3 509.417   4
   0   8  10 10693.3 604.771   1
   0   8  11 40.9824 77.8743   1
   0  -8  11 123.135 70.4136   4
   0   8 -11 71.9024 63.2348   4
   0   8  12 4784.11 417.682   1
   0   8 -12 4348.97 328.727   4
   0   8  13 6158.66 533.635   1
   0   8 -13 6753.25 416.525   4
   0   8  14 46140.9 1442.99   1
   0   8 -14 44385.3 1075.25   4
   0   8  15 1897.55 372.823   1
   0   8  16 15778.2 933.587   1
   0   8  17 1834.50 362.691   1
   0   8  18 1317.16 338.860   1
   0   8  19 5650.09 630.335   1
   0   8  20 1687.78 391.293   1
   0   8  21 7416.19 722.394   1
   0   8  22 1049.70 324.232   1
   0   8 -22 1048.44 273.447   3
   0   8 -23 6625.59 739.025   3
   0   8  23 6226.94 714.854   1
   0   8 -24 183.120 149.996   3
   0   8  24 27.2739 145.688   1
   0   8 -25 425.239 241.441   3
   0   8  25 515.816 293.482   1
   0   8 -26 424.237 283.619   3
   0   8  26 138.592 291.736   1
   0   8  27 2155.60 490.669   1
   0   8 -27 3081.76 570.961   3
   0   8 -28 1377.48 398.494   3
   0   8  28 1124.82 362.326   1
   0   8  29-23.8474 127.486   1
   0   8 -29 252.861 209.288   3
   0   8  30 913.431 341.387   1
   0   8  31 726.212 301.219   1
   0  -9   0 7.31674 57.1570   4
   0   9   0-9.10307 34.7238   6
   0  -9  -1 16430.3 578.275   5
   0  -9  -1 16786.9 704.254   4
   0  -9   1 16576.9 675.937   4
   0   9  -1 16854.9 578.725   6
   0  -9   2 75639.6 1440.69   4
   0  -9  -2 75908.6 847.028   2
   0   9  -2 76967.4 1258.95   6
   0  -9  -2 78625.4 1279.33   5
   0   9  -3 87990.0 1482.66   4
   0   9  -3 88610.9 1370.97   6
   0   9   3 89164.0 1372.02   5
   0  -9  -3 86990.9 846.116   2
   0  -9   3 88334.1 1386.44   6
   0  -9   3 88145.3 1541.97   4
   0  -9   4 4211.34 308.397   6
   0   9  -4 4364.81 334.417   4
   0  -9   4 4295.34 343.726   4
   0   9   4 4106.73 301.779   5
   0  -9   5 17419.9 680.047   4
   0   9  -5 17552.4 665.262   4
   0   9   5 17337.1 638.831   5
   0   9   5 16951.1 378.325   2
   0  -9   5 16501.8 624.818   6
   0   9   6 20130.8 470.112   2
   0  -9   6 20432.0 717.092   4
   0   9  -6 20694.4 718.620   4
   0  -9   6 20746.2 717.329   6
   0  -9   7 24418.9 775.064   4
   0  -9   7 23688.4 793.600   6
   0   9   7 26645.2 594.471   2
   0   9  -7 24177.9 782.643   4
   0   9  -8 3162.41 289.145   4
   0   9   8 3034.05 230.446   2
   0  -9   8 3042.19 266.771   4
   0   9   8 2603.30 307.828   1
   0   9   9 3435.52 349.640   1
   0   9  -9 3220.15 295.930   4
   0  -9   9 3118.34 274.807   4
   0   9 -10 666.926 144.290   4
   0   9  10 388.648 150.680   1
   0  -9  10 493.389 116.706   4
   0   9 -11 1672.43 220.120   4
   0   9  11 2046.22 277.168   1
   0  -9  11 1932.49 226.711   4
   0   9 -12 2059.90 243.869   4
   0  -9  12 1812.74 210.286   4
   0   9  12 1932.41 268.509   1
   0   9 -13 7015.00 446.915   4
   0   9  13 6202.73 499.071   1
   0   9  14 5049.75 483.746   1
   0   9  15 969.014 224.672   1
   0   9  16 211.942 160.282   1
   0   9  17 2243.91 371.482   1
   0   9  18-190.415 180.654   1
   0   9  19 1679.03 381.773   1
   0   9  20 7956.98 767.076   1
   0   9  21 172.176 182.158   1
   0   9  22 1444.05 380.441   1
   0   9  23 300.027 161.913   1
   0   9 -23 49.4708 114.084   3
   0   9 -24 619.883 252.415   3
   0   9  24 738.326 321.814   1
   0   9 -25 753.904 303.953   3
   0   9  25 429.957 270.663   1
   0   9 -26 8114.96 900.107   3
   0   9  26 7055.49 774.548   1
   0   9 -27-54.1654 135.522   3
   0   9  27 264.298 287.767   1
   0   9  28 1620.79 401.212   1
   0   9 -28 1874.62 462.928   3
   0   9  29-45.6575 127.743   1
   0   9  30 642.950 251.478   1
   0 -10   0 540.955 118.993   5
   0 -10   0 576.688 151.879   4
   0  10   0 621.935 132.740   6
   0 -10  -1 1802.98 207.625   5
   0 -10   1 1920.66 245.058   4
   0  10  -1 1844.57 206.405   6
   0 -10  -1 1773.78 244.105   4
   0 -10  -2 39203.0 636.031   2
   0 -10   2 37755.8 1077.04   4
   0 -10  -2 38419.6 946.200   5
   0 -10  -2 37006.5 1110.65   4
   0  10  -2 38015.9 931.541   6
   0 -10   3 36.3591 54.5848   4
   0  10  -3 89.6286 63.5755   6
   0 -10   3 96.4106 60.0251   6
   0  10   3 133.409 71.7913   5
   0 -10  -3 95.8575 34.5349   2
   0  10   4 1321.68 175.292   5
   0 -10   4 1339.78 186.375   6
   0 -10   4 1341.32 200.027   4
   0 -10   5 7176.79 458.190   4
   0 -10   5 6964.93 423.879   6
   0  10  -5 6642.44 434.059   4
   0  10   6 13192.0 362.375   2
   0 -10   6 13445.7 601.701   6
   0 -10   6 14129.0 632.682   4
   0  10  -6 13316.7 610.643   4
   0 -10   7 11629.5 574.085   6
   0  10  -7 11473.1 569.890   4
   0  10   7 12377.1 391.782   2
   0 -10   7 11849.4 579.795   4
   0  10   8 2460.97 194.308   2
   0 -10   8 2276.16 251.684   4
   0 -10   8 2188.26 257.238   6
   0  10  -8 2385.40 259.118   4
   0  10   9 670.704 112.844   2
   0  10   9 712.348 164.554   1
   0  10  -9 783.163 159.322   4
   0 -10   9 705.890 139.189   4
   0  10  10 6723.04 509.711   1
   0  10  10 6576.22 373.355   2
   0 -10  10 6603.22 420.517   4
   0 -10  11 2239.55 251.828   4
   0  10  11 2394.92 328.116   1
   0 -10  12 138540. 1910.78   4
   0  10  12 134503. 2286.64   1
   0 -10  13 4696.77 361.968   4
   0  10  13 3948.63 415.453   1
   0  10  14 42003.5 1340.98   1
   0  10  15-27.4733 112.934   1
   0  10  16 602.644 206.693   1
   0  10  17 4608.66 518.918   1
   0  10  18 15.3433 131.816   1
   0  10  19-116.547 134.098   1
   0  10  20 1295.07 308.215   1
   0  10  21 623.678 235.396   1
   0  10  22 2591.07 450.533   1
   0  10  23 3654.66 537.513   1
   0  10 -24 82.3860 173.202   3
   0  10  24 138.171 189.658   1
   0  10  25 3996.63 569.700   1
   0  10 -25 5056.02 705.146   3
   0  10 -26 644.605 269.445   3
   0  10  26 775.493 289.625   1
   0  10  27 7997.57 791.347   1
   0  10 -27 10734.0 1068.29   3
   0  10 -28 453.977 254.908   3
   0  10  28 321.250 165.634   1
   0  10  29-136.301 137.626   1
   0  10  30 217.841 166.267   1
   0  11   0 136.915 85.8387   6
   0 -11   0 268.271 145.808   4
   0 -11   0 183.656 93.0309   5
   0 -11  -1 13113.3 690.294   4
   0  11  -1 12561.5 553.123   6
   0 -11  -1 12495.9 566.398   5
   0 -11   1 12226.5 655.330   4
   0 -11  -2 10495.1 627.363   4
   0 -11  -2 10805.6 349.937   2
   0 -11   2 10548.0 602.592   4
   0 -11  -2 11045.8 529.685   5
   0 -11  -3 3688.37 188.416   2
   0 -11   3 3972.92 364.976   4
   0 -11   4 3630.43 349.701   4
   0 -11   4 3506.76 309.374   6
   0 -11   5 27697.5 878.261   6
   0 -11   5 27980.3 958.972   4
   0 -11   6 402.837 119.446   4
   0 -11   6 431.805 118.646   6
   0  11   7 12549.8 380.060   2
   0 -11   7 12732.4 624.949   6
   0 -11   7 13093.8 632.723   4
   0 -11   8 430.935 133.600   4
   0  11   8 180.265 60.5990   2
   0 -11   8 369.437 120.563   6
   0 -11   9 9569.20 567.311   6
   0 -11   9 9753.50 534.002   4
   0  11   9 9992.50 411.998   2
   0  11  10 5574.29 338.101   2
   0 -11  10 5619.06 414.862   4
   0 -11  10 5451.48 441.884   6
   0  11  11 23.6510 64.0436   2
   0 -11  11 27.1941 72.3558   4
   0 -11  12 178.767 112.273   4
   0  11  12 221.570 91.7841   2
   0  11  12 406.977 217.134   1
   0  11  13 57352.8 1598.22   1
   0 -11  13 56709.9 1275.92   4
   0 -11  14 125.118 61.7050   4
   0  11  14 239.964 137.631   1
   0  11  15 5594.32 515.657   1
   0  11  16 252.831 133.399   1
   0  11  17 1396.11 270.238   1
   0  11  18 55.6072 91.2472   1
   0  11  19 73.3751 118.155   1
   0  11  20 3726.52 489.684   1
   0  11  21-60.2785 117.764   1
   0  11  22 2515.93 434.570   1
   0  11  23 186.000 161.231   1
   0  11  24 111.427 130.927   1
   0  11  25 912.239 269.929   1
   0  11 -25 1016.57 328.747   3
   0  11 -26-142.237 265.984   3
   0  11  26 428.728 249.545   1
   0  11 -27 499.599 255.318   3
   0  11  27 525.168 230.460   1
   0  11  28 114.012 115.343   1
   0  11  29 249.953 175.376   1
   0  11  30 10.5264 175.765   1
   0 -12   0 20094.1 878.949   4
   0 -12   0 20841.2 755.872   5
   0 -12   1 12248.1 680.557   4
   0 -12   1 12696.7 582.231   5
   0 -12  -1 12377.3 702.103   4
   0 -12  -1 12059.5 574.473   5
   0 -12  -2 4756.90 241.734   2
   0 -12  -2 4754.45 361.086   5
   0 -12  -2 4691.59 449.627   4
   0 -12   2 4611.34 416.043   4
   0 -12  -3 12078.9 716.320   4
   0 -12   3 11823.7 667.824   4
   0 -12  -3 12250.4 356.927   2
   0 -12   4 8043.63 539.799   4
   0 -12   4 8078.73 483.232   6
   0 -12   5 1562.05 230.894   6
   0 -12   5 1583.47 249.209   4
   0 -12   6 3986.94 355.263   6
   0 -12   6 4031.35 378.076   4
   0 -12   7 7242.48 482.062   6
   0 -12   7 7862.07 524.826   4
   0 -12   8-15.1236 90.0108   6
   0  12   8 28.7727 37.8252   2
   0 -12   8 125.747 90.2125   4
   0 -12   9 8466.27 535.586   4
   0  12   9 7791.15 346.775   2
   0 -12   9 7797.29 532.306   6
   0 -12  10 24155.0 901.528   4
   0  12  10 22618.8 642.876   2
   0 -12  10 24423.1 953.407   6
   0  12  11 19435.2 636.011   2
   0 -12  11 19979.8 889.965   6
   0 -12  11 19829.2 803.315   4
   0 -12  12 6292.87 454.865   4
   0  12  12 6130.89 579.763   1
   0  12  12 6000.59 379.039   2
   0  12  13 10154.8 721.865   1
   0  12  13 10511.7 527.826   2
   0 -12  13 11104.1 596.843   4
   0  12  14 3341.08 414.138   1
   0  12  14 3320.00 307.280   2
   0 -12  14 3487.39 333.753   4
   0  12  15 1108.76 254.720   1
   0  12  16 2084.12 334.560   1
   0  12  17 1207.13 256.972   1
   0  12  18 2958.62 430.856   1
   0  12  19 789.137 244.842   1
   0  12  20 679.813 229.940   1
   0  12  21 27.8455 129.179   1
   0  12  22-66.4439 148.067   1
   0  12  23 2616.16 448.147   1
   0  12  24 357.934 201.017   1
   0  12  25 300.917 191.243   1
   0  12 -26 1470.73 397.379   3
   0  12  26 1609.42 361.638   1
   0  12 -27 4280.68 707.217   3
   0  12  27 2330.91 458.575   1
   0  12  28 63.8141 129.149   1
   0  12  29 120.083 194.919   1
   0 -13   0-20.1981 50.6037   5
   0 -13   0 40.8308 130.580   4
   0 -13  -1 19479.0 755.684   5
   0 -13   1 19102.6 886.134   4
   0 -13  -1 19840.4 932.851   4
   0 -13   1 20072.4 772.841   5
   0 -13  -2 16626.5 855.064   4
   0 -13   2 16283.8 813.548   4
   0 -13  -2 16029.4 464.216   2
   0 -13  -2 17409.3 721.784   5
   0 -13   3 1218.54 228.604   4
   0 -13  -3 998.571 114.144   2
   0 -13  -3 1418.17 264.425   4
   0 -13  -4 10751.1 706.274   4
   0 -13   4 11040.4 664.860   4
   0 -13   5 29977.8 984.369   6
   0 -13   5 29598.8 1084.20   4
   0 -13   6 4581.38 391.822   6
   0 -13   6 4888.40 439.287   4
   0 -13   7 6069.49 455.818   6
   0 -13   7 6087.10 489.116   4
   0 -13   8 544.627 143.735   6
   0 -13   8 484.549 137.624   4
   0  13   9 10115.0 375.916   2
   0 -13   9 10366.8 623.270   6
   0 -13   9 10620.3 634.345   4
   0  13  10 5595.13 306.268   2
   0 -13  10 6155.15 499.105   6
   0 -13  10 5441.84 432.155   4
   0 -13  11 32589.4 1159.00   6
   0 -13  11 32212.3 1079.67   4
   0  13  11 34212.2 818.746   2
   0 -13  12 436.977 133.077   4
   0  13  12 286.127 94.3762   2
   0 -13  12 633.492 189.337   6
   0  13  13 6409.68 402.544   2
   0 -13  13 6785.19 484.276   4
   0 -13  13 6417.46 538.341   6
   0  13  14 4605.62 529.370   1
   0 -13  14 5432.14 429.749   4
   0  13  14 4937.85 364.962   2
   0 -13  15 427.941 152.105   4
   0  13  15 576.696 151.810   2
   0  13  15 230.470 142.855   1
   0  13  16 148.147 101.309   2
   0  13  16 47.9402 122.520   1
   0  13  17 8278.67 535.003   2
   0  13  17 9043.33 718.886   1
   0  13  18 4763.94 541.287   1
   0  13  18 4185.19 393.823   2
   0  13  19 871.088 234.290   1
   0  13  20 6867.09 645.776   1
   0  13  21 2.41274 114.060   1
   0  13  22 439.080 181.755   1
   0  13  23 121.547 135.480   1
   0  13  24-57.7804 157.591   1
   0  13  25 837.143 283.887   1
   0  13  26 270.585 166.283   1
   0  13  27 103.687 162.965   1
   0  13 -27-266.590 272.965   3
   0  13  28 655.218 223.067   1
   0  13  29 54.6438 141.106   1
   0 -14   0 431.848 176.583   4
   0 -14   0 250.978 92.3906   5
   0 -14  -1 55910.3 1621.48   4
   0 -14   1 55263.4 1583.54   4
   0 -14   1 56471.2 1345.04   5
   0 -14  -1 54822.5 1319.83   5
   0 -14   2 618.166 178.008   4
   0 -14  -2 606.342 98.2747   2
   0 -14  -2 615.435 209.245   4
   0 -14  -2 679.482 155.785   5
   0 -14   3 61405.7 1641.77   4
   0 -14  -3 59445.8 842.958   2
   0 -14  -3 62131.2 1741.91   4
   0 -14   4 19207.1 919.808   4
   0 -14  -4 19083.5 978.955   4
   0 -14   5 215.445 93.8169   6
   0 -14   5 17.4389 117.260   4
   0 -14   6 2894.67 346.683   4
   0 -14   6 2912.58 326.827   6
   0 -14   7 2187.16 315.889   4
   0 -14   7 2116.91 280.667   6
   0 -14   8 11849.9 668.564   6
   0 -14   8 11135.8 677.287   4
   0 -14   9 1016.37 223.752   6
   0 -14   9 1294.09 256.470   4
   0 -14  10 2673.47 349.327   6
   0 -14  10 3189.14 363.413   4
   0  14  10 2577.78 196.708   2
   0 -14  11 19326.4 871.729   4
   0 -14  11 19103.8 909.627   6
   0  14  11 18878.8 569.176   2
   0  14  12 125.140 56.8604   2
   0 -14  12 322.738 141.672   6
   0 -14  12 443.097 136.641   4
   0 -14  13 161.583 87.8497   6
   0 -14  13 172.922 89.0517   4
   0  14  13 260.522 75.9911   2
   0 -14  14 250.142 118.365   4
   0 -14  14 127.868 104.018   6
   0  14  14 235.034 80.4943   2
   0 -14  15 531.748 155.318   4
   0  14  15 448.792 126.378   2
   0 -14  15 487.103 192.162   6
   0 -14  16 58.4330 100.358   6
   0  14  16 113.497 103.697   2
   0 -14  16 240.718 117.156   4
   0  14  17 3743.20 496.932   1
   0  14  18 3046.22 443.103   1
   0  14  19 307.408 235.659   1
   0  14  20 9149.30 771.504   1
   0  14  21 1506.51 350.386   1
   0  14  22 3740.88 502.106   1
   0  14  23 598.398 213.570   1
   0  14  24-18.3421 140.537   1
   0  14  25 196.811 150.675   1
   0  14  26 1276.88 319.183   1
   0  14  27 2077.82 427.813   1
   0  14  28 17.8312 144.587   1
   0 -15   0-36.2237 91.9306   5
   0 -15   0 42.8206 115.258   4
   0 -15   1 13235.9 672.797   5
   0 -15   1 12816.4 789.614   4
   0 -15  -1 12860.5 664.492   5
   0 -15  -1 12374.3 789.576   4
   0 -15  -2 18835.6 817.360   5
   0 -15  -2 18939.4 543.701   2
   0 -15  -2 19271.5 1004.23   4
   0 -15   2 19350.9 820.611   5
   0 -15   2 18513.9 941.045   4
   0 -15   3 11196.1 729.387   4
   0 -15  -3 10957.3 766.500   4
   0 -15  -3 10880.9 370.495   2
   0 -15  -4 902.954 244.744   4
   0 -15   4 783.165 200.622   4
   0 -15  -5 592.380 199.973   4
   0 -15   5 506.877 164.757   4
   0 -15   6 305.292 105.378   6
   0 -15   6 196.144 87.6305   4
   0 -15   7 11915.7 685.782   6
   0 -15   7 12496.6 760.049   4
   0 -15   8 324.132 110.771   6
   0 -15   8 321.974 149.496   4
   0 -15   9 54.2226 79.1144   6
   0 -15   9 3.10531 77.1389   4
   0 -15  10 13545.9 766.649   4
   0 -15  10 12072.2 723.215   6
   0 -15  11 4875.78 462.109   4
   0 -15  11 4256.09 446.813   6
   0  15  11 4543.01 264.966   2
   0 -15  12 217.698 137.066   4
   0 -15  12 197.440 130.275   6
   0  15  12 213.648 69.8439   2
   0 -15  13 1163.87 223.090   4
   0  15  13 1186.27 163.017   2
   0 -15  13 1213.02 252.555   6
   0 -15  14 911.867 239.879   6
   0 -15  14 688.259 178.379   4
   0 -15  15 2035.23 294.701   4
   0 -15  15 1723.54 303.789   6
   0 -15  16 321.480 138.189   4
   0 -15  16 235.257 144.748   6
   0 -15  17 6073.33 600.762   6
   0 -15  18 3961.59 496.793   6
   0 -15  19 519.138 230.950   6
   0  15  20 763.672 319.057   1
   0  15  21 304.773 243.464   1
   0  15  22 575.857 233.269   1
   0  15  23 197.859 156.718   1
   0  15  24 348.092 182.328   1
   0  15  25 613.219 257.556   1
   0  15  26 6.93596 201.497   1
   0  15  27 26.7811 158.255   1
   0  15  28 79.3441 186.469   1
   0 -16   0 1521.24 297.448   4
   0 -16   0 1779.39 280.648   5
   0 -16  -1 2532.74 373.319   4
   0 -16   1 3159.56 350.089   5
   0 -16  -1 3096.55 336.154   5
   0 -16   1 2907.49 399.005   4
   0 -16   2 228.655 123.343   4
   0 -16   2 313.728 115.638   5
   0 -16  -2 338.923 85.6383   2
   0 -16  -2 277.833 101.264   5
   0 -16  -2 257.245 141.402   4
   0 -16   3 3297.17 421.252   4
   0 -16  -3 3027.60 206.720   2
   0 -16  -3 3024.47 424.054   4
   0 -16   4 10169.2 721.674   4
   0 -16  -4 10727.7 792.389   4
   0 -16  -5 3891.86 487.331   4
   0 -16   5 3411.62 430.238   4
   0 -16  -6 5084.90 551.441   4
   0 -16   6 5701.12 532.704   4
   0 -16   7 4561.38 432.937   6
   0 -16   7 4615.93 480.448   4
   0 -16  -7 4637.21 532.861   4
   0 -16   8 279.257 103.234   6
   0 -16   8 571.871 186.062   4
   0 -16   9-50.5405 106.467   6
   0 -16   9-45.2107 112.161   4
   0 -16  10 2583.31 344.377   6
   0 -16  10 3247.90 393.258   4
   0 -16  11 3013.08 384.127   4
   0 -16  11 2506.81 352.437   6
   0 -16  12-175.875 118.870   6
   0 -16  12 65.0516 91.2332   4
   0 -16  13 17.6718 93.9787   6
   0 -16  13 89.3397 125.787   4
   0 -16  14 640.262 191.639   6
   0 -16  14 822.913 200.844   4
   0 -16  15 3817.14 468.462   6
   0 -16  15 4045.04 418.133   4
   0 -16  16 236.306 152.454   6
   0 -16  16 213.927 128.581   4
   0 -16  17 2458.04 399.711   6
   0 -16  18 15334.0 991.006   6
   0 -16  19 13066.7 935.177   6
   0 -16  20 262.471 185.412   6
   0 -16  21 239.057 167.443   6
   0 -16  22 1085.09 323.737   6
   0 -16  23 1198.19 322.338   6
   0 -16  24 2960.32 506.998   6
   0  16  25 596.552 284.069   1
   0 -16  25 937.627 312.903   6
   0 -16  26 3304.43 555.780   6
   0  16  26 1378.34 403.692   1
   0  16  27 178.401 196.645   1
   0 -17   0 77.7861 137.296   4
   0 -17   0 71.0716 100.533   5
   0 -17  -1 9222.28 735.337   4
   0 -17   1 9706.22 742.166   4
   0 -17  -1 10031.6 622.816   5
   0 -17   1 9682.47 615.038   5
   0 -17   2 657.944 199.437   4
   0 -17  -2 613.761 104.187   2
   0 -17   2 868.017 188.500   5
   0 -17  -2 798.910 216.599   4
   0 -17  -2 778.033 177.892   5
   0 -17  -3 7135.44 664.092   4
   0 -17   3 6678.11 600.365   4
   0 -17  -3 6502.56 300.156   2
   0 -17   4 19238.2 1025.78   4
   0 -17  -4 19676.6 1124.88   4
   0 -17   5 612.398 201.450   4
   0 -17  -5 568.202 188.184   4
   0 -17  -6 1890.38 342.414   4
   0 -17   6 1808.93 302.742   4
   0 -17  -7 1498.53 327.709   4
   0 -17   7 1555.47 296.809   4
   0 -17   7 1274.56 218.977   6
   0 -17  -8 4992.82 592.299   4
   0 -17   8 4831.67 468.416   6
   0 -17   8 5489.06 542.185   4
   0 -17   9 1585.41 274.278   6
   0 -17   9 1658.81 298.213   4
   0 -17  10 316.788 135.903   4
   0 -17  10 309.986 139.410   6
   0 -17  11 719.514 197.581   6
   0 -17  11 604.432 165.481   4
   0 -17  12 975.910 226.853   4
   0 -17  12 780.665 193.615   6
   0 -17  13 4091.94 462.852   6
   0 -17  13 4455.98 470.039   4
   0 -17  14 1605.28 296.569   6
   0 -17  14 2089.45 321.965   4
   0 -17  15 163.277 119.559   4
   0 -17  15-148.404 151.446   6
   0 -17  16 1017.32 243.343   6
   0 -17  17 407.024 186.491   6
   0 -17  18 7479.78 705.765   6
   0 -17  19 342.328 175.348   6
   0 -17  20-146.181 149.387   6
   0 -17  21 197.452 134.663   6
   0 -17  22 229.804 170.483   6
   0 -17  23 803.691 255.963   6
   0 -17  24 1377.82 381.807   6
   0 -17  25 83.8635 173.064   6
   0 -18   0 3161.38 436.833   4
   0 -18   0 3387.45 378.068   5
   0 -18  -1 3904.94 409.877   5
   0 -18   1 4354.63 522.659   4
   0 -18   1 3859.12 410.324   5
   0 -18  -1 4361.84 532.537   4
   0 -18   2 1702.66 320.972   4
   0 -18  -2 1923.44 271.895   5
   0 -18   2 1938.01 284.257   5
   0 -18  -2 1376.85 161.496   2
   0 -18  -2 1686.86 340.232   4
   0 -18  -3 1247.57 135.768   2
   0 -18   3 1356.08 246.578   5
   0 -18  -3 1508.45 331.010   4
   0 -18   3 1092.83 259.706   4
   0 -18  -4 7075.00 685.038   4
   0 -18   4 6879.43 635.416   4
   0 -18  -5 1249.18 294.910   4
   0 -18   5 1661.00 303.717   4
   0 -18   6 1519.89 287.703   4
   0 -18  -6 1706.00 357.425   4
   0 -18   7 1341.26 281.536   4
   0 -18  -7 1397.46 323.064   4
   0 -18   8 110.594 118.259   4
   0 -18  -8 116.871 134.838   4
   0 -18   8 99.4916 87.5535   6
   0 -18   9 3030.93 384.637   6
   0 -18   9 2864.23 402.870   4
   0 -18  -9 3151.08 512.658   4
   0 -18  10 1574.64 291.490   4
   0 -18  10 1869.69 314.612   6
   0 -18  11 3127.95 416.365   4
   0 -18  11 3054.13 401.665   6
   0 -18  12-162.961 155.666   4
   0 -18  12-224.147 146.410   6
   0 -18  13 1039.31 238.877   4
   0 -18  13 1077.06 249.796   6
   0 -18  14 374.543 114.329   4
   0 -18  14 227.573 133.938   6
   0 -18  15 355.411 139.722   4
   0 -18  15 184.516 140.866   6
   0 -18  16 3650.82 478.633   6
   0 -18  17 2334.10 395.088   6
   0 -18  18 895.513 266.063   6
   0 -18  19-204.092 147.961   6
   0 -18  20 276.989 177.171   6
   0 -18  21 2144.62 414.468   6
   0 -18  22 999.982 307.631   6
   0 -18  23-53.0625 153.664   6
   0 -18  24 112.540 144.529   6
   0 -18  25 430.393 243.038   6
   0 -19   0-43.1453 117.747   5
   0 -19   0-170.967 166.115   4
   0 -19  -1 3050.73 361.624   5
   0 -19  -1 3351.58 468.931   4
   0 -19   1 3291.36 448.667   4
   0 -19   1 3395.24 386.963   5
   0 -19   2 9299.72 641.256   5
   0 -19  -2 8665.04 618.458   5
   0 -19  -2 9307.56 802.717   4
   0 -19   2 8261.10 721.048   4
   0 -19  -3 1991.48 368.763   4
   0 -19   3 2068.05 368.158   4
   0 -19   3 2566.32 344.731   5
   0 -19   4 4049.96 495.803   4
   0 -19  -4 4084.15 547.067   4
   0 -19   5 783.971 222.409   4
   0 -19  -5 736.537 237.373   4
   0 -19   6 303.073 157.156   4
   0 -19  -6 427.727 211.667   4
   0 -19   7 4254.86 508.692   4
   0 -19  -7 4304.68 571.732   4
   0 -19  -8 148.383 203.779   4
   0 -19   8 104.892 104.742   4
   0 -19   9 21244.3 1117.83   4
   0 -19   9 20434.3 1015.56   6
   0 -19  -9 19902.8 1264.35   4
   0 -19 -10 7081.67 756.755   4
   0 -19  10 6032.66 602.723   4
   0 -19  10 5765.37 557.911   6
   0 -19  11 783.438 233.431   6
   0 -19 -11 758.132 255.871   4
   0 -19  11 764.560 220.245   4
   0 -19  12 330.736 162.055   6
   0 -19  12 601.132 193.206   4
   0 -19 -12 842.325 309.815   4
   0 -19  13 3575.13 457.363   4
   0 -19  13 3013.78 422.921   6
   0 -19  14 3712.40 441.852   4
   0 -19  14 3055.16 433.547   6
   0 -19  15 1051.38 267.465   6
   0 -19  16 3694.37 495.964   6
   0 -19  17 8374.65 751.935   6
   0 -19  18 717.414 227.177   6
   0 -19  19 1330.67 323.901   6
   0 -19  20 223.561 186.703   6
   0 -19  21 256.379 227.513   6
   0 -19  22 29.6773 123.449   6
   0 -19  23-90.1699 136.465   6
   0 -19  24 2863.83 525.386   6
   0 -20   0 1928.29 366.745   4
   0 -20   0 2692.02 351.999   5
   0 -20   1 10.2114 137.836   4
   0 -20  -1-240.419 173.449   4
   0 -20  -1-33.2179 85.8285   5
   0 -20   1 53.3131 74.1055   5
   0 -20  -2 3610.23 406.617   5
   0 -20   2 3957.50 438.827   5
   0 -20   2 4071.59 526.850   4
   0 -20  -2 4045.26 559.962   4
   0 -20   3 761.524 247.797   4
   0 -20   3 868.328 202.046   5
   0 -20  -3 753.532 266.938   4
   0 -20   4 288.960 137.298   5
   0 -20   4 156.634 106.160   4
   0 -20  -4 143.111 134.934   4
   0 -20  -5 4248.40 576.704   4
   0 -20   5 4081.09 525.147   4
   0 -20   6 1826.33 352.531   4
   0 -20  -6 2247.84 426.578   4
   0 -20  -7 3738.03 541.697   4
   0 -20   7 2749.66 420.172   4
   0 -20  -8 242.509 201.190   4
   0 -20   8 345.287 150.501   4
   0 -20  -9 428.863 260.759   4
   0 -20   9 309.260 177.275   4
   0 -20  10 16819.2 952.526   6
   0 -20 -10 18206.6 1249.85   4
   0 -20  10 17919.4 1065.59   4
   0 -20  11 786.845 228.893   4
   0 -20 -11 726.209 323.165   4
   0 -20  11 734.867 214.436   6
   0 -20  12 357.422 130.632   4
   0 -20  12 660.170 210.046   6
   0 -20 -12 954.313 316.479   4
   0 -20  13 36.8242 138.564   6
   0 -20  13 6.42049 130.552   4
   0 -20 -14 37.4963 133.168   4
   0 -20  14 147.756 109.639   6
   0 -20  14 114.344 112.289   4
   0 -20 -15 139.150 204.169   4
   0 -20  15-3.77085 113.909   6
   0 -20  16 466.787 211.975   6
   0 -20  17 335.165 170.113   6
   0 -20  18 671.333 223.649   6
   0 -20  19-42.7561 117.149   6
   0 -20  20 140.438 140.926   6
   0 -20  21 703.836 252.901   6
   0 -20  22 291.392 212.079   6
   0 -20  23-217.134 196.103   6
   0 -20  24 326.645 253.725   6
   0 -21   0-10.5329 109.402   5
   0 -21   0 17.6431 118.757   4
   0 -21  -1 1131.51 243.223   5
   0 -21   1 1573.75 351.983   4
   0 -21  -1 862.914 295.190   4
   0 -21   1 1042.80 243.330   5
   0 -21   2 3825.45 523.708   4
   0 -21   2 3974.72 445.859   5
   0 -21  -2 3930.34 556.455   4
   0 -21   3 2242.98 404.180   4
   0 -21   3 2413.17 356.702   5
   0 -21  -3 2675.56 484.341   4
   0 -21  -4 234.897 172.246   4
   0 -21   4 448.576 204.331   4
   0 -21   4 43.8341 83.2020   5
   0 -21   5 66.4062 102.591   4
   0 -21  -5 91.6997 124.637   4
   0 -21   5 86.4828 121.468   5
   0 -21  -6-10.3692 166.199   4
   0 -21   6 228.790 147.205   4
   0 -21   7 449.760 186.037   4
   0 -21  -7 693.299 304.118   4
   0 -21   8 443.808 187.179   4
   0 -21  -8 258.652 200.217   4
   0 -21   9 440.828 189.737   4
   0 -21  -9 673.540 276.206   4
   0 -21  10 1952.23 367.399   4
   0 -21 -10 2303.38 465.253   4
   0 -21 -11 3420.44 569.201   4
   0 -21  11 3961.12 519.250   4
   0 -21  11 3465.83 452.723   6
   0 -21  12 1950.47 346.045   6
   0 -21 -12 2781.73 540.587   4
   0 -21  12 2116.43 348.783   4
   0 -21 -13 255.128 224.980   4
   0 -21  13-64.0696 109.538   6
   0 -21  13-45.4586 143.643   4
   0 -21 -14 586.408 239.272   4
   0 -21  14 644.311 213.606   6
   0 -21  15 237.455 149.567   6
   0 -21 -15 343.446 189.467   4
   0 -21 -16 148.441 220.875   4
   0 -21  16 234.053 164.885   6
   0 -21  17-17.4886 126.369   6
   0 -21 -17 196.265 196.671   4
   0 -21 -18 103.077 180.370   4
   0 -21  18 82.0926 132.526   6
   0 -21 -19-299.430 269.260   4
   0 -21  19-85.0416 159.745   6
   0 -21 -20 531.995 273.099   4
   0 -21  20 219.798 174.311   6
   0 -21 -21 1986.69 489.281   4
   0 -21  21 1894.55 398.680   6
   0 -21 -22 596.464 295.896   4
   0 -21  22 161.311 127.425   6
   0 -21  23 92.7903 173.012   6
   0 -22   0 273.040 174.437   4
   0 -22   0 209.284 123.165   5
   0 -22  -1 6689.06 744.872   4
   0 -22   1 6756.64 589.035   5
   0 -22  -1 7157.45 604.293   5
   0 -22   1 6715.07 714.405   4
   0 -22   2 163.391 114.522   5
   0 -22   2-241.222 212.439   4
   0 -22  -2 195.337 172.685   4
   0 -22   3 676.904 191.855   5
   0 -22   3 762.060 256.004   4
   0 -22  -3 881.963 276.350   4
   0 -22   4 5790.60 660.178   4
   0 -22   4 5246.02 527.267   5
   0 -22  -4 5300.21 688.206   4
   0 -22   5 1310.49 339.538   4
   0 -22  -5 1321.69 345.334   4
   0 -22   5 909.564 216.526   5
   0 -22  -6 5376.40 692.467   4
   0 -22   6 5484.69 636.592   4
   0 -22  -7 139.047 166.666   4
   0 -22   7 29.1741 122.229   4
   0 -22  -8 4257.79 636.094   4
   0 -22   8 4252.43 550.145   4
   0 -22   9 120.654 130.241   4
   0 -22  -9 243.263 178.031   4
   0 -22  10 1613.70 335.788   4
   0 -22 -10 1941.98 458.520   4
   0 -22 -11 302.372 196.132   4
   0 -22  11 275.709 144.160   4
   0 -22  12-198.379 201.224   4
   0 -22 -12 95.7287 186.060   4
   0 -22  12-161.054 168.537   6
   0 -22 -13 3705.22 631.712   4
   0 -22  13 3367.10 458.375   6
   0 -22  13 3392.70 472.658   4
   0 -22  14 491.543 188.560   6
   0 -22 -14 737.718 294.627   4
   0 -22 -15 141.075 220.609   4
   0 -22  15-114.952 123.194   6
   0 -22 -16 91.4870 177.644   4
   0 -22  16 96.0831 114.185   6
   0 -22  17 345.121 183.875   6
   0 -22 -17 181.327 153.580   4
   0 -22  18 32.0489 131.434   6
   0 -22 -18 35.0350 220.837   4
   0 -22  19 235.619 164.399   6
   0 -22 -19-167.640 229.956   4
   0 -22  20 235.209 198.183   6
   0 -22 -20-14.5526 194.448   4
   0 -22 -21 627.236 349.272   4
   0 -22  21 159.655 136.527   6
   0 -22  22-147.026 199.331   6
   0 -23   0 133.152 126.694   5
   0 -23   0 49.8980 116.978   4
   0 -23   1 59.0443 152.583   4
   0 -23  -1 259.791 224.208   4
   0 -23  -1 221.981 127.200   5
   0 -23   1 149.455 126.073   5
   0 -23   2 4919.14 647.827   4
   0 -23   2 5505.22 552.140   5
   0 -23  -2 4966.09 662.266   4
   0 -23   3 334.390 172.478   5
   0 -23  -3 190.853 137.993   4
   0 -23   3 433.776 222.336   4
   0 -23   4 836.672 296.031   4
   0 -23   4 435.411 168.999   5
   0 -23  -4 984.288 339.794   4
   0 -23   5 629.429 237.426   4
   0 -23   5 291.400 141.552   5
   0 -23  -5 288.278 154.001   4
   0 -23   6 233.721 207.293   4
   0 -23   6-91.0672 123.544   5
   0 -23  -6 174.459 209.469   4
   0 -23   7 507.509 223.758   4
   0 -23  -7 413.899 221.470   4
   0 -23  -8 371.477 230.069   4
   0 -23   8 198.487 150.645   4
   0 -23  -9-231.840 294.783   4
   0 -23   9 163.956 110.809   4
   0 -23  10-246.789 212.640   4
   0 -23 -10 63.9414 149.791   4
   0 -23 -11 1132.39 389.477   4
   0 -23  11 1492.19 327.930   4
   0 -23  12-252.833 210.353   4
   0 -23 -12-59.9674 147.250   4
   0 -23 -13-43.5556 159.591   4
   0 -23  13 61.7962 117.334   6
   0 -23  14 414.799 170.663   6
   0 -23 -14 296.698 220.822   4
   0 -23 -15 658.343 326.468   4
   0 -23  15 771.911 254.945   6
   0 -23  16 4027.72 552.113   6
   0 -23 -16 4146.02 680.949   4
   0 -23  17 1856.50 382.537   6
   0 -23 -17 1586.19 439.690   4
   0 -23  18-16.5826 139.939   6
   0 -23 -18 19.3828 166.151   4
   0 -23 -19 180.656 168.002   4
   0 -23  19 801.427 267.274   6
   0 -23  20-93.4848 196.652   6
   0 -23  21 2411.22 465.525   6
   0 -23  22-168.750 212.983   6
   0 -24   0 1436.24 286.932   5
   0 -24   0 1384.04 380.650   4
   0 -24   1 2493.43 461.756   4
   0 -24   1 1989.28 335.875   5
   0 -24  -1 1944.64 437.751   4
   0 -24   2 2013.24 335.326   5
   0 -24   2 1854.85 427.441   4
   0 -24  -2 2303.97 494.219   4
   0 -24   3 484.279 230.069   4
   0 -24   3 292.182 159.578   5
   0 -24  -3 276.770 146.727   4
   0 -24   4 1833.26 400.623   4
   0 -24   4 2097.04 349.324   5
   0 -24  -4 2256.14 469.476   4
   0 -24   5 3.25822 90.3056   5
   0 -24   5 284.570 198.799   4
   0 -24  -5 168.884 230.596   4
   0 -24   6 3975.45 500.312   5
   0 -24   6 3908.94 580.851   4
   0 -24  -6 3499.92 606.617   4
   0 -24   7 289.276 178.148   4
   0 -24  -7 123.544 166.536   4
   0 -24   7 363.763 173.647   5
   0 -24  -8 2350.35 517.021   4
   0 -24   8 2595.31 462.454   4
   0 -24   9 1059.36 299.550   4
   0 -24  -9 1150.05 328.790   4
   0 -24  10 200.940 120.250   4
   0 -24 -10 501.674 260.094   4
   0 -24  11 2500.62 440.826   4
   0 -24 -11 2718.97 572.987   4
   0 -24 -12 638.014 302.602   4
   0 -24 -13 755.737 342.880   4
   0 -24 -14 736.728 315.762   4
   0 -24  15 5620.33 643.096   6
   0 -24 -15 5810.28 835.180   4
   0 -24  16 231.257 161.577   6
   0 -24 -16 1207.56 489.879   4
   0 -24 -17-158.618 219.951   4
   0 -24  17 96.8757 118.235   6
   0 -24  18 901.580 285.801   6
   0 -24  19 458.430 224.094   6
   0 -24  20 459.382 205.976   6
   0 -24  21-79.4996 155.754   6
   0 -25   0-24.6662 93.1635   5
   0 -25   0-194.811 239.364   4
   0 -25  -1-93.1774 150.380   4
   0 -25   1 50.0149 132.890   4
   0 -25   1 291.323 157.199   5
   0 -25   2 3189.14 541.802   4
   0 -25  -2 3741.94 637.460   4
   0 -25   2 2811.45 396.899   5
   0 -25  -3 45.0637 146.103   4
   0 -25   3 50.0951 89.5601   5
   0 -25   3 89.8422 164.643   4
   0 -25  -4 2040.66 494.797   4
   0 -25   4 2039.59 445.287   4
   0 -25   4 1518.77 315.202   5
   0 -25   5-12.6689 162.955   4
   0 -25   5 283.155 145.505   5
   0 -25  -5-24.6140 180.800   4
   0 -25   6 197.769 153.097   5
   0 -25   6 366.637 221.202   4
   0 -25  -6-116.504 249.056   4
   0 -25   7 2320.06 449.443   4
   0 -25  -7 2471.86 545.732   4
   0 -25   7 2401.96 409.975   5
   0 -25   8 125.218 146.070   5
   0 -25  -8 478.129 274.588   4
   0 -25   8 126.437 121.335   4
   0 -25   9 1508.27 371.193   4
   0 -25  -9 1346.22 419.608   4
   0 -25 -10 412.561 227.020   4
   0 -25  10 288.182 182.052   4
   0 -25 -11-40.3683 187.881   4
   0 -25  11-324.065 237.695   4
   0 -25 -12 893.420 353.419   4
   0 -25 -13 1933.97 487.226   4
   0 -25 -14 364.482 278.194   4
   0 -25 -15 408.883 340.894   4
   0 -25  16 3080.17 483.653   6
   0 -25 -16 4401.46 797.106   4
   0 -25  17 57.5855 153.250   6
   0 -25  18 164.653 176.958   6
   0 -25  19-163.366 215.600   6
   0 -26   0 2063.28 446.907   4
   0 -26   1 621.662 211.557   5
   0 -26   1 632.790 222.437   4
   0 -26  -1 554.188 254.037   4
   0 -26   2 187.260 190.078   4
   0 -26   2 31.6936 92.8325   5
   0 -26  -2-38.2082 168.143   4
   0 -26   3 175.837 196.305   4
   0 -26  -3-129.704 192.941   4
   0 -26   3 2.13277 129.193   5
   0 -26   4 689.316 270.779   4
   0 -26  -4 1404.70 437.333   4
   0 -26   4 1475.06 307.309   5
   0 -26   5 466.291 194.964   5
   0 -26   5 406.090 246.543   4
   0 -26  -5 623.248 306.567   4
   0 -26   6 2679.37 501.930   4
   0 -26   6 2643.36 421.390   5
   0 -26  -6 2493.71 549.359   4
   0 -26  -7 737.493 336.645   4
   0 -26   7 651.026 239.094   5
   0 -26   7 711.867 263.936   4
   0 -26   8 126.912 122.699   4
   0 -26   8 37.7560 131.818   5
   0 -26  -8-96.0350 211.121   4
   0 -26   9 2649.88 483.174   4
   0 -26  -9 2638.45 586.664   4
   0 -26   9 2800.20 441.511   5
   0 -26 -10 519.731 308.581   4
   0 -26  10 139.681 120.840   4
   0 -26 -11 486.704 363.332   4
   0 -26 -12 646.705 353.610   4
   0 -26 -13 1583.47 492.821   4
   0 -26 -14 542.446 361.091   4
   0 -27   0-222.084 233.715   4
   0 -27   1 1169.36 386.113   4
   0 -27  -1 1301.13 376.400   4
   0 -27   2-47.0089 130.772   4
   0 -27  -2 80.4915 154.782   4
   0 -27   3 964.243 358.736   4
   0 -27  -3 382.787 234.619   4
   0 -27  -4 1530.92 419.767   4
   0 -27   4 1635.56 396.075   4
   0 -27  -5-76.4176 190.101   4
   0 -27   5 47.4798 156.294   4
   0 -27   6 350.051 244.915   4
   0 -27  -6 413.067 268.242   4
   0 -27   7 1282.08 366.468   4
   0 -27  -7 883.355 405.834   4
   0 -27  -8 2551.31 569.063   4
   0 -27   8 1987.98 429.370   4
   0 -27  -9 381.482 262.510   4
   0 -27   9 623.228 262.006   4
   0 -27 -10 510.235 262.417   4
   0 -27 -11 362.730 263.524   4
   0 -27 -12 71.3007 176.602   4
   0 -28   0 54.0815 152.322   4
   0 -28  -1-14.0909 162.664   4
   0 -28   1 732.012 332.806   4
   0 -28  -2 1124.46 364.341   4
   0 -28   2 1115.64 369.972   4
   0 -28  -3-164.078 248.550   4
   0 -28   3 71.9197 192.527   4
   0 -28   4 201.851 158.950   4
   0 -28  -4-336.921 333.107   4
   0 -28  -5 184.429 215.202   4
   0 -28   5 39.0097 171.563   4
   0 -28  -6 351.276 271.047   4
   0 -28   6-13.3717 169.144   4
   0 -28  -7 1397.10 453.823   4
   0 -28   7 2194.66 468.270   4
   0 -28  -8 2462.02 597.640   4
   0 -28   8 2257.75 478.818   4
   0 -28  -9 816.424 380.904   4
   0 -28   9 674.264 292.763   4
   0 -29   0 9.39823 199.896   4
   0 -29  -1 62.6096 172.389   4
   0 -29   1 424.287 270.891   4
   0 -29   2 180.806 220.179   4
   0 -29  -2-136.812 218.081   4
   0 -29  -3 749.650 264.229   4
   0 -29   3 630.896 318.673   4
   0 -29   4 548.938 288.770   4
   0 -29  -4 246.240 179.573   4
   0 -29   5 541.718 267.362   4
   0 -29  -5 663.121 337.377   4
   0 -29   6-230.788 201.763   4
   0 -29  -6 46.4141 216.349   4
   0 -29   7 1114.55 343.581   4
   0 -29   8-219.763 240.628   4
   0 -30   0 467.790 281.406   4
   0 -30   1 829.108 363.855   4
   0 -30  -1 828.805 378.338   4
   0 -30   2 756.625 354.564   4
   0 -30  -2 382.288 225.395   4
   0 -30   3 334.112 275.540   4
   0 -30  -3-33.5932 178.092   4
   0 -30   4 2939.12 592.973   4
   0 -30   5-378.730 236.952   4
   0 -30   6 41.3757 206.185   4
   0 -30   7-114.614 208.496   4
   0 -31   2 824.610 387.280   4
   0 -31   3-10.6066 204.821   4
   0 -31   4 769.231 316.988   4
   0 -31   5 248.291 194.789   4
   0 -31   6 169.181 179.790   4
   1   0 -30-27.4896 204.276   3
   1   0 -29 791.933 271.879   3
   1   0 -28-145.294 178.031   3
   1   0 -27 2170.41 412.600   3
   1   0 -26 289.525 220.143   3
   1   0 -25 9343.28 821.321   3
   1   0 -24 530.347 255.737   3
   1   0 -23 2579.11 435.299   3
   1   0 -22-53.9287 129.532   3
   1   0 -21 182.507 114.739   3
   1   0 -20-131.003 128.447   3
   1   0 -19 11993.6 783.282   3
   1   0 -18 139.948 155.941   3
   1   0 -17 26639.8 1099.20   3
   1   0 -16-48.4929 88.3617   3
   1   0 -15 11190.1 673.485   3
   1   0 -14-20.3246 67.6461   3
   1   0 -13 17630.6 774.619   3
   1   0 -12-82.0280 101.688   3
   1   0 -11 39845.9 1068.66   3
   1   0 -10 34.5886 46.1587   3
   1   0  -9 7638.11 422.886   3
   1   0  -8-36.9419 58.9815   3
   1   0  -7 117701. 1451.10   3
   1   0  -6-16.5113 31.9528   3
   1   0  -5 220023. 1640.39   3
   1   0  -4-13.9807 27.3508   3
  -1   0  -4 30.5092 22.0673   3
  -1   0  -5 4892.99 264.034   3
  -1   0  -6 6.17174 28.6903   3
  -1   0  -7 28850.7 745.079   3
  -1   0  -8-59.1487 64.7632   3
  -1   0  -9 1978.35 226.437   3
  -1   0 -10-38.0060 55.0287   3
  -1   0 -11 118505. 1896.34   3
  -1   0 -12 11.7996 67.2319   3
  -1   0 -13 102752. 1917.51   3
  -1   0 -14 26.7865 81.0031   3
  -1   0 -15 419.116 147.472   3
  -1   0 -16-35.0131 79.9084   3
  -1   0 -17 37101.4 1325.88   3
  -1   0 -18-39.5695 111.505   3
  -1   0 -19 4691.01 505.022   3
  -1   0 -20-82.5399 126.472   3
  -1   0 -21-63.8893 146.352   3
  -1   0 -22 108.062 162.404   3
  -1   0 -23 319.807 234.640   3
  -1   0 -24 287.956 187.768   3
  -1   0 -25 1090.45 317.076   3
  -1   0 -26 177.342 169.019   3
  -1   0 -27 1130.18 321.983   3
  -1   0 -28-142.069 211.378   3
  -1   0 -29 6970.23 798.382   3
  -1   0 -30-39.9673 176.789   3
  -1   1  32-224.400 864.993   1
   1   1 -30 1047.71 304.761   3
   1  -1 -30 1567.57 408.145   3
   1  -1 -29 44.9901 137.715   3
   1   1 -29-95.2246 151.902   3
   1  -1 -28 94.8242 165.212   3
   1   1 -28 253.820 237.991   3
   1   1 -27 1562.45 385.134   3
   1  -1 -27 1215.09 325.910   3
   1  -1 -26 2452.47 432.749   3
   1   1 -26 2826.04 490.963   3
   1  -1 -25 1705.99 380.915   3
   1   1 -25 1888.02 407.192   3
   1  -1 -24 3208.19 478.322   3
   1   1 -24 3182.42 483.976   3
   1   1 -23 12880.1 919.023   3
   1  -1 -23 13080.6 925.802   3
   1   1 -22 8184.33 712.967   3
   1  -1 -22 8884.54 736.147   3
   1   1 -21 619.840 217.423   3
   1  -1 -21 645.550 204.509   3
   1  -1 -20 1003.39 242.447   3
   1   1 -20 852.448 222.611   3
   1   1 -19 1149.92 248.579   3
   1  -1 -19 1114.45 248.436   3
   1  -1 -18 3765.58 438.965   3
   1   1 -18 3479.91 426.701   3
   1   1 -17 22.3099 99.0447   3
   1  -1 -17-22.3980 89.0829   3
   1  -1 -16 27388.0 1069.70   3
   1   1 -16 27603.3 1098.95   3
   1   1 -15 100224. 2025.54   3
   1  -1 -15 100564. 1970.99   3
   1  -1 -14 45594.4 1290.22   3
   1   1 -14 45532.3 1311.02   3
   1   1 -13 965.427 196.838   3
   1  -1 -13 1032.72 192.440   3
   1   1 -12 7452.13 490.085   3
   1  -1 -12 7379.61 477.051   3
   1   1 -11 29896.5 934.047   3
   1  -1 -11 29286.9 905.575   3
   1   1 -10-0.56867 44.3290   3
  -1   1  10 48.8196 21.4108   7
   1  -1 -10 161.318 82.5393   3
  -1   1   9 108.241 27.9478   7
   1  -1  -9 170.346 80.6163   3
   1   1  -9 164.007 62.2138   3
   1  -1  -8 70.0429 62.3955   3
   1  -1  -7 6605.85 335.866   3
   1  -1  -6 1331.99 139.862   3
   1  -1  -5 67787.0 902.802   3
   1  -1  -4 17324.2 403.464   3
  -1  -1  -4 56712.9 792.926   3
  -1  -1  -5 48933.0 812.714   3
  -1  -1  -6 281.492 71.7387   3
  -1  -1  -7 858.323 135.229   3
  -1  -1  -8 908.667 150.350   3
  -1   1  -8 714.727 130.832   3
  -1   1  -9 22327.2 749.898   3
  -1  -1  -9 21559.3 723.866   3
  -1   1 -10 21941.6 783.164   3
  -1  -1 -10 22258.4 772.244   3
  -1  -1 -11 1620.67 229.921   3
  -1   1 -11 1521.18 220.323   3
  -1  -1 -12 13999.0 675.654   3
  -1   1 -12 14194.7 690.222   3
  -1   1 -13 1446.96 246.490   3
  -1  -1 -13 1435.57 243.735   3
  -1  -1 -14 559.352 169.082   3
  -1   1 -14 444.764 138.930   3
  -1   1 -15 36689.1 1248.11   3
  -1  -1 -15 34356.9 1178.33   3
  -1  -1 -16 7992.76 587.787   3
  -1   1 -16 7304.04 577.021   3
  -1  -1 -17 229.145 138.723   3
  -1   1 -17 147.560 108.164   3
  -1   1 -18 6704.28 587.558   3
  -1  -1 -18 6690.55 575.061   3
  -1   1 -19 2807.90 393.531   3
  -1  -1 -19 2929.53 388.353   3
  -1   1 -20 1923.29 325.636   3
  -1  -1 -20 2235.48 360.843   3
  -1   1 -21 535.923 200.142   3
  -1  -1 -21 498.512 186.302   3
  -1   1 -22 4123.47 530.518   3
  -1  -1 -22 4640.06 557.186   3
  -1   1 -23 33391.9 1488.19   3
  -1  -1 -23 32263.9 1457.27   3
  -1  -1 -24 249.700 188.102   3
  -1   1 -24 138.909 181.539   3
  -1   1 -25 878.494 286.290   3
  -1  -1 -25 1056.37 293.965   3
  -1   1 -26 311.011 197.513   3
  -1  -1 -26 299.312 133.924   3
  -1  -1 -27 1791.92 406.632   3
  -1   1 -27 1515.13 343.282   3
  -1   1 -28 637.863 278.119   3
  -1  -1 -28 442.793 256.375   3
  -1   1 -29 80.5502 138.854   3
  -1  -1 -29-60.9853 138.468   3
  -1  -1 -30-84.3638 202.437   3
  -1   1 -30 22.3588 135.901   3
   1  -2 -30 390.397 239.122   3
  -1   2  30-833.019 1109.40   1
   1   2 -30-89.3895 165.975   3
   1  -2 -29 134.550 175.786   3
   1   2 -29 157.768 183.295   3
   1   2 -28 488.613 269.909   3
   1  -2 -28 532.167 271.598   3
   1   2 -27 188.517 188.678   3
   1  -2 -27 176.433 168.337   3
   1  -2 -26 2710.78 471.681   3
   1   2 -26 2713.40 476.124   3
   1  -2 -25 1921.36 368.975   3
   1   2 -25 1803.33 375.326   3
   1  -2 -24 4447.00 552.570   3
   1   2 -24 4448.40 566.132   3
   1   2 -23 224.494 187.802   3
   1  -2 -23 508.782 208.078   3
   1   2 -22 800.521 252.137   3
   1  -2 -22 784.372 253.551   3
   1  -2 -21 6555.16 616.972   3
   1   2 -21 6853.12 649.349   3
   1   2 -20 539.692 195.966   3
   1  -2 -20 507.202 196.839   3
   1  -2 -19 10113.0 715.670   3
   1   2 -19 10001.0 735.796   3
   1   2 -18 13862.6 842.116   3
   1  -2 -18 13256.3 793.704   3
   1  -2 -17 11638.0 722.739   3
   1   2 -17 11835.6 754.097   3
   1   2 -16 406.909 143.647   3
   1  -2 -16 551.773 183.702   3
   1   2 -15 60079.3 1576.13   3
   1  -2 -15 60714.3 1522.11   3
   1  -2 -14 9210.69 579.464   3
   1   2 -14 9293.79 603.350   3
  -1   2  13 867.283 74.6137   7
   1   2 -13 1146.24 204.517   3
   1  -2 -13 1258.87 215.576   3
   1  -2 -12 32027.7 985.329   3
  -1   2  12 28997.6 434.108   7
   1   2 -12 31979.2 1010.73   3
   1  -2 -11 15036.6 644.818   3
   1   2 -10 43042.3 465.709   7
   1  -2 -10 48914.1 1097.14   3
   1   2  -9 408.834 52.0079   7
   1  -2  -9 558.425 135.804   3
   1  -2  -8 14103.8 530.795   3
   1   2  -8 14168.8 293.131   7
   1   2  -7 24883.8 566.118   4
   1  -2  -7 26401.8 675.167   3
   1  -2  -6 289.350 70.9893   3
   1  -2  -5 53103.8 826.724   3
  -1  -2   4 8075.77 273.600   4
   1  -2  -4 8525.12 306.728   3
  -1  -2   3 698.756 87.9048   4
  -1  -2  -4 4546.91 238.717   3
  -1  -2  -5 22909.6 572.112   3
  -1   2  -5 22714.6 324.145   4
  -1   2  -6 152.056 35.1274   4
  -1  -2  -6 124.584 50.5431   3
  -1  -2  -7 67687.8 1133.76   3
  -1  -2  -8 30575.8 808.352   3
  -1  -2  -9 12436.4 548.615   3
  -1  -2 -10 628.112 151.739   3
  -1  -2 -11 111646. 1807.72   3
  -1   2 -11 111530. 1854.82   3
  -1  -2 -12 7278.48 488.401   3
  -1   2 -12 6695.22 478.903   3
  -1  -2 -13 38451.8 1154.91   3
  -1   2 -13 40271.8 1219.00   3
  -1  -2 -14 24085.1 951.451   3
  -1   2 -14 24305.9 989.066   3
  -1   2 -15 19563.3 924.602   3
  -1  -2 -15 18892.3 875.037   3
  -1   2 -16 35274.7 1277.07   3
  -1  -2 -16 34355.3 1223.47   3
  -1  -2 -17 5804.99 527.582   3
  -1   2 -17 5475.17 525.814   3
  -1  -2 -18 57052.2 1677.67   3
  -1   2 -18 55438.3 1707.82   3
  -1   2 -19 2118.98 352.874   3
  -1  -2 -19 2050.85 338.869   3
  -1   2 -20 3770.61 473.901   3
  -1  -2 -20 3433.20 439.059   3
  -1   2 -21 652.634 231.976   3
  -1  -2 -21 352.619 161.936   3
  -1   2 -22 7819.48 707.294   3
  -1  -2 -22 7899.44 704.689   3
  -1  -2 -23 331.643 189.180   3
  -1   2 -23 245.040 199.950   3
  -1   2 -24 1927.73 396.063   3
  -1  -2 -24 2035.95 381.557   3
  -1  -2 -25 439.244 214.025   3
  -1   2 -25 592.303 250.581   3
  -1   2 -26 38.2573 140.911   3
  -1  -2 -26 126.411 150.887   3
  -1   2 -27 285.344 207.833   3
  -1  -2 -27 166.337 156.582   3
  -1  -2 -28 2061.88 432.447   3
  -1   2 -28 1592.43 367.715   3
  -1  -2 -29 438.427 226.489   3
  -1   2 -29 618.925 259.708   3
  -1  -2 -30 580.457 292.448   3
  -1   3  32 950.259 744.658   1
  -1   3  31 234.929 640.187   1
   1  -3 -30 4589.92 667.107   3
   1   3 -30 4150.94 639.517   3
   1  -3 -29 1834.77 435.273   3
   1   3 -29 1393.37 355.018   3
   1   3 -28 271.932 178.167   3
   1  -3 -28 67.8817 128.416   3
   1  -3 -27 617.728 270.347   3
   1   3 -27 448.126 218.768   3
  -1   3  27-324.823 823.150   1
   1  -3 -26 1673.33 361.956   3
   1   3 -26 1727.87 407.434   3
   1   3 -25 622.936 264.422   3
   1  -3 -25 210.846 187.927   3
   1  -3 -24-227.176 171.402   3
   1   3 -24-173.665 159.669   3
   1  -3 -23 2881.65 424.887   3
   1   3 -23 2481.80 425.592   3
   1  -3 -22 1497.68 335.768   3
   1   3 -22 909.049 274.757   3
   1  -3 -21 72.0642 100.891   3
   1   3 -21 77.1795 101.419   3
   1  -3 -20 311.504 130.742   3
   1   3 -20 350.019 158.246   3
   1   3 -19 493.045 182.525   3
   1  -3 -19 523.720 168.336   3
   1   3 -18 7245.80 615.573   3
   1  -3 -18 7223.51 596.869   3
   1   3 -17 16049.5 889.026   3
   1  -3 -17 15474.9 836.322   3
   1   3 -16 13868.5 798.518   3
   1  -3 -16 14488.0 781.798   3
  -1   3  15 18242.5 366.816   7
   1   3 -15 20458.3 926.404   3
   1  -3 -15 20188.2 888.651   3
   1  -3 -14 1811.96 255.525   3
   1  -3 -13 2948.30 310.496   3
   1   3 -13 3485.17 298.556   4
   1   3 -12 887.901 77.2353   7
   1   3 -12 1235.94 174.651   4
   1  -3 -12 1165.99 190.382   3
   1   3 -11 6760.50 220.720   7
   1  -3 -11 7030.44 443.835   3
   1   3 -11 7173.88 381.211   4
   1   3 -10 3925.63 266.962   4
   1  -3 -10 3412.29 293.678   3
   1   3  -9 106941. 1324.54   4
   1  -3  -9 103391. 1529.22   3
   1  -3  -8 15226.2 561.838   3
   1   3  -8 15007.4 474.550   4
   1   3  -7 72.8320 36.8696   4
   1  -3  -7 192.009 66.4333   3
   1   3  -6 11168.9 380.465   4
  -1   3   6 14756.1 793.018   1
   1  -3  -6 11448.0 441.751   3
  -1  -3   5 14120.3 404.218   4
  -1   3   5 18983.9 585.851   1
  -1  -3   4 4854.54 232.793   4
  -1   3   4 4505.50 224.051   1
  -1   3   3 42259.0 625.639   1
  -1  -3   3 40057.9 643.211   4
  -1   3   3 41700.6 651.052   2
  -1  -3   2 14049.8 371.785   4
  -1   3   2 15447.8 344.181   2
   1  -3   2 27449.1 425.665   4
   1  -3   3 40346.1 479.573   4
   1   3   3 39355.8 712.792   1
   1  -3   4 200.989 36.6613   4
   1   3   4 209.793 83.6711   1
  -1   3  -4 289.968 41.4775   4
  -1  -3  -5 37414.7 783.635   3
  -1   3  -5 36448.3 470.935   4
   1  -3   5 36090.1 444.703   4
  -1  -3  -6 2589.92 221.990   3
  -1   3  -6 2620.56 134.789   4
  -1   3  -7 42075.2 586.825   4
  -1  -3  -7 41675.1 919.988   3
  -1   3  -8 111934. 1021.76   4
  -1  -3  -8 107756. 1548.63   3
  -1  -3  -9 9362.44 478.113   3
  -1   3  -9 10426.3 336.040   4
  -1  -3 -10 21808.5 762.827   3
  -1   3 -10 22495.3 527.397   4
  -1   3 -11 216.349 82.4445   4
  -1  -3 -11 88.7343 102.545   3
  -1   3 -12 6189.87 318.190   4
  -1  -3 -12 5556.85 429.505   3
  -1  -3 -13 49422.5 1315.78   3
  -1   3 -13 56764.6 1019.28   4
  -1  -3 -14 20860.7 889.403   3
  -1   3 -14 24209.6 705.014   4
  -1   3 -14 20599.5 916.114   3
  -1  -3 -15 10418.8 652.643   3
  -1   3 -15 9735.24 660.352   3
  -1   3 -15 11837.1 525.067   4
  -1   3 -16 714.003 178.560   3
  -1  -3 -16 535.075 130.044   3
  -1   3 -16 879.655 157.286   4
  -1   3 -17 660.091 146.577   4
  -1  -3 -17 520.730 158.397   3
  -1   3 -17 340.737 128.802   3
  -1  -3 -18 2226.55 325.151   3
  -1   3 -18 2690.67 382.113   3
  -1   3 -19-42.3801 148.545   3
  -1  -3 -19 131.122 88.5708   3
  -1   3 -20 238.895 139.561   3
  -1  -3 -20 28.7879 85.1729   3
  -1   3 -21 2166.15 365.750   3
  -1  -3 -21 1908.75 334.508   3
  -1  -3 -22 1216.51 292.075   3
  -1   3 -22 986.247 254.874   3
  -1   3 -23 5545.41 632.833   3
  -1  -3 -23 5316.02 590.132   3
  -1  -3 -24 130.763 143.564   3
  -1   3 -24 20.7752 133.031   3
  -1  -3 -25 360.150 201.721   3
  -1   3 -25-38.6179 147.070   3
  -1  -3 -26 336.751 232.092   3
  -1   3 -26 232.884 185.419   3
  -1  -3 -27 597.651 265.733   3
  -1   3 -27 875.614 287.363   3
  -1  -3 -28 414.387 249.971   3
  -1   3 -28 407.752 199.800   3
  -1  -3 -29-150.032 200.731   3
  -1   3 -29 108.725 144.550   3
   1   3  31-178.177 482.372   1
  -1   4  32 788.342 460.855   1
  -1   4  31 1132.63 662.227   1
  -1   4  30 162.788 397.960   1
   1  -4 -30 553.835 275.201   3
   1   4 -30 478.080 279.759   3
   1   4 -29 1117.23 330.614   3
   1  -4 -29 1522.38 392.182   3
   1   4 -28 885.190 305.927   3
   1  -4 -28 1017.25 316.310   3
  -1   4  28-69.0076 413.190   1
   1  -4 -27 329.875 216.205   3
   1   4 -27 179.432 202.161   3
  -1   4  27-399.748 592.689   1
   1  -4 -26 1493.99 360.812   3
   1   4 -26 1504.96 363.028   3
   1  -4 -25-220.013 221.004   3
   1   4 -25-62.0316 158.807   3
   1  -4 -24 834.606 254.457   3
   1   4 -24 878.507 273.883   3
  -1   4  23-379.851 716.735   1
   1  -4 -23 94.1189 127.120   3
   1   4 -23 144.481 123.699   3
   1  -4 -22 3073.70 440.868   3
   1   4 -22 2743.28 433.058   3
   1  -4 -21 15649.1 953.172   3
   1   4 -21 16231.3 1012.74   3
   1   4 -20 1040.89 259.809   3
   1  -4 -20 1476.17 314.121   3
   1   4 -19 10384.3 775.327   3
   1  -4 -19 10557.1 735.702   3
   1   4 -18 10597.1 750.508   3
   1  -4 -18 10949.7 732.602   3
  -1   4  17 11443.9 310.705   7
   1   4 -17 11964.4 762.727   3
   1  -4 -17 11929.0 729.513   3
   1  -4 -16 569.976 164.150   3
   1  -4 -15 1728.58 262.623   3
   1  -4 -14 1123.95 206.713   3
   1   4 -14 892.852 84.3877   7
   1   4 -13 20440.7 421.796   7
   1   4 -13 24697.5 784.392   4
   1  -4 -13 22531.3 873.781   3
   1  -4 -12 323.234 95.5788   3
   1   4 -12 477.192 112.887   4
   1  -4 -11 17438.9 719.900   3
   1   4 -11 18570.3 627.424   4
   1   4 -10 681.827 120.808   4
   1  -4 -10 719.326 134.815   3
   1   4  -9 11985.8 467.275   4
   1  -4  -9 12701.9 562.763   3
   1   4  -8 100480. 1301.20   4
   1  -4  -8 103825. 1531.16   3
   1   4  -7 47749.6 867.534   4
  -1  -4   7 48044.8 860.056   4
  -1   4   6 38727.7 848.665   1
   1   4  -6 35994.5 726.697   4
  -1  -4   6 36080.5 712.707   4
  -1  -4   5 11666.9 398.730   4
  -1   4   5 10239.9 388.293   1
  -1   4   4 6307.63 287.080   1
  -1   4   4 6617.12 292.695   2
  -1  -4   4 5796.73 276.641   4
  -1  -4   3 10751.4 366.477   4
  -1   4   3 11079.3 326.348   2
  -1  -4   2 647.499 88.1603   4
  -1   4   2 508.245 62.9835   2
   1   4  -2 539.619 83.3670   6
   1  -4  -1 53776.7 582.742   5
   1   4  -1 53274.1 791.839   6
  -1  -4   1 54190.1 847.849   4
  -1  -4   0 24068.3 581.268   4
   1   4   1 784.820 98.3889   5
  -1  -4  -1 866.725 114.862   4
   1  -4   1 875.925 78.8571   6
   1  -4   2 8273.37 284.898   4
  -1  -4  -2 8274.91 355.632   4
   1   4   2 8346.12 319.381   5
   1  -4   3 7120.92 252.153   4
   1   4   3 7440.94 326.098   1
  -1   4  -4 508.556 67.4432   4
   1  -4   4 540.597 66.5010   4
   1   4   4 458.891 102.436   1
  -1   4  -5 438727. 1934.17   4
   1  -4   5 444536. 1872.28   4
   1   4   5 440215. 3004.61   1
  -1   4  -6 130729. 1081.71   4
   1  -4   6 134138. 1027.15   4
  -1  -4  -7 10552.7 497.977   3
   1   4   7 8749.19 758.210   1
  -1   4  -7 10836.4 327.112   4
  -1  -4  -8 2898.95 269.939   3
  -1   4  -8 2970.16 176.965   4
  -1   4  -9 21558.0 501.861   4
  -1  -4  -9 21686.0 764.332   3
  -1   4 -10 46996.2 781.020   4
  -1  -4 -10 46518.5 1158.55   3
  -1   4 -11 28212.8 638.231   4
  -1  -4 -11 27308.1 918.804   3
  -1  -4 -12 247.362 108.969   3
  -1   4 -12 212.890 66.5208   4
  -1  -4 -13 13911.8 705.426   3
  -1   4 -13 15847.6 531.669   4
  -1   4 -14 14657.2 540.358   4
  -1  -4 -14 12581.1 697.295   3
  -1  -4 -15 14833.5 779.036   3
  -1   4 -15 16990.1 610.897   4
  -1   4 -16 1754.00 291.902   3
  -1   4 -16 1885.90 208.977   4
  -1  -4 -16 1929.45 283.859   3
   1   4  17 7274.46 209.534   7
  -1  -4 -17 9524.73 667.466   3
  -1   4 -17 9749.86 707.314   3
  -1   4 -17 10988.5 541.075   4
  -1   4 -18 2560.47 385.978   3
  -1  -4 -18 2280.05 341.481   3
  -1  -4 -19 1300.46 275.255   3
  -1   4 -19 1130.19 256.554   3
  -1   4 -20 10828.4 818.358   3
  -1  -4 -20 11044.5 796.402   3
  -1   4 -21 5567.51 596.203   3
  -1  -4 -21 5539.13 588.300   3
  -1  -4 -22 5844.77 604.772   3
  -1   4 -22 5980.82 645.021   3
  -1  -4 -23 119.993 146.482   3
  -1   4 -23-37.6271 167.603   3
  -1   4 -24 1698.89 370.390   3
  -1  -4 -24 1984.81 397.278   3
  -1  -4 -25-12.4880 120.334   3
  -1   4 -25 215.926 193.942   3
  -1  -4 -26 69.4598 185.316   3
  -1   4 -26 96.8311 174.651   3
  -1   4 -27 181.463 179.220   3
  -1  -4 -27 344.714 245.103   3
  -1   4 -28 4218.57 615.322   3
  -1  -4 -28 5219.81 697.967   3
  -1  -4 -29 4203.22 632.308   3
  -1   4 -29 4466.15 655.068   3
   1   4  30 107.285 432.590   1
   1   4  31 46.7268 464.027   1
  -1   5  32 204.025 276.204   1
  -1   5  31 122.240 442.118   1
   1  -5 -30 579.486 294.602   3
  -1   5  30 5.21775 222.326   1
   1  -5 -29 216.340 240.281   3
   1   5 -29-150.389 228.957   3
  -1   5  29-190.081 282.406   1
   1   5 -28 130.343 171.368   3
   1  -5 -28 270.519 209.018   3
  -1   5  28-138.205 425.833   1
   1  -5 -27 1249.80 332.287   3
  -1   5  27 191.673 332.028   1
   1   5 -27 1074.88 321.315   3
  -1   5  26 94.2459 471.790   1
   1   5 -26 387.683 210.582   3
   1  -5 -26 459.271 180.351   3
   1   5 -25 5444.96 665.437   3
   1  -5 -25 4444.50 564.576   3
  -1   5  24-186.737 366.534   1
   1   5 -24-45.7854 166.770   3
   1  -5 -24-45.5613 134.111   3
   1   5 -23-264.092 214.183   3
   1  -5 -23-162.057 187.777   3
   1   5 -22 1269.64 289.047   3
   1  -5 -22 1729.76 342.152   3
  -1   5  21-3.98541 450.290   1
   1  -5 -21 1022.79 280.454   3
   1   5 -21 699.204 230.960   3
   1   5 -20 3140.68 451.999   3
   1  -5 -20 3521.14 460.199   3
   1   5 -19 5554.17 567.769   3
   1  -5 -19 5883.93 567.612   3
   1  -5 -18 441.711 185.723   3
   1   5 -18 582.732 201.844   3
   1  -5 -17 7429.19 597.589   3
   1   5 -16 2092.90 124.810   7
   1  -5 -16 2422.94 319.212   3
   1  -5 -15 6113.73 503.114   3
   1   5 -15 5566.29 225.044   7
   1  -5 -14 7449.66 533.789   3
   1   5 -14 6929.47 263.897   7
   1   5 -13 15657.9 639.676   4
   1  -5 -13 14496.0 719.248   3
   1   5 -12 37513.3 947.077   4
   1  -5 -12 36510.5 1101.03   3
  -1   5  11 32612.6 1432.79   1
   1  -5 -11 32059.1 990.368   3
   1   5 -11 33014.3 853.640   4
  -1   5  10-1.52256 83.3229   1
   1   5 -10 105.061 52.0803   4
   1   5  -9 4670.27 302.687   4
  -1   5   9 5645.10 425.258   1
  -1   5   8 33146.3 927.754   1
   1   5  -8 29090.3 725.523   4
  -1  -5   8 29153.5 716.203   4
  -1   5   7 65562.5 1147.53   1
   1   5  -7 66346.5 1073.31   4
  -1  -5   7 66305.2 1054.99   4
  -1   5   6 20021.0 588.784   1
   1  -5  -6 16194.7 989.141   1
  -1  -5   6 18619.8 550.540   4
   1   5  -6 18526.0 557.221   4
   1   5  -5 76084.5 1113.16   4
  -1   5   5 77116.3 1138.37   1
  -1   5   5 80496.1 1085.99   2
  -1  -5   5 74458.4 1082.01   4
  -1   5   4 29313.1 582.327   2
  -1  -5   4 27388.7 647.922   4
  -1  -5   3 18163.8 525.408   4
  -1   5   3 17980.6 415.312   2
   1  -5  -3 18340.1 441.409   2
   1  -5  -2 1074.64 101.820   2
  -1  -5   2 753.136 108.115   4
  -1   5   2 892.240 93.1593   5
   1   5  -2 809.671 108.778   6
   1  -5  -1 18483.9 398.918   5
  -1   5   1 18875.4 407.299   5
  -1  -5   1 18359.8 550.738   4
   1   5  -1 18229.4 507.877   6
  -1   5   0 19280.4 399.366   6
  -1  -5   0 19703.0 580.244   4
  -1   5  -1 25564.6 472.167   6
  -1  -5  -1 26522.5 691.749   4
   1  -5   1 25412.4 475.280   6
   1   5   1 26365.7 614.119   5
   1  -5   2 2179.87 145.558   6
   1  -5   2 2236.93 174.362   4
  -1  -5  -2 2164.32 201.662   4
   1   5   2 2147.57 178.488   5
   1   5   3 12908.2 449.212   5
   1   5   3 12590.2 476.863   1
   1  -5   3 12418.2 391.371   4
  -1   5  -4 25145.9 535.468   4
   1   5   4 26636.9 682.547   1
   1  -5   4 25116.4 531.281   4
   1   5   5 69365.0 1144.53   1
   1  -5   5 70396.3 855.541   4
  -1   5  -5 70674.9 876.393   4
   1   5   6 8621.67 466.173   1
  -1   5  -6 9364.74 326.761   4
   1  -5   6 8990.73 307.768   4
   1   5   7 34790.6 999.283   1
   1  -5   7 34592.8 605.804   4
  -1   5  -7 36128.8 654.289   4
   1   5   8 19240.4 876.469   1
   1  -5   8 20805.2 488.413   4
  -1   5  -8 21514.5 516.807   4
  -1   5  -9 215.915 56.9904   4
   1   5   9 0.55672 99.6211   1
  -1  -5 -10 1869.21 231.944   3
   1   5  10 770.130 248.301   1
  -1   5 -10 2181.55 171.728   4
  -1   5 -11 8468.50 348.686   4
  -1  -5 -11 8061.39 514.975   3
  -1   5 -12 8957.55 382.174   4
  -1  -5 -12 8383.45 541.818   3
  -1   5 -13 40029.8 846.822   4
  -1  -5 -13 38946.9 1203.79   3
  -1   5 -14 21217.1 642.710   4
  -1  -5 -14 20528.6 908.319   3
  -1   5 -15 11762.2 498.876   4
  -1  -5 -15 11587.2 711.016   3
  -1   5 -16 19013.2 652.337   4
  -1  -5 -16 17984.8 909.740   3
  -1   5 -17 456.184 123.194   4
  -1  -5 -17 515.576 181.853   3
  -1  -5 -18 6325.13 577.514   3
  -1   5 -18 5685.95 568.743   3
  -1   5 -19 7734.21 683.133   3
  -1  -5 -19 8228.95 679.997   3
  -1   5 -20 3006.44 450.749   3
  -1  -5 -20 3554.22 473.156   3
  -1   5 -21 20.5214 111.949   3
  -1  -5 -21 243.219 115.734   3
  -1   5 -22 1829.22 347.879   3
  -1  -5 -22 2206.58 377.200   3
  -1  -5 -23 3474.42 493.091   3
  -1   5 -23 3182.77 471.218   3
  -1  -5 -24 201.475 157.123   3
  -1   5 -24 197.707 166.511   3
   1   5  24 343.054 340.944   1
  -1   5 -25 1059.12 327.074   3
  -1  -5 -25 1057.78 289.298   3
   1   5  26 188.660 444.202   1
  -1   5 -26 865.047 286.050   3
  -1  -5 -26 1260.08 370.198   3
  -1   5 -27 1037.25 335.494   3
  -1  -5 -27 1269.30 347.179   3
  -1  -5 -28 2680.84 512.551   3
  -1   5 -28 2179.37 476.564   3
  -1  -5 -29 692.311 286.798   3
  -1   5 -29 479.703 263.835   3
   1   5  29 198.320 569.530   1
   1   5  30 247.273 471.922   1
   1   5  31 269.394 380.527   1
  -1   6  31-103.358 215.199   1
  -1   6  30 649.250 355.525   1
  -1   6  29-81.3969 202.792   1
   1   6 -29 204.933 175.472   3
  -1   6  28 155.430 166.592   1
   1   6 -28 799.435 266.320   3
   1   6 -27 2535.04 469.736   3
  -1   6  27 1300.61 376.593   1
   1   6 -26 181.190 143.243   3
  -1   6  26 20.9768 223.142   1
   1  -6 -26 130.064 129.805   3
   1  -6 -25-121.129 172.816   3
  -1   6  25 70.5874 190.350   1
   1   6 -25-16.3748 182.892   3
   1   6 -24-44.3206 137.717   3
  -1   6  24 114.849 268.859   1
   1  -6 -24 8.83873 123.729   3
   1  -6 -23 3767.91 518.229   3
  -1   6  23 2564.97 580.662   1
   1   6 -23 3620.84 523.534   3
   1  -6 -22 1764.99 325.887   3
   1   6 -22 1384.14 292.432   3
   1   6 -21 3825.84 502.630   3
   1  -6 -21 3850.39 485.576   3
   1   6 -20 7784.72 714.456   3
   1  -6 -20 8428.37 703.560   3
   1  -6 -19 478.185 236.916   3
  -1   6  19 348.050 402.973   1
  -1   6  18 11989.9 1177.55   1
   1  -6 -18 20878.5 1018.39   3
   1  -6 -17 4494.94 464.405   3
   1   6 -17 3676.20 186.058   7
  -1   6  16 1146.83 346.868   1
   1  -6 -16 2597.46 342.751   3
   1   6 -16 2406.50 161.977   7
  -1   6  15-5.57063 150.504   1
   1  -6 -15 19.1030 108.759   3
  -1   6  14 945.314 195.493   1
  -1   6  13 174.772 96.8929   1
   1   6 -12 6698.38 407.521   4
  -1   6  12 5509.36 497.567   1
  -1   6  11 236.425 97.2138   1
   1   6 -11 566.605 114.314   4
   1   6 -10 361.733 95.5438   4
  -1   6  10 115.677 84.8557   1
  -1   6   9 13084.1 595.770   1
   1   6  -9 13763.4 546.066   4
  -1  -6   9 13727.4 529.059   4
  -1  -6   8 81.7431 54.7127   4
  -1   6   8 46.5283 59.0346   1
   1   6  -8 79.8856 55.2125   4
  -1   6   7 106988. 1499.22   1
  -1  -6   7 110522. 1437.52   4
   1   6  -7 110425. 1463.31   4
   1   6  -6 172546. 1814.15   4
  -1  -6   6 169954. 1772.51   4
  -1   6   6 165839. 1830.29   1
  -1   6   6 173922. 1718.45   2
   1   6  -5 84938.1 1268.17   4
  -1  -6   5 80493.8 1198.22   4
  -1   6   5 81117.4 1060.27   2
   1  -6  -5 75945.4 1266.73   1
   1  -6  -4 150346. 1643.04   1
  -1  -6   4 145614. 1605.89   4
  -1   6   4 153343. 1319.05   2
  -1   6   3 2535.74 180.024   5
  -1   6   3 2318.98 150.344   2
  -1  -6   3 2494.51 218.452   4
   1   6  -3 2621.57 218.766   6
   1  -6  -3 2294.16 162.516   2
  -1   6   2 680.431 92.0597   5
   1   6  -2 654.529 107.174   6
  -1  -6   2 747.069 115.636   4
   1  -6  -2 786.261 95.4599   2
   1   6  -1 1932.83 179.179   6
   1  -6  -1 2045.94 149.627   5
  -1  -6   1 1992.85 197.951   4
  -1   6   0 5585.89 242.470   6
  -1  -6   0 5872.91 344.938   4
   1  -6   0 5538.73 243.318   5
   1  -6   1 1216.01 115.784   6
  -1  -6  -1 1296.13 168.983   4
  -1   6  -1 1227.43 116.933   6
   1  -6   2 52.5409 34.6311   6
   1  -6   2 83.9061 48.3185   4
   1   6   2 35.5056 32.7121   5
  -1  -6  -2 116.810 61.7510   4
   1   6   3 1916.56 184.000   5
   1  -6   3 2140.85 169.068   6
   1  -6   3 1823.42 169.432   4
   1   6   4 1667.75 179.062   5
  -1   6  -4 1308.27 131.641   4
   1   6   4 1217.66 160.178   1
   1  -6   4 1553.69 149.112   4
  -1   6  -5 28653.6 624.038   4
   1  -6   5 30357.2 650.381   4
   1   6   5 29352.6 810.600   1
   1  -6   6 7328.60 314.066   4
   1   6   6 6911.57 401.858   1
  -1   6  -6 7346.49 317.490   4
   1  -6   7 71974.0 973.028   4
   1   6   7 72847.2 1336.45   1
  -1   6  -7 70831.9 999.203   4
   1  -6   8 2652.35 189.219   4
  -1   6  -8 2636.48 196.880   4
   1   6   8 2368.38 290.518   1
   1   6   9 23196.3 905.622   1
  -1   6  -9 21709.4 578.690   4
   1  -6   9 21441.4 541.037   4
   1   6  10 1235.00 255.830   1
  -1   6 -10 1541.34 155.396   4
   1   6  11 14865.5 889.849   1
  -1   6 -11 15047.0 489.493   4
   1   6  12 1244.32 400.457   1
  -1   6 -12 5242.48 302.949   4
   1   6  13-19.3576 242.086   1
  -1   6 -13 226.820 91.3903   4
   1   6  14 730.354 230.027   1
  -1   6 -14 1975.58 188.847   4
  -1  -6 -14 1862.52 273.969   3
  -1   6 -15 17278.5 590.334   4
  -1  -6 -15 17063.0 863.001   3
  -1  -6 -16 6310.34 542.365   3
  -1   6 -16 6184.98 367.071   4
  -1   6 -17 26382.1 778.449   4
  -1  -6 -17 26974.0 1149.03   3
  -1  -6 -18 1760.79 315.017   3
   1   6  18 641.836 459.218   1
  -1   6 -19 10050.5 783.920   3
  -1  -6 -19 10533.8 771.939   3
  -1  -6 -20 6779.36 638.195   3
  -1   6 -20 6501.12 657.534   3
  -1  -6 -21 5982.92 609.680   3
  -1   6 -21 6102.74 641.013   3
  -1   6 -22 1968.57 368.918   3
  -1  -6 -22 2547.58 396.580   3
  -1  -6 -23 3075.16 467.695   3
  -1   6 -23 3305.86 515.249   3
  -1  -6 -24 265.374 180.701   3
   1   6  24-28.5739 290.132   1
  -1   6 -24 245.932 206.170   3
  -1   6 -25 50.0988 156.480   3
  -1  -6 -25 227.680 214.614   3
   1   6  25-99.1920 296.310   1
  -1  -6 -26 1397.12 364.126   3
  -1   6 -26 1140.45 329.252   3
   1   6  26 233.359 303.754   1
  -1   6 -27-162.843 235.053   3
   1   6  27 32.2311 315.432   1
  -1  -6 -27 395.054 245.326   3
   1   6  28 129.166 286.561   1
  -1   6 -28 31.2678 185.928   3
   1   6  29 1422.86 529.092   1
  -1   6 -29 7234.01 870.360   3
   1   6  30 567.079 338.385   1
  -1   7  31 851.451 385.696   1
  -1   7  30 2479.70 503.737   1
   1   7 -29 653.164 291.350   3
  -1   7  29 377.488 281.548   1
  -1   7  28 5.14763 132.713   1
   1   7 -28-199.685 193.909   3
  -1   7  27 213.638 300.726   1
   1   7 -27-63.5094 181.955   3
  -1   7  26 505.471 275.347   1
   1   7 -26 724.380 280.744   3
  -1   7  25 1219.26 349.520   1
   1   7 -25 645.550 247.605   3
  -1   7  24 1101.38 380.830   1
   1   7 -24 1748.99 374.136   3
  -1   7  23 184.570 272.548   1
   1   7 -23 305.973 175.671   3
   1   7 -22 75.5749 160.315   3
  -1   7  22 291.197 260.811   1
  -1   7  21 345.402 300.101   1
   1   7 -21 243.934 165.257   3
  -1   7  20 5282.75 697.914   1
  -1   7  19 11478.2 895.256   1
  -1   7  18 11599.5 888.163   1
  -1   7  17 2909.33 472.398   1
   1   7 -17 2599.96 185.670   7
  -1   7  16 65.1224 98.7114   1
  -1   7  15 4131.56 458.218   1
  -1   7  14 7087.03 583.321   1
  -1   7  13 1590.40 306.681   1
   1   7 -12 23200.3 778.066   4
  -1   7  12 20650.1 880.656   1
  -1   7  11 8139.68 508.273   1
   1   7 -11 8524.92 463.593   4
  -1  -7  10 9340.78 462.229   4
   1   7 -10 9632.86 479.013   4
  -1   7  10 10131.4 530.348   1
   1   7  -9 18389.0 654.376   4
  -1   7   9 17186.8 671.699   1
  -1  -7   9 18579.8 639.926   4
   1   7  -8 541.509 116.049   4
  -1   7   8 440.180 121.750   1
  -1  -7   8 539.714 118.783   4
   1   7  -7 17717.6 640.028   4
  -1   7   7 18153.0 594.218   2
  -1  -7   7 16668.3 592.952   4
  -1   7   7 17313.5 662.068   1
   1  -7  -6 6918.13 450.325   1
  -1  -7   6 6289.44 383.766   6
   1   7  -6 6379.90 374.949   4
  -1   7   6 6736.72 329.580   2
  -1  -7   6 5821.87 347.627   4
  -1  -7   5 387.379 122.083   4
  -1  -7   5 418.629 121.454   6
  -1   7   5 224.938 60.4568   2
   1  -7  -5 225.220 86.4785   1
   1   7  -5 412.677 121.836   4
   1  -7  -4 48439.4 1045.33   1
   1   7  -4 51779.1 1049.49   4
  -1  -7   4 51998.4 1043.95   4
  -1  -7   4 50320.9 1007.59   6
  -1   7   4 51085.1 747.458   2
  -1  -7   3 635.969 126.859   6
  -1   7   3 596.973 107.291   5
  -1  -7   3 593.341 150.571   4
   1  -7  -3 588.532 105.670   2
   1   7  -3 748.667 155.276   6
  -1   7   2 42552.4 760.965   5
   1   7  -2 42143.2 886.040   6
   1  -7  -2 43192.7 705.035   2
  -1  -7   2 43016.1 985.538   4
  -1  -7   2 41775.0 884.158   6
   1  -7  -1 3601.07 220.197   5
  -1  -7   1 3583.07 293.214   4
   1   7  -1 3401.16 253.847   6
  -1  -7   0 60770.8 1193.63   4
  -1  -7   0 58803.1 1035.00   5
  -1   7   0 58717.6 860.805   6
   1  -7   0 57137.5 863.945   5
  -1   7  -1 10464.5 368.752   6
  -1  -7  -1 10666.2 446.263   5
   1  -7   1 10640.6 460.670   4
  -1  -7  -1 10874.4 514.540   4
   1   7   2 116.962 57.8219   5
  -1  -7  -2 165.599 84.0993   4
   1  -7   2 183.706 56.1223   6
  -1  -7  -2 179.793 68.2533   5
   1  -7   2 125.578 73.0446   4
   1  -7   3 69290.9 1017.29   6
   1  -7   3 68626.2 1142.64   4
   1   7   3 69170.5 1155.13   5
   1   7   4 11873.7 494.472   5
   1  -7   4 10966.0 420.805   6
   1  -7   4 10934.1 441.102   4
  -1   7  -5 15552.4 513.917   4
   1  -7   5 15674.7 523.990   4
   1   7   5 16580.6 648.270   1
   1  -7   6 36.6202 34.9164   4
   1   7   6-32.0461 76.7147   1
  -1   7  -6 32.9886 31.8859   4
   1  -7   7 139.544 53.9306   4
   1   7   7-13.7282 53.8285   1
  -1   7  -7 77.1700 50.2533   4
   1  -7   8 5349.39 289.299   4
  -1   7  -8 5433.52 304.023   4
   1   7   8 5008.30 378.888   1
  -1   7  -9 2730.26 221.941   4
   1   7   9 2366.20 282.394   1
   1  -7   9 2500.35 199.497   4
   1   7  10 8506.61 591.163   1
   1  -7  10 7851.45 357.504   4
  -1   7 -10 8107.27 382.728   4
  -1   7 -11 5186.25 314.492   4
   1   7  11 4429.67 452.294   1
   1   7  12 17329.4 907.670   1
  -1   7 -12 19173.0 610.398   4
   1   7  13 21279.7 1056.05   1
  -1   7 -13 18494.4 609.682   4
  -1   7 -14 33454.7 826.950   4
   1   7  14 39126.4 1545.48   1
   1   7  15 38950.9 1670.11   1
  -1   7 -15 65694.6 1185.44   4
  -1   7 -16 7682.63 419.036   4
   1   7  16 1502.63 460.501   1
   1   7  17 261.799 192.226   1
  -1   7 -17 531.832 110.914   4
   1   7  18 3548.34 580.841   1
   1   7  19 4907.43 749.973   1
   1   7  20 647.422 396.555   1
   1   7  21 173.925 195.772   1
  -1   7 -21 811.222 246.360   3
  -1   7 -22 6106.75 682.246   3
   1   7  22 3828.21 639.341   1
   1   7  23-2.91315 259.370   1
  -1   7 -23-113.163 196.606   3
  -1   7 -24 1119.82 321.661   3
   1   7  24 123.354 176.567   1
   1   7  25 158.689 349.420   1
  -1   7 -25 290.719 201.361   3
  -1   7 -26-112.144 187.336   3
   1   7  26 88.6885 190.240   1
   1   7  27 1882.95 444.497   1
  -1   7 -27 2755.89 544.509   3
  -1   7 -28 36.2739 163.398   3
   1   7  28-110.874 209.859   1
  -1   7 -29 633.646 319.166   3
   1   7  29 203.724 259.051   1
   1   7  30 89.9784 192.137   1
  -1   8  31 383.490 243.423   1
  -1   8  30 128.023 157.726   1
  -1   8  29 548.510 288.097   1
   1   8 -29 629.395 282.546   3
   1   8 -28 2827.31 555.724   3
  -1   8  28 2475.73 503.234   1
  -1   8  27 5057.26 670.314   1
   1   8 -27 6697.50 824.178   3
   1   8 -26 2039.14 479.314   3
  -1   8  26 1819.48 442.329   1
   1   8 -25 2117.48 456.755   3
  -1   8  25 1143.62 363.951   1
  -1   8  24 4482.48 619.898   1
   1   8 -24 4188.57 601.707   3
   1   8 -23 5140.27 646.148   3
  -1   8  23 5531.08 642.070   1
   1   8 -22 1410.57 332.249   3
  -1   8  22 1806.16 398.401   1
  -1   8  21 888.519 292.395   1
  -1   8  20 11618.7 894.889   1
  -1   8  19 94.7660 107.622   1
  -1   8  18 929.819 299.301   1
  -1   8  17 13967.5 884.486   1
  -1   8  16 6587.57 615.294   1
  -1   8  15 629.150 185.565   1
  -1   8  14 15527.2 788.700   1
  -1   8  13 17829.2 810.349   1
  -1   8  12 1933.96 253.935   1
  -1   8  11 5101.72 410.111   1
  -1  -8  11 6310.92 399.939   4
  -1  -8  10 437.592 123.941   4
   1   8 -10 421.602 105.040   4
  -1   8  10 277.184 107.050   1
  -1  -8   9 37278.7 958.603   4
  -1   8   9 36227.1 1035.72   1
   1   8  -9 38587.4 1014.94   4
  -1   8   8 7040.21 450.225   1
  -1   8   8 7198.57 396.116   2
  -1  -8   8 7263.06 414.561   4
   1   8  -8 7475.46 438.541   4
   1   8  -7 5208.64 365.021   4
  -1   8   7 5201.70 309.149   2
  -1  -8   7 4732.74 361.117   6
  -1  -8   7 4938.64 340.391   4
  -1   8   6 17561.4 512.071   2
  -1  -8   6 16822.9 646.575   6
   1   8  -6 17471.1 655.875   4
  -1  -8   6 17121.2 635.747   4
  -1  -8   5 30635.2 845.495   4
  -1   8   5 29412.8 612.064   2
  -1  -8   5 30067.0 839.455   6
   1   8  -5 30483.4 864.369   4
   1  -8  -5 28966.1 850.511   1
   1  -8  -4 48946.7 1133.27   1
  -1  -8   4 51815.2 1072.97   6
   1   8  -4 51321.6 1112.11   4
   1  -8  -4 52242.8 831.316   2
  -1  -8   4 51934.6 1122.04   4
  -1   8   4 52190.9 944.008   5
  -1  -8   3 23110.3 763.446   4
   1  -8  -3 24202.8 538.171   2
   1   8  -3 23349.3 710.947   6
  -1  -8   3 22894.6 706.084   6
  -1   8   3 22792.7 607.130   5
  -1   8   2 734.856 103.369   5
   1  -8  -2 795.521 102.185   2
   1   8  -2 956.059 146.667   6
  -1  -8   2 873.249 152.986   4
   1  -8  -1 220.261 67.5386   5
  -1  -8   1 208.966 75.0792   4
   1   8  -1 226.783 71.9282   6
  -1   8   0 20768.7 558.196   6
  -1  -8   0 20991.4 757.890   4
  -1  -8   0 20435.4 646.921   5
   1  -8   0 20570.9 567.810   5
   1   8   0 21419.4 661.070   6
  -1  -8  -1 1308.33 195.986   4
  -1   8  -1 1148.81 137.758   6
   1  -8   1 1363.50 182.988   4
  -1  -8  -1 1166.41 159.984   5
  -1   8  -2 125500. 1412.38   6
  -1  -8  -2 125520. 1885.93   4
  -1  -8  -2 128475. 1651.79   5
   1   8   2 127582. 1642.17   5
   1  -8   2 125943. 1426.63   6
   1  -8   2 123126. 1680.33   4
   1  -8   3 27921.9 692.114   6
  -1  -8  -3 27643.3 890.968   4
   1   8   3 29012.8 789.968   5
   1  -8   3 27308.4 783.688   4
   1  -8   4 2601.73 215.426   6
   1   8   4 2606.22 236.568   5
   1  -8   4 2679.69 238.528   4
   1  -8   5 32585.6 796.688   6
   1  -8   5 34278.5 845.127   4
  -1   8  -5 32685.4 801.157   4
   1   8   6-19.5321 72.1054   1
   1  -8   6 77.5772 53.4230   4
  -1   8  -6 79.9240 43.0586   4
   1   8   7 776.538 183.317   1
   1  -8   7 1178.10 160.237   4
  -1   8  -7 1100.79 150.350   4
  -1   8  -8 14216.2 530.143   4
   1  -8   8 13937.0 509.283   4
   1   8   8 13996.5 657.674   1
  -1   8  -9 16420.2 576.529   4
   1   8   9 16124.0 706.356   1
   1  -8   9 16641.4 552.650   4
   1  -8  10 4396.15 284.937   4
   1   8  10 4065.54 384.615   1
  -1   8 -10 4484.26 304.823   4
   1   8  11 13298.8 702.956   1
   1  -8  11 14351.0 517.031   4
  -1   8 -11 14026.9 548.110   4
  -1   8 -12 210.850 56.7890   4
   1   8  12 240.562 124.857   1
   1   8  13 17388.1 892.659   1
  -1   8 -13 17237.2 616.236   4
   1   8  14 6748.62 645.399   1
  -1   8 -14 6618.33 397.027   4
  -1   8 -15 2893.57 254.864   4
   1   8  15 2312.82 383.830   1
  -1   8 -16 1718.75 195.733   4
   1   8  16 1110.17 305.001   1
   1   8  17 5117.13 587.371   1
  -1   8 -17 6680.12 404.709   4
   1   8  18 164.565 158.521   1
   1   8  19 661.252 260.338   1
   1   8  20 7804.15 771.022   1
   1   8  21 3657.99 572.866   1
   1   8  22 2763.80 545.737   1
  -1   8 -22 3968.95 565.741   3
   1   8  23 3431.58 525.398   1
  -1   8 -23 4130.53 581.529   3
   1   8  24 760.169 336.921   1
  -1   8 -24 1083.14 343.095   3
  -1   8 -25 5642.72 726.562   3
   1   8  25 3925.83 648.715   1
  -1   8 -26 2194.70 460.126   3
   1   8  26 2048.87 472.167   1
  -1   8 -27 1294.95 402.723   3
   1   8  27 962.585 338.162   1
  -1   8 -28 776.577 301.823   3
   1   8  28 723.864 259.997   1
   1   8  29 2328.76 484.702   1
   1   8  30 22.7396 187.323   1
  -1   9  31 471.669 270.098   1
  -1   9  30-46.0734 157.598   1
  -1   9  29 76.4465 150.556   1
  -1   9  28 3463.84 541.247   1
   1   9 -28 3774.16 648.888   3
  -1   9  27 3319.84 543.842   1
   1   9 -27 3418.69 607.008   3
   1   9 -26 3388.50 576.739   3
  -1   9  26 2817.40 511.362   1
  -1   9  25 1747.48 382.877   1
   1   9 -25 2035.45 444.744   3
   1   9 -24-89.7306 165.124   3
  -1   9  24 105.082 150.432   1
   1   9 -23-122.148 218.392   3
  -1   9  23-30.1721 117.930   1
  -1   9  22 1316.94 344.961   1
  -1   9  21 818.681 287.926   1
  -1   9  20-27.6017 90.8166   1
  -1   9  19 8186.09 703.525   1
  -1   9  18 2970.10 409.942   1
  -1   9  17 3836.38 460.873   1
  -1   9  16 2198.73 329.968   1
  -1   9  15 61.5581 79.8719   1
  -1   9  14 13359.9 732.013   1
  -1   9  13 894.243 194.722   1
  -1  -9  12 32.5564 84.4772   4
  -1   9  12 248.911 108.021   1
  -1   9  11 1487.29 224.533   1
  -1  -9  11 1563.31 213.193   4
  -1   9  10 11587.3 540.536   2
  -1   9  10 12103.1 630.502   1
  -1  -9  10 12347.0 577.865   4
  -1   9   9 4600.58 322.459   2
  -1   9   9 3929.14 381.738   1
  -1  -9   9 4983.96 368.023   4
  -1   9   8 6959.56 373.511   2
  -1  -9   8 6261.08 407.758   4
  -1  -9   8 5827.21 424.949   6
  -1  -9   7 13318.1 592.201   4
  -1  -9   7 13580.1 623.102   6
   1   9  -7 13735.2 622.175   4
  -1   9   7 13844.6 481.931   2
  -1  -9   6 562.974 128.950   4
  -1   9   6 608.622 105.911   2
   1   9  -6 625.998 137.675   4
  -1  -9   6 655.981 143.259   6
  -1  -9   5 4591.56 346.355   6
  -1  -9   5 4882.17 368.215   4
  -1   9   5 4839.32 321.128   5
  -1   9   5 4792.41 242.380   2
   1   9  -5 4716.78 362.614   4
  -1  -9   4 16536.1 682.871   4
   1   9  -4 15848.0 655.484   4
   1  -9  -4 16435.8 474.713   2
  -1  -9   4 15613.9 621.352   6
  -1   9   4 15646.4 543.894   5
  -1   9   3 88096.5 1267.17   5
  -1  -9   3 88604.5 1457.58   6
   1  -9  -3 94063.0 1099.15   2
   1   9  -3 87721.2 1445.64   6
  -1  -9   3 87353.6 1586.96   4
   1   9  -3 85688.4 1533.23   4
   1  -9  -2 61752.5 925.199   2
   1  -9  -2 62186.6 1057.71   5
  -1  -9   2 61876.1 1340.98   4
   1   9  -2 62087.7 1192.46   6
   1  -9  -1 14458.1 503.725   5
   1   9  -1 13589.1 559.774   6
  -1  -9   1 13998.9 650.810   4
   1   9   0 1484.37 178.586   6
  -1   9   0 1505.74 162.837   6
  -1  -9   0 1708.20 205.549   5
   1  -9   0 1672.33 175.376   5
  -1  -9   0 1603.97 227.321   4
  -1   9  -1 10138.0 420.253   6
   1  -9   1 9054.69 488.774   4
  -1  -9  -1 9787.05 549.590   4
  -1  -9  -1 9905.63 482.354   5
   1  -9   2 251.126 62.7994   4
  -1  -9  -2 229.451 67.2019   4
  -1  -9  -2 419.956 111.557   5
  -1   9  -2 532.297 107.536   6
   1  -9   2 351.056 81.6943   6
   1  -9   3 2101.48 237.360   4
   1  -9   3 2107.15 205.915   6
  -1  -9  -3 2001.67 252.957   4
   1   9   3 2174.05 230.273   5
   1  -9   4 93.6987 51.7631   4
   1  -9   4 131.520 53.1071   6
   1  -9   5 5772.19 352.866   6
   1  -9   5 5628.89 377.002   4
   1   9   6 1483.14 114.908   2
   1  -9   6 1675.96 204.514   6
   1  -9   6 1825.52 205.969   4
  -1   9  -6 1692.01 193.113   4
  -1   9  -7 111.937 66.1723   4
   1   9   7 255.256 127.158   1
   1   9   7 167.757 51.9227   2
   1  -9   7 135.879 70.9060   4
   1   9   8 305.328 127.067   1
   1  -9   8 550.293 108.593   4
  -1   9  -8 525.316 107.808   4
  -1   9  -9 54.9563 49.7843   4
   1  -9   9 36.9805 47.8662   4
   1   9   9 21.8925 74.8526   1
   1   9  10 3642.16 359.231   1
   1  -9  10 3152.72 259.110   4
  -1   9 -10 3513.39 283.233   4
   1  -9  11 31557.9 810.789   4
   1   9  11 30116.9 1064.06   1
  -1   9 -11 31995.7 866.885   4
   1   9  12 11596.1 697.868   1
  -1   9 -12 11835.0 533.348   4
   1  -9  12 11584.1 495.762   4
   1   9  13 7050.46 578.933   1
  -1   9 -13 7901.78 444.165   4
  -1   9 -14 603.758 106.618   4
   1   9  14 648.298 197.220   1
   1   9  15 474.164 159.077   1
  -1   9 -15 317.745 85.0570   4
   1   9  16 27601.6 1230.54   1
  -1   9 -16 26826.8 826.668   4
   1   9  17 6340.05 664.200   1
   1   9  18-60.9728 144.599   1
   1   9  19 70.6524 145.558   1
   1   9  20 925.767 286.556   1
   1   9  21 376.074 274.597   1
   1   9  22 342.161 258.760   1
   1   9  23 124.901 205.951   1
  -1   9 -23 128.511 129.214   3
  -1   9 -24 723.438 284.154   3
   1   9  24 346.958 295.837   1
  -1   9 -25 4820.83 694.456   3
   1   9  25 4577.18 665.072   1
  -1   9 -26 3775.72 626.402   3
   1   9  26 2707.64 557.765   1
  -1   9 -27 508.174 258.832   3
   1   9  27 423.027 224.820   1
  -1   9 -28 241.215 179.343   3
   1   9  28 71.7461 177.262   1
   1   9  29 21.4759 158.299   1
   1   9  30 66.9925 175.676   1
  -1  10  30 187.007 147.031   1
  -1  10  29 1318.39 359.404   1
  -1  10  28 781.950 262.590   1
   1  10 -28 1136.37 365.975   3
   1  10 -27-26.9964 218.874   3
  -1  10  27 269.415 250.944   1
  -1  10  26 456.483 224.743   1
   1  10 -26 616.214 276.559   3
  -1  10  25 2657.22 450.218   1
   1  10 -25 2801.95 518.318   3
  -1  10  24 492.055 230.029   1
   1  10 -24 388.070 141.865   3
  -1  10  23-14.9332 127.993   1
  -1  10  22 911.510 259.753   1
  -1  10  21 2026.05 354.749   1
  -1  10  20 1297.13 284.840   1
  -1  10  19 1084.59 249.847   1
  -1  10  18 226.327 102.150   1
  -1  10  17 10878.2 723.934   1
  -1  10  16 14375.3 799.173   1
  -1  10  15 1084.59 208.546   1
  -1  10  14 228.159 156.171   1
  -1 -10  13 8999.58 526.247   4
  -1  10  13 8248.29 577.419   1
  -1  10  12 42493.6 1267.85   1
  -1  10  12 38041.6 1048.31   2
  -1 -10  12 40069.1 1090.89   4
  -1  10  11 9020.06 491.912   2
  -1  10  11 9452.18 599.283   1
  -1 -10  11 8970.66 515.303   4
  -1  10  10 362.561 96.0126   2
  -1 -10  10 359.601 115.705   4
  -1  10  10 542.927 193.917   1
  -1 -10   9 2062.43 273.262   6
  -1 -10   9 2519.80 275.448   4
  -1  10   9 2994.38 258.358   2
  -1 -10   8 428.786 118.849   6
  -1 -10   8 241.092 74.8881   4
  -1  10   8 309.014 82.3428   2
  -1 -10   7 22567.0 830.166   6
  -1  10   7 22228.2 590.053   2
  -1 -10   7 22989.2 826.490   4
  -1 -10   6 861.741 160.544   4
  -1  10   6 732.550 102.545   2
  -1 -10   6 685.680 143.705   6
  -1 -10   5 1907.42 248.066   4
  -1  10   5 2022.02 220.957   5
  -1 -10   5 1847.87 226.062   6
   1 -10  -4 3716.90 233.041   2
  -1 -10   4 3529.79 335.183   4
  -1 -10   4 3329.03 301.537   6
  -1  10   4 3428.38 268.092   5
  -1  10   3 5215.34 331.315   5
   1 -10  -3 5911.79 291.730   2
  -1 -10   3 5224.49 371.223   6
  -1 -10   3 5614.56 427.354   4
  -1 -10   2 9739.75 563.974   4
   1 -10  -2 10110.1 451.051   5
   1 -10  -2 9358.94 373.042   2
  -1 -10   1 2268.66 274.624   4
   1 -10  -1 2094.07 205.308   5
  -1 -10   0 30893.8 877.910   5
  -1  10   0 31400.1 775.738   6
   1 -10   0 30399.4 774.170   5
   1 -10   0 30519.3 964.628   4
  -1 -10   0 30556.7 1017.09   4
   1 -10   1 15926.7 689.574   4
  -1  10  -1 16676.6 571.104   6
  -1 -10  -1 15647.9 731.149   4
  -1 -10  -1 16196.3 643.042   5
  -1 -10  -2 57518.0 1427.93   4
  -1 -10  -2 58987.2 1237.21   5
  -1  10  -2 59415.4 1091.50   6
   1 -10   2 56205.6 1271.62   4
   1 -10   3 116.207 46.3890   4
  -1 -10  -3 162.868 79.5656   4
  -1 -10  -3 119.493 52.7397   5
   1 -10   3 128.333 54.1457   6
  -1 -10  -4 33135.1 1094.06   4
   1 -10   4 34329.9 876.965   6
   1 -10   4 34623.2 988.832   4
   1 -10   5 279.218 80.7119   4
   1 -10   5 327.233 86.0841   6
   1 -10   6 17826.3 693.280   4
   1 -10   6 16641.5 642.540   6
  -1  10  -7 2629.37 265.081   4
   1 -10   7 2450.26 261.170   6
   1 -10   7 2413.58 257.071   4
   1  10   7 2351.41 156.801   2
   1  10   8 418.025 80.1362   2
   1 -10   8 213.564 61.3541   4
  -1  10  -8 197.131 75.9234   4
  -1  10  -9 3751.92 308.355   4
   1 -10   9 3841.47 304.149   4
   1  10   9 3738.97 374.425   1
   1 -10  10 1315.12 172.649   4
  -1  10 -10 1368.84 188.648   4
   1  10  10 1060.04 234.615   1
  -1  10 -11 7959.84 455.735   4
   1 -10  11 7463.32 419.595   4
   1  10  11 7283.17 561.065   1
   1  10  12 70435.1 1691.28   1
  -1  10 -12 66527.3 1320.51   4
   1 -10  12 64680.7 1217.36   4
   1  10  13 4192.65 432.288   1
   1 -10  13 4214.86 317.092   4
  -1  10 -13 4310.52 340.419   4
  -1  10 -14 26275.1 845.053   4
   1  10  14 24590.9 1081.22   1
   1  10  15 4233.61 474.267   1
  -1  10 -15 4739.44 362.875   4
   1  10  16 727.293 215.084   1
   1  10  17 29.9728 112.311   1
   1  10  18 7909.21 691.987   1
   1  10  19 11527.1 904.092   1
   1  10  20 338.596 219.569   1
   1  10  21 3479.01 539.406   1
   1  10  22 650.092 268.894   1
   1  10  23 262.725 198.491   1
  -1  10 -24-373.989 241.714   3
   1  10  24 159.563 154.553   1
  -1  10 -25 11658.8 1066.64   3
   1  10  25 10587.2 916.248   1
  -1  10 -26 1099.86 381.251   3
   1  10  26 768.559 328.212   1
  -1  10 -27 2534.99 541.666   3
   1  10  27 1946.08 452.298   1
  -1  10 -28 563.233 305.349   3
   1  10  28 399.838 242.608   1
   1  10  29 451.007 254.924   1
  -1  11  30-214.053 208.461   1
  -1  11  29 3.30509 125.597   1
   1  11 -28-41.4134 195.328   3
  -1  11  28-49.7463 123.837   1
   1  11 -27 3142.15 568.786   3
  -1  11  27 2222.74 438.933   1
  -1  11  26 260.864 172.727   1
   1  11 -26 282.797 211.855   3
   1  11 -25-135.532 188.965   3
  -1  11  25-54.4102 134.990   1
  -1  11  24 318.108 132.349   1
  -1  11  23 1616.11 332.378   1
  -1  11  22 168.097 165.726   1
  -1  11  21 1830.57 329.438   1
  -1  11  20-83.6293 147.723   1
  -1  11  19 33.5054 100.327   1
  -1  11  18 1815.07 316.341   1
  -1  11  17 2337.64 335.240   1
  -1  11  16 2011.91 309.951   1
  -1  11  15 13370.8 783.029   1
  -1  11  14 1221.63 198.532   2
  -1  11  14 1519.99 279.744   1
  -1 -11  14 1030.29 196.483   4
  -1  11  13 8045.33 627.341   1
  -1 -11  13 8919.85 534.239   4
  -1  11  13 7854.01 510.427   2
  -1  11  12 6955.13 434.720   2
  -1 -11  12 7842.31 500.921   4
  -1  11  12 8126.90 596.600   1
  -1  11  11 26708.9 833.748   2
  -1 -11  11 25691.1 917.627   4
  -1 -11  11 24505.7 978.918   6
  -1 -11  10 20384.0 816.984   4
  -1 -11  10 20766.4 881.596   6
  -1  11  10 19695.0 673.966   2
  -1  11   9 13449.2 521.897   2
  -1 -11   9 11841.6 649.320   6
  -1 -11   9 12616.4 642.765   4
  -1 -11   8 26839.8 937.145   4
  -1 -11   8 26465.2 946.713   6
  -1  11   8 25932.2 668.683   2
  -1 -11   7 3718.20 355.356   4
  -1  11   7 3634.53 235.081   2
  -1 -11   7 3622.83 350.194   6
  -1 -11   6 8358.51 529.424   4
  -1 -11   6 7541.58 485.530   6
  -1 -11   5 13990.6 692.835   4
  -1 -11   5 14566.5 664.963   6
  -1 -11   4 15939.7 684.152   6
   1 -11  -4 16998.4 501.677   2
  -1 -11   4 15996.1 745.050   4
  -1  11   4 15535.3 601.122   5
  -1 -11   3 451.115 125.913   4
   1 -11  -3 545.228 98.8292   2
   1 -11  -2 589.025 104.908   2
   1 -11  -2 681.380 132.623   5
  -1 -11   2 666.227 159.730   4
   1 -11  -1 9226.62 452.638   5
  -1  11   1 9545.27 451.478   6
  -1 -11   1 8686.87 568.696   4
  -1 -11   0 1555.81 244.447   4
  -1 -11   0 1514.09 209.656   5
   1 -11   0 1672.50 239.909   4
  -1  11   0 1374.80 175.063   6
   1 -11   0 1501.01 185.761   5
  -1  11  -1 1259.95 169.120   6
  -1 -11  -1 1197.52 191.121   5
  -1 -11  -1 1282.79 222.086   4
   1 -11   1 1163.62 200.484   4
  -1 -11  -2 7312.51 534.990   4
   1 -11   2 6932.14 472.771   4
  -1  11  -2 7249.06 403.364   6
  -1 -11  -2 7150.18 451.620   5
   1 -11   3 1313.16 204.090   4
   1 -11   3 1387.73 181.876   6
  -1 -11  -3 1414.88 201.764   5
  -1 -11  -3 1254.51 234.663   4
   1 -11   4 13034.9 564.104   6
   1 -11   4 12469.8 627.448   4
  -1 -11  -4 12591.7 710.805   4
   1 -11   5 1234.31 205.179   4
   1 -11   5 1305.07 186.529   6
  -1 -11  -5 1139.05 222.595   4
   1 -11   6 340.894 93.6038   6
   1 -11   6 370.608 111.601   4
   1  11   7 1500.10 114.562   2
   1 -11   7 2252.07 251.940   6
   1 -11   7 2295.22 265.963   4
   1  11   8 2031.27 153.710   2
   1 -11   8 1967.45 251.269   6
   1 -11   8 2243.81 254.035   4
  -1  11  -8 1959.08 234.003   4
   1 -11   9 2907.67 288.514   4
  -1  11  -9 2810.50 283.945   4
   1  11   9 2927.46 201.428   2
   1 -11   9 2488.71 290.962   6
   1  11  10 2519.68 209.537   2
   1  11  10 1590.42 324.062   1
   1 -11  10 2162.75 236.623   4
  -1  11 -10 2391.79 264.803   4
  -1  11 -11 73976.8 1448.22   4
   1 -11  11 77479.5 1428.92   4
   1  11  11 74408.1 1827.36   1
  -1  11 -12 60762.7 1326.67   4
   1 -11  12 61773.5 1258.00   4
   1  11  12 64907.1 1692.67   1
   1  11  13 46451.8 1468.26   1
  -1  11 -13 44142.3 1133.12   4
   1 -11  13 43347.3 1045.71   4
   1  11  14 35.3360 82.5863   1
   1  11  15 266.095 108.663   1
   1  11  16 2117.75 346.608   1
   1  11  17 1468.69 306.949   1
   1  11  18 577.114 222.022   1
   1  11  19 5153.95 568.064   1
   1  11  20 35.9292 93.8228   1
   1  11  21 550.659 199.288   1
   1  11  22 384.204 258.739   1
   1  11  23 836.794 292.914   1
   1  11  24 82.8009 124.793   1
   1  11  25 250.333 193.119   1
  -1  11 -25-248.635 252.621   3
   1  11  26 3309.98 544.013   1
  -1  11 -26 2807.35 549.964   3
   1  11  27 1177.93 348.003   1
  -1  11 -27 1413.18 399.050   3
   1  11  28 175.314 207.124   1
   1  11  29 146.555 175.654   1
  -1  12  30-529.268 272.267   1
  -1  12  29-16.9248 169.844   1
  -1  12  28-106.813 184.160   1
  -1  12  27 306.990 217.025   1
   1  12 -27 37.5308 196.495   3
  -1  12  26 102.078 168.812   1
   1  12 -26-57.4532 186.884   3
  -1  12  25 1236.81 332.989   1
  -1  12  24 535.990 235.636   1
  -1  12  23 704.337 212.250   1
  -1  12  22 594.621 225.270   1
  -1  12  21 1244.47 276.738   1
  -1  12  20-60.0971 122.681   1
  -1  12  19 3245.91 430.643   1
  -1  12  18 4052.15 402.004   2
  -1  12  18 4306.67 485.991   1
  -1  12  17 111.874 85.1974   1
  -1  12  17 122.549 86.5798   2
  -1  12  16 6562.90 487.334   2
  -1  12  16 6848.94 575.833   1
  -1  12  15 9201.00 656.290   1
  -1  12  15 8518.54 539.965   2
  -1 -12  15 9676.32 605.531   4
  -1 -12  14 9967.89 594.344   4
  -1  12  14 9074.57 531.501   2
  -1  12  14 9436.75 675.943   1
  -1  12  13 11342.2 573.963   2
  -1 -12  13 11283.7 633.590   4
  -1 -12  13 11193.0 712.248   6
  -1  12  13 11168.2 733.928   1
  -1 -12  12 773.295 177.024   4
  -1  12  12 660.158 126.044   2
  -1 -12  12 1290.23 282.360   6
  -1 -12  11 3092.30 360.631   4
  -1  12  11 3280.15 294.048   2
  -1 -12  11 3713.59 424.656   6
  -1 -12  10 8340.70 543.873   4
  -1  12  10 7997.10 418.252   2
  -1 -12  10 9096.88 604.783   6
  -1 -12   9 14315.7 735.635   6
  -1  12   9 14697.0 524.664   2
  -1 -12   9 14529.6 713.856   4
  -1 -12   8 730.007 172.143   6
  -1  12   8 1000.60 131.055   2
  -1 -12   8 953.762 200.428   4
  -1 -12   7 1909.15 266.134   4
  -1 -12   7 1926.18 258.024   6
  -1 -12   6 27304.9 953.557   6
  -1 -12   6 28261.2 1029.30   4
  -1 -12   5 19577.9 796.557   6
  -1 -12   5 19432.4 863.280   4
   1 -12  -4 9904.25 394.384   2
  -1 -12   4 9625.16 555.667   6
  -1 -12   4 9996.18 626.870   4
  -1 -12   3 68050.7 1630.45   4
   1 -12  -3 70152.8 1039.55   2
   1 -12  -2 36369.6 949.685   5
  -1 -12   2 35083.9 1173.44   4
   1 -12  -2 37608.2 799.852   2
  -1 -12   1 10537.2 563.112   5
   1 -12  -1 10185.5 497.252   5
  -1  12   1 10662.2 503.054   6
  -1 -12   1 10643.1 647.973   4
   1 -12  -1 10204.4 629.261   4
  -1 -12   0 33886.5 1008.10   5
   1 -12   0 33826.6 1128.67   4
   1 -12   0 34076.9 914.365   5
  -1 -12   0 34958.1 1185.50   4
  -1  12   0 34842.5 908.512   6
   1 -12   1 9105.05 585.501   4
  -1  12  -1 9239.35 469.743   6
   1 -12   1 9294.11 477.309   5
  -1 -12  -1 9014.82 604.871   4
  -1 -12  -1 9246.99 529.130   5
  -1 -12  -2 1741.95 223.501   5
  -1 -12  -2 1919.49 290.788   4
   1 -12   2 1656.29 237.826   4
  -1 -12  -2 1420.99 111.437   2
  -1 -12  -3 4643.12 476.630   4
   1 -12   3 3721.84 372.509   4
  -1 -12  -3 4264.34 368.860   5
   1 -12   4 16597.3 766.289   4
  -1 -12  -4 16390.3 845.848   4
   1 -12   4 17716.1 688.863   6
  -1 -12  -5 3156.86 407.493   4
   1 -12   5 2356.78 296.393   4
   1 -12   5 2396.41 269.391   6
   1 -12   6 55523.3 1376.28   4
   1 -12   6 53919.0 1241.05   6
   1 -12   7-20.7230 79.2561   4
   1 -12   7-26.2236 81.3123   6
   1 -12   8 1231.10 202.512   4
   1  12   8 966.182 98.9503   2
   1 -12   8 1347.73 213.216   6
   1  12   9 13062.8 403.458   2
   1 -12   9 14521.5 695.796   6
   1 -12   9 14637.7 685.615   4
   1 -12  10 89270.4 1632.98   4
   1 -12  10 85648.2 1732.22   6
   1  12  10 89064.4 1160.07   2
   1  12  11-46.7046 77.0576   2
   1  12  11 274.988 210.597   1
   1 -12  11-9.36242 118.825   4
   1  12  12 22042.7 1049.23   1
   1  12  12 21343.8 665.105   2
   1 -12  12 22792.6 811.895   4
   1  12  13 4060.49 482.612   1
   1 -12  13 3635.40 322.006   4
   1 -12  14 12917.5 596.916   4
   1  12  14 12229.3 796.245   1
   1  12  15 622.116 198.039   1
   1  12  16 3206.66 447.451   1
   1  12  17 5060.08 535.256   1
   1  12  18-66.2771 135.489   1
   1  12  19 7628.61 716.549   1
   1  12  20 237.649 154.002   1
   1  12  21 252.775 160.821   1
   1  12  22 548.106 229.199   1
   1  12  23 93.9954 110.513   1
   1  12  24-229.375 181.225   1
   1  12  25 101.881 135.689   1
  -1  12 -26-21.4294 237.368   3
   1  12  26-65.8084 139.647   1
   1  12  27 287.022 208.009   1
  -1  12 -27 676.437 297.053   3
   1  12  28 716.325 257.967   1
   1  12  29-154.431 183.041   1
  -1  13  29-455.798 255.520   1
  -1  13  28 432.148 170.437   1
   1  13 -27 954.216 278.595   3
  -1  13  27 665.734 248.671   1
  -1  13  26-78.1374 201.575   1
  -1  13  25 339.185 141.383   1
  -1  13  24 699.327 233.118   1
  -1  13  23 2155.54 372.353   1
  -1  13  22-141.648 118.359   1
  -1  13  21 3782.89 480.980   1
  -1  13  20 783.507 254.389   1
  -1  13  19 2602.01 338.165   2
  -1  13  19 2556.91 387.521   1
  -1  13  18 4716.56 432.871   2
  -1  13  18 5245.03 543.680   1
  -1  13  17 7380.95 523.332   2
  -1  13  17 6527.66 604.993   1
  -1  13  16 2380.64 294.240   2
  -1  13  16 2238.12 357.581   1
  -1 -13  15 4683.94 494.948   6
  -1 -13  15 4833.20 435.186   4
  -1  13  15 4419.94 386.577   2
  -1  13  14 120.404 88.6188   2
  -1 -13  14 244.767 121.773   4
  -1 -13  14 4.50455 115.683   6
  -1 -13  13 5432.00 456.581   4
  -1 -13  13 5584.26 511.993   6
  -1  13  13 5739.49 412.298   2
  -1 -13  12 1313.76 272.368   6
  -1  13  12 918.833 159.114   2
  -1 -13  12 994.751 201.862   4
  -1 -13  11 15483.6 782.406   4
  -1  13  11 14602.4 585.706   2
  -1 -13  11 16395.4 846.632   6
  -1 -13  10 201.045 116.194   4
  -1 -13  10 633.908 185.287   6
  -1  13  10 590.197 115.759   2
  -1  13   9 10320.8 427.282   2
  -1 -13   9 9221.60 614.602   6
  -1 -13   9 10555.0 653.528   4
  -1 -13   8 176.185 106.987   4
  -1 -13   8 121.425 81.1043   6
  -1 -13   7 25322.9 971.037   6
  -1 -13   7 25210.7 1003.12   4
  -1 -13   6 27957.7 1069.73   4
  -1 -13   6 27184.6 982.972   6
  -1 -13   5 11725.0 645.833   6
  -1 -13   5 11729.3 703.691   4
   1 -13  -4 25274.3 630.078   2
  -1 -13   4 23823.1 1000.78   4
   1 -13  -3 41612.4 822.822   2
  -1 -13   3 42230.3 1339.91   4
  -1 -13   2 93.8128 68.4078   4
   1 -13  -2 114.312 61.7991   2
   1 -13  -2 114.305 53.9450   5
  -1 -13   1 1151.19 226.411   4
  -1 -13   1 1034.22 181.258   5
   1 -13  -1 1187.65 224.990   4
   1 -13  -1 978.495 166.398   5
   1 -13   0 398.521 110.160   5
   1 -13   0 158.453 88.7230   4
  -1 -13   0 280.104 98.1404   5
  -1 -13   0 277.847 125.937   4
  -1 -13  -1 1709.60 280.734   4
  -1 -13  -1 1884.08 258.996   5
   1 -13   1 1845.07 277.726   4
   1 -13   1 1978.22 248.968   5
   1 -13   2 4312.21 417.932   4
  -1 -13  -2 4395.35 385.260   5
  -1 -13  -2 4761.84 465.716   4
  -1 -13  -2 4015.26 194.609   2
  -1 -13  -3 30542.2 999.435   5
   1 -13   3 29217.5 1057.42   4
  -1 -13  -3 30469.8 1196.83   4
   1 -13   4 40626.6 1080.60   6
  -1 -13  -4 39178.1 1358.72   4
   1 -13   4 39522.3 1226.10   4
   1 -13   5 8872.20 516.989   6
  -1 -13  -5 8529.75 641.043   4
   1 -13   5 8194.32 553.456   4
   1 -13   6 506.118 119.345   4
  -1 -13  -6 514.561 154.559   4
   1 -13   6 694.733 159.805   6
   1 -13   7 1045.01 185.325   6
   1 -13   7 1198.89 200.539   4
   1 -13   8 195.064 99.6019   6
   1 -13   8 107.106 58.3617   4
   1 -13   9 10315.1 607.322   6
   1 -13   9 11147.3 627.524   4
   1  13   9 8970.95 299.731   2
   1  13  10 667.582 95.9835   2
   1 -13  10 888.797 212.639   6
   1 -13  10 983.694 209.756   4
   1 -13  11 1623.57 264.002   6
   1 -13  11 1468.51 217.926   4
   1  13  11 1595.84 165.476   2
   1  13  12 20836.6 633.006   2
   1 -13  12 18876.6 883.378   6
   1 -13  12 20576.8 812.456   4
   1 -13  13 1345.70 197.778   4
   1  13  13 1388.43 177.842   2
   1  13  13 1098.08 282.841   1
   1 -13  14 909.162 169.605   4
   1  13  14 1246.66 186.416   2
   1  13  14 906.158 269.475   1
   1  13  15 1696.78 318.881   1
   1  13  15 1850.76 238.827   2
   1 -13  15 2022.00 251.686   4
   1  13  16-59.7272 126.730   1
   1  13  17 260.321 121.329   1
   1  13  18 163.671 164.778   1
   1  13  19 571.698 246.928   1
   1  13  20 1859.08 365.193   1
   1  13  21 485.965 189.793   1
   1  13  22 682.826 234.258   1
   1  13  23 19.5965 137.050   1
   1  13  24 628.277 255.860   1
   1  13  25 110.913 127.527   1
   1  13  26 2271.89 454.129   1
   1  13  27 471.297 229.808   1
   1  13  28-89.2118 166.811   1
  -1  14  29 44.7532 166.460   1
  -1  14  28-161.317 176.485   1
  -1  14  27-20.0289 136.762   1
  -1  14  26-132.282 127.356   1
  -1  14  25 111.140 125.002   1
  -1  14  24-67.0170 169.081   1
  -1  14  23 357.289 120.115   1
  -1  14  22 1432.91 315.640   1
  -1  14  21 1241.45 326.646   1
  -1  14  20 2427.70 407.180   1
  -1  14  19 2082.39 391.153   1
  -1  14  18 1322.01 303.723   1
  -1 -14  18 1470.65 322.723   6
  -1 -14  17 9536.18 744.046   6
  -1  14  17 8426.51 554.989   2
  -1  14  16 499.347 141.153   2
  -1 -14  16 636.567 180.242   4
  -1 -14  16 333.502 125.677   6
  -1 -14  15 902.887 201.470   4
  -1  14  15 816.514 177.337   2
  -1 -14  15 798.066 209.582   6
  -1 -14  14 156.884 93.3035   4
  -1  14  14 51.6339 70.2457   2
  -1 -14  14 139.623 119.823   6
  -1 -14  13 5575.33 479.795   4
  -1  14  13 5463.00 387.010   2
  -1 -14  13 5427.78 516.490   6
  -1 -14  12 4449.59 462.988   6
  -1  14  12 4605.89 336.072   2
  -1 -14  12 5182.40 470.874   4
  -1  14  11 381.017 109.921   2
  -1 -14  11 240.998 96.7821   4
  -1 -14  11 536.559 194.754   6
  -1 -14  10 5.62553 167.578   4
  -1  14  10 151.345 64.2641   2
  -1 -14   9 8834.25 609.068   6
  -1 -14   9 9913.92 661.900   4
  -1 -14   8 10759.3 686.370   4
  -1 -14   8 9690.00 625.536   6
  -1 -14   7 22641.3 990.425   4
  -1 -14   7 21656.5 916.537   6
  -1 -14   6 583.003 161.949   4
  -1 -14   6 509.450 145.542   6
  -1 -14   5 82.4576 120.850   4
  -1 -14   5 188.537 114.535   6
  -1 -14   4 2806.09 368.854   4
   1 -14  -4 3521.32 246.910   2
  -1 -14   3 1721.70 272.222   4
   1 -14  -3 2486.34 209.599   2
   1 -14  -2 1921.70 238.883   5
  -1 -14   2 2063.00 301.790   4
   1 -14  -2 2442.88 220.548   2
   1 -14  -2 2350.31 329.904   4
   1 -14  -1 5325.48 393.918   5
   1 -14  -1 5166.53 494.377   4
  -1 -14   1 5646.89 449.235   5
  -1 -14   1 5441.50 502.523   4
  -1 -14   0 2370.06 285.758   5
   1 -14   0 2184.17 311.177   4
  -1 -14   0 2379.13 332.991   4
   1 -14   0 2519.88 273.917   5
   1 -14   1 24121.4 839.960   5
   1 -14   1 22897.0 990.542   4
  -1 -14  -1 24886.6 931.370   5
  -1 -14  -1 22985.7 1048.31   4
   1 -14   2 18759.4 894.656   4
  -1 -14  -2 19483.8 829.366   5
  -1 -14  -2 19023.1 958.794   4
  -1 -14  -2 17003.3 420.052   2
   1 -14   3 4.12820 107.467   4
  -1 -14  -3-16.3183 87.1018   5
  -1 -14  -3-76.4128 134.638   4
  -1 -14  -4 133.757 116.815   4
   1 -14   4 275.711 114.763   4
  -1 -14  -5 2393.34 373.571   4
   1 -14   5 1830.48 258.863   6
   1 -14   5 2305.21 324.993   4
   1 -14   6 996.441 199.568   6
   1 -14   6 1310.11 242.874   4
  -1 -14  -6 1343.38 288.213   4
  -1 -14  -7 9223.18 707.754   4
   1 -14   7 9634.80 579.049   6
   1 -14   7 9669.83 632.249   4
   1 -14   8 854.930 194.133   4
   1 -14   8 1075.44 210.154   6
   1 -14   9 4117.03 411.259   4
   1 -14   9 3520.48 367.373   6
   1  14  10 30943.8 566.704   2
   1 -14  10 34444.8 1135.42   4
   1 -14  10 33754.0 1149.98   6
   1 -14  11-5.99014 100.102   4
   1  14  11 59.9592 45.6260   2
   1 -14  12 16511.4 765.250   4
   1 -14  12 16178.7 834.859   6
   1  14  12 16888.6 547.431   2
   1 -14  13 510.407 173.673   6
   1  14  13 433.389 99.5708   2
   1 -14  13 332.892 82.5898   4
   1 -14  14 121.323 80.6310   4
   1  14  14 26.6422 55.8340   2
   1 -14  14 40.2323 104.165   6
   1 -14  15 501.579 134.433   4
   1  14  15 256.087 190.199   1
   1  14  16 240.501 135.130   1
   1  14  17 538.484 199.123   1
   1  14  18 380.649 224.783   1
   1  14  19 4775.56 584.885   1
   1  14  20 288.401 202.617   1
   1  14  21-107.973 134.772   1
   1  14  22 124.024 163.310   1
   1  14  23 675.029 247.971   1
   1  14  24 1726.26 374.960   1
   1  14  25 1402.25 345.870   1
   1  14  26 211.707 188.720   1
   1  14  27 726.403 309.535   1
   1  14  28 559.753 281.606   1
  -1  15  28 47.4995 174.350   1
  -1  15  27 354.397 220.775   1
  -1  15  26 354.088 249.064   1
  -1  15  25 1031.95 307.518   1
  -1  15  24 1280.79 305.288   1
  -1  15  23-141.617 159.725   1
  -1 -15  22 2560.55 453.641   6
  -1  15  22 1888.04 377.613   1
  -1 -15  21 254.337 163.609   6
  -1 -15  20 142.024 158.803   6
  -1 -15  19 15226.0 1001.04   6
  -1 -15  18 1127.45 271.094   6
  -1 -15  17 206.312 157.550   6
  -1 -15  16-110.997 168.582   6
  -1 -15  16 364.474 176.130   4
  -1 -15  15 469.921 153.206   4
  -1 -15  15 369.403 146.329   6
  -1 -15  14 1046.02 248.070   6
  -1  15  14 989.936 171.503   2
  -1 -15  14 1048.23 230.309   4
  -1  15  13 659.092 144.223   2
  -1 -15  13 717.617 188.066   4
  -1 -15  13 800.960 227.079   6
  -1 -15  12 149.935 118.091   4
  -1  15  12 359.620 105.510   2
  -1 -15  12 209.175 147.146   6
  -1  15  11 1168.52 146.344   2
  -1 -15  11 940.935 212.253   6
  -1 -15  11 1171.12 233.799   4
  -1 -15  10 6552.05 543.840   4
  -1 -15  10 6046.33 533.874   6
  -1 -15   9 2194.65 318.278   6
  -1 -15   9 2908.64 381.044   4
  -1 -15   8 435.799 164.436   4
  -1 -15   8 354.082 128.962   6
  -1 -15   7 2625.36 330.712   6
  -1 -15   7 3453.12 415.618   4
  -1 -15   6 175.821 79.0441   6
  -1 -15   6 221.194 115.561   4
  -1 -15   5 10699.5 729.973   4
   1 -15  -4 65403.5 1055.11   2
  -1 -15   4 65157.7 1792.06   4
   1 -15  -3 8533.39 390.916   2
  -1 -15   3 8400.77 645.218   4
   1 -15  -3 8822.20 682.471   4
   1 -15  -2 21702.1 659.856   2
  -1 -15   2 19696.6 985.732   4
   1 -15  -2 20480.2 808.725   5
   1 -15  -2 20583.8 1029.78   4
  -1 -15   2 19733.0 861.501   5
  -1 -15   1 4321.46 472.132   4
   1 -15  -1 4495.36 499.637   4
   1 -15  -1 4210.17 366.942   5
  -1 -15   1 4233.15 401.376   5
  -1 -15   0 1877.77 303.555   4
  -1 -15   0 1784.44 261.102   5
   1 -15   0 1805.33 236.559   5
   1 -15   0 1919.98 307.686   4
  -1 -15  -1 36842.4 1166.68   5
  -1 -15  -1 35135.7 1354.62   4
   1 -15   1 33692.0 1246.33   4
   1 -15   1 37743.0 1087.53   5
  -1 -15  -2 2238.18 281.277   5
   1 -15   2 2355.80 273.454   5
  -1 -15  -2 1886.58 146.812   2
  -1 -15  -2 2130.36 336.871   4
   1 -15   2 2184.51 315.840   4
  -1 -15  -3 1285.72 273.373   4
   1 -15   3 1202.47 232.808   4
  -1 -15  -3 1311.44 213.736   5
   1 -15   4 15461.0 836.640   4
  -1 -15  -4 15616.0 933.256   4
  -1 -15  -5 61364.5 1860.79   4
   1 -15   5 61222.4 1667.88   4
   1 -15   6 1823.41 255.965   6
  -1 -15  -6 2375.38 386.084   4
   1 -15   6 2068.23 321.481   4
  -1 -15  -7 2216.35 372.594   4
   1 -15   7 2006.68 296.963   4
   1 -15   7 2052.11 274.601   6
   1 -15   8 11396.3 658.357   6
  -1 -15  -8 11892.1 834.376   4
   1 -15   8 11706.4 718.391   4
   1 -15   9 7975.85 584.082   4
   1 -15   9 7633.78 545.915   6
   1 -15  10 97.5819 106.924   6
   1 -15  10 238.370 149.602   4
   1 -15  11 1332.15 233.830   4
   1 -15  11 1367.48 260.704   6
   1 -15  12 3810.47 383.389   4
   1 -15  12 3516.65 401.448   6
   1 -15  13 334.676 115.797   4
   1 -15  13 323.862 157.058   6
   1 -15  14 3672.24 428.066   6
   1 -15  14 3768.03 371.590   4
   1 -15  15 1163.40 213.756   4
   1 -15  15 1025.87 237.247   6
   1 -15  16 489.170 192.901   6
   1 -15  17 402.839 193.136   6
   1  15  18 5978.06 684.406   1
   1  15  19 17179.7 1134.20   1
   1  15  20 4604.33 629.888   1
   1  15  21 7643.43 767.592   1
   1  15  22 738.673 305.222   1
   1  15  23 1416.71 335.655   1
   1  15  24 109.716 130.918   1
   1  15  25 1174.20 320.677   1
   1  15  26 766.963 324.145   1
   1  15  27 576.541 245.232   1
  -1 -16  26 99.7203 140.079   6
  -1 -16  25 718.710 303.576   6
  -1 -16  24 1001.50 339.876   6
  -1 -16  23 1347.15 328.826   6
  -1 -16  22 690.575 236.121   6
  -1 -16  21 625.798 243.932   6
  -1 -16  20 5693.86 636.772   6
  -1 -16  19 3174.14 498.867   6
  -1 -16  18 3213.72 475.166   6
  -1 -16  17 75.6162 131.343   6
  -1 -16  17 118.145 110.600   4
  -1 -16  16 8443.23 621.991   4
  -1 -16  16 8076.08 691.221   6
  -1 -16  15 297.817 152.771   4
  -1 -16  15 210.345 106.037   6
  -1 -16  14 462.305 150.189   6
  -1 -16  14 603.148 175.942   4
  -1 -16  13 2274.59 338.074   4
  -1 -16  13 2256.62 357.488   6
  -1 -16  12 1758.25 309.528   6
  -1 -16  12 1769.37 309.457   4
  -1 -16  11 3285.40 407.474   6
  -1 -16  11 3691.96 432.956   4
  -1 -16  10 1860.79 293.904   6
  -1 -16  10 1689.61 298.017   4
  -1 -16   9 1176.83 226.691   6
  -1 -16   9 1543.17 296.513   4
  -1 -16   8 1899.94 327.460   4
  -1 -16   8 1534.47 269.555   6
  -1 -16   7 3369.94 424.866   4
  -1 -16   7 2365.81 325.441   6
  -1 -16   6 6682.97 591.680   4
  -1 -16   5 49846.5 1616.98   4
  -1 -16   4 5336.36 538.957   4
   1 -16  -4 5675.10 587.605   4
   1 -16  -4 5520.37 320.837   2
   1 -16  -3 243.960 78.2640   2
  -1 -16   3 192.076 110.457   4
   1 -16  -3 223.524 141.455   4
   1 -16  -2 7957.69 409.724   2
   1 -16  -2 7637.15 653.037   4
  -1 -16   2 7336.80 545.440   5
   1 -16  -2 7268.59 497.225   5
  -1 -16   2 7667.39 638.135   4
  -1 -16   1 5909.94 483.249   5
   1 -16  -1 6131.95 456.025   5
   1 -16  -1 6170.01 591.197   4
  -1 -16   1 5604.60 547.614   4
  -1 -16   0 10964.4 779.189   4
   1 -16   0 10343.8 591.361   5
   1 -16   0 10725.8 745.575   4
  -1 -16   0 10842.7 657.792   5
  -1 -16  -1 31971.6 1341.64   4
   1 -16   1 32000.0 1044.74   5
   1 -16   1 31499.6 1265.45   4
  -1 -16  -1 31832.1 1117.43   5
  -1 -16  -2 2759.98 328.158   5
   1 -16   2 3154.27 341.737   5
  -1 -16  -2 3251.97 431.223   4
  -1 -16  -2 2203.18 169.979   2
   1 -16   2 3019.57 402.631   4
   1 -16   3 1945.68 308.778   4
  -1 -16  -3 2274.83 375.041   4
  -1 -16  -3 2173.94 298.595   5
  -1 -16  -4 8875.59 729.788   4
   1 -16   4 8916.63 656.942   4
  -1 -16  -5 3330.26 460.890   4
   1 -16   5 3056.89 395.906   4
   1 -16   6 209.493 86.8863   4
  -1 -16  -6 259.146 155.845   4
   1 -16   6 149.096 75.6980   6
   1 -16   7 3424.72 414.040   4
  -1 -16  -7 3250.77 455.771   4
   1 -16   7 3062.19 349.749   6
   1 -16   8 12676.9 713.786   6
   1 -16   8 12367.5 772.975   4
  -1 -16  -8 13234.0 917.729   4
   1 -16   9 6717.17 558.783   4
   1 -16   9 7446.99 557.687   6
  -1 -16  -9 7208.85 689.363   4
   1 -16  10 1019.41 205.913   4
   1 -16  10 962.658 211.103   6
  -1 -16 -10 851.242 231.354   4
   1 -16  11 2747.33 361.906   6
   1 -16  11 2324.62 312.974   4
   1 -16  12 87.1897 72.3901   4
   1 -16  12 161.185 132.353   6
   1 -16  13 71.4160 78.6711   4
   1 -16  13-93.7580 107.420   6
   1 -16  14 4502.59 478.019   6
   1 -16  14 5293.13 463.564   4
   1 -16  15 2215.63 291.891   4
   1 -16  15 2358.22 368.494   6
   1 -16  16 345.089 195.087   6
   1 -16  17 14070.0 918.253   6
   1 -16  18 1330.42 319.706   6
   1 -16  19 33.3241 125.819   6
   1 -16  20 929.301 289.284   6
   1 -16  21 400.823 223.901   6
   1  16  22 27.0959 132.764   1
   1  16  23 657.857 225.869   1
   1  16  24-105.260 189.016   1
   1  16  25 344.933 202.150   1
   1  16  26 507.402 289.539   1
   1  16  27 328.502 288.617   1
  -1 -17  25 2607.66 509.323   6
  -1 -17  24 1244.65 355.356   6
  -1 -17  23-68.8151 160.068   6
  -1 -17  22 1077.76 325.713   6
  -1 -17  21-45.6904 138.861   6
  -1 -17  20 610.111 213.882   6
  -1 -17  19 9056.86 800.809   6
  -1 -17  18 342.686 229.213   6
  -1 -17  17 345.453 181.708   6
  -1 -17  16 2761.99 368.446   4
  -1 -17  16 2896.27 433.288   6
  -1 -17  15 303.010 160.980   6
  -1 -17  15 443.567 168.439   4
  -1 -17  14-12.9295 109.972   6
  -1 -17  14 148.349 112.505   4
  -1 -17  13 2056.97 339.913   6
  -1 -17  13 2535.50 371.226   4
  -1 -17  12 3222.62 417.634   6
  -1 -17  12 3142.98 410.156   4
  -1 -17  11 926.680 222.032   6
  -1 -17  11 745.337 181.214   4
  -1 -17  10 111.597 82.4398   6
  -1 -17  10 485.264 200.344   4
  -1 -17   9 3198.00 397.510   6
  -1 -17   9 3422.83 441.565   4
  -1 -17   8 3179.04 416.564   4
  -1 -17   8 3005.17 383.321   6
  -1 -17   7 780.776 233.837   4
  -1 -17   6 83.0392 91.8023   4
  -1 -17   5 2066.07 334.539   4
   1 -17  -5 2355.92 362.493   4
   1 -17  -4 981.615 145.978   2
   1 -17  -4 989.006 266.119   4
  -1 -17   4 892.234 222.562   4
   1 -17  -3 200.404 158.977   4
  -1 -17   3 215.426 139.938   4
   1 -17  -3-25.6198 54.6325   2
  -1 -17   3 25.0639 110.059   5
   1 -17  -2-13.0980 141.185   4
  -1 -17   2-35.6156 102.262   5
   1 -17  -2 159.748 72.8891   2
  -1 -17   2-51.2821 142.751   4
   1 -17  -2-89.8880 135.625   5
   1 -17  -1 7292.78 653.692   4
   1 -17  -1 6692.42 487.898   5
  -1 -17   1 7674.36 671.438   4
  -1 -17   1 7370.83 558.901   5
  -1 -17   0 11274.6 694.318   5
  -1 -17   0 11122.4 811.190   4
   1 -17   0 10825.1 624.485   5
   1 -17   0 10424.8 761.605   4
  -1 -17  -1 3775.43 480.179   4
   1 -17   1 3650.00 369.816   5
   1 -17   1 3986.83 476.764   4
  -1 -17  -1 3506.44 385.697   5
  -1 -17  -2 329.665 64.4600   2
  -1 -17  -2 693.229 217.783   4
  -1 -17  -2 633.815 175.475   5
   1 -17   2 457.005 153.771   5
   1 -17   2 691.369 235.175   4
  -1 -17  -3 45446.1 1663.71   4
   1 -17   3 46370.5 1567.77   4
  -1 -17  -4 8736.88 736.546   4
   1 -17   4 7975.81 642.155   4
  -1 -17  -5 9563.06 787.834   4
   1 -17   5 9617.66 704.031   4
   1 -17   6 207.603 122.429   4
  -1 -17  -6-53.7683 172.087   4
   1 -17   7 163.547 114.490   4
   1 -17   7 83.0461 77.4534   6
  -1 -17  -7 159.736 160.467   4
  -1 -17  -8 1844.76 353.656   4
   1 -17   8 1983.30 326.649   4
   1 -17   8 1620.66 253.929   6
   1 -17   9 2606.78 343.724   6
   1 -17   9 2681.89 373.998   4
  -1 -17  -9 2654.95 440.849   4
  -1 -17 -10 2394.09 403.179   4
   1 -17  10 2666.50 357.726   6
   1 -17  10 2652.48 375.883   4
   1 -17  11 421.073 131.306   4
  -1 -17 -11 409.348 176.993   4
   1 -17  11 611.330 184.774   6
  -1 -17 -12-26.4417 120.876   4
   1 -17  12-44.1220 108.046   4
   1 -17  12 26.7917 86.5754   6
   1 -17  13 292.974 133.531   4
   1 -17  13 200.890 116.321   6
   1 -17  14 1103.45 214.253   4
   1 -17  14 1220.43 265.219   6
   1 -17  15 502.473 187.518   6
   1 -17  16 2448.78 396.800   6
   1 -17  17 1523.33 312.214   6
   1 -17  18 2939.51 439.016   6
   1 -17  19-37.8484 134.449   6
   1 -17  20 91.1798 109.295   6
   1 -17  21 1895.52 387.482   6
   1 -17  22 1151.05 323.451   6
   1 -17  23 1813.51 383.076   6
   1 -17  24-103.005 161.571   6
   1 -17  25-19.8752 206.105   6
   1 -17  26 100.070 130.561   6
  -1 -17 -27 1522.72 483.220   4
  -1 -18  25 2178.92 479.900   6
  -1 -18  24 327.879 189.011   6
  -1 -18  23 238.886 204.077   6
  -1 -18  22 613.028 210.867   6
  -1 -18  21 234.458 174.960   6
  -1 -18  20 554.660 251.763   6
  -1 -18  19 711.993 243.083   6
  -1 -18  18 8628.53 777.876   6
  -1 -18  17 341.412 157.880   6
  -1 -18  16-92.1935 117.399   6
  -1 -18  16 138.573 131.850   4
  -1 -18  15 414.326 172.952   6
  -1 -18  15 407.753 181.887   4
  -1 -18  14 656.552 170.913   4
  -1 -18  14 642.800 212.664   6
  -1 -18  13 160.166 99.7609   4
  -1 -18  13 299.171 153.071   6
  -1 -18  12 1805.07 323.855   6
  -1 -18  12 1664.73 317.549   4
  -1 -18  11 898.168 236.270   6
  -1 -18  11 497.975 173.093   4
  -1 -18  10 3131.24 427.115   4
  -1 -18  10 2941.44 404.002   6
  -1 -18   9 1660.99 302.795   6
  -1 -18   9 1666.74 327.319   4
  -1 -18   8 5123.85 552.936   4
  -1 -18   8 5846.79 541.319   6
  -1 -18   7 3615.35 459.603   4
  -1 -18   6 2570.40 396.274   4
   1 -18  -6 3278.59 501.357   4
  -1 -18   5 12789.5 877.873   4
   1 -18  -5 13184.2 956.454   4
  -1 -18   4 82.2854 148.996   4
   1 -18  -4 215.154 197.080   4
   1 -18  -3 10617.8 457.635   2
   1 -18  -3 11662.9 875.955   4
  -1 -18   3 11662.1 733.826   5
  -1 -18   3 11235.2 821.871   4
   1 -18  -2 358.453 186.218   4
   1 -18  -2 280.452 95.6771   2
  -1 -18   2 295.534 129.684   5
  -1 -18   2 315.007 123.130   4
   1 -18  -1 45696.2 1318.36   5
  -1 -18   1 44792.7 1662.28   4
   1 -18  -1 45047.3 1655.33   4
  -1 -18   1 46437.5 1442.48   5
  -1 -18   0 2754.76 425.045   4
   1 -18   0 2531.36 313.125   5
   1 -18   0 2690.43 413.137   4
  -1 -18   0 2653.94 351.125   5
  -1 -18  -1 5996.36 515.433   5
   1 -18   1 5357.14 453.042   5
  -1 -18  -1 5239.64 585.890   4
   1 -18   1 5524.75 571.847   4
  -1 -18  -2 3442.73 480.496   4
   1 -18   2 3444.90 445.847   4
  -1 -18  -2 3802.16 405.853   5
   1 -18   2 4062.78 398.430   5
  -1 -18  -2 3022.44 183.320   2
   1 -18   3 4617.46 506.244   4
   1 -18   3 4587.48 429.087   5
  -1 -18  -3 4163.37 528.952   4
  -1 -18  -4 1302.69 303.213   4
   1 -18   4 1065.91 236.031   4
  -1 -18  -5 1662.95 325.223   4
   1 -18   5 1708.21 309.733   4
   1 -18   6 1829.17 324.703   4
  -1 -18  -6 1834.81 367.824   4
   1 -18   7 1732.10 305.620   4
  -1 -18  -7 1692.71 377.212   4
   1 -18   8 663.208 145.482   6
   1 -18   8 964.290 235.100   4
  -1 -18  -8 939.312 279.861   4
  -1 -18  -9 13391.3 984.679   4
   1 -18   9 12873.1 772.986   6
   1 -18   9 13194.3 844.617   4
   1 -18  10 4149.28 451.589   6
  -1 -18 -10 4151.74 564.165   4
   1 -18  10 4449.86 486.023   4
   1 -18  11 4516.72 461.923   6
   1 -18  11 4332.31 471.073   4
  -1 -18 -11 4756.77 601.122   4
   1 -18  12 1246.01 257.004   6
   1 -18  12 1081.76 229.231   4
  -1 -18 -12 1438.92 348.032   4
  -1 -18 -13 1382.57 340.988   4
   1 -18  13 898.490 225.016   6
   1 -18  13 1370.38 270.003   4
   1 -18  14 232.995 127.404   6
   1 -18  14 96.6160 85.3416   4
  -1 -18 -14 134.595 114.463   4
  -1 -18 -15 1014.59 302.009   4
   1 -18  15 562.938 191.892   6
   1 -18  16 2457.32 395.243   6
   1 -18  17 1784.95 331.539   6
   1 -18  18-110.704 147.815   6
   1 -18  19-41.7435 121.480   6
   1 -18  20-69.0639 114.136   6
   1 -18  21 14.3434 111.914   6
   1 -18  22 287.765 195.196   6
   1 -18  23 408.102 209.684   6
  -1 -18 -24 196.970 187.546   4
   1 -18  24 733.699 293.415   6
  -1 -18 -25-76.7413 209.986   4
   1 -18  25 488.668 228.336   6
  -1 -18 -26 1036.88 421.742   4
  -1 -19  24 1162.61 354.800   6
  -1 -19  23 549.678 220.747   6
  -1 -19  22 334.589 208.844   6
  -1 -19  21 42.1655 114.310   6
  -1 -19  20 1052.65 293.940   6
  -1 -19  19 1295.41 327.095   6
  -1 -19  18 627.987 261.424   6
  -1 -19  17 137.707 147.598   6
  -1 -19  16 292.157 116.748   6
  -1 -19  15 2677.59 414.330   6
  -1 -19  15 2818.86 399.477   4
  -1 -19  14 70.8599 103.728   4
  -1 -19  14 56.2847 112.884   6
  -1 -19  13 3699.97 484.257   6
  -1 -19  13 3909.86 489.802   4
  -1 -19  12-106.566 173.255   4
  -1 -19  12 16.3199 91.7499   6
  -1 -19  11 3528.96 454.059   6
  -1 -19  11 3764.61 474.148   4
  -1 -19  10 11779.2 803.012   6
  -1 -19  10 11847.1 860.055   4
  -1 -19   9 184.901 155.678   4
  -1 -19   9 290.347 156.163   6
  -1 -19   8 267.931 136.987   4
   1 -19  -8 446.978 213.062   4
  -1 -19   7 4044.61 512.714   4
   1 -19  -7 3686.89 539.201   4
   1 -19  -6 4429.21 588.759   4
  -1 -19   6 4124.66 503.880   4
  -1 -19   5 2266.41 383.495   4
   1 -19  -5 2919.75 469.654   4
  -1 -19   4 9722.00 691.393   5
   1 -19  -4 9165.65 827.932   4
  -1 -19   4 8534.55 738.858   4
   1 -19  -3 588.042 233.718   4
  -1 -19   3 491.924 178.478   5
  -1 -19   3 448.983 186.283   4
   1 -19  -2 3100.93 453.845   4
  -1 -19   2 3495.53 410.585   5
  -1 -19   2 3248.28 460.769   4
   1 -19  -1 3525.40 486.941   4
  -1 -19   1 3784.64 428.917   5
  -1 -19   1 3536.18 490.485   4
   1 -19  -1 3570.59 384.137   5
  -1 -19   0 10629.3 712.084   5
  -1 -19   0 9887.00 814.905   4
   1 -19   0 10621.6 825.888   4
   1 -19   0 10312.5 652.103   5
   1 -19   1-23.1660 68.0873   5
  -1 -19  -1-54.4135 146.069   4
   1 -19   1 44.5456 146.622   4
  -1 -19  -1-62.9870 131.237   5
  -1 -19  -2 606.763 223.462   4
   1 -19   2 636.422 183.070   5
   1 -19   2 450.492 149.783   4
  -1 -19  -2 422.462 132.643   5
  -1 -19  -3 12.6290 119.067   4
   1 -19   3 76.2278 119.428   5
   1 -19   3 186.337 111.189   4
   1 -19   4 5527.08 487.912   5
  -1 -19  -4 4944.66 595.366   4
   1 -19   4 4876.05 537.155   4
   1 -19   5 6704.07 632.201   4
  -1 -19  -5 6411.16 676.969   4
   1 -19   6 2734.60 409.162   4
  -1 -19  -6 2478.78 430.130   4
  -1 -19  -7 904.911 279.881   4
   1 -19   7 769.309 219.348   4
   1 -19   8 561.993 198.659   4
  -1 -19  -8 957.673 311.734   4
   1 -19   9 1984.16 355.466   4
  -1 -19  -9 2084.47 443.352   4
   1 -19   9 1750.55 303.364   6
  -1 -19 -10 3200.74 523.558   4
   1 -19  10 2125.54 333.188   6
   1 -19  10 2677.11 393.633   4
  -1 -19 -11 2126.12 420.902   4
   1 -19  11 1497.63 285.895   6
   1 -19  11 2139.54 361.490   4
   1 -19  12 2116.89 341.805   4
   1 -19  12 1651.82 295.330   6
  -1 -19 -12 1967.98 410.589   4
   1 -19  13 7008.71 626.927   6
   1 -19  13 7805.33 645.471   4
  -1 -19 -13 7435.78 800.813   4
  -1 -19 -14 182.966 188.367   4
   1 -19  14 136.636 128.991   6
  -1 -19 -15 540.741 255.774   4
   1 -19  15 325.168 163.239   6
  -1 -19 -16 1637.49 411.321   4
   1 -19  16 1612.82 328.257   6
  -1 -19 -17 809.550 289.904   4
   1 -19  17 681.472 226.092   6
   1 -19  18 756.934 261.512   6
  -1 -19 -18 949.310 347.005   4
   1 -19  19 1424.67 330.744   6
  -1 -19 -19 1319.15 370.951   4
  -1 -19 -20-34.2357 145.886   4
   1 -19  20-53.6402 138.337   6
   1 -19  21 2058.54 424.703   6
  -1 -19 -21 1339.07 367.773   4
   1 -19  22 71.1668 179.232   6
  -1 -19 -22-97.3669 184.708   4
  -1 -19 -23 260.474 268.500   4
   1 -19  23 276.261 216.427   6
  -1 -19 -24 2758.28 591.790   4
   1 -19  24 2884.27 519.685   6
  -1 -19 -25 301.636 257.300   4
   1 -19  25-9.20410 155.372   6
  -1 -20  23-93.4323 197.404   6
  -1 -20  22-177.785 198.687   6
  -1 -20  21 497.677 228.014   6
  -1 -20  20-25.2450 150.124   6
  -1 -20  19-112.512 166.162   6
  -1 -20  18 3048.84 482.038   6
  -1 -20  17 239.282 194.576   6
  -1 -20  16-47.8868 170.503   6
  -1 -20  15 3466.14 488.325   6
  -1 -20  15 4009.05 499.758   4
  -1 -20  14 37.3826 120.955   4
  -1 -20  14 242.268 164.119   6
  -1 -20  13 19588.4 1121.29   4
  -1 -20  13 17923.2 1055.77   6
  -1 -20  12 1492.33 315.772   6
  -1 -20  12 1467.82 313.466   4
  -1 -20  11 4609.76 525.825   6
  -1 -20  11 5417.18 588.068   4
  -1 -20  10 1029.52 289.618   4
   1 -20 -10 1353.97 369.729   4
  -1 -20  10 1285.29 296.604   6
  -1 -20   9 2599.10 425.294   4
   1 -20  -9 3074.67 528.869   4
  -1 -20   8 4127.26 523.427   4
   1 -20  -8 4770.02 647.848   4
   1 -20  -7 1681.43 405.769   4
  -1 -20   7 1819.75 356.410   4
  -1 -20   6 201.858 173.504   4
   1 -20  -6 159.855 138.292   4
  -1 -20   5 2110.95 376.882   4
   1 -20  -5 2682.46 484.218   4
  -1 -20   4-14.7425 105.965   5
  -1 -20   4-103.052 173.728   4
   1 -20  -4 103.726 129.305   4
   1 -20  -3 834.513 276.117   4
  -1 -20   3 838.021 262.965   4
  -1 -20   3 1062.01 240.745   5
  -1 -20   2 50.3364 108.787   5
   1 -20  -2 80.5715 184.583   4
  -1 -20   2-149.348 179.538   4
   1 -20  -1 9649.45 646.089   5
  -1 -20   1 9366.73 806.341   4
   1 -20  -1 9924.97 842.776   4
  -1 -20   1 9097.07 679.216   5
   1 -20   0 5437.37 480.744   5
   1 -20   0 5958.92 645.696   4
  -1 -20   0 5754.29 640.287   4
  -1 -20   0 5775.62 534.975   5
   1 -20   1 1375.65 323.339   4
   1 -20   1 1252.83 226.535   5
  -1 -20  -1 1107.18 286.148   4
  -1 -20  -1 1356.57 271.257   5
   1 -20   2-24.9846 89.3614   5
  -1 -20  -2-75.3588 155.119   5
  -1 -20  -2 65.7739 105.208   4
   1 -20   2 39.0941 101.049   4
   1 -20   3 3848.74 413.080   5
  -1 -20  -3 3893.11 564.460   4
   1 -20   3 3388.28 466.410   4
  -1 -20  -4-57.3807 140.047   4
   1 -20   4 203.569 115.014   5
   1 -20   4 26.1452 98.6408   4
  -1 -20  -5 3441.38 525.524   4
   1 -20   5 3703.65 497.961   4
   1 -20   6 1581.56 339.193   4
  -1 -20  -6 1584.47 355.279   4
   1 -20   7 5389.45 580.919   4
  -1 -20  -7 5178.31 649.559   4
  -1 -20  -8 249.109 139.302   4
   1 -20   8 235.386 108.463   4
  -1 -20  -9 800.901 282.907   4
   1 -20   9 445.480 175.452   4
  -1 -20 -10 1114.03 338.255   4
   1 -20  10 763.325 200.834   6
   1 -20  10 1166.58 266.783   4
   1 -20  11 9436.59 760.473   4
  -1 -20 -11 9038.22 882.480   4
   1 -20  11 8818.00 683.648   6
   1 -20  12 111.752 104.590   6
   1 -20  12 112.913 90.9466   4
  -1 -20 -13 15465.1 1173.94   4
   1 -20  13 14568.2 915.922   6
   1 -20  13 14863.7 912.102   4
   1 -20  14 1776.04 338.028   6
  -1 -20 -14 2092.09 474.321   4
   1 -20  15 6350.79 628.417   6
  -1 -20 -15 6755.14 814.189   4
   1 -20  16 13408.3 917.510   6
  -1 -20 -16 13758.1 1147.55   4
   1 -20  17 3848.41 518.694   6
  -1 -20 -17 3302.62 567.896   4
  -1 -20 -18 3141.44 561.966   4
   1 -20  18 3400.33 480.888   6
  -1 -20 -19 448.757 223.611   4
   1 -20  19 440.305 202.118   6
   1 -20  20 225.076 168.602   6
  -1 -20 -20-33.8352 185.840   4
   1 -20  21 872.294 286.531   6
  -1 -20 -21 1256.60 373.685   4
  -1 -20 -22 1784.64 455.523   4
   1 -20  22 1549.91 354.102   6
   1 -20  23-79.2947 131.048   6
  -1 -20 -23 445.048 288.445   4
   1 -20  24 3921.94 604.924   6
  -1 -21  23 3176.33 558.430   6
  -1 -21  22 271.755 205.625   6
  -1 -21  21 1720.42 408.612   6
  -1 -21  20-1.28804 116.235   6
  -1 -21  19 905.217 306.119   6
  -1 -21  18 677.954 282.444   6
  -1 -21  17 496.630 237.365   6
  -1 -21  16 2446.00 429.145   6
  -1 -21  15-227.793 187.190   6
  -1 -21  14 1933.87 373.988   6
  -1 -21  14 2593.70 423.460   4
  -1 -21  13-140.934 177.861   4
  -1 -21  13-188.051 145.958   6
  -1 -21  12 857.720 264.777   6
  -1 -21  12 248.441 109.565   4
   1 -21 -12 786.517 300.574   4
  -1 -21  11 7423.54 714.625   4
   1 -21 -11 6871.79 810.603   4
  -1 -21  11 6067.02 606.292   6
  -1 -21  10 663.567 225.575   4
   1 -21 -10 1107.58 336.495   4
  -1 -21   9 111.057 128.605   4
   1 -21  -9 87.7922 179.288   4
   1 -21  -8 8990.41 907.237   4
  -1 -21   8 7996.62 743.590   4
  -1 -21   7 1252.03 297.273   4
   1 -21  -7 1634.03 413.941   4
  -1 -21   6 1342.19 324.144   4
   1 -21  -6 1581.68 385.913   4
  -1 -21   5-176.480 132.683   5
   1 -21  -5-59.8961 191.938   4
  -1 -21   5 22.0237 106.770   4
  -1 -21   4-23.7817 126.615   4
   1 -21  -4 38.7967 133.634   4
  -1 -21   4-9.84984 105.153   5
   1 -21  -3 10107.7 890.970   4
  -1 -21   3 8939.76 812.253   4
  -1 -21   3 10020.4 731.655   5
  -1 -21   2 748.064 224.326   5
   1 -21  -2 433.956 195.391   4
  -1 -21   2 874.148 295.954   4
  -1 -21   1 4656.81 500.146   5
  -1 -21   1 3843.53 526.480   4
   1 -21  -1 4329.32 580.470   4
   1 -21  -1 4409.90 443.775   5
   1 -21   0 4044.39 541.313   4
   1 -21   0 3624.65 404.122   5
  -1 -21   0 3952.73 451.525   5
  -1 -21   0 3769.64 534.219   4
   1 -21   1 152.060 160.661   4
  -1 -21  -1-38.9942 102.607   5
   1 -21   1 8.82123 68.3567   5
  -1 -21  -1 204.795 184.718   4
  -1 -21  -2 110.093 138.024   5
   1 -21   2 242.800 113.349   5
  -1 -21  -2 365.925 228.829   4
   1 -21   2 229.380 162.365   4
  -1 -21  -3 148.077 144.325   4
   1 -21   3 57.8082 98.8705   4
   1 -21   3 17.5394 79.5609   5
  -1 -21  -4 3690.09 559.250   4
   1 -21   4 3216.11 467.290   4
   1 -21   4 3466.43 420.198   5
   1 -21   5 2372.73 408.363   4
  -1 -21  -5 2503.85 467.278   4
   1 -21   5 2009.31 311.341   5
   1 -21   6-96.6522 174.552   4
  -1 -21  -6-218.900 229.564   4
  -1 -21  -7 4712.28 627.303   4
   1 -21   7 3930.99 524.337   4
  -1 -21  -8 2001.94 425.104   4
   1 -21   8 2173.66 377.389   4
  -1 -21  -9 2960.84 508.117   4
   1 -21   9 2765.01 415.287   4
   1 -21  10 49.3769 129.025   4
  -1 -21 -10 93.6882 170.073   4
   1 -21  11 292.409 147.330   4
   1 -21  11 295.324 91.2933   6
  -1 -21 -11 484.936 246.134   4
   1 -21  12 72.2239 99.3120   4
   1 -21  12-11.4209 128.953   6
  -1 -21 -12 244.391 216.764   4
   1 -21  13 2863.65 408.202   6
  -1 -21 -13 3169.50 558.166   4
  -1 -21 -14 4159.37 636.188   4
   1 -21  14 3766.36 480.644   6
   1 -21  15 1080.60 266.683   6
  -1 -21 -15 1313.29 391.746   4
   1 -21  16 4062.02 527.458   6
  -1 -21 -16 3261.14 557.145   4
   1 -21  17 81.3830 111.048   6
  -1 -21 -17 37.9832 136.726   4
   1 -21  18 73.7667 109.161   6
  -1 -21 -18-397.556 326.467   4
   1 -21  19 92.2896 127.066   6
  -1 -21 -19 61.7460 187.083   4
   1 -21  20 152.339 145.128   6
  -1 -21 -20 169.458 170.479   4
  -1 -21 -21 203.340 227.838   4
   1 -21  21 90.9939 118.523   6
   1 -21  22 142.857 157.216   6
  -1 -21 -22 314.493 287.456   4
   1 -21  23 823.332 298.050   6
  -1 -22  22 2097.44 454.645   6
  -1 -22  21 319.076 190.505   6
  -1 -22  20 1835.32 395.840   6
  -1 -22  19 14.5791 120.001   6
  -1 -22  18 150.334 176.001   6
  -1 -22  17 1256.01 321.977   6
   1 -22 -16 1329.81 414.144   4
  -1 -22  16 1065.59 278.900   6
  -1 -22  15-2.23234 102.386   6
   1 -22 -15-78.5446 145.595   4
   1 -22 -14 1763.10 441.033   4
  -1 -22  14 1810.82 368.358   6
  -1 -22  13 276.021 143.455   6
   1 -22 -13 965.338 343.022   4
  -1 -22  13 551.969 165.795   4
   1 -22 -12 772.532 313.555   4
  -1 -22  12-138.035 213.982   4
  -1 -22  11 249.618 181.179   4
   1 -22 -11 360.191 210.768   4
  -1 -22  10 67.5582 127.596   4
   1 -22 -10-53.4627 164.888   4
  -1 -22   9 5120.43 625.246   4
   1 -22  -9 5139.53 708.112   4
   1 -22  -8 782.236 319.119   4
  -1 -22   8 784.473 270.953   4
   1 -22  -7 2206.56 460.186   4
  -1 -22   7 2204.53 412.000   4
  -1 -22   6 375.522 181.919   4
   1 -22  -6 422.820 217.890   4
  -1 -22   5 1416.46 349.810   4
   1 -22  -5 1718.58 403.466   4
  -1 -22   5 1709.02 313.687   5
  -1 -22   4 138.931 150.124   4
   1 -22  -4 271.417 213.922   4
  -1 -22   4 4.49482 103.792   5
  -1 -22   3 1634.45 373.224   4
   1 -22  -3 1559.71 377.641   4
  -1 -22   3 1577.74 312.891   5
  -1 -22   2 8913.55 709.177   5
  -1 -22   2 10056.1 897.729   4
   1 -22  -2 9845.64 908.841   4
   1 -22  -1 2657.11 352.542   5
   1 -22  -1 2732.06 475.192   4
  -1 -22   1 2443.44 426.044   4
  -1 -22   1 2797.27 390.247   5
  -1 -22   0 440.552 178.818   4
   1 -22   0 548.515 189.443   4
   1 -22   0 763.539 201.004   5
  -1 -22   0 765.700 211.539   5
   1 -22   1 8581.66 631.458   5
  -1 -22  -1 8739.48 689.638   5
  -1 -22  -1 9090.07 863.566   4
   1 -22   1 9062.41 829.426   4
   1 -22   2 703.592 235.998   4
  -1 -22  -2 1068.92 338.306   4
   1 -22   2 980.767 231.612   5
   1 -22   3 306.135 143.464   5
   1 -22   3-130.977 220.731   4
  -1 -22  -3 144.702 131.542   4
   1 -22   4 2455.00 353.307   5
  -1 -22  -4 2027.00 429.423   4
   1 -22   4 2203.93 404.971   4
   1 -22   5 154.470 96.8486   5
  -1 -22  -5 124.841 131.248   4
   1 -22   5 172.370 132.656   4
  -1 -22  -6 223.663 178.770   4
   1 -22   6 334.527 160.111   4
  -1 -22  -7 187.054 174.222   4
   1 -22   7 99.8593 104.567   4
  -1 -22  -8 2690.44 510.162   4
   1 -22   8 2799.54 451.656   4
   1 -22   9 2423.24 421.003   4
  -1 -22  -9 2941.74 521.034   4
   1 -22  10 29.9240 125.342   4
  -1 -22 -10-76.0385 147.540   4
   1 -22  11 618.277 184.679   4
  -1 -22 -11 628.326 266.932   4
  -1 -22 -12 1152.15 355.326   4
   1 -22  12 701.115 184.966   4
   1 -22  12 516.245 166.688   6
  -1 -22 -13 1498.03 395.557   4
   1 -22  13 1095.06 265.965   6
  -1 -22 -14 1518.58 425.715   4
   1 -22  14 1318.02 288.386   6
  -1 -22 -15 403.051 252.151   4
   1 -22  15 215.055 143.889   6
   1 -22  16 966.466 259.946   6
  -1 -22 -16 1057.80 360.375   4
   1 -22  17 249.721 154.190   6
  -1 -22 -17 354.209 282.192   4
  -1 -22 -18 1127.76 378.974   4
   1 -22  18 992.641 288.647   6
   1 -22  19 369.304 214.507   6
  -1 -22 -19 167.715 190.127   4
   1 -22  20 870.120 283.591   6
  -1 -22 -20 1543.86 441.566   4
  -1 -22 -21 240.329 308.120   4
   1 -22  21 104.804 154.169   6
   1 -22  22 409.122 238.722   6
   1 -22  23 230.929 185.572   6
  -1 -23  21 316.165 206.440   6
  -1 -23  20 333.092 225.688   6
  -1 -23  19-109.708 165.600   6
   1 -23 -19 149.033 266.532   4
   1 -23 -18 104.724 233.680   4
  -1 -23  18-37.1404 121.384   6
  -1 -23  17 647.313 247.733   6
   1 -23 -17 557.085 265.371   4
   1 -23 -16 1205.52 373.497   4
  -1 -23  16 1814.15 392.492   6
  -1 -23  15 886.743 272.150   6
   1 -23 -15 772.213 331.802   4
   1 -23 -14 287.188 253.661   4
  -1 -23  14 143.913 103.285   6
  -1 -23  13 307.328 188.983   4
   1 -23 -13 153.084 225.781   4
   1 -23 -12 784.742 337.051   4
  -1 -23  12 246.475 136.834   4
   1 -23 -11 1377.01 382.631   4
  -1 -23  11 1042.03 261.433   4
  -1 -23  10 1968.78 388.075   4
   1 -23 -10 2474.81 509.578   4
   1 -23  -9-293.532 270.051   4
  -1 -23   9-6.60959 123.072   4
   1 -23  -8 835.857 340.032   4
  -1 -23   8 700.289 210.166   4
   1 -23  -7 1421.24 393.503   4
  -1 -23   7 1494.92 371.157   4
  -1 -23   6-53.6085 128.010   5
   1 -23  -6 154.237 227.725   4
  -1 -23   6 231.246 177.675   4
  -1 -23   5 2562.34 394.301   5
   1 -23  -5 2866.32 530.530   4
  -1 -23   5 2359.50 450.817   4
  -1 -23   4 2673.48 468.495   4
  -1 -23   4 2767.54 407.981   5
   1 -23  -4 2551.59 482.859   4
  -1 -23   3-40.4457 123.513   5
  -1 -23   3 82.6863 118.634   4
   1 -23  -3 109.640 171.172   4
  -1 -23   2 4501.69 513.588   5
  -1 -23   2 4468.42 629.986   4
   1 -23  -2 4314.39 622.053   4
  -1 -23   1 1069.76 329.609   4
   1 -23  -1 973.767 330.670   4
  -1 -23   1 1018.07 250.875   5
  -1 -23   0 6437.77 730.744   4
   1 -23   0 6364.03 730.098   4
  -1 -23   0 5654.40 564.391   5
   1 -23   0 5641.30 519.420   5
   1 -23   1 406.604 173.909   5
   1 -23   1 124.325 139.240   4
  -1 -23  -1 328.374 190.470   4
  -1 -23  -1 363.185 134.536   5
   1 -23   2 640.170 205.845   5
   1 -23   2 389.263 181.833   4
  -1 -23  -2 694.149 246.052   4
   1 -23   3 40.4578 84.3724   5
  -1 -23  -3 104.751 197.550   4
   1 -23   3-69.4388 141.104   4
  -1 -23  -4 3280.53 565.460   4
   1 -23   4 3623.62 541.771   4
   1 -23   4 3252.47 412.225   5
  -1 -23  -5-99.6846 171.800   4
   1 -23   5 328.110 214.615   4
   1 -23   5-62.0561 111.489   5
  -1 -23  -6 2390.66 470.525   4
   1 -23   6 2099.48 340.358   5
   1 -23   6 2430.40 433.288   4
  -1 -23  -7 355.521 164.152   4
   1 -23   7 365.720 179.104   4
  -1 -23  -8 831.745 304.729   4
   1 -23   8 958.452 286.049   4
   1 -23   9 135.532 145.566   4
  -1 -23  -9 77.4125 147.459   4
  -1 -23 -10 1383.76 378.788   4
   1 -23  10 1456.10 327.003   4
   1 -23  11 948.758 261.556   4
  -1 -23 -11 927.595 312.628   4
  -1 -23 -12-239.177 206.663   4
   1 -23  13 890.762 235.622   6
  -1 -23 -13 811.783 323.864   4
  -1 -23 -14 314.376 267.348   4
   1 -23  14 246.265 158.428   6
  -1 -23 -15 1083.07 384.824   4
   1 -23  15 900.306 251.809   6
   1 -23  16 305.125 157.962   6
  -1 -23 -16 569.502 325.313   4
  -1 -23 -17-107.478 204.524   4
   1 -23  17 213.741 176.488   6
  -1 -23 -18 2768.34 591.881   4
   1 -23  18 2698.10 467.454   6
  -1 -23 -19 1777.68 473.691   4
   1 -23  19 1234.83 317.131   6
   1 -23  20 644.785 241.152   6
   1 -23  21 877.121 291.890   6
   1 -23  22 782.578 284.052   6
  -1 -24  21 2747.72 508.595   6
  -1 -24  20 1296.19 366.291   6
  -1 -24  19 1880.47 414.889   6
  -1 -24  18 200.600 146.224   6
   1 -24 -17 352.025 215.716   4
  -1 -24  17 561.974 223.677   6
   1 -24 -16 447.390 291.169   4
  -1 -24  16 502.954 240.079   6
  -1 -24  15 354.167 178.002   6
   1 -24 -15 586.188 278.090   4
   1 -24 -14 489.826 301.618   4
   1 -24 -13 1686.43 470.882   4
  -1 -24  12-97.6249 118.695   4
   1 -24 -12 118.621 246.432   4
  -1 -24  11 1830.61 369.306   4
   1 -24 -11 2567.35 543.711   4
   1 -24 -10 340.190 204.294   4
  -1 -24  10 289.388 130.339   4
   1 -24  -9 764.253 348.090   4
  -1 -24   9 373.378 207.264   4
   1 -24  -8 1793.67 465.040   4
  -1 -24   8 1146.62 317.180   4
  -1 -24   7 221.223 140.501   4
   1 -24  -7-9.35718 170.258   4
  -1 -24   7 309.419 172.212   5
  -1 -24   6 48.0908 166.960   4
   1 -24  -6 480.618 282.257   4
  -1 -24   6 233.686 166.543   5
   1 -24  -5 1091.54 341.098   4
  -1 -24   5 1133.53 324.224   4
  -1 -24   5 872.031 259.491   5
  -1 -24   4 410.090 170.756   5
   1 -24  -4-19.5095 218.534   4
  -1 -24   4 594.999 270.726   4
   1 -24  -3 1871.43 426.217   4
  -1 -24   3 2150.77 439.309   4
  -1 -24   3 1922.44 350.618   5
  -1 -24   2 1705.18 416.173   4
   1 -24  -2 1911.99 408.422   4
  -1 -24   2 1871.38 337.216   5
   1 -24  -1 60.2853 161.004   4
  -1 -24   1 155.161 129.769   5
  -1 -24   1 195.794 197.442   4
  -1 -24   0 1289.56 295.587   5
  -1 -24   0 1085.94 323.221   4
   1 -24   0 1419.07 380.729   4
   1 -24   0 1285.03 262.237   5
  -1 -24  -1 4993.56 671.886   4
  -1 -24  -1 4375.93 501.720   5
   1 -24   1 5260.49 686.219   4
   1 -24   1 4596.90 488.709   5
   1 -24   2 5528.79 672.154   4
   1 -24   2 5041.99 509.963   5
  -1 -24  -2 5622.25 732.379   4
  -1 -24  -3 3484.23 585.148   4
   1 -24   3 3715.12 561.055   4
   1 -24   3 3361.14 422.772   5
  -1 -24  -4 1356.19 368.525   4
   1 -24   4 1210.89 260.329   5
   1 -24   4 1630.72 379.587   4
   1 -24   5 2219.75 422.722   4
   1 -24   5 2385.25 361.103   5
  -1 -24  -5 2562.37 496.635   4
  -1 -24  -6-17.7093 163.085   4
   1 -24   6 152.335 167.492   4
   1 -24   6 152.059 119.537   5
   1 -24   7 1921.25 346.121   5
  -1 -24  -7 1433.29 404.072   4
   1 -24   7 1490.37 361.116   4
   1 -24   8 249.822 165.589   4
  -1 -24  -8-176.398 185.949   4
  -1 -24  -9 1221.66 367.904   4
   1 -24   9 1100.93 283.534   4
  -1 -24 -10-196.836 224.831   4
   1 -24  10-124.053 162.797   4
  -1 -24 -11 3824.93 649.210   4
  -1 -24 -12 347.039 235.690   4
  -1 -24 -13 790.470 306.310   4
  -1 -24 -14 1743.08 461.924   4
   1 -24  15 3222.15 494.920   6
  -1 -24 -15 4159.39 721.957   4
  -1 -24 -16 1091.62 407.837   4
   1 -24  16 696.914 235.583   6
   1 -24  17-36.8238 120.029   6
  -1 -24 -17 117.450 196.292   4
   1 -24  18 116.801 150.656   6
   1 -24  19-197.954 195.803   6
  -1 -25  20 491.002 243.266   6
  -1 -25  19 1960.29 431.447   6
  -1 -25  18 550.288 222.223   6
  -1 -25  17 271.488 219.689   6
   1 -25 -16 2649.78 621.319   4
   1 -25 -15 32.8327 231.455   4
   1 -25 -14 3568.14 692.062   4
   1 -25 -13 2120.91 544.828   4
  -1 -25  12 531.686 247.562   4
   1 -25 -12 554.774 301.121   4
   1 -25 -11 1082.74 391.970   4
  -1 -25  11 859.297 237.776   4
  -1 -25  10 2365.35 452.021   4
   1 -25 -10 3357.29 673.409   4
  -1 -25   9 987.885 319.201   4
   1 -25  -9 723.748 341.921   4
   1 -25  -8 3264.23 626.140   4
  -1 -25   8 2564.45 440.977   5
  -1 -25   8 2453.35 469.228   4
  -1 -25   7 6761.26 763.046   4
   1 -25  -7 7780.69 933.334   4
  -1 -25   7 7194.17 703.505   5
  -1 -25   6 2138.19 380.281   5
  -1 -25   6 2056.18 425.876   4
   1 -25  -6 2550.10 543.800   4
   1 -25  -5 1725.66 443.186   4
  -1 -25   5 1522.19 397.296   4
  -1 -25   5 1563.94 324.995   5
  -1 -25   4 1866.63 432.387   4
   1 -25  -4 2179.31 490.244   4
  -1 -25   4 1982.04 352.813   5
   1 -25  -3 3.40278 175.813   4
  -1 -25   3-1.48218 102.311   5
  -1 -25   3 377.840 251.119   4
   1 -25  -2 754.232 301.950   4
  -1 -25   2 732.870 237.173   5
  -1 -25   2 954.065 354.810   4
  -1 -25   1 4521.68 668.825   4
   1 -25  -1 4609.14 683.860   4
  -1 -25   1 3831.63 494.623   5
  -1 -25   0-193.612 249.796   4
  -1 -25   0 77.0916 112.213   5
   1 -25   0-12.5898 154.759   4
   1 -25   1 48.7204 82.6820   5
  -1 -25  -1 118.977 141.215   4
   1 -25   1 85.1927 173.163   4
   1 -25   2 805.416 270.659   4
   1 -25   2 521.821 175.179   5
  -1 -25  -2 789.983 329.466   4
   1 -25   3 139.685 117.616   5
  -1 -25  -3 417.045 268.832   4
   1 -25   3 106.830 149.357   4
   1 -25   4 39.9509 124.540   4
   1 -25   4 74.9484 111.000   5
  -1 -25  -4-73.3130 165.224   4
   1 -25   5 3801.65 465.658   5
   1 -25   5 3982.11 577.217   4
  -1 -25  -5 3486.11 597.779   4
   1 -25   6 272.899 230.014   4
  -1 -25  -6 6.11058 169.757   4
   1 -25   6 86.7015 93.2744   5
   1 -25   7 5078.14 662.244   4
   1 -25   7 4726.56 542.219   5
  -1 -25  -7 5128.15 778.821   4
   1 -25   8 576.110 258.154   4
  -1 -25  -8 713.875 328.765   4
   1 -25   8 617.626 208.929   5
  -1 -25  -9 1511.18 399.143   4
   1 -25   9 1022.88 272.690   4
   1 -25  10 608.447 230.258   4
  -1 -25 -10 1377.02 453.617   4
  -1 -25 -11 609.559 344.426   4
  -1 -25 -12 1335.80 403.406   4
  -1 -25 -13 307.255 235.858   4
  -1 -25 -14 198.210 186.195   4
  -1 -25 -15 802.371 352.735   4
  -1 -25 -16 351.316 237.978   4
   1 -26 -14 731.513 387.168   4
   1 -26 -13 5721.06 879.597   4
   1 -26 -12 3060.41 664.947   4
   1 -26 -11 375.458 291.459   4
  -1 -26  11-192.564 232.636   4
  -1 -26  10 891.772 304.060   4
   1 -26 -10 884.074 402.412   4
   1 -26  -9 14.3245 165.893   4
  -1 -26   9 333.608 198.411   5
  -1 -26   9 135.916 187.765   4
  -1 -26   8 3129.45 479.457   5
  -1 -26   8 2414.18 472.665   4
   1 -26  -8 3057.80 589.731   4
  -1 -26   7 72.6128 147.219   4
   1 -26  -7-207.070 260.083   4
  -1 -26   7 192.649 174.885   5
   1 -26  -6 237.673 299.232   4
  -1 -26   6 171.519 135.416   5
  -1 -26   6 33.1915 119.598   4
  -1 -26   5 184.089 167.614   5
  -1 -26   5 49.6913 157.625   4
   1 -26  -5 383.328 256.775   4
  -1 -26   4 2201.44 388.031   5
  -1 -26   4 1901.27 447.409   4
   1 -26  -4 2402.60 533.610   4
  -1 -26   3 241.365 129.230   5
   1 -26  -3 59.4524 176.370   4
  -1 -26   3 334.085 234.021   4
  -1 -26   2 3242.46 560.513   4
  -1 -26   2 2947.18 437.759   5
   1 -26  -2 3815.25 633.760   4
  -1 -26   1 624.853 310.269   4
   1 -26  -1 581.147 269.714   4
  -1 -26   1 520.504 193.976   5
  -1 -26   0 1438.45 291.990   5
  -1 -26   0 2013.67 478.810   4
   1 -26   0 1454.96 380.985   4
   1 -26   1 3044.12 548.686   4
  -1 -26  -1 3050.99 578.711   4
  -1 -26  -2 3011.34 570.896   4
   1 -26   2 2719.60 502.802   4
  -1 -26  -3-37.5542 158.176   4
   1 -26   3-13.7957 138.834   4
  -1 -26  -4 758.384 321.970   4
   1 -26   4 798.195 302.941   4
   1 -26   5-151.620 183.911   4
  -1 -26  -5 131.646 169.365   4
   1 -26   6 173.241 191.137   4
  -1 -26  -6-92.6661 222.449   4
   1 -26   7 4244.21 614.229   4
  -1 -26  -7 4320.91 725.569   4
   1 -26   8 615.542 266.233   4
  -1 -26  -8 226.149 260.076   4
   1 -26   9 839.606 298.370   4
  -1 -26  -9 908.247 384.949   4
  -1 -26 -10 1812.19 477.067   4
  -1 -26 -11 396.236 266.043   4
  -1 -26 -12 1550.38 455.059   4
  -1 -26 -13 2329.31 543.005   4
  -1 -26 -14 1205.25 422.580   4
   1 -27 -12-312.602 322.874   4
   1 -27 -11 36.3860 214.545   4
   1 -27 -10 519.706 354.585   4
  -1 -27  10 190.786 177.908   5
  -1 -27  10 129.275 174.125   4
  -1 -27   9-19.8143 172.408   4
  -1 -27   9 207.036 181.273   5
   1 -27  -9 383.526 322.655   4
  -1 -27   8 154.032 126.409   5
  -1 -27   8-16.1868 162.270   4
   1 -27  -7 1123.67 411.745   4
  -1 -27   7 1329.60 335.034   5
  -1 -27   7 922.055 322.894   4
  -1 -27   6 1695.61 427.774   4
  -1 -27   6 1629.84 369.056   5
   1 -27  -6 1806.64 493.897   4
  -1 -27   5 84.8713 102.672   5
   1 -27  -5-51.3226 179.875   4
  -1 -27   5-228.256 201.068   4
  -1 -27   4 479.588 210.844   5
  -1 -27   4 437.266 220.324   4
   1 -27  -4 442.867 247.603   4
  -1 -27   3 949.493 272.054   5
  -1 -27   3 862.287 285.096   4
   1 -27  -3 1219.84 395.670   4
  -1 -27   2-181.929 214.633   4
   1 -27  -2 130.400 152.701   4
  -1 -27   2 15.8574 101.386   5
   1 -27  -1 9.83528 177.762   4
  -1 -27   1 135.363 203.290   4
  -1 -27   1 20.9329 124.030   5
   1 -27   0-105.235 218.632   4
  -1 -27   0 150.983 175.245   4
  -1 -27  -1 1336.38 426.894   4
   1 -27   1 1028.18 322.477   4
   1 -27   2 1059.18 341.497   4
  -1 -27  -2 899.444 294.092   4
  -1 -27  -3 719.942 297.788   4
   1 -27   3 491.052 221.071   4
  -1 -27  -4 688.774 331.535   4
   1 -27   4 318.738 227.214   4
   1 -27   5 45.4123 137.606   4
  -1 -27  -5 81.5859 156.855   4
  -1 -27  -6 709.946 326.394   4
   1 -27   6-162.346 167.317   4
  -1 -27  -7 682.816 341.765   4
   1 -27   7 684.201 253.954   4
  -1 -27  -8 1226.24 394.778   4
   1 -27   8 821.602 300.463   4
  -1 -27  -9 456.969 301.103   4
  -1 -27 -10-197.258 184.243   4
  -1 -27 -11 309.483 266.576   4
   1 -28  -9 707.361 408.552   4
  -1 -28   9 484.587 244.784   4
  -1 -28   8 38.8862 134.238   4
   1 -28  -8 374.675 273.674   4
   1 -28  -7 489.582 351.503   4
  -1 -28   7 579.791 272.280   4
   1 -28  -6 2352.77 565.628   4
  -1 -28   6 2189.75 482.807   4
   1 -28  -5 1584.57 456.330   4
  -1 -28   5 1637.25 423.491   4
   1 -28  -4-66.5872 253.882   4
  -1 -28   4 40.9249 172.120   4
  -1 -28   3-6.02667 155.496   4
   1 -28  -3-0.47145 177.220   4
  -1 -28   2 313.446 198.450   4
   1 -28  -2 23.2584 190.315   4
   1 -28  -1 2672.44 542.750   4
  -1 -28   1 2687.40 546.285   4
   1 -28   0 118.468 151.914   4
  -1 -28   0 788.426 357.381   4
   1 -28   1 1905.86 468.285   4
  -1 -28  -1 1493.03 436.982   4
  -1 -28  -2-73.1288 188.086   4
   1 -28   2 133.551 200.946   4
   1 -28   3 4075.63 655.524   4
  -1 -28  -3 3680.88 651.781   4
  -1 -28  -4 1166.78 414.656   4
   1 -28   4 1277.67 376.106   4
  -1 -28  -5 307.789 184.663   4
   1 -28   5 395.820 243.051   4
   1 -28   6 68.6286 161.609   4
  -1 -28  -6 548.557 323.488   4
  -1 -28  -7 1561.65 485.156   4
   1 -28   7 2036.92 469.077   4
  -1 -28  -8 254.120 309.419   4
   1 -28   8-33.9425 134.083   4
  -1 -28  -9 129.477 242.735   4
  -1 -29   9-352.021 259.132   4
  -1 -29   8 106.051 191.302   4
  -1 -29   7 1072.13 363.166   4
  -1 -29   6 71.4545 189.046   4
   1 -29  -6 789.115 425.317   4
  -1 -29   5 2491.31 526.534   4
   1 -29  -5 2221.62 550.009   4
   1 -29  -4 332.957 305.142   4
  -1 -29   4 327.038 205.397   4
  -1 -29   3 62.6948 151.260   4
   1 -29  -3 342.064 200.725   4
   1 -29  -2-556.073 368.909   4
  -1 -29   2-291.979 290.412   4
   1 -29  -1 744.163 321.531   4
  -1 -29   1 656.388 299.419   4
   1 -29   0 433.970 240.521   4
  -1 -29   0 364.919 219.559   4
  -1 -29  -1 247.379 225.146   4
   1 -29   1 427.002 306.888   4
  -1 -29  -2 3228.84 629.393   4
   1 -29   2 3021.23 592.603   4
  -1 -29  -3 108.922 188.730   4
   1 -29   3-3.35490 168.051   4
   1 -29   4 400.200 220.453   4
  -1 -29  -4 677.456 303.818   4
   1 -29   5 229.024 177.639   4
  -1 -29  -5-74.5596 265.092   4
  -1 -29  -6-130.653 250.462   4
   1 -29   6-106.047 204.756   4
   1 -29   7 1542.35 413.454   4
  -1 -30   8 532.713 260.685   4
  -1 -30   7 408.389 245.914   4
  -1 -30   6 163.495 184.707   4
  -1 -30   5 308.465 273.839   4
  -1 -30   4-242.379 261.352   4
  -1 -30   3-140.392 254.203   4
   1 -30  -3 165.294 200.914   4
   1 -30  -2-58.5984 178.575   4
  -1 -30   2-61.1990 152.446   4
  -1 -30   1 1598.03 472.522   4
   1 -30  -1 1735.80 484.293   4
   1 -30   0 798.059 321.639   4
  -1 -30   0 152.218 168.835   4
   1 -30   1 4377.48 745.152   4
  -1 -30  -1 4063.49 736.106   4
   1 -30   2 7.29910 171.838   4
  -1 -30  -2 75.3754 276.745   4
   1 -30   3 1590.08 443.915   4
   1 -30   4 937.445 346.015   4
   1 -30   5 672.748 305.107   4
   1 -30   6 972.355 335.714   4
  -1 -31   7 204.413 165.210   4
  -1 -31   6 109.231 198.687   4
  -1 -31   5 807.924 323.195   4
  -1 -31   4-114.562 245.864   4
   1 -31   1 3199.02 675.308   4
   1 -31   2 970.294 392.278   4
   1 -31   3 1771.94 505.180   4
   1 -31   4 1260.38 409.028   4
   1 -31   5-42.8064 193.679   4
   2   0 -30 59.6811 155.671   3
   2   0 -29 161.371 137.677   3
   2   0 -28 249.077 143.986   3
   2   0 -27-110.472 162.483   3
   2   0 -26 2498.48 476.711   3
   2   0 -25 45.7362 164.901   3
   2   0 -24 19691.3 1159.12   3
   2   0 -23 327.359 237.682   3
   2   0 -22 3972.22 500.530   3
   2   0 -21 34.0244 112.447   3
   2   0 -20 7866.66 656.227   3
   2   0 -19-32.0944 120.760   3
   2   0 -18 222.070 137.230   3
   2   0 -17-64.0727 118.015   3
   2   0 -16 14405.4 786.165   3
   2   0 -15-15.1304 75.7066   3
   2   0 -14 2527.57 298.368   3
   2   0 -13-147.118 118.838   3
   2   0 -12 20983.3 801.851   3
   2   0 -11-76.6729 91.6983   3
   2   0 -10 134.173 58.9028   3
  -2   0  10 136.616 31.8134   7
   2   0  -9 90.6635 71.0959   3
  -2   0   9 46.4174 29.4757   7
   2   0  -8 11319.6 471.544   3
  -2   0   8 11454.9 290.984   7
   2   0  -7 235.556 87.4436   3
  -2   0   7 69.2949 33.0010   7
  -2   0   6 9329.32 262.395   7
   2   0  -6 9523.54 368.113   3
  -2   0   5 27.6416 21.4239   7
   2   0  -5 45.6131 40.9349   3
   2   0  -4 65229.3 758.769   3
  -2   0   4 64859.2 688.986   7
   2   0  -4 64263.9 683.378   7
   2   0   3 23.9109 23.9663   7
   2   0   4 366199. 1546.82   7
  -2   0  -4 375855. 2147.42   3
   2   0   5 1.03557 14.7756   7
  -2   0  -5 32.9863 20.4446   7
  -2   0  -6 105028. 809.240   7
  -2   0  -6 103885. 1349.84   3
   2   0   6 99664.0 780.373   7
  -2   0  -7 64.5362 74.3891   3
  -2   0  -8 140867. 1790.94   3
  -2   0  -9 12.8621 76.4736   3
  -2   0 -10 44495.9 1126.91   3
  -2   0 -11-8.43299 73.1166   3
  -2   0 -12 2287.14 276.126   3
  -2   0 -13-62.8137 94.0381   3
  -2   0 -14 3937.68 394.354   3
  -2   0 -15 28.3226 75.6700   3
  -2   0 -16 15173.9 826.236   3
  -2   0 -17 80.7838 87.8361   3
  -2   0 -18 10289.5 725.040   3
  -2   0 -19 67.8120 137.028   3
  -2   0 -20 12419.0 838.206   3
  -2   0 -21 151.924 175.518   3
  -2   0 -22 7172.18 696.096   3
  -2   0 -23 335.283 210.270   3
  -2   0 -24 158.930 145.110   3
  -2   0 -25 149.919 166.854   3
  -2   0 -26 3338.64 511.554   3
  -2   0 -27-130.524 179.302   3
  -2   0 -28-327.305 216.159   3
  -2   0 -29 3.58730 180.521   3
   2  -1 -30 415.311 220.659   3
   2   1 -30 112.578 157.924   3
   2  -1 -29 2.76389 137.299   3
   2   1 -29-61.0668 138.874   3
   2   1 -28 4776.33 643.890   3
   2  -1 -28 4391.69 610.601   3
   2   1 -27 1400.44 353.584   3
   2  -1 -27 1157.17 334.315   3
   2  -1 -26 11090.4 914.807   3
   2   1 -26 11880.5 962.135   3
   2   1 -25 3837.75 542.628   3
   2  -1 -25 4150.60 554.190   3
   2   1 -24 912.395 306.342   3
   2  -1 -24 911.995 303.491   3
   2  -1 -23 341.009 198.855   3
   2   1 -23 297.299 193.470   3
   2   1 -22 364.051 138.084   3
   2  -1 -22 549.564 211.629   3
   2  -1 -21 23.4731 101.227   3
   2   1 -21 172.104 164.615   3
   2  -1 -20 2812.33 390.841   3
   2   1 -20 3260.99 431.755   3
   2  -1 -19 5023.12 504.011   3
   2   1 -19 4406.03 479.790   3
   2  -1 -18 1291.86 254.964   3
   2   1 -18 1424.30 268.315   3
   2  -1 -17 9201.11 636.282   3
   2   1 -17 9715.10 662.927   3
   2   1 -16 2531.77 344.403   3
   2  -1 -16 2769.62 357.241   3
   2  -1 -15 6646.57 506.629   3
   2   1 -15 6367.17 512.845   3
   2  -1 -14 10938.2 624.268   3
   2   1 -14 10382.4 622.214   3
   2   1 -13 4524.45 393.239   3
  -2   1  13 3807.29 175.010   7
   2  -1 -13 4351.44 382.857   3
  -2   1  12 87.6482 32.9666   7
   2  -1 -12 73.1241 61.8806   3
   2   1 -12 20.9587 62.0155   3
   2  -1 -11 5907.81 404.782   3
   2   1 -11 5762.68 406.890   3
  -2   1  11 5833.90 219.126   7
   2   1 -10 565.768 124.836   3
   2  -1 -10 425.147 111.006   3
  -2   1  10 497.964 67.5074   7
   2   1  -9 1186.62 163.695   3
  -2   1   9 1312.32 104.390   7
   2  -1  -9 1394.20 175.247   3
  -2   1   8 51034.8 647.689   7
   2   1  -8 52099.2 626.352   7
   2  -1  -8 51888.7 995.774   3
   2   1  -7 5138.19 196.604   7
   2  -1  -7 5083.82 290.526   3
  -2   1   7 4862.02 197.750   7
   2  -1  -6 8779.32 345.703   3
   2   1  -6 8925.65 266.510   7
   2   1  -5 206.773 42.3141   7
   2  -1  -5 199.530 59.3099   3
  -2  -1   4 172478. 1149.14   7
   2  -1  -4 172008. 1212.07   3
   2   1  -4 174889. 1177.46   7
   2  -1  -3 359.442 49.1770   3
  -2   1   3 381.748 76.7567   2
  -2  -1  -3 77369.3 863.480   3
   2   1   3 77595.4 763.339   7
  -2  -1  -4 11788.5 323.987   4
  -2  -1  -4 12084.7 384.767   3
   2   1   4 12600.2 311.702   7
   2   1   5 908.108 82.4575   7
  -2   1  -5 950.942 79.8718   7
  -2  -1  -5 921.335 120.011   3
  -2   1  -6 91888.5 754.465   7
  -2  -1  -6 92451.4 1251.73   3
   2   1   6 92518.2 812.749   7
  -2   1  -7 29375.3 415.939   7
  -2  -1  -7 29043.9 757.399   3
   2   1   7 29262.0 450.232   7
  -2   1  -7 29332.6 771.890   3
   2   1   8 53287.7 605.387   7
  -2  -1  -8 52769.4 1086.36   3
  -2   1  -8 53538.0 1116.77   3
  -2   1  -8 53503.0 551.844   7
  -2  -1  -9 4507.51 343.742   3
  -2   1  -9 4173.07 153.561   7
   2   1   9 4241.52 167.791   7
  -2   1  -9 4557.75 348.422   3
   2   1  10 8810.69 231.830   7
  -2   1 -10 9169.95 515.758   3
  -2  -1 -10 9364.28 511.247   3
  -2  -1 -11 765.269 152.642   3
  -2   1 -11 872.583 170.976   3
  -2   1 -12 23510.8 893.669   3
  -2  -1 -12 22844.1 870.072   3
  -2  -1 -13 31102.3 1055.36   3
  -2   1 -13 32323.3 1101.36   3
  -2  -1 -14 14463.0 749.084   3
  -2   1 -14 15111.1 782.726   3
  -2   1 -15 5732.42 503.041   3
  -2  -1 -15 6367.06 521.258   3
  -2  -1 -16 2287.77 324.499   3
  -2   1 -16 1996.28 311.226   3
  -2  -1 -17 10619.1 710.140   3
  -2   1 -17 10622.0 719.449   3
  -2  -1 -18 286.263 161.962   3
  -2   1 -18 292.492 160.896   3
  -2  -1 -19 4360.68 498.726   3
  -2   1 -19 4078.76 482.456   3
  -2   1 -20 132.128 167.565   3
  -2  -1 -20 234.288 158.109   3
  -2   1 -21 11781.9 848.754   3
  -2  -1 -21 11451.7 829.428   3
  -2  -1 -22 16985.4 1043.15   3
  -2   1 -22 16530.6 1037.41   3
  -2  -1 -23 3294.15 481.334   3
  -2   1 -23 3107.22 487.431   3
  -2  -1 -24 1017.51 276.631   3
  -2   1 -24 1488.38 350.494   3
  -2  -1 -25-79.2840 177.452   3
  -2   1 -25 117.759 162.033   3
  -2  -1 -26-334.913 224.454   3
  -2   1 -26-236.477 183.373   3
  -2   1 -27 64.2818 157.069   3
  -2  -1 -27 9.68855 143.021   3
  -2   1 -28 3490.23 557.258   3
  -2  -1 -28 3706.27 575.641   3
  -2  -1 -29 967.822 318.825   3
  -2   1 -29 854.769 277.521   3
  -2   2  32-205.304 785.206   1
   2   2 -30 84.7714 176.393   3
   2  -2 -30-25.9719 130.328   3
   2  -2 -29 520.057 257.248   3
   2   2 -29 269.967 229.608   3
   2   2 -28 258.176 228.102   3
   2  -2 -28 258.276 202.242   3
   2  -2 -27 4620.69 607.780   3
   2   2 -27 4405.83 607.888   3
   2   2 -26 523.625 276.727   3
   2  -2 -26 256.451 186.846   3
   2  -2 -25 9223.09 811.245   3
   2   2 -25 8554.16 798.814   3
   2  -2 -24 2257.77 418.079   3
   2   2 -24 2213.75 414.209   3
   2  -2 -23 15434.6 993.794   3
   2   2 -23 14865.9 992.262   3
   2  -2 -22 201.164 124.876   3
   2   2 -22 173.571 136.430   3
   2  -2 -21-67.5246 146.210   3
   2   2 -21 43.8836 129.055   3
   2   2 -20 7148.75 634.862   3
   2  -2 -20 6828.95 609.841   3
   2   2 -19 255.972 141.006   3
   2  -2 -19 284.595 141.961   3
   2   2 -18 2576.23 358.934   3
   2  -2 -18 2722.92 362.443   3
   2  -2 -17 12025.2 721.955   3
   2   2 -17 12279.9 758.354   3
   2   2 -16 3091.66 372.147   3
   2  -2 -16 2818.05 350.646   3
   2  -2 -15 25444.8 979.942   3
  -2   2  15 23708.8 431.693   7
   2   2 -15 26138.9 1032.75   3
   2  -2 -14 25907.1 949.548   3
  -2   2  14 26348.5 480.768   7
   2   2 -14 26621.9 1000.38   3
   2   2 -13 15851.2 744.293   3
  -2   2  13 15834.5 383.543   7
   2  -2 -13 15742.6 711.858   3
   2  -2 -12 61490.4 1335.27   3
  -2   2  12 60161.2 754.552   7
   2   2 -12 59542.3 1365.58   3
  -2   2  11 14582.4 371.544   7
   2  -2 -11 14693.0 626.589   3
   2   2 -11 13708.0 331.174   7
   2   2 -10 18004.1 383.398   7
   2  -2 -10 17713.0 656.326   3
   2   2  -9 840.679 126.602   4
  -2   2   9 821.151 132.809   3
   2   2  -9 823.963 82.4832   7
   2  -2  -9 857.576 142.309   3
   2   2  -8 6865.24 345.141   4
   2   2  -8 7307.33 257.761   7
   2  -2  -8 6960.26 363.281   3
   2   2  -7 10682.8 313.094   7
   2  -2  -7 10691.8 418.889   3
   2  -2  -6 1217.83 133.157   3
   2   2  -6 1257.40 109.632   7
   2   2  -5 3470.10 179.074   7
   2  -2  -5 3626.19 206.518   3
   2  -2  -4 120453. 1105.73   3
  -2  -2   4 110700. 1171.37   4
   2  -2  -3 2072.42 155.441   1
  -2   2   3 1117.95 121.642   2
  -2  -2   3 952.286 106.669   4
   2   2  -2 22913.4 491.943   6
  -2   2   2 22861.1 512.755   2
  -2  -2   2 23771.5 499.266   4
   2   2   2 4960.10 281.470   1
   2   2   2 9903.75 328.542   5
  -2  -2  -3 3208.10 195.784   3
  -2  -2  -3 3152.38 184.696   4
  -2  -2  -4 60170.1 841.178   4
  -2  -2  -4 63097.3 925.249   3
  -2  -2  -5 8325.13 355.426   3
  -2  -2  -6 82910.6 1206.86   3
  -2  -2  -7 11482.3 481.012   3
  -2  -2  -8 11747.9 514.614   3
   2   2   9 344.521 52.7005   7
  -2  -2  -9 518.554 121.200   3
  -2   2  -9 320.660 48.4064   7
  -2   2 -10 3883.66 336.061   3
  -2   2 -10 3386.10 143.131   7
  -2  -2 -10 3651.22 321.600   3
   2   2  10 3729.86 178.801   7
  -2   2 -11 795.856 65.4923   7
  -2  -2 -11 917.518 182.379   3
  -2   2 -11 837.105 167.499   3
   2   2  11 903.005 88.2749   7
  -2   2 -12 34215.9 1097.39   3
   2   2  12 32343.2 486.513   7
  -2  -2 -12 34071.4 1060.22   3
  -2  -2 -13 13288.7 690.003   3
  -2   2 -13 13533.0 720.086   3
   2   2  13 11903.1 272.931   7
  -2   2 -14 17736.3 856.059   3
  -2  -2 -14 17647.1 827.386   3
  -2   2 -15 74.2968 94.4534   3
  -2  -2 -15 244.256 135.281   3
  -2   2 -16 18303.8 930.879   3
  -2  -2 -16 18056.7 897.408   3
  -2   2 -17 4116.71 471.209   3
  -2  -2 -17 4056.33 453.420   3
  -2   2 -18 4329.59 485.623   3
  -2  -2 -18 3980.73 453.608   3
  -2   2 -19 6372.62 607.848   3
  -2  -2 -19 6483.30 599.028   3
  -2  -2 -20 254.901 109.138   3
  -2   2 -20 397.465 178.208   3
  -2   2 -21 126.514 153.092   3
  -2  -2 -21 536.944 216.451   3
  -2   2 -22 17599.5 1077.79   3
  -2  -2 -22 17448.1 1050.89   3
  -2  -2 -23-69.9220 141.256   3
  -2   2 -23 167.764 145.306   3
  -2  -2 -24 4637.15 572.235   3
  -2   2 -24 5455.43 638.870   3
  -2   2 -25 407.649 220.715   3
  -2  -2 -25 454.338 195.517   3
  -2  -2 -26 1807.47 407.104   3
  -2   2 -26 1521.10 340.688   3
  -2  -2 -27 1309.95 343.508   3
  -2   2 -27 1398.06 352.923   3
  -2  -2 -28-88.4468 199.412   3
  -2   2 -28 25.0456 122.971   3
  -2   2 -29 518.070 255.847   3
  -2  -2 -29 357.364 169.653   3
  -2   3  32-80.9940 506.430   1
  -2   3  31-191.731 502.182   1
   2  -3 -30 1764.78 410.136   3
   2   3 -30 2435.92 511.364   3
   2   3 -29 694.263 301.762   3
   2  -3 -29 1081.12 336.760   3
   2  -3 -28 1886.86 403.796   3
   2   3 -28 1887.27 422.576   3
   2   3 -27 1174.36 333.679   3
   2  -3 -27 1083.41 316.518   3
   2  -3 -26 2109.13 399.384   3
   2   3 -26 1654.15 369.656   3
   2   3 -25 5590.35 652.084   3
   2  -3 -25 5673.55 639.815   3
   2  -3 -24 743.371 242.577   3
   2   3 -24 668.557 246.132   3
   2  -3 -23-66.1343 151.122   3
   2   3 -23 106.815 104.722   3
   2  -3 -22 7640.95 672.939   3
   2   3 -22 7597.71 703.209   3
   2   3 -21 275.079 159.255   3
   2  -3 -21-49.5790 92.4509   3
   2   3 -20 1219.54 274.181   3
   2  -3 -20 1548.90 278.833   3
   2   3 -19 2729.65 381.668   3
   2  -3 -19 2914.22 381.215   3
   2   3 -18 2306.36 350.353   3
   2  -3 -18 2511.35 353.206   3
  -2   3  17 3201.53 158.848   7
   2   3 -17 3250.79 390.549   3
   2  -3 -17 3577.43 399.867   3
   2   3 -16 284.687 129.381   3
  -2   3  16 261.986 61.5091   7
   2  -3 -16 381.416 160.485   3
  -2   3  15 320.658 70.6665   7
   2  -3 -15 343.623 149.078   3
   2   3 -15 286.553 116.311   3
  -2   3  14 1942.85 145.244   7
   2  -3 -14 1845.66 253.433   3
   2  -3 -13 10872.2 588.383   3
   2   3 -13 10164.1 289.469   7
   2   3 -12 3164.35 172.998   7
   2  -3 -12 3236.19 314.272   3
   2  -3 -11 24103.5 806.232   3
   2   3 -11 24827.3 754.170   4
   2   3 -11 24984.9 498.486   7
   2   3 -10 3267.12 188.589   7
   2  -3 -10 3055.61 281.273   3
   2   3 -10 3304.00 272.734   4
   2   3  -9 94933.5 1349.91   4
   2  -3  -9 92899.5 1436.71   3
   2   3  -9 97064.1 1017.25   7
  -2   3   9 101849. 1580.69   3
   2   3  -8 10510.6 433.588   4
   2  -3  -8 10546.2 458.966   3
   2  -3  -7 723.565 121.339   3
   2   3  -7 706.009 108.911   4
  -2   3   7 1473.08 275.417   1
   2  -3  -6 22078.0 595.606   3
  -2  -3   6 21278.8 588.230   4
  -2  -3   5 9079.29 364.437   4
  -2   3   5 9537.34 342.995   1
  -2   3   4 61609.9 752.404   1
  -2   3   4 60274.1 978.829   2
   2  -3  -3 7479.17 249.643   1
  -2  -3   3 8059.94 324.658   4
  -2   3   3 8107.35 324.469   2
   2   3  -2 335.769 76.1757   6
  -2  -3   2 411.099 72.8960   4
  -2   3   2 459.279 83.9964   2
   2   3  -1 8319.35 319.095   6
  -2  -3   1 8576.28 321.111   4
   2   3   1 15536.1 422.300   1
  -2  -3  -1 14681.3 430.142   4
   2   3   1 15119.9 434.408   5
   2   3   1 14581.1 291.657   2
   2   3   2 11756.5 366.850   1
  -2  -3  -2 10950.3 384.117   4
   2   3   2 10773.6 373.619   5
   2   3   3 314.023 88.0137   1
  -2  -3  -3 446.657 77.2723   4
  -2  -3  -4 8536.43 356.958   4
   2   3   4 953.188 180.188   1
  -2  -3  -5 186.036 69.9180   3
   2   3   6 96.8842 178.894   1
  -2  -3  -6 156.990 84.8623   3
  -2  -3  -7 942.157 146.221   3
  -2  -3  -8 12036.5 534.614   3
  -2   3  -8 11721.5 279.788   4
  -2   3  -9 8500.81 258.139   4
  -2  -3  -9 8381.78 462.873   3
  -2  -3 -10 5730.97 405.069   3
  -2   3 -10 6017.62 239.501   4
  -2  -3 -11 1320.46 198.285   3
  -2   3 -11 1577.75 133.484   4
  -2   3 -12 3680.80 217.520   4
  -2   3 -12 2535.35 127.428   7
  -2  -3 -12 3048.15 324.294   3
  -2  -3 -13 19562.0 843.737   3
   2   3  13 18961.9 431.510   7
  -2   3 -13 22554.7 572.755   4
  -2   3 -13 18558.1 842.508   3
   2   3  14 6747.50 242.066   7
  -2   3 -14 6574.53 527.469   3
  -2  -3 -14 6540.42 509.890   3
  -2   3 -14 7871.22 365.307   4
   2   3  15 1843.46 116.725   7
  -2  -3 -15 2213.49 311.360   3
  -2   3 -15 2040.45 302.667   3
  -2   3 -15 2673.75 227.739   4
  -2   3 -16 21683.2 1022.15   3
  -2  -3 -16 20724.2 957.826   3
  -2   3 -16 25599.9 735.068   4
  -2  -3 -17 8054.55 615.184   3
  -2   3 -17 11017.0 503.742   4
  -2   3 -17 8812.54 673.991   3
  -2   3 -18 4976.52 352.878   4
  -2   3 -18 4125.29 481.945   3
  -2  -3 -18 3983.60 453.463   3
  -2   3 -19 8062.02 680.786   3
  -2  -3 -19 8494.36 676.206   3
  -2   3 -20 11792.5 855.041   3
  -2  -3 -20 11536.7 806.353   3
  -2   3 -21 8116.98 730.035   3
  -2  -3 -21 8243.92 692.264   3
  -2  -3 -22 848.684 264.431   3
  -2   3 -22 599.735 218.896   3
  -2   3 -23 2279.51 424.881   3
  -2  -3 -23 2402.43 398.917   3
  -2  -3 -24 753.067 242.426   3
  -2   3 -24 868.881 283.595   3
  -2   3 -25 1123.04 314.497   3
  -2  -3 -25 1012.42 279.196   3
  -2  -3 -26 3658.85 550.418   3
  -2   3 -26 2988.35 499.718   3
  -2   3 -27 2993.90 522.317   3
  -2  -3 -27 2966.26 508.949   3
  -2  -3 -28 1865.64 413.171   3
  -2   3 -28 1937.34 421.983   3
  -2   3 -29 302.158 236.584   3
  -2  -3 -29-133.097 136.240   3
  -2   4  32 568.899 508.881   1
  -2   4  31 178.100 280.694   1
   2  -4 -30 804.578 316.022   3
  -2   4  30 528.669 486.782   1
   2   4 -30 703.168 291.784   3
   2  -4 -29 673.228 310.771   3
  -2   4  29-97.7439 383.611   1
   2   4 -29 660.055 287.177   3
   2   4 -28 173.549 171.551   3
  -2   4  28-286.955 567.517   1
   2  -4 -28-13.8474 150.940   3
   2  -4 -27 611.622 247.907   3
   2   4 -27 651.762 253.841   3
   2  -4 -26-173.799 212.060   3
   2   4 -26 15.3645 147.747   3
  -2   4  26-778.012 728.386   1
   2   4 -25 2600.99 454.346   3
   2  -4 -25 2897.05 459.065   3
   2  -4 -24 309.102 142.446   3
   2   4 -24 351.385 157.234   3
   2  -4 -23 5705.58 609.935   3
   2   4 -23 5356.96 612.247   3
   2   4 -22 70.3111 106.671   3
   2  -4 -22-21.0500 107.034   3
   2  -4 -21 131.832 160.611   3
   2   4 -21-5.95313 112.319   3
   2   4 -20 1241.16 283.406   3
   2  -4 -20 976.527 242.878   3
   2   4 -19 8209.60 680.740   3
   2  -4 -19 8220.98 645.036   3
   2  -4 -18 53.6943 95.9346   3
  -2   4  18 45.2913 24.7313   7
   2   4 -18-8.36854 110.350   3
   2  -4 -17 6435.87 529.915   3
  -2   4  17 6444.54 274.720   7
   2   4 -17 6555.20 564.724   3
  -2   4  16 1680.75 141.580   7
   2  -4 -16 1936.23 285.273   3
   2  -4 -15 944.164 196.868   3
   2   4 -15 766.108 84.6570   7
   2  -4 -14 56705.4 1414.18   3
   2   4 -14 53827.7 736.561   7
   2  -4 -13 4753.03 400.671   3
   2   4 -13 4893.07 233.231   7
   2  -4 -12 15127.5 679.246   3
   2   4 -12 14795.1 417.676   7
   2   4 -11 977.010 158.627   4
   2  -4 -11 928.601 168.846   3
   2   4 -11 855.840 97.4412   7
   2   4 -10 931.507 147.711   4
   2  -4 -10 942.613 157.750   3
  -2   4  10 618.477 199.152   1
   2  -4  -9 6222.51 386.002   3
   2   4  -9 6227.85 362.799   4
  -2   4   9 7743.36 649.447   1
   2  -4  -8 49861.1 1044.18   3
   2   4  -8 47085.0 964.165   4
  -2  -4   7 7227.46 367.097   4
  -2   4   7 8934.94 415.823   1
   2   4  -7 7496.90 374.538   4
  -2  -4   6 1028.66 133.658   4
  -2   4   6 1311.03 144.616   1
  -2   4   5 3219.00 247.868   2
   2  -4  -5 4677.75 348.740   1
  -2   4   5 2782.85 191.483   1
  -2  -4   5 2864.46 215.678   4
  -2  -4   4 26012.3 634.333   4
  -2   4   4 25769.5 624.848   2
   2  -4  -4 25867.8 556.407   1
  -2   4   3 301.165 44.7650   2
   2   4  -3 424.237 85.1435   6
   2  -4  -3 263.649 69.2725   1
  -2  -4   3 311.893 61.8093   4
  -2   4   2 11927.1 384.342   2
  -2  -4   2 11563.3 413.184   4
   2   4  -2 11484.3 410.904   6
   2   4  -1 45168.2 806.907   6
  -2  -4   1 46253.7 829.507   4
  -2  -4   0 291901. 2113.53   4
  -2  -4   0 281893. 1443.13   2
  -2  -4  -1 2861.12 215.847   4
   2   4   1 3119.57 216.395   5
   2  -4   1 2701.09 112.035   6
   2   4   2 25577.9 618.109   5
  -2  -4  -2 25959.4 654.780   4
   2   4   2 25989.0 610.408   1
   2   4   3 20774.2 557.370   1
  -2  -4  -3 21809.3 619.047   4
   2   4   3 22175.9 596.870   5
   2   4   4 13187.3 526.823   1
   2  -4   4 14726.6 316.011   4
  -2  -4  -4 14363.6 516.912   4
   2   4   5 5192.20 390.983   1
   2  -4   5 6684.93 191.184   4
   2  -4   6 91402.7 686.684   4
  -2   4  -6 90458.1 721.482   4
  -2  -4  -7 47295.9 1052.37   3
  -2   4  -7 46574.4 547.441   4
  -2   4  -8 13054.3 311.097   4
  -2  -4  -8 13290.1 578.348   3
  -2   4  -9 472.535 64.1590   4
  -2  -4  -9 443.462 114.883   3
  -2  -4 -10 18195.3 740.010   3
  -2   4 -10 18240.1 418.942   4
  -2   4 -11 591.558 82.6571   4
  -2  -4 -11 793.492 172.222   3
  -2   4 -12 87254.3 1033.19   4
  -2  -4 -12 82327.2 1674.84   3
  -2  -4 -13 6506.88 487.134   3
  -2   4 -13 7451.93 322.795   4
  -2  -4 -14 2475.05 325.878   3
  -2   4 -14 2140.99 117.132   7
  -2   4 -14 2652.08 205.085   4
   2   4  15 42.5800 22.7245   7
  -2   4 -15 24.6710 40.2315   4
  -2  -4 -15 62.6209 80.7484   3
  -2   4 -15 5.49833 102.272   3
  -2   4 -16 658.368 127.165   4
  -2  -4 -16 837.650 214.269   3
   2   4  16 572.898 86.4726   7
  -2   4 -16 610.434 191.514   3
   2   4  17 5898.55 217.235   7
  -2  -4 -17 7046.54 584.731   3
  -2   4 -17 8006.11 407.937   4
  -2   4 -17 7627.65 631.652   3
  -2   4 -18 57.2484 127.123   3
  -2  -4 -18 121.814 113.827   3
  -2   4 -18 151.577 66.0742   4
  -2  -4 -19 1554.13 288.232   3
  -2   4 -19 1322.97 268.858   3
  -2  -4 -20 218.579 127.226   3
  -2   4 -20 30.9214 109.285   3
  -2   4 -21 1340.05 286.526   3
  -2  -4 -21 1400.80 294.681   3
  -2  -4 -22 236.925 111.717   3
  -2   4 -22 502.779 205.706   3
  -2   4 -23 354.868 174.086   3
  -2  -4 -23 308.795 183.401   3
  -2  -4 -24 709.856 221.122   3
  -2   4 -24 923.039 310.165   3
  -2  -4 -25 468.589 259.452   3
  -2   4 -25 213.633 148.162   3
   2   4  25-77.2564 520.485   1
  -2   4 -26 3515.12 556.150   3
  -2  -4 -26 3690.18 564.711   3
  -2   4 -27 2745.94 506.471   3
  -2  -4 -27 2839.98 510.662   3
  -2  -4 -28 116.489 202.008   3
  -2   4 -28 139.591 233.860   3
  -2  -4 -29 240.619 198.700   3
  -2   4 -29 126.500 175.018   3
   2   4  30 301.773 402.019   1
  -2   5  32 153.587 244.295   1
  -2   5  31 445.255 362.729   1
  -2   5  30 518.107 292.980   1
   2   5 -30 1512.83 410.033   3
   2  -5 -29 738.076 306.982   3
  -2   5  29 549.923 349.806   1
   2   5 -29 609.350 260.514   3
   2  -5 -28 120.744 126.851   3
  -2   5  28-56.6958 287.216   1
   2   5 -28-87.3733 179.328   3
   2  -5 -27 1384.39 356.196   3
   2   5 -27 1475.74 369.596   3
  -2   5  26 18.3318 260.862   1
   2  -5 -26 83.2070 147.945   3
   2   5 -26 128.942 158.884   3
  -2   5  25-180.797 397.020   1
   2   5 -25-118.910 197.568   3
   2  -5 -25 301.984 174.002   3
   2   5 -24 4364.56 571.700   3
   2  -5 -24 5008.93 589.302   3
   2  -5 -23 1421.59 314.314   3
   2   5 -23 1419.02 323.137   3
   2  -5 -22 10451.0 807.527   3
   2   5 -22 10685.4 850.224   3
   2  -5 -21 51.2144 117.473   3
   2   5 -21-2.93529 121.954   3
  -2   5  21-139.640 512.851   1
   2   5 -20 312.486 145.714   3
   2  -5 -20 383.604 187.041   3
   2  -5 -19 7067.93 610.277   3
   2   5 -19 5872.50 586.680   3
   2  -5 -18 344.142 170.322   3
  -2   5  18 181.840 63.2264   7
   2   5 -18-11.4126 85.4615   3
   2   5 -17 327.796 57.3956   7
   2  -5 -17 473.830 156.289   3
   2   5 -16 3334.66 187.440   7
   2  -5 -16 3815.93 399.632   3
   2  -5 -15 4409.83 420.766   3
   2   5 -15 4412.28 225.754   7
   2  -5 -14 8432.03 560.580   3
   2   5 -14 8267.90 323.431   7
   2   5 -13 15242.1 446.916   7
   2  -5 -13 16646.3 754.472   3
  -2   5  13 15470.8 1061.04   1
  -2   5  12 5422.54 603.347   1
   2  -5 -12 8410.00 517.969   3
   2  -5 -11 2092.95 251.609   3
  -2   5  11 1745.68 310.844   1
   2   5 -10 893.390 143.590   4
  -2   5  10 1170.79 191.252   1
   2   5  -9 9450.48 460.984   4
  -2   5   9 9426.49 497.758   1
  -2   5   8 19476.2 695.315   3
  -2   5   8 17045.0 607.373   1
   2   5  -8 18698.6 637.885   4
  -2  -5   8 18684.9 622.540   4
  -2   5   7 32477.7 757.957   1
   2   5  -7 33826.9 826.150   4
  -2  -5   7 33801.0 812.152   4
   2   5  -6 1933.86 198.206   4
   2  -5  -6 2882.43 355.428   1
  -2  -5   6 2006.78 199.589   4
  -2   5   6 1992.58 191.188   1
  -2   5   6 2203.56 222.226   2
  -2   5   5 30707.8 735.840   1
  -2   5   5 34558.9 777.837   2
  -2  -5   5 31370.4 755.333   4
   2  -5  -5 32434.6 760.246   1
   2  -5  -4 1907.89 170.624   1
  -2   5   4 1920.92 171.176   2
  -2  -5   4 1606.06 166.546   4
   2  -5  -4 2055.66 187.184   2
  -2  -5   3 4029.25 265.990   4
   2   5  -3 4011.20 269.946   6
  -2   5   3 4041.14 232.775   2
   2  -5  -3 4234.67 245.884   2
  -2   5   2 11390.4 276.177   5
  -2  -5   2 11558.9 446.552   4
   2   5  -2 11577.3 444.811   6
  -2   5   1 58835.3 593.238   5
   2   5  -1 58178.3 979.008   6
  -2  -5   1 58824.6 1035.87   4
   2  -5   0 379.036 52.2221   5
  -2  -5   0 359.105 94.3362   4
  -2   5   0 331.035 45.4988   6
   2  -5   1 3608.14 153.403   6
   2   5   1 3611.94 249.567   5
  -2  -5  -1 3378.27 254.962   4
   2   5   2 31861.0 742.680   5
  -2  -5  -2 30501.6 779.157   4
   2   5   3 6885.00 351.012   5
  -2  -5  -3 7061.49 387.292   4
   2  -5   3 6523.44 266.431   4
   2   5   3 7458.08 369.243   1
   2   5   4 23886.3 668.694   1
   2  -5   4 23824.1 490.546   4
  -2  -5  -4 23971.5 717.387   4
   2   5   4 26227.8 728.400   5
   2   5   5 13112.7 538.857   1
   2  -5   5 13595.5 348.518   4
  -2   5  -6 26552.9 473.310   4
   2   5   6 27773.0 864.465   1
   2  -5   6 27226.0 460.693   4
  -2   5  -7 11642.6 310.491   4
   2   5   7 8431.65 535.321   1
   2  -5   7 11628.3 300.714   4
   2   5   8 6392.92 574.730   1
  -2   5  -8 11930.3 329.587   4
  -2   5  -9 353.614 62.7215   4
   2   5   9 33.9287 130.881   1
  -2  -5 -10 29072.1 948.429   3
  -2   5 -10 28421.3 549.585   4
  -2  -5 -11 3929.11 359.894   3
  -2   5 -11 4122.34 217.167   4
  -2   5 -12 9448.21 339.994   4
  -2  -5 -12 8717.19 559.201   3
  -2  -5 -13 2949.90 341.165   3
  -2   5 -13 2864.30 193.217   4
  -2   5 -14 948.821 117.147   4
  -2  -5 -14 1187.96 239.405   3
  -2  -5 -15 518.541 160.669   3
  -2   5 -15 585.532 99.6440   4
  -2   5 -16 17591.6 557.948   4
  -2   5 -16 12886.3 274.933   7
  -2  -5 -16 16497.2 886.623   3
  -2   5 -17 836.984 213.778   3
   2   5  17 954.051 114.393   7
  -2   5 -17 1009.96 143.268   4
  -2  -5 -17 1162.80 250.161   3
  -2   5 -18 10.5088 196.829   3
  -2  -5 -18-190.500 159.214   3
  -2  -5 -19 129.550 105.551   3
  -2   5 -19 61.2543 183.880   3
  -2   5 -20 10487.4 829.753   3
  -2  -5 -20 10556.6 800.592   3
  -2  -5 -21 32.3838 134.039   3
  -2   5 -21-11.7167 211.143   3
  -2  -5 -22-98.1539 176.147   3
  -2   5 -22 9.62172 159.144   3
  -2  -5 -23 710.958 247.770   3
  -2   5 -23 924.682 286.700   3
   2   5  24-66.8146 343.656   1
  -2   5 -24 628.215 267.026   3
  -2  -5 -24 406.061 227.175   3
  -2  -5 -25 3640.23 554.269   3
  -2   5 -25 3602.09 558.208   3
  -2  -5 -26 5687.99 679.833   3
  -2   5 -26 4652.27 637.221   3
  -2  -5 -27 226.248 233.640   3
   2   5  27 62.2035 477.663   1
  -2   5 -27 111.750 166.349   3
  -2   5 -28 6290.98 791.265   3
  -2  -5 -28 6822.71 794.747   3
  -2   5 -29-225.025 197.228   3
  -2  -5 -29 484.469 257.176   3
   2   5  29-187.757 412.068   1
   2   5  30-12.6900 363.024   1
  -2   6  31 3001.16 560.074   1
  -2   6  30 152.116 298.172   1
  -2   6  29 85.2428 186.468   1
   2   6 -29-242.449 217.457   3
   2   6 -28-21.9156 169.867   3
  -2   6  28-13.5878 178.056   1
  -2   6  27 102.061 169.287   1
   2   6 -27-27.6977 173.620   3
  -2   6  26 739.960 261.030   1
   2   6 -26 999.567 318.777   3
   2  -6 -25 955.547 326.752   3
  -2   6  25 1359.55 462.200   1
   2   6 -25 1659.83 391.819   3
   2  -6 -24 281.618 185.589   3
  -2   6  24-7.46171 245.395   1
   2   6 -24-206.503 234.920   3
   2  -6 -23 5240.76 586.054   3
  -2   6  23 2927.26 573.116   1
   2   6 -23 5225.47 623.186   3
   2   6 -22 490.116 161.423   3
   2  -6 -22 993.371 266.538   3
  -2   6  22 408.005 268.892   1
  -2   6  21 328.093 322.359   1
   2   6 -21-3.92947 109.403   3
   2  -6 -21 237.761 196.941   3
  -2   6  20 741.766 369.088   1
   2   6 -20 496.741 239.379   3
   2  -6 -20 630.239 254.528   3
  -2   6  19 2345.64 508.863   1
   2  -6 -19 2290.16 368.138   3
  -2   6  18 4984.69 644.643   1
   2  -6 -18 7647.46 626.157   3
   2  -6 -17 43.5144 131.694   3
   2   6 -17 55.8929 28.7767   7
   2  -6 -16 17329.6 871.629   3
  -2   6  16 18695.3 1106.98   1
   2   6 -16 15635.5 456.123   7
   2   6 -15 892.496 113.375   7
  -2   6  15 638.619 212.997   1
   2  -6 -15 636.324 185.925   3
  -2   6  14 3439.11 412.784   1
  -2   6  13 4959.47 445.047   1
  -2   6  12 15908.8 760.849   1
  -2   6  11 55.5402 71.2522   1
  -2   6  10 16328.9 644.406   1
   2   6 -10 16080.1 639.449   4
  -2  -6   9 1113.03 163.572   4
  -2   6   9 899.333 157.179   1
   2   6  -9 977.051 152.828   4
  -2   6   8 21808.6 677.521   1
   2   6  -8 22385.5 720.587   4
  -2  -6   8 22284.0 705.429   4
  -2   6   7 17401.5 632.536   2
  -2  -6   7 16022.1 592.238   4
   2   6  -7 15945.3 598.970   4
  -2   6   7 16801.2 582.926   1
  -2   6   7 16061.0 610.584   3
   2  -6  -7 21509.7 1090.52   1
   2   6  -6 60117.5 1138.06   4
   2  -6  -6 65115.7 1241.23   1
  -2   6   6 61785.0 1103.74   2
  -2  -6   6 59474.4 1108.93   4
  -2  -6   5 1346.81 169.560   4
   2  -6  -5 1219.94 148.687   1
  -2   6   5 1304.42 151.078   2
   2  -6  -4 69287.6 1106.76   1
  -2   6   4 70229.8 1032.02   2
   2  -6  -4 71650.4 1098.84   2
  -2  -6   4 66563.0 1159.31   4
  -2  -6   3 73.8168 55.4789   4
   2  -6  -3-25.3743 42.6162   2
  -2   6   3 8.90652 47.7921   2
   2   6  -3 68.1620 42.9229   6
  -2   6   2 146743. 1133.05   5
   2  -6  -2 153750. 1526.38   2
   2   6  -2 147751. 1682.31   6
  -2  -6   2 149385. 1743.62   4
   2  -6  -1 54089.9 657.066   5
   2   6  -1 54054.0 1006.13   6
  -2  -6   1 53603.9 1066.71   4
  -2  -6   0 53258.2 1071.89   4
  -2   6   0 51628.1 633.468   6
   2  -6   0 50609.1 639.544   5
   2  -6   1 30012.7 508.653   6
  -2  -6  -1 29609.8 818.470   4
   2  -6   2 2637.51 160.607   6
   2   6   2 2719.85 232.704   5
  -2  -6  -2 2389.70 240.149   4
  -2  -6  -3 30521.8 856.790   4
   2  -6   3 29212.1 642.490   4
   2   6   3 30562.0 777.834   5
  -2  -6  -4 30305.6 866.206   4
   2   6   4 30817.8 812.901   1
   2   6   4 31924.6 830.768   5
   2  -6   4 29645.0 631.864   4
   2  -6   5 6550.47 285.071   4
  -2  -6  -5 6134.74 394.145   4
   2   6   5 5574.62 367.759   1
   2  -6   6 2081.07 148.406   4
   2   6   6 1842.62 221.704   1
  -2   6  -7 331.182 59.3276   4
   2   6   7 178.199 112.308   1
   2  -6   7 206.729 45.8815   4
   2   6   8 7574.17 521.361   1
  -2   6  -8 7722.92 290.495   4
   2  -6   8 7757.54 280.785   4
  -2   6  -9 18240.5 462.885   4
   2  -6   9 18819.6 446.053   4
   2   6   9 19265.9 866.657   1
  -2   6 -10 1415.61 133.172   4
   2   6  10 439.954 195.827   1
   2   6  11 2549.94 492.945   1
  -2   6 -11 11101.4 381.260   4
   2   6  12 4006.59 595.296   1
  -2   6 -12 5387.05 270.745   4
  -2   6 -13 7488.18 328.761   4
   2   6  13 1151.48 515.108   1
  -2  -6 -14 17868.5 868.880   3
  -2   6 -14 17598.4 519.725   4
  -2  -6 -15 379.514 150.096   3
   2   6  15 136.342 335.596   1
  -2   6 -15 284.902 79.8808   4
  -2  -6 -16 462.986 167.913   3
   2   6  16-59.9618 343.364   1
  -2   6 -16 461.967 101.984   4
  -2   6 -17 6146.52 220.576   7
  -2   6 -17 7160.70 361.495   4
  -2  -6 -17 7662.14 623.875   3
  -2  -6 -18 5848.27 567.757   3
   2   6  18 43.1602 296.570   1
  -2  -6 -19 214.643 155.207   3
  -2   6 -19-33.4539 151.215   3
   2   6  19-21.4500 327.832   1
  -2  -6 -20 3407.73 461.719   3
  -2   6 -20 2882.25 427.765   3
  -2   6 -21 810.313 221.768   3
   2   6  21 62.8857 343.572   1
  -2  -6 -21 955.404 239.663   3
  -2   6 -22 950.365 267.601   3
  -2  -6 -22 792.488 235.895   3
   2   6  22 31.9654 455.677   1
  -2  -6 -23 3470.55 513.107   3
  -2   6 -23 3257.56 521.591   3
  -2  -6 -24 4868.60 613.503   3
  -2   6 -24 4698.41 627.248   3
   2   6  25-2.96179 331.631   1
  -2  -6 -25 268.441 211.265   3
  -2   6 -25 25.5244 146.035   3
  -2  -6 -26 3221.74 541.224   3
  -2   6 -26 3039.54 534.756   3
   2   6  27-14.1752 335.795   1
  -2   6 -27 126.541 173.729   3
  -2   6 -28 484.380 293.499   3
   2   6  28 200.582 405.805   1
   2   6  29 357.347 372.098   1
  -2   6 -29 201.689 200.223   3
   2   6  30-55.9560 307.490   1
  -2   7  31 932.703 347.192   1
  -2   7  30 4160.13 636.091   1
  -2   7  29 1223.66 330.278   1
   2   7 -29 1001.63 373.118   3
  -2   7  28 1948.70 384.973   1
   2   7 -28 2598.97 501.950   3
   2   7 -27-10.3472 161.348   3
  -2   7  27 52.1927 134.452   1
  -2   7  26 200.093 196.737   1
   2   7 -26 485.677 261.080   3
  -2   7  25 31.7893 139.063   1
   2   7 -25-136.930 209.003   3
  -2   7  24 12899.1 974.961   1
   2   7 -24 15179.6 1105.25   3
   2   7 -23 2453.89 441.467   3
  -2   7  23 2922.75 467.361   1
  -2   7  22 2609.39 450.660   1
   2   7 -22 2345.05 382.575   3
   2   7 -21 21820.3 1205.08   3
  -2   7  21 20637.1 1164.65   1
  -2   7  20 17545.8 1052.44   1
  -2   7  19 10424.4 809.694   1
  -2   7  18 15017.3 901.030   1
   2   7 -17 11808.0 423.787   7
  -2   7  17 12928.3 798.167   1
  -2   7  16 1471.71 309.843   1
   2   7 -16 1779.20 166.766   7
  -2   7  15 115.090 87.5332   1
  -2   7  14 6015.29 503.933   1
  -2   7  13 915.510 205.241   1
  -2   7  12 508.141 132.371   1
  -2   7  11 1584.64 218.515   1
  -2  -7  10 227.957 99.5750   4
  -2   7  10 103.409 62.2540   1
  -2   7   9 5949.39 404.860   2
  -2   7   9 5905.86 385.612   1
  -2  -7   9 6025.92 393.373   4
  -2   7   8 33774.0 907.483   1
  -2  -7   8 33864.5 912.014   4
   2   7  -8 33741.6 923.341   4
  -2   7   8 33898.1 923.011   2
   2   7  -7 7583.24 439.241   4
   2  -7  -7 8089.25 530.709   1
  -2   7   7 6449.72 428.306   1
  -2  -7   7 6986.61 411.724   4
  -2   7   7 7304.51 402.914   2
   2  -7  -6 1411.30 199.413   1
  -2   7   6 1692.01 186.769   2
   2   7  -6 2127.62 230.617   4
  -2  -7   6 1870.93 209.094   4
   2   7  -5 21953.3 726.927   4
  -2  -7   5 21178.9 696.324   4
  -2   7   5 20897.5 595.600   2
   2  -7  -5 20020.4 642.060   1
  -2   7   4 43449.6 809.719   2
   2  -7  -4 44401.0 868.007   2
   2  -7  -4 42307.2 978.162   1
  -2  -7   4 41934.0 981.872   4
   2  -7  -3 20069.1 562.805   2
  -2   7   3 19653.8 478.257   5
  -2  -7   3 19830.3 682.936   4
   2   7  -3 19824.2 659.046   6
  -2   7   2 490.415 80.2354   5
   2  -7  -2 454.583 110.572   2
  -2  -7   2 534.092 128.128   4
   2   7  -2 584.713 133.591   6
   2   7  -1 4202.40 302.178   6
  -2  -7   1 4248.33 321.784   4
   2  -7  -1 4275.79 210.019   5
   2  -7   0 60802.2 791.383   5
  -2  -7   0 63089.8 1248.83   4
  -2   7   0 61478.6 784.606   6
  -2  -7  -1 13557.5 593.941   4
  -2   7  -1 13162.7 367.728   6
   2  -7   2 13717.5 401.768   6
   2   7   2 13982.3 555.399   5
  -2  -7  -2 13714.0 605.261   4
  -2  -7  -3 92222.7 1589.39   4
   2  -7   3 89573.5 1248.19   4
   2   7   3 92761.7 1429.75   5
   2  -7   3 90652.9 1073.57   6
  -2  -7  -4 9196.26 513.526   4
   2  -7   4 8491.83 379.111   4
   2   7   4 9107.15 464.356   5
   2   7   5 8487.57 478.058   1
  -2  -7  -5 7928.58 471.236   4
   2  -7   5 8127.72 356.492   4
   2   7   6 40461.0 1030.36   1
   2  -7   6 40787.2 778.950   4
   2  -7   7 6152.47 286.663   4
   2   7   7 5763.95 405.119   1
  -2   7  -7 5868.51 285.229   4
  -2   7  -8 1331.92 138.132   4
   2   7   8 1221.25 212.774   1
   2  -7   8 1649.60 146.226   4
  -2   7  -9 9061.39 350.473   4
   2   7   9 8626.23 566.883   1
   2  -7   9 9170.49 337.427   4
   2  -7  10 16777.1 464.836   4
   2   7  10 15857.3 807.565   1
  -2   7 -10 16638.9 485.702   4
   2   7  11 86.1378 117.263   1
  -2   7 -11 93.9368 60.6710   4
   2   7  12 4597.41 517.935   1
  -2   7 -12 6652.07 320.709   4
  -2   7 -13 4498.98 266.875   4
   2   7  13 2397.09 439.113   1
   2   7  14 224.043 211.870   1
  -2   7 -14 587.689 107.044   4
  -2   7 -15 174.499 68.4944   4
   2   7  15 10.1701 215.890   1
   2   7  16 4651.60 661.843   1
  -2   7 -16 11859.8 466.690   4
  -2   7 -17 70.0548 38.5764   4
   2   7  17-485.543 262.177   1
   2   7  18 2384.77 564.158   1
   2   7  19 206.793 315.652   1
   2   7  20 1423.78 557.413   1
  -2   7 -20 7278.81 695.638   3
   2   7  21 797.408 401.280   1
  -2   7 -21 1841.04 354.228   3
  -2   7 -22 3042.49 476.630   3
   2   7  22 1461.45 468.920   1
   2   7  23 46.7925 294.640   1
  -2   7 -23-8.14832 112.842   3
   2   7  24 226.078 289.186   1
  -2   7 -24 484.185 214.869   3
   2   7  25 318.483 274.726   1
  -2   7 -25 903.713 282.419   3
  -2   7 -26 1467.65 362.831   3
   2   7  26 132.160 312.826   1
  -2   7 -27 168.378 187.305   3
   2   7  27-32.5054 171.225   1
  -2   7 -28 6478.48 821.825   3
   2   7  28 4486.64 694.329   1
   2   7  29 49.4619 224.199   1
   2   7  30 53.5512 147.146   1
  -2   8  31 3877.98 589.828   1
  -2   8  30 563.189 238.214   1
   2   8 -29-178.122 245.690   3
  -2   8  29 109.755 181.621   1
   2   8 -28 78.0335 192.606   3
  -2   8  28 70.1200 144.916   1
  -2   8  27 73.8853 187.038   1
   2   8 -27-63.5636 168.009   3
  -2   8  26 3121.84 493.242   1
   2   8 -26 3854.89 614.404   3
   2   8 -25 1720.92 391.286   3
  -2   8  25 1898.94 410.573   1
   2   8 -24 1709.46 380.762   3
  -2   8  24 1256.80 355.143   1
   2   8 -23 2222.42 429.139   3
  -2   8  23 2370.18 441.494   1
  -2   8  22 798.624 252.762   1
   2   8 -22 636.313 238.768   3
  -2   8  21 178.605 177.477   1
  -2   8  20 69.3580 161.938   1
  -2   8  19 3216.18 480.684   1
  -2   8  18 3318.46 460.001   1
  -2   8  17 5216.10 524.909   1
  -2   8  16 90.1752 120.097   1
  -2   8  15 1728.78 292.018   1
  -2   8  14 15616.7 734.026   1
  -2   8  13 581.736 145.774   1
  -2   8  12 295.442 109.161   1
  -2  -8  11 9287.05 515.567   4
  -2   8  11 8184.95 506.324   1
  -2  -8  10 5129.34 380.731   4
  -2   8  10 4444.87 362.789   2
  -2   8  10 4890.30 377.243   1
  -2   8   9 1034.22 166.837   2
  -2   8   9 1052.07 194.286   1
  -2  -8   9 832.284 156.979   4
  -2  -8   8 14177.2 614.782   4
  -2   8   8 15665.8 611.903   2
  -2   8   7 1396.70 176.514   2
  -2  -8   7 1447.32 191.710   4
   2   8  -6 1.55890 64.3903   4
   2  -8  -6 173.885 76.4399   1
  -2   8   6 49.4886 41.4325   2
  -2  -8   6-15.5224 66.4185   4
  -2  -8   5 492.450 119.359   4
   2   8  -5 335.262 86.9297   4
  -2   8   5 421.551 83.7633   2
   2  -8  -5 368.345 122.553   1
  -2   8   4 2531.74 192.468   5
  -2  -8   4 2358.32 244.829   4
   2  -8  -4 2787.87 222.360   2
  -2   8   3 70354.4 982.569   5
   2   8  -3 69918.3 1298.70   6
   2  -8  -3 76759.2 1158.22   2
  -2  -8   3 70420.3 1371.47   4
   2   8  -2 2013.44 223.805   6
  -2   8   2 1980.89 159.918   5
  -2  -8   2 2028.05 234.004   4
   2  -8  -2 2035.10 192.816   2
  -2  -8   1 2797.01 274.385   4
   2  -8  -1 2953.78 193.144   5
   2   8  -1 3054.49 270.181   6
  -2  -8   0 21777.5 788.836   4
   2  -8   0 21860.5 523.417   5
  -2   8   0 21784.6 514.411   6
  -2  -8  -1 1496.91 209.560   4
  -2   8  -1 1415.88 133.548   6
   2   8   2 4900.46 345.159   5
  -2  -8  -2 4871.34 345.716   5
  -2  -8  -2 4727.98 378.647   4
   2  -8   2 4869.14 262.367   6
  -2  -8  -3 7657.27 430.800   5
  -2  -8  -3 7516.48 482.218   4
   2  -8   3 7846.40 402.530   4
   2   8   3 7877.35 438.849   5
   2  -8   3 7986.46 344.868   6
   2  -8   4 18799.7 551.257   6
  -2  -8  -4 19325.2 788.573   4
   2  -8   4 19383.7 622.894   4
   2  -8   5 3336.81 253.192   4
  -2  -8  -5 3188.56 319.963   4
   2  -8   6 4628.05 290.482   4
   2   8   6 4539.25 371.385   1
   2  -8   7 10246.5 416.409   4
   2   8   7 8813.78 548.264   1
   2   8   8 333.590 127.022   1
  -2   8  -8 411.044 83.6480   4
   2  -8   8 501.734 93.7837   4
   2  -8   9 7577.74 343.493   4
  -2   8  -9 7893.12 360.592   4
   2   8   9 7719.37 529.692   1
  -2   8 -10 3787.23 249.011   4
   2   8  10 3550.77 377.733   1
   2  -8  10 3635.61 233.654   4
  -2   8 -11 16945.6 532.287   4
   2   8  11 15462.6 815.001   1
   2  -8  11 17072.7 510.819   4
   2   8  12 9647.91 692.660   1
  -2   8 -12 10031.2 419.628   4
   2   8  13 22634.3 1089.98   1
  -2   8 -13 23395.0 650.021   4
  -2   8 -14 13039.3 497.714   4
   2   8  14 12391.2 873.621   1
  -2   8 -15 12794.7 493.039   4
   2   8  15 11339.5 839.097   1
   2   8  16 118.964 223.619   1
  -2   8 -16 22.8990 42.8733   4
   2   8  17 1488.57 361.556   1
   2   8  18 3884.94 585.202   1
   2   8  19 30510.1 1546.54   1
   2   8  20 675.820 321.200   1
  -2   8 -21-272.078 236.742   3
   2   8  21-14.1984 144.995   1
   2   8  22 197.865 226.796   1
  -2   8 -22 393.701 179.915   3
   2   8  23-5.55563 168.619   1
  -2   8 -23-80.5049 165.340   3
   2   8  24 2435.50 549.117   1
  -2   8 -24 3631.07 571.842   3
   2   8  25 2408.11 522.470   1
  -2   8 -25 2975.47 537.617   3
  -2   8 -26 208.577 254.811   3
   2   8  26 16.9073 231.358   1
  -2   8 -27-65.3809 150.008   3
   2   8  27 214.638 231.633   1
   2   8  28 34.8200 166.761   1
  -2   8 -28 11.3489 192.078   3
   2   8  29-3.71660 176.609   1
   2   8  30 89.2379 142.162   1
  -2   9  30 203.880 204.953   1
   2   9 -29 1769.74 477.754   3
  -2   9  29 1750.23 383.841   1
  -2   9  28 1379.63 368.620   1
   2   9 -28 1291.02 393.266   3
   2   9 -27 465.333 219.238   3
  -2   9  27 155.788 193.953   1
  -2   9  26 122.939 162.163   1
   2   9 -26 6.91880 136.683   3
  -2   9  25 116.840 121.865   1
   2   9 -25-162.436 195.738   3
   2   9 -24 626.970 218.062   3
  -2   9  24 1015.58 291.789   1
  -2   9  23 1572.53 351.436   1
  -2   9  22 3827.42 511.241   1
  -2   9  21 338.791 199.391   1
  -2   9  20 4192.11 480.796   1
  -2   9  19 1923.09 323.018   1
  -2   9  18 6865.38 575.120   1
  -2   9  17 10000.6 649.505   1
  -2   9  16 3405.13 373.369   1
  -2   9  15 555.816 129.457   1
  -2   9  14 11019.1 637.704   1
  -2   9  13 4118.16 397.868   1
  -2   9  12 4037.29 368.478   2
  -2   9  12 4187.23 389.311   1
  -2  -9  12 4334.49 365.820   4
  -2   9  11 156.712 87.8301   2
  -2  -9  11 240.683 97.9688   4
  -2   9  11 177.837 112.269   1
  -2   9  10 367.866 110.592   2
  -2   9  10 395.022 123.048   1
  -2  -9  10 269.651 100.669   4
  -2  -9   9 913.767 173.528   4
  -2  -9   9 823.917 170.128   6
  -2   9   9 1152.48 185.868   2
  -2   9   8 87.9255 67.2290   2
  -2  -9   8 80.5925 62.2436   4
  -2  -9   8 63.9878 54.2609   6
  -2   9   7 214.786 66.6541   2
  -2  -9   7 265.164 74.5763   4
  -2  -9   7 394.797 117.824   6
  -2  -9   6 13617.9 631.803   6
  -2   9   6 12642.9 475.832   2
  -2  -9   6 13429.4 625.280   4
   2  -9  -5 16084.5 564.208   2
  -2   9   5 15292.3 502.963   2
  -2   9   5 16395.3 548.254   5
  -2  -9   5 15967.4 673.470   6
  -2  -9   5 15824.1 675.392   4
  -2  -9   4 137.990 100.576   6
  -2  -9   4 273.687 124.518   4
   2  -9  -4 207.122 88.3851   2
  -2   9   4 114.232 52.4395   5
  -2   9   3 2619.41 208.953   5
   2  -9  -3 3610.71 259.608   2
  -2  -9   3 2987.56 305.486   4
  -2  -9   3 2732.80 274.179   6
  -2  -9   2 99778.1 1753.61   4
   2  -9  -2 103258. 1386.94   2
   2  -9  -1 38.1679 39.2885   5
  -2  -9   1 62.2473 55.1443   4
  -2  -9   0 95816.6 1558.91   5
  -2   9   0 98582.9 1187.77   6
   2  -9   0 96836.6 1200.43   5
  -2  -9   0 100392. 1796.91   4
  -2  -9  -1 95666.9 1755.84   4
  -2   9  -1 97535.0 1194.32   6
  -2  -9  -1 94542.9 1562.51   5
  -2  -9  -2 2967.94 280.070   5
   2  -9   2 2647.50 260.238   4
   2  -9   2 2911.38 217.416   6
  -2  -9  -2 2832.72 312.049   4
  -2  -9  -3 998.894 160.084   5
   2  -9   3 877.035 126.772   6
   2  -9   3 1046.05 168.532   4
  -2  -9  -3 936.785 187.661   4
   2  -9   4 582.931 106.712   6
  -2  -9  -4 729.459 178.620   4
   2  -9   4 613.458 135.632   4
   2  -9   5 28883.2 810.520   4
   2  -9   5 27603.0 730.970   6
  -2  -9  -5 27386.7 983.573   4
   2  -9   6 2845.33 250.123   4
  -2  -9  -6 2779.92 317.800   4
   2  -9   7 41991.5 936.533   4
   2   9   7 43913.4 1235.02   1
   2   9   8 2225.52 287.925   1
   2  -9   8 2492.14 218.467   4
   2   9   9 3812.10 371.378   1
   2  -9   9 3379.75 249.838   4
  -2   9  -9 3423.40 253.074   4
   2  -9  10 45808.8 895.684   4
   2   9  10 44157.0 1280.09   1
  -2   9 -10 43991.2 918.433   4
  -2   9 -11 1008.57 137.642   4
   2   9  11 1080.67 231.959   1
   2  -9  11 1094.73 143.081   4
   2   9  12 4920.83 473.362   1
   2  -9  12 4594.32 284.974   4
  -2   9 -12 4609.38 296.796   4
   2   9  13 978.844 267.370   1
  -2   9 -13 858.543 133.227   4
   2   9  14 6115.09 587.304   1
  -2   9 -14 6504.26 363.633   4
   2   9  15 12387.1 841.812   1
  -2   9 -15 12265.2 506.759   4
  -2   9 -16 4103.22 302.787   4
   2   9  16 4644.49 577.546   1
   2   9  17 14026.7 988.768   1
   2   9  18 169.934 202.364   1
   2   9  19 353.615 223.863   1
   2   9  20 340.063 260.405   1
   2   9  21 129.800 115.416   1
   2   9  22 100.586 184.850   1
   2   9  23 46.0321 152.257   1
  -2   9 -23 12.5292 167.727   3
  -2   9 -24-29.9059 178.183   3
   2   9  24 44.2712 225.991   1
   2   9  25 5518.56 726.648   1
  -2   9 -25 6557.24 803.552   3
   2   9  26 48.8973 217.786   1
  -2   9 -26-82.6495 149.484   3
   2   9  27 3628.53 581.965   1
  -2   9 -27 3950.29 646.956   3
   2   9  28 1019.51 361.290   1
  -2   9 -28 1572.58 431.268   3
   2   9  29 135.598 129.115   1
  -2  10  30 162.132 156.991   1
  -2  10  29 1218.19 323.012   1
  -2  10  28 2957.94 458.365   1
   2  10 -28 3507.62 648.439   3
  -2  10  27 1876.50 389.607   1
   2  10 -27 2162.97 493.697   3
  -2  10  26-10.7560 114.250   1
   2  10 -26 57.3186 218.716   3
   2  10 -25-311.749 244.562   3
  -2  10  25 384.203 194.664   1
  -2  10  24 646.966 216.718   1
  -2  10  23 2402.49 371.630   1
  -2  10  22 2779.90 417.897   1
  -2  10  21 601.498 211.370   1
  -2  10  20 158.940 107.718   1
  -2  10  19 454.082 147.892   1
  -2  10  18 757.033 201.874   1
  -2  10  17 1651.98 270.946   1
  -2  10  16 146.729 82.4371   1
  -2  10  15 7486.34 550.786   1
  -2  10  15 7576.33 542.410   2
  -2  10  14 195.199 129.581   1
  -2  10  14 0.21424 78.2127   2
  -2  10  13 4518.49 397.412   2
  -2 -10  13 4714.76 390.756   4
  -2  10  13 4889.13 445.266   1
  -2 -10  12 39582.2 1142.17   4
  -2  10  12 33651.1 1144.59   1
  -2  10  12 35159.7 1064.58   2
  -2  10  11 441.682 185.174   1
  -2  10  11 245.253 90.8756   2
  -2 -10  11 282.694 89.7315   4
  -2 -10  11 341.200 140.935   6
  -2 -10  10 19132.7 788.928   4
  -2 -10  10 18762.3 847.110   6
  -2  10  10 20048.1 740.494   2
  -2 -10   9 1104.23 190.109   6
  -2 -10   9 1038.45 198.604   4
  -2  10   9 1045.81 159.055   2
  -2  10   8 8177.09 429.979   2
  -2 -10   8 8692.15 545.723   6
  -2 -10   8 8364.25 519.410   4
  -2  10   7 446.281 97.9313   2
  -2 -10   7 348.808 109.714   6
  -2 -10   7 556.369 145.629   4
  -2  10   6 1965.95 209.113   5
  -2  10   6 1998.88 191.644   2
  -2 -10   6 2362.84 277.194   4
  -2 -10   6 2079.97 258.136   6
  -2 -10   5 5507.07 421.490   4
  -2 -10   5 5433.84 408.029   6
   2 -10  -5 5752.96 346.424   2
  -2  10   5 5400.11 329.748   5
  -2  10   4 27441.4 712.695   5
  -2 -10   4 27896.3 958.745   4
  -2 -10   4 27962.6 906.555   6
   2 -10  -4 27866.8 727.087   2
  -2  10   3 11676.2 462.715   5
   2 -10  -3 11325.0 464.209   2
  -2 -10   3 11266.2 621.922   4
   2 -10  -2 4885.66 311.215   2
  -2 -10   2 5058.76 418.400   4
  -2 -10   1 17238.1 774.389   4
  -2  10   1 17164.8 531.140   6
   2 -10  -1 17146.8 544.641   5
  -2 -10   0 359.814 118.224   5
  -2 -10   0 423.902 151.819   4
  -2  10   0 221.792 69.3350   6
   2 -10   0 216.180 76.0165   5
  -2 -10  -1 4471.17 363.930   5
  -2  10  -1 4636.47 282.002   6
  -2 -10  -1 4483.26 403.666   4
  -2 -10  -2 24227.8 831.206   5
  -2 -10  -2 24472.3 950.262   4
   2 -10   2 23467.4 813.188   4
  -2 -10  -3 3259.15 347.275   4
  -2 -10  -3 2974.75 293.109   5
   2 -10   3 3075.22 245.798   6
   2 -10   3 3236.17 300.880   4
  -2 -10  -4 3546.68 366.818   4
   2 -10   4 3417.58 263.360   6
   2 -10   4 3643.41 310.166   4
   2 -10   5 2919.20 275.655   4
   2 -10   5 2794.68 248.214   6
  -2 -10  -5 2461.53 307.878   4
   2 -10   6 10159.5 507.527   4
  -2 -10  -6 9447.16 617.610   4
   2 -10   6 9510.63 469.432   6
  -2 -10  -7 18563.6 860.400   4
   2 -10   7 19696.5 699.391   4
   2  10   7 16801.5 349.662   2
   2 -10   8 10193.1 481.948   4
   2  10   8 11159.0 680.507   1
   2 -10   9 523.799 112.740   4
   2  10   9 146.710 82.6093   1
   2 -10  10 1157.30 160.286   4
  -2  10 -10 1256.30 165.656   4
   2  10  10 867.711 213.229   1
  -2  10 -11 2268.87 223.135   4
   2  10  11 2738.42 351.993   1
   2 -10  11 2604.03 236.692   4
  -2  10 -12 5114.31 341.609   4
   2 -10  12 5214.83 322.286   4
   2  10  12 4583.37 453.834   1
  -2  10 -13 2879.63 255.730   4
   2  10  13 2849.61 362.390   1
  -2  10 -14 179.602 62.0894   4
   2  10  14 174.478 114.598   1
  -2  10 -15 1800.26 199.628   4
   2  10  15 1781.52 347.579   1
   2  10  16 6482.15 635.956   1
   2  10  17 6541.23 654.581   1
   2  10  18 431.337 179.618   1
   2  10  19 513.207 255.901   1
   2  10  20 3939.80 599.762   1
   2  10  21 1724.33 396.854   1
   2  10  22 3036.21 554.404   1
   2  10  23 1359.99 388.526   1
  -2  10 -24 1740.63 387.463   3
   2  10  24 1779.29 412.906   1
   2  10  25 570.615 294.489   1
  -2  10 -25 334.284 187.254   3
  -2  10 -26 4037.32 659.621   3
   2  10  26 3700.79 595.185   1
  -2  10 -27 2278.89 503.235   3
   2  10  27 2240.39 466.988   1
   2  10  28 293.522 249.589   1
   2  10  29-2.74147 128.792   1
  -2  11  30 151.510 128.925   1
  -2  11  29 282.706 155.713   1
  -2  11  28 1556.00 340.469   1
   2  11 -28 2250.72 489.941   3
  -2  11  27 674.936 271.863   1
   2  11 -27 881.790 310.579   3
  -2  11  26 924.708 300.693   1
   2  11 -26 1339.51 433.320   3
  -2  11  25 1640.76 353.185   1
  -2  11  24 23.7465 90.6020   1
  -2  11  23 77.4964 107.469   1
  -2  11  22 2261.57 360.194   1
  -2  11  21 1044.24 261.426   1
  -2  11  20 4982.31 515.374   1
  -2  11  19 153.494 91.4830   1
  -2  11  18 2050.79 304.558   2
  -2  11  18 2153.89 327.299   1
  -2  11  17 474.588 156.486   2
  -2  11  17 234.428 120.582   1
  -2  11  16 257.346 119.762   2
  -2  11  16 169.636 82.3036   1
  -2  11  15 5450.92 452.923   2
  -2  11  15 5451.08 483.268   1
  -2  11  14 6124.04 514.489   1
  -2  11  14 5759.37 450.635   2
  -2 -11  14 6486.76 492.069   4
  -2  11  13 5829.63 440.253   2
  -2 -11  13 6568.77 554.402   6
  -2  11  13 6347.20 545.774   1
  -2 -11  13 6241.82 470.191   4
  -2 -11  12 15799.2 754.189   4
  -2  11  12 17625.8 738.549   2
  -2 -11  12 16367.7 856.047   6
  -2 -11  11 451.357 156.903   4
  -2 -11  11 437.237 176.369   6
  -2  11  11 240.903 114.382   2
  -2 -11  10 19551.5 880.188   6
  -2  11  10 20978.2 742.112   2
  -2 -11  10 20890.7 858.287   4
  -2 -11   9 143.085 67.6307   4
  -2  11   9 84.5071 72.9139   2
  -2 -11   9 38.5439 87.2386   6
  -2  11   8 3424.14 264.994   2
  -2 -11   8 3118.45 325.851   4
  -2 -11   8 3256.35 346.719   6
  -2 -11   7 21416.8 870.042   4
  -2 -11   7 20666.4 848.309   6
  -2  11   7 20309.6 624.131   2
  -2 -11   6 1502.39 228.489   4
  -2 -11   6 1026.68 188.721   6
  -2 -11   5 6694.66 466.515   6
   2 -11  -5 7223.31 390.725   2
  -2  11   5 6331.27 365.014   5
  -2 -11   5 6616.51 485.066   4
   2 -11  -4 74411.4 1205.07   2
  -2 -11   4 72942.2 1624.37   4
  -2 -11   4 74792.2 1531.26   6
  -2  11   4 72772.1 1222.35   5
   2 -11  -3 16455.5 573.762   2
  -2 -11   3 15978.2 768.851   4
   2 -11  -2 58.1320 49.7773   2
  -2 -11   2-108.124 120.095   4
  -2 -11   1 2737.07 326.609   4
  -2  11   1 2921.43 234.422   6
   2 -11  -1 2934.17 240.568   5
  -2 -11   0-44.5053 96.4812   4
  -2  11   0 124.741 56.9939   6
  -2 -11   0 108.816 85.1361   5
   2 -11   0 99.8588 65.8690   5
  -2 -11  -1 7226.81 477.951   5
  -2  11  -1 7845.48 387.226   6
  -2 -11  -1 8094.17 565.155   4
   2 -11   1 7681.02 497.513   4
  -2 -11  -2 7850.93 491.826   5
  -2 -11  -2 7528.93 557.670   4
   2 -11   2 7560.50 489.547   4
  -2 -11  -3 8958.90 600.882   4
  -2 -11  -3 9021.21 532.628   5
   2 -11   3 9381.28 445.660   6
   2 -11   3 8684.78 514.814   4
  -2 -11  -4 10039.5 650.929   4
   2 -11   4 10404.5 485.611   6
   2 -11   4 10056.5 548.328   4
   2 -11   5 5213.30 399.439   4
  -2 -11  -5 5264.22 482.698   4
   2 -11   5 5331.58 355.230   6
   2 -11   6 44718.4 1147.54   4
  -2 -11  -6 43861.2 1372.39   4
   2 -11   6 43985.5 1038.87   6
   2 -11   7 38023.2 1037.45   4
   2 -11   7 35778.6 966.489   6
  -2 -11  -7 35217.8 1237.01   4
   2 -11   8 344.703 95.9236   4
   2  11   8 352.201 57.2390   2
  -2 -11  -8 354.409 125.092   4
   2 -11   8 332.221 84.4151   6
   2 -11   9 11088.9 534.950   4
   2  11   9 9650.69 696.173   1
   2  11  10 9759.17 671.094   1
   2 -11  10 9268.85 469.117   4
   2 -11  11 3501.97 284.966   4
   2  11  11 4040.60 461.200   1
   2 -11  12 2687.11 250.256   4
  -2  11 -12 2245.67 237.691   4
   2  11  12 2267.54 351.048   1
   2  11  13 38781.6 1365.14   1
   2 -11  13 36198.0 883.993   4
  -2  11 -13 37606.3 970.481   4
   2  11  14 8678.46 666.131   1
  -2  11 -14 8199.62 456.247   4
   2  11  15 4772.37 505.926   1
   2  11  16 179.316 119.126   1
   2  11  17 107.242 130.140   1
   2  11  18-35.5573 126.990   1
   2  11  19 254.532 173.533   1
   2  11  20 480.028 237.435   1
   2  11  21 3016.78 487.298   1
   2  11  22 317.137 164.892   1
   2  11  23 2395.89 438.374   1
   2  11  24 650.125 240.162   1
  -2  11 -25 438.384 223.511   3
   2  11  25 852.473 272.201   1
  -2  11 -26 70.4438 218.584   3
   2  11  26 187.842 204.220   1
  -2  11 -27 521.878 220.108   3
   2  11  27 332.068 244.501   1
   2  11  28 199.708 199.990   1
   2  11  29 680.477 301.130   1
  -2  12  29-156.458 212.023   1
  -2  12  28 128.655 142.582   1
   2  12 -27 2654.89 553.903   3
  -2  12  27 1589.59 348.277   1
  -2  12  26 6059.71 646.212   1
   2  12 -26 8558.74 943.057   3
  -2  12  25 363.717 213.926   1
  -2  12  24 6557.98 625.922   1
  -2  12  23 72.8626 132.771   1
  -2  12  22 2250.27 352.299   1
  -2  12  22 2043.95 339.750   2
  -2  12  21 5281.54 522.840   2
  -2  12  21 4784.31 505.956   1
  -2  12  20 992.535 250.745   1
  -2  12  20 977.379 236.167   2
  -2  12  19 2385.18 346.842   1
  -2  12  19 2501.32 346.125   2
  -2  12  18 41.7574 92.9919   2
  -2  12  18-44.2038 102.973   1
  -2  12  17 293.460 87.1759   2
  -2  12  17 353.511 113.254   1
  -2  12  16 1515.96 247.065   2
  -2  12  16 1389.80 251.728   1
  -2 -12  15 168.805 125.668   4
  -2  12  15-59.3393 138.452   1
  -2  12  15-43.9724 91.1726   2
  -2 -12  15 33.3119 105.651   6
  -2 -12  14 792.161 233.427   6
  -2  12  14 1307.67 243.296   2
  -2 -12  14 875.399 209.279   4
  -2 -12  13 46132.3 1485.86   6
  -2 -12  13 45535.3 1324.20   4
  -2  12  13 43387.5 1188.16   2
  -2  12  12 48701.9 1223.84   2
  -2 -12  12 48443.5 1354.30   4
  -2 -12  12 49902.7 1504.93   6
  -2 -12  11 101503. 1990.63   4
  -2  12  11 98867.8 1671.86   2
  -2 -12  11 101718. 2101.21   6
  -2 -12  10 17347.0 851.706   6
  -2 -12  10 17085.7 810.091   4
  -2  12  10 17970.7 679.420   2
  -2 -12   9 241.635 88.9343   4
  -2 -12   9 238.648 115.648   6
  -2  12   9 87.4056 56.1844   2
  -2  12   8 1158.76 160.738   2
  -2 -12   8 1119.92 210.499   6
  -2 -12   8 1127.66 223.971   4
  -2 -12   7 32513.8 1094.57   6
  -2 -12   7 32951.2 1134.86   4
  -2 -12   6 27378.1 1026.39   4
  -2 -12   6 27281.4 984.599   6
  -2 -12   5 26250.6 956.660   6
  -2 -12   5 26939.0 1034.85   4
   2 -12  -5 29346.2 793.295   2
   2 -12  -4 17398.2 599.381   2
  -2 -12   4 16712.3 820.819   4
  -2  12   4 16626.5 617.329   5
  -2 -12   3 8686.77 589.914   4
   2 -12  -3 9846.14 450.566   2
   2 -12  -2 4063.56 302.605   2
  -2 -12   2 4060.48 406.723   4
  -2 -12   1 369.592 131.262   5
  -2  12   1 262.375 78.4636   6
   2 -12  -1 215.845 63.4996   5
  -2 -12   1 117.313 81.7226   4
  -2 -12   0 35475.8 1224.12   4
  -2 -12   0 35477.3 1075.69   5
  -2  12   0 37034.9 873.989   6
   2 -12   0 36025.9 881.681   5
   2 -12   1 1416.13 181.443   5
  -2  12  -1 1452.44 176.729   6
  -2 -12  -1 1810.02 288.982   4
  -2 -12  -1 1319.81 213.844   5
   2 -12   1 1542.85 246.278   4
  -2 -12  -2 7368.21 577.642   4
   2 -12   2 7426.22 511.375   4
  -2 -12  -2 6973.09 485.673   5
   2 -12   3 8395.43 529.666   4
  -2 -12  -3 8991.72 633.314   4
  -2 -12  -3 8943.23 549.587   5
  -2 -12  -4 2399.18 335.367   4
   2 -12   4 2425.52 245.292   6
   2 -12   4 2338.78 280.862   4
   2 -12   5 38270.1 985.700   6
   2 -12   5 36712.7 1097.32   4
  -2 -12  -5 36944.6 1307.25   4
  -2 -12  -6 738.552 190.369   4
   2 -12   6 526.528 114.325   6
   2 -12   6 533.597 146.282   4
   2 -12   7 80.2116 59.0734   6
  -2 -12  -7-76.5589 156.679   4
   2 -12   7 45.3643 53.5363   4
   2 -12   8 4101.60 356.391   6
  -2 -12  -8 3572.44 408.992   4
   2 -12   8 4087.62 358.773   4
   2  12   9 4094.40 201.701   2
   2 -12   9 5010.75 379.080   4
   2 -12   9 5258.29 413.931   6
   2 -12  10 20676.1 752.724   4
   2  12  10 18952.2 495.300   2
   2  12  11 2512.64 384.512   1
   2 -12  11 2343.14 244.357   4
   2 -12  12 3810.45 311.208   4
   2  12  12 4735.20 521.550   1
   2 -12  13 223.960 93.0039   4
  -2  12 -13 276.773 97.9362   4
   2  12  13 506.864 210.434   1
   2  12  14 27203.4 1200.73   1
   2 -12  14 26153.4 783.360   4
  -2  12 -14 27783.6 877.447   4
   2  12  15 988.363 260.487   1
   2  12  16-65.3613 131.025   1
   2  12  17 1933.47 378.649   1
   2  12  18 134.126 162.954   1
   2  12  19 66.1777 126.542   1
   2  12  20 931.962 286.082   1
   2  12  21-20.4273 114.810   1
   2  12  22 345.730 205.277   1
   2  12  23 3663.13 516.762   1
   2  12  24 159.005 130.250   1
   2  12  25 369.644 179.893   1
  -2  12 -26 6459.98 846.010   3
   2  12  26 4957.45 652.729   1
  -2  12 -27 2790.01 565.686   3
   2  12  27 2152.18 452.722   1
   2  12  28-181.127 216.684   1
  -2  13  29-64.7627 208.387   1
  -2  13  28 228.933 174.031   1
   2  13 -27 86.8078 147.067   3
  -2  13  27 290.345 212.727   1
  -2  13  26 1473.64 332.605   1
  -2  13  25 1222.40 326.894   1
  -2  13  24 510.418 228.512   1
  -2  13  23 72.3074 103.404   1
  -2  13  22-79.0828 168.645   1
  -2  13  21 1137.80 272.491   1
  -2  13  20 45.1119 113.822   1
  -2  13  20 162.780 128.499   2
  -2  13  19 112.009 106.590   1
  -2  13  19 271.278 126.965   2
  -2  13  18 4408.70 428.512   2
  -2  13  18 4048.00 484.310   1
  -2  13  17 1778.19 318.609   1
  -2 -13  17 2026.82 347.744   6
  -2  13  17 1904.31 274.499   2
  -2 -13  16 1377.28 298.513   6
  -2  13  16 1389.83 226.467   2
  -2 -13  15 3711.85 405.220   4
  -2 -13  15 3240.93 424.589   6
  -2  13  15 2786.14 321.167   2
  -2 -13  14 2701.42 340.844   4
  -2 -13  14 2364.68 351.235   6
  -2  13  14 3148.15 336.413   2
  -2 -13  13 1642.31 288.501   6
  -2 -13  13 1062.59 208.850   4
  -2  13  13 1206.07 195.603   2
  -2 -13  12 5867.36 496.151   4
  -2 -13  12 6240.74 554.018   6
  -2  13  12 6095.67 426.836   2
  -2  13  11 8421.02 478.265   2
  -2 -13  11 8840.67 643.409   6
  -2 -13  11 8946.71 610.815   4
  -2  13  10 9845.94 482.379   2
  -2 -13  10 11180.9 683.754   4
  -2 -13  10 11329.6 717.022   6
  -2 -13   9 940.314 181.222   4
  -2 -13   9 1343.43 256.425   6
  -2  13   9 1056.38 152.665   2
  -2 -13   8 612.908 160.830   6
  -2 -13   8 704.646 192.864   4
  -2 -13   7 18446.7 883.207   4
  -2 -13   7 17315.5 827.520   6
  -2 -13   6 14273.0 740.539   6
  -2 -13   6 14782.7 785.359   4
  -2 -13   5 401.256 105.805   6
   2 -13  -5 337.647 86.6521   2
  -2 -13   5 331.205 98.7381   4
  -2 -13   4 2158.85 325.595   4
   2 -13  -4 2651.73 244.547   2
   2 -13  -3 39036.3 923.951   2
  -2 -13   3 38056.6 1294.41   4
   2 -13  -2 77.6177 60.6517   2
  -2 -13   2 110.396 79.5104   4
  -2 -13   1 864.991 180.971   4
  -2  13   1 936.542 139.533   6
  -2 -13   1 888.813 169.718   5
   2 -13  -1 976.130 150.226   5
  -2 -13   0 45489.0 1441.69   4
  -2 -13   0 45354.7 1259.09   5
   2 -13   0 45781.7 1353.95   4
   2 -13   0 45168.0 1041.61   5
  -2  13   0 45828.3 1021.30   6
  -2 -13  -1 15607.2 853.777   4
   2 -13   1 16140.7 627.955   5
   2 -13   1 15908.9 791.773   4
  -2 -13  -1 15326.4 736.919   5
  -2  13  -1 16276.5 618.493   6
  -2 -13  -2 63365.7 1498.11   5
   2 -13   2 63666.9 1564.33   4
  -2  13  -2 63980.1 1234.38   6
  -2 -13  -2 65115.8 1748.37   4
  -2 -13  -3 8646.69 560.256   5
   2 -13   3 7703.35 536.183   4
  -2 -13  -3 8312.68 630.800   4
  -2 -13  -4 3432.54 412.733   4
   2 -13   4 3203.25 350.353   4
   2 -13   4 3426.99 305.837   6
   2 -13   5 741.841 161.997   4
  -2 -13  -5 636.036 191.892   4
   2 -13   5 828.361 161.127   6
  -2 -13  -6 417.901 183.561   4
   2 -13   6 268.272 96.7011   4
   2 -13   6 168.709 72.8918   6
   2 -13   7 522.438 140.858   4
  -2 -13  -7 330.338 119.378   4
   2 -13   7 371.439 99.8239   6
   2 -13   8 35824.8 1107.89   4
  -2 -13  -8 32935.3 1306.27   4
   2 -13   8 34157.4 1041.14   6
  -2 -13  -9 95745.9 2235.93   4
   2 -13   9 99478.9 1802.47   4
   2 -13   9 97079.8 1798.89   6
  -2 -13 -10 784.678 240.164   4
   2 -13  10 833.779 180.962   4
   2  13  10 565.363 84.2436   2
   2 -13  10 734.850 179.292   6
   2 -13  11 2741.32 328.046   6
   2 -13  11 2509.96 265.973   4
   2  13  11 2314.99 180.668   2
   2 -13  12 3977.72 340.441   4
   2  13  12 5084.29 551.662   1
   2  13  12 4527.59 280.440   2
   2 -13  13 3222.05 305.047   4
   2  13  13 3608.40 484.262   1
   2 -13  14 6945.29 424.224   4
   2  13  14 7408.42 657.720   1
   2 -13  15 862.482 153.197   4
   2  13  15 1024.93 281.586   1
   2  13  16 490.636 219.261   1
   2  13  17 3457.17 488.432   1
   2  13  18 6526.46 658.475   1
   2  13  19 2659.85 437.926   1
   2  13  20 368.469 197.992   1
   2  13  21 815.313 284.803   1
   2  13  22 1144.32 291.424   1
   2  13  23-180.536 192.944   1
   2  13  24 21.8931 136.125   1
   2  13  25 1460.72 367.661   1
   2  13  26 773.735 275.960   1
  -2  13 -26 760.690 297.982   3
   2  13  27 165.897 160.253   1
   2  13  28 340.499 201.300   1
  -2  14  29-295.124 267.853   1
  -2  14  28-80.8614 184.761   1
  -2  14  27 1286.98 315.032   1
  -2  14  26 73.0014 132.145   1
  -2  14  25 497.196 174.433   1
  -2  14  24 1194.31 288.987   1
  -2  14  23 1255.01 296.044   1
  -2  14  22 110.733 98.5149   1
  -2 -14  21 4223.84 566.082   6
  -2  14  21 2572.80 425.084   1
  -2 -14  20 9607.91 813.955   6
  -2  14  20 5662.92 606.052   1
  -2 -14  19 117.499 141.573   6
  -2 -14  18 45.0923 98.7083   6
  -2  14  18 205.143 105.761   2
  -2 -14  17 1400.86 295.853   6
  -2  14  17 1054.95 220.317   2
  -2 -14  16 661.237 213.362   6
  -2 -14  16 984.440 233.310   4
  -2  14  16 472.021 145.962   2
  -2 -14  15 991.375 253.281   6
  -2  14  15 1225.57 214.864   2
  -2 -14  15 1488.84 268.238   4
  -2  14  14 41.5242 83.2695   2
  -2 -14  14 85.2631 83.1712   6
  -2 -14  14 203.818 131.856   4
  -2 -14  13 2056.68 334.704   6
  -2  14  13 2650.21 293.350   2
  -2 -14  13 2384.48 332.614   4
  -2 -14  12 20502.4 958.570   4
  -2 -14  12 19395.2 975.949   6
  -2  14  12 18730.8 726.959   2
  -2  14  11 16941.2 651.762   2
  -2 -14  11 17498.3 916.333   6
  -2 -14  11 17519.9 886.216   4
  -2  14  10 450.589 107.397   2
  -2 -14  10 464.764 100.360   4
  -2 -14  10 788.896 213.489   6
  -2 -14   9 3.93728 94.3359   4
  -2 -14   9 62.1209 101.055   6
  -2 -14   8 28396.0 1142.68   4
  -2 -14   8 27106.9 1083.57   6
  -2 -14   7 452.765 134.689   6
  -2 -14   7 677.137 196.862   4
  -2 -14   6 29020.0 1081.53   6
  -2 -14   6 28957.4 1155.04   4
  -2 -14   5 1215.78 226.445   4
   2 -14  -5 1156.08 162.986   2
   2 -14  -4 20950.8 674.314   2
  -2 -14   4 20833.4 997.289   4
   2 -14  -3 159.576 80.5368   2
  -2 -14   3-127.624 171.302   4
   2 -14  -2 46378.0 1058.10   2
  -2 -14   2 44352.1 1462.87   4
  -2 -14   1 840.056 175.808   5
  -2 -14   1 581.740 109.684   4
   2 -14  -1 676.790 126.333   5
  -2 -14   0 24664.1 1096.98   4
   2 -14   0 25211.8 810.630   5
  -2 -14   0 25567.8 980.012   5
   2 -14   0 24535.7 1045.46   4
  -2 -14  -1 7704.49 625.311   4
  -2 -14  -1 8121.50 551.010   5
   2 -14   1 8292.91 590.120   4
   2 -14   1 8723.04 478.315   5
  -2 -14  -2 1318.83 236.044   5
  -2 -14  -2 1027.82 218.478   4
   2 -14   2 1095.42 213.447   4
  -2 -14  -3 15963.3 783.844   5
  -2 -14  -3 15746.2 901.887   4
   2 -14   3 15701.4 802.110   4
  -2 -14  -4 75180.6 1966.90   4
   2 -14   4 75890.1 1739.82   4
   2 -14   5 13778.6 644.901   6
  -2 -14  -5 13006.6 835.530   4
   2 -14   5 12970.9 723.108   4
   2 -14   6 60700.6 1370.20   6
  -2 -14  -6 60043.0 1807.97   4
   2 -14   6 61092.1 1548.07   4
  -2 -14  -7 1819.26 341.081   4
   2 -14   7 1203.29 217.377   4
   2 -14   7 973.364 172.862   6
   2 -14   8 13042.3 661.928   6
  -2 -14  -8 13591.0 873.646   4
   2 -14   8 13290.7 715.027   4
   2 -14   9 2229.13 295.887   6
   2 -14   9 1975.52 273.273   4
  -2 -14  -9 2249.30 369.850   4
   2 -14  10 16255.2 760.581   4
   2 -14  10 14945.2 742.902   6
  -2 -14 -10 15604.4 943.728   4
  -2 -14 -11 2071.99 367.499   4
   2  14  11 1511.81 130.731   2
   2 -14  11 2079.80 302.123   6
   2 -14  11 1986.15 264.216   4
   2  14  12 40232.0 771.991   2
   2 -14  12 43326.9 1332.20   6
   2 -14  12 44094.2 1191.70   4
   2 -14  13 202.519 142.067   6
   2 -14  13 84.2187 79.6229   4
   2  14  13 123.296 60.7805   2
   2  14  14 1155.71 310.568   1
   2 -14  14 792.702 145.326   4
   2  14  15 474.111 241.173   1
   2 -14  15 409.637 111.465   4
   2  14  16 708.263 262.101   1
   2  14  17 757.703 285.148   1
   2  14  18 6977.77 695.858   1
   2  14  19 3906.13 542.056   1
   2  14  20 1004.59 301.453   1
   2  14  21 1408.90 335.777   1
   2  14  22 240.432 154.613   1
   2  14  23 6555.85 720.283   1
   2  14  24 1121.31 334.796   1
   2  14  25 359.656 213.467   1
   2  14  26-2.75394 146.695   1
   2  14  27 631.587 302.804   1
  -2  15  28 462.667 238.082   1
  -2  15  27-16.8066 145.705   1
  -2  15  26 0.31169 124.418   1
  -2 -15  26 69.2726 137.941   6
  -2 -15  25 37.9989 156.052   6
  -2 -15  24-71.3596 138.263   6
  -2 -15  23 216.023 156.771   6
  -2 -15  22 317.148 186.616   6
  -2 -15  21 184.843 160.959   6
  -2 -15  20 447.112 226.245   6
  -2 -15  19 2036.20 382.981   6
  -2 -15  18 565.254 221.852   6
  -2 -15  17-7.45836 104.658   6
  -2 -15  16 967.083 228.661   4
  -2 -15  16 505.473 186.234   6
  -2  15  15 1966.44 268.600   2
  -2 -15  15 1872.14 336.132   6
  -2 -15  15 1834.56 301.396   4
  -2  15  14 641.978 163.446   2
  -2 -15  14 670.331 195.004   4
  -2 -15  14 816.373 217.645   6
  -2 -15  13 131.948 111.236   6
  -2  15  13 74.9848 93.0777   2
  -2 -15  13 73.9330 75.5023   4
  -2  15  12 52.1979 54.3617   2
  -2 -15  12 56.1491 118.681   6
  -2 -15  12 125.550 86.1975   4
  -2 -15  11 3264.60 413.474   6
  -2 -15  11 3943.06 440.205   4
  -2  15  11 3500.31 296.592   2
  -2 -15  10 22335.1 1031.77   6
  -2 -15  10 23344.4 1075.76   4
  -2 -15   9 8848.45 640.719   6
  -2 -15   9 9436.55 678.940   4
  -2 -15   8 1371.10 278.800   4
  -2 -15   8 1142.42 218.305   6
  -2 -15   7 1825.76 273.477   6
  -2 -15   7 2062.10 319.822   4
  -2 -15   6-79.6060 116.884   4
  -2 -15   6-39.9932 136.078   6
  -2 -15   5 18344.0 960.182   4
   2 -15  -5 18809.1 657.933   2
   2 -15  -4 4130.82 309.684   2
  -2 -15   4 3227.64 411.819   4
   2 -15  -3 3962.21 307.219   2
  -2 -15   3 3972.94 449.961   4
   2 -15  -2 47.0083 57.8481   2
  -2 -15   2 221.216 104.188   5
  -2 -15   2-187.059 177.600   4
  -2 -15   1 21.4518 83.1297   5
   2 -15  -1-78.0131 141.112   4
  -2 -15   1 40.0226 158.276   4
   2 -15  -1 8.56935 80.9657   5
   2 -15   0 8082.23 622.370   4
   2 -15   0 7851.09 471.984   5
  -2 -15   0 7993.64 566.078   5
  -2 -15   0 7898.75 643.999   4
  -2 -15  -1 14095.4 756.403   5
   2 -15   1 14014.7 820.419   4
  -2 -15  -1 14247.2 879.232   4
   2 -15   1 13833.3 633.305   5
   2 -15   2 566.125 142.187   5
  -2 -15  -2 352.851 159.930   4
  -2 -15  -2 355.361 120.337   5
   2 -15   2 413.514 158.827   4
   2 -15   3 965.310 224.367   4
  -2 -15  -3 803.784 219.795   4
  -2 -15  -3 731.714 182.172   5
   2 -15   4 20812.8 955.155   4
  -2 -15  -4 20705.6 1070.81   4
   2 -15   5 177.890 72.1388   6
   2 -15   5 370.545 170.689   4
  -2 -15  -5 451.442 203.841   4
  -2 -15  -6 9779.75 757.119   4
   2 -15   6 9642.10 565.567   6
   2 -15   6 10002.4 651.559   4
  -2 -15  -7 15122.9 952.439   4
   2 -15   7 14713.1 712.529   6
   2 -15   7 14896.9 791.374   4
   2 -15   8 1527.75 251.574   4
  -2 -15  -8 1356.71 313.546   4
   2 -15   8 1486.41 240.549   6
   2 -15   9 988.444 198.609   6
  -2 -15  -9 1111.25 279.555   4
   2 -15   9 1023.69 200.946   4
   2 -15  10 6569.01 511.551   6
  -2 -15 -10 6560.52 646.178   4
   2 -15  10 7007.64 531.039   4
  -2 -15 -11 13481.6 929.640   4
   2 -15  11 13657.0 749.051   6
   2 -15  11 14242.2 726.482   4
   2 -15  12 3402.90 390.447   6
  -2 -15 -12 3837.91 500.684   4
   2 -15  12 3795.72 375.149   4
  -2 -15 -13 1393.30 299.069   4
   2 -15  13 1668.17 234.167   4
   2 -15  13 1639.62 274.977   6
   2 -15  14 95.2696 76.3718   4
   2 -15  14-42.6326 97.9359   6
   2 -15  15 2101.16 330.193   6
   2  15  17 2084.28 424.570   1
   2  15  18 5146.69 633.771   1
   2  15  19 581.228 283.685   1
   2  15  20 1990.12 411.036   1
   2  15  21 462.221 313.375   1
   2  15  22 3738.09 557.402   1
   2  15  23 114.268 148.129   1
   2  15  24 189.166 172.146   1
   2  15  25 64.7996 201.686   1
  -2 -15 -26 119.721 216.768   4
   2  15  26 262.418 209.417   1
  -2 -15 -27 1470.05 423.005   4
   2  15  27 1061.99 363.775   1
  -2 -16  25-29.1518 189.576   6
  -2 -16  24 104.615 185.513   6
  -2 -16  23 2624.98 460.925   6
  -2 -16  22-94.9011 154.683   6
  -2 -16  21 1858.35 392.301   6
  -2 -16  20 3890.06 537.323   6
  -2 -16  19 1683.09 363.988   6
  -2 -16  18 5354.98 610.549   6
  -2 -16  17 564.560 194.529   4
  -2 -16  17 384.726 221.180   6
  -2 -16  16 3705.91 494.109   6
  -2 -16  16 4155.50 468.175   4
  -2 -16  15 555.696 208.136   4
  -2 -16  15-28.1346 138.444   6
  -2 -16  14 7737.78 670.568   6
  -2 -16  14 7220.58 613.511   4
  -2 -16  13 681.781 204.264   6
  -2 -16  13 713.442 210.665   4
  -2 -16  12-0.63480 86.0294   6
  -2 -16  12-168.144 176.009   4
  -2 -16  11 191.710 80.0600   4
  -2 -16  11 237.214 126.747   6
  -2 -16  10 14729.9 857.321   6
  -2 -16  10 15046.5 881.098   4
  -2 -16   9 1259.78 252.320   6
  -2 -16   9 1551.59 294.493   4
  -2 -16   8 2929.92 377.029   6
  -2 -16   8 3072.03 416.194   4
  -2 -16   7 241.712 112.444   6
  -2 -16   7 445.687 171.177   4
  -2 -16   6 1212.57 269.273   4
  -2 -16   5 206.003 155.107   4
   2 -16  -5 178.124 96.5437   2
  -2 -16   4 189.133 146.843   4
   2 -16  -4 34.7385 65.2205   2
  -2 -16   3 16029.6 939.563   4
   2 -16  -3 14960.7 604.589   2
  -2 -16   2 158.792 75.2131   5
   2 -16  -2 317.934 119.371   2
  -2 -16   2-25.5822 200.629   4
   2 -16  -2 63.1645 148.665   4
   2 -16  -1 190.239 107.035   4
  -2 -16   1 66.3173 75.8979   5
  -2 -16   1-106.879 191.683   4
   2 -16  -1 22.1946 88.1086   5
  -2 -16   0 68.7498 112.035   4
   2 -16   0 235.999 78.5032   5
  -2 -16   0 216.550 112.520   5
   2 -16   0 216.439 106.579   4
  -2 -16  -1 5391.41 487.151   5
   2 -16   1 5296.07 527.328   4
   2 -16   1 4904.95 396.188   5
  -2 -16  -1 5324.13 552.138   4
  -2 -16  -2 21056.9 1107.88   4
   2 -16   2 21002.4 813.144   5
   2 -16   2 20610.1 1004.85   4
  -2 -16  -2 20797.4 943.982   5
   2 -16   3 5887.78 540.664   4
  -2 -16  -3 5774.58 589.130   4
  -2 -16  -3 5556.45 490.587   5
   2 -16   4 13199.5 793.266   4
  -2 -16  -4 13661.8 904.878   4
  -2 -16  -5 12021.0 854.191   4
   2 -16   5 12025.1 742.171   4
  -2 -16  -6 83.4130 95.5446   4
   2 -16   6-27.0171 102.040   4
   2 -16   6-2.50662 89.6417   6
   2 -16   7 3250.07 388.996   4
  -2 -16  -7 3086.06 455.785   4
   2 -16   7 2876.05 322.230   6
   2 -16   8 22060.1 913.172   6
   2 -16   8 21121.0 983.088   4
  -2 -16  -8 21205.5 1165.67   4
   2 -16   9 782.344 195.568   4
   2 -16   9 617.573 172.515   6
  -2 -16  -9 719.443 277.329   4
  -2 -16 -10 14578.0 977.332   4
   2 -16  10 14561.3 768.968   6
   2 -16  10 14900.7 797.378   4
  -2 -16 -11 9394.51 790.487   4
   2 -16  11 9995.66 649.993   6
   2 -16  11 10282.9 654.212   4
   2 -16  12 920.229 206.102   6
   2 -16  12 904.042 195.827   4
  -2 -16 -12 745.329 232.210   4
   2 -16  13 3418.85 408.364   6
  -2 -16 -13 2849.94 430.019   4
   2 -16  13 3428.06 360.668   4
   2 -16  14-24.8601 88.0601   6
  -2 -16 -14 338.859 191.863   4
   2 -16  14 170.322 96.3571   4
   2 -16  15 243.017 139.252   6
  -2 -16 -15 410.625 240.971   4
   2 -16  16 283.703 175.885   6
  -2 -16 -16 497.481 231.230   4
   2 -16  17-58.8488 108.394   6
  -2 -16 -17 158.778 158.728   4
   2 -16  18 5936.95 596.682   6
   2  16  20 437.298 251.689   1
   2  16  21 3329.09 561.304   1
   2  16  22 318.607 138.470   1
  -2 -16 -22 819.997 301.026   4
   2  16  23-65.0639 219.313   1
  -2 -16 -23-104.072 172.187   4
  -2 -16 -24 494.750 271.807   4
   2  16  24-110.016 260.543   1
  -2 -16 -25 3768.80 648.589   4
   2  16  25 1974.11 443.838   1
   2  16  26 295.653 237.590   1
  -2 -16 -26 539.772 265.519   4
  -2 -16 -27-164.561 246.102   4
  -2 -17  25 183.456 198.101   6
  -2 -17  24 1409.33 368.573   6
  -2 -17  23 270.106 202.489   6
  -2 -17  22 30.3378 143.750   6
  -2 -17  21 230.392 176.822   6
  -2 -17  20 210.481 166.393   6
  -2 -17  19 469.658 233.720   6
  -2 -17  18 2112.91 406.191   6
  -2 -17  17 489.728 227.826   6
  -2 -17  17 895.963 259.576   4
  -2 -17  16 11635.2 867.710   6
  -2 -17  16 11381.4 769.423   4
  -2 -17  15 656.824 225.373   4
  -2 -17  15 408.947 184.355   6
  -2 -17  14 7482.36 666.960   6
  -2 -17  14 8841.79 699.570   4
  -2 -17  13 2660.75 399.851   6
  -2 -17  13 2614.39 378.085   4
  -2 -17  12 4443.54 503.787   4
  -2 -17  12 4674.02 522.888   6
  -2 -17  11 20.7189 110.776   6
  -2 -17  11-228.339 189.487   4
  -2 -17  10 46.5632 119.432   4
  -2 -17  10 124.850 93.8644   6
  -2 -17   9 7796.84 663.291   4
  -2 -17   9 7555.16 631.453   6
  -2 -17   8 19370.7 984.688   6
  -2 -17   8 20096.2 1072.21   4
  -2 -17   7 10019.7 752.643   4
  -2 -17   6 35683.6 1430.68   4
   2 -17  -5 497.881 147.604   2
  -2 -17   5 314.973 127.206   4
  -2 -17   4 9.82772 150.380   4
   2 -17  -4 78.3747 63.8570   2
   2 -17  -3 303.752 100.904   2
   2 -17  -3 481.631 200.285   4
  -2 -17   3 444.670 153.489   5
  -2 -17   3 163.525 94.8989   4
  -2 -17   2 12005.0 743.119   5
  -2 -17   2 11550.3 823.614   4
   2 -17  -2 12703.5 874.597   4
   2 -17  -2 11179.1 548.768   2
   2 -17  -1 1160.31 274.359   4
  -2 -17   1 1051.14 251.003   4
   2 -17  -1 1063.03 183.729   5
  -2 -17   1 916.128 196.372   5
   2 -17   0 3837.22 352.178   5
  -2 -17   0 3687.14 405.572   5
   2 -17   0 3999.24 490.371   4
  -2 -17   0 3901.27 480.834   4
  -2 -17  -1 14.1490 73.0444   5
  -2 -17  -1-65.5906 133.631   4
   2 -17   1 97.6768 75.5562   5
   2 -17   1-254.033 156.528   4
   2 -17   2 26643.5 942.710   5
  -2 -17  -2 25399.4 1074.52   5
  -2 -17  -2 24968.5 1239.85   4
   2 -17   2 25037.6 1143.84   4
   2 -17   3 11314.4 768.925   4
  -2 -17  -3 11368.6 850.787   4
   2 -17   3 11337.9 622.445   5
  -2 -17  -3 11531.5 726.136   5
   2 -17   4 1252.69 264.785   4
  -2 -17  -4 1290.00 310.992   4
  -2 -17  -5 4499.45 541.693   4
   2 -17   5 4080.20 450.909   4
   2 -17   6 204.026 126.451   4
  -2 -17  -6 171.306 185.614   4
   2 -17   7 21709.3 917.177   6
  -2 -17  -7 21563.2 1196.61   4
   2 -17   7 22899.1 1062.59   4
   2 -17   8 92.9191 115.727   4
   2 -17   8-110.009 127.343   6
  -2 -17  -8 234.653 188.482   4
  -2 -17  -9 27509.4 1388.70   4
   2 -17   9 28706.9 1184.59   4
   2 -17   9 27226.8 1061.15   6
   2 -17  10 357.839 128.430   4
  -2 -17 -10 595.899 265.316   4
   2 -17  10 472.298 167.077   6
  -2 -17 -11 174.363 181.491   4
   2 -17  11 191.624 101.690   4
   2 -17  11 227.969 106.828   6
  -2 -17 -12 2254.55 409.079   4
   2 -17  12 1971.07 303.065   6
   2 -17  12 2174.50 301.877   4
  -2 -17 -13 154.369 136.659   4
   2 -17  13 210.196 136.200   6
   2 -17  13 231.542 133.576   4
   2 -17  14 3341.62 425.714   6
  -2 -17 -14 4217.85 589.799   4
   2 -17  15 8159.05 657.178   6
  -2 -17 -15 8003.15 796.005   4
  -2 -17 -16 12319.5 990.335   4
   2 -17  16 11472.2 808.337   6
   2 -17  17-22.1437 113.568   6
  -2 -17 -17 40.5725 169.960   4
  -2 -17 -18 789.959 283.035   4
   2 -17  18 709.512 227.969   6
   2 -17  19 1589.12 329.639   6
  -2 -17 -19 1524.63 374.451   4
   2 -17  20 243.679 165.584   6
  -2 -17 -20 297.889 198.910   4
  -2 -17 -21 2052.58 458.345   4
   2 -17  21 1943.86 392.346   6
  -2 -17 -22 84.1141 173.923   4
   2 -17  22 238.941 187.182   6
   2 -17  23-35.9651 132.997   6
  -2 -17 -23-281.218 274.292   4
  -2 -17 -24 1405.45 392.449   4
   2 -17  24 1187.11 316.506   6
   2 -17  25-137.030 145.479   6
  -2 -17 -25-78.9396 192.761   4
  -2 -17 -26 1838.64 507.057   4
  -2 -17 -27 184.434 210.283   4
  -2 -18  24 147.652 159.525   6
  -2 -18  23 276.982 203.864   6
  -2 -18  22-279.637 237.776   6
  -2 -18  21-103.448 142.970   6
  -2 -18  20 4704.84 610.394   6
  -2 -18  19 328.896 218.183   6
  -2 -18  18 307.119 164.347   6
  -2 -18  17 966.912 241.711   6
  -2 -18  17 1328.00 276.137   4
  -2 -18  16 386.624 202.911   6
  -2 -18  16 268.384 174.353   4
  -2 -18  15 310.147 199.177   6
  -2 -18  15-18.5550 112.797   4
  -2 -18  14 525.646 216.949   6
  -2 -18  14 483.212 180.247   4
  -2 -18  13 299.205 164.188   4
  -2 -18  13 119.694 125.010   6
  -2 -18  12 1246.21 292.070   4
  -2 -18  12 1230.93 295.571   6
  -2 -18  11 10002.3 751.495   6
  -2 -18  11 9828.81 776.701   4
  -2 -18  10 102.732 93.2507   4
  -2 -18  10 54.3016 100.317   6
  -2 -18   9 147.740 108.732   6
  -2 -18   9-11.2740 103.329   4
  -2 -18   8 17552.1 1037.16   4
  -2 -18   7 174.240 192.755   4
  -2 -18   6 23787.0 1214.28   4
  -2 -18   5 13292.2 905.411   4
   2 -18  -4 11891.9 906.687   4
  -2 -18   4 9838.15 785.475   4
   2 -18  -3-143.490 183.861   4
   2 -18  -3-201.873 122.346   2
  -2 -18   3-42.6683 107.216   5
  -2 -18   3 34.9635 110.167   4
   2 -18  -2 1445.01 211.140   2
  -2 -18   2 1724.20 303.615   5
   2 -18  -2 1485.98 314.128   4
  -2 -18   2 1622.65 363.487   4
  -2 -18   1 15616.1 862.188   5
   2 -18  -1 15421.4 675.064   2
   2 -18  -1 15476.4 985.455   4
  -2 -18   1 15250.9 983.971   4
   2 -18  -1 15657.1 740.184   5
   2 -18   0 1829.87 350.606   4
  -2 -18   0 2208.55 383.664   4
  -2 -18   0 1720.32 290.207   5
   2 -18   0 1549.57 222.728   5
  -2 -18  -1 2606.91 349.919   5
  -2 -18  -1 2341.95 393.416   4
   2 -18   1 2370.31 288.225   5
   2 -18   1 2482.12 386.460   4
   2 -18   2 4179.64 389.000   5
  -2 -18  -2 4482.00 461.268   5
   2 -18   2 4346.38 498.571   4
  -2 -18  -2 4530.18 546.011   4
   2 -18   3 28187.4 1020.24   5
  -2 -18  -3 27222.6 1137.38   5
  -2 -18  -3 28147.6 1375.12   4
   2 -18   3 27113.0 1226.05   4
  -2 -18  -4 17223.3 1101.23   4
   2 -18   4 17173.6 973.393   4
   2 -18   5 14804.8 891.962   4
  -2 -18  -5 14973.6 1023.58   4
  -2 -18  -6 279.484 162.449   4
   2 -18   6 280.294 131.781   4
  -2 -18  -7 1438.26 321.651   4
   2 -18   7 1926.95 341.570   4
   2 -18   8 7256.06 619.420   4
  -2 -18  -8 7368.88 728.483   4
   2 -18   8 6996.77 541.271   6
   2 -18   9 5733.31 501.145   6
  -2 -18  -9 5501.36 648.756   4
   2 -18   9 5592.23 545.408   4
  -2 -18 -10 5500.89 663.351   4
   2 -18  10 5836.51 539.928   4
   2 -18  10 5810.43 514.564   6
   2 -18  11 1879.32 302.813   6
   2 -18  11 2222.29 345.322   4
  -2 -18 -11 1667.89 373.972   4
   2 -18  12 891.582 208.506   4
   2 -18  12 710.781 194.717   6
  -2 -18 -12 1067.49 308.156   4
   2 -18  13 9083.29 680.763   6
  -2 -18 -13 8889.73 835.025   4
   2 -18  13 8933.92 630.333   4
  -2 -18 -14 463.569 246.276   4
   2 -18  14 185.863 97.3023   6
   2 -18  15 4366.05 489.923   6
  -2 -18 -15 4901.45 637.987   4
  -2 -18 -16 2992.73 523.632   4
   2 -18  16 2565.43 386.043   6
  -2 -18 -17 247.547 196.210   4
   2 -18  17 413.271 208.301   6
  -2 -18 -18 258.505 182.660   4
   2 -18  18 104.260 127.655   6
   2 -18  19 193.682 137.977   6
  -2 -18 -19 264.319 221.564   4
  -2 -18 -20-26.0692 180.889   4
   2 -18  20-163.944 146.837   6
   2 -18  21 24.3679 116.494   6
  -2 -18 -21 4.95074 195.480   4
   2 -18  22 491.011 259.883   6
  -2 -18 -22 102.884 140.146   4
  -2 -18 -23 449.738 273.890   4
   2 -18  23 13.0716 117.129   6
   2 -18  24 584.083 262.455   6
  -2 -18 -24 231.228 223.697   4
  -2 -18 -25 367.435 280.002   4
  -2 -18 -26 984.465 400.253   4
  -2 -19  24 338.907 184.946   6
  -2 -19  23 510.839 218.852   6
  -2 -19  22 90.6849 145.665   6
  -2 -19  21-116.709 183.754   6
  -2 -19  20 135.942 130.864   6
  -2 -19  19-83.1310 144.460   6
  -2 -19  18 793.359 244.848   6
  -2 -19  17 27.4227 113.631   6
  -2 -19  16 424.664 142.822   6
  -2 -19  16 1001.57 270.724   4
  -2 -19  15 1691.05 330.300   4
  -2 -19  15 2235.31 403.547   6
  -2 -19  14 12222.8 891.035   6
  -2 -19  14 13208.2 905.682   4
  -2 -19  13 738.056 224.515   4
  -2 -19  13 867.265 262.817   6
  -2 -19  12 4851.36 552.745   4
  -2 -19  12 5022.78 557.880   6
  -2 -19  11 202.021 163.870   6
  -2 -19  11-8.76545 159.118   4
  -2 -19  10 7785.38 673.120   6
  -2 -19  10 7824.35 710.626   4
  -2 -19   9 3530.53 480.879   4
  -2 -19   8 1001.70 270.532   4
  -2 -19   7 10449.3 816.423   4
  -2 -19   6 3618.13 493.485   4
   2 -19  -5 5905.17 686.887   4
  -2 -19   5 5425.04 603.628   4
  -2 -19   4 774.999 249.738   4
  -2 -19   4 1311.36 270.598   5
   2 -19  -4 1272.63 322.146   4
  -2 -19   3 943.888 264.008   4
   2 -19  -3 942.485 292.403   4
  -2 -19   3 461.558 164.334   5
  -2 -19   2 24326.8 1282.44   4
  -2 -19   2 25857.4 1151.48   5
   2 -19  -2 25740.8 1333.71   4
  -2 -19   1 657.231 198.754   5
  -2 -19   1 637.477 233.277   4
   2 -19  -1 396.289 118.090   5
   2 -19  -1 402.148 191.816   4
   2 -19   0 20236.6 1127.63   4
  -2 -19   0 20053.6 1167.80   4
   2 -19   0 20379.7 865.575   5
  -2 -19   0 20465.6 1014.51   5
   2 -19   1 150.336 149.800   4
   2 -19   1 16.1498 97.3414   5
  -2 -19  -1-91.5755 166.422   4
  -2 -19  -1 3.27069 120.752   5
  -2 -19  -2 3274.41 407.155   5
  -2 -19  -2 3592.63 500.440   4
   2 -19   2 2915.71 420.730   4
   2 -19   2 3377.56 359.339   5
   2 -19   3 3490.32 374.473   5
  -2 -19  -3 3807.64 527.780   4
   2 -19   3 3362.60 442.160   4
  -2 -19  -4-95.5085 175.335   4
   2 -19   4 111.159 88.2369   5
   2 -19   4 84.1777 105.991   4
   2 -19   5 3468.27 440.276   4
  -2 -19  -5 3786.63 530.631   4
   2 -19   6 3918.45 477.405   4
  -2 -19  -6 3659.48 522.008   4
   2 -19   7 2262.29 357.416   4
  -2 -19  -7 2388.57 434.410   4
  -2 -19  -8 83.9701 121.279   4
   2 -19   8 309.703 111.862   4
  -2 -19  -9 4524.06 601.358   4
   2 -19   9 5393.71 495.940   6
   2 -19   9 5273.76 552.559   4
   2 -19  10 7552.04 597.945   6
  -2 -19 -10 8309.36 815.860   4
   2 -19  10 8308.66 667.869   4
   2 -19  11 2654.35 383.638   4
   2 -19  11 2410.79 349.075   6
  -2 -19 -11 2392.30 467.797   4
   2 -19  12 3043.11 400.063   6
   2 -19  12 3910.72 459.576   4
  -2 -19 -12 3505.86 549.212   4
  -2 -19 -13 183.823 181.400   4
   2 -19  13 48.1366 95.4480   6
  -2 -19 -14 512.184 253.804   4
   2 -19  14 58.0806 123.557   6
  -2 -19 -15 732.390 295.063   4
   2 -19  15 183.744 141.282   6
   2 -19  16 184.237 136.856   6
  -2 -19 -16 137.933 167.051   4
  -2 -19 -17 4928.98 670.623   4
   2 -19  17 4642.99 534.702   6
   2 -19  18 3443.99 479.086   6
  -2 -19 -18 3671.11 591.112   4
  -2 -19 -19 13.6624 138.969   4
   2 -19  19-210.280 171.149   6
  -2 -19 -20 179.890 145.726   4
   2 -19  20 453.056 234.146   6
  -2 -19 -21-25.9025 214.414   4
   2 -19  21 289.744 223.086   6
  -2 -19 -22 4203.53 680.979   4
   2 -19  22 3839.39 566.040   6
   2 -19  23 137.324 163.957   6
  -2 -19 -23 347.824 280.411   4
  -2 -19 -24 2292.64 521.736   4
   2 -19  24 1762.87 408.254   6
  -2 -19 -25 611.231 257.157   4
   2 -19  25 540.411 262.883   6
  -2 -20  23 573.036 258.885   6
  -2 -20  22 540.846 222.195   6
  -2 -20  21-12.0687 135.021   6
  -2 -20  20 217.034 181.663   6
  -2 -20  19 1753.33 375.869   6
  -2 -20  18 483.300 220.057   6
  -2 -20  17 3324.13 508.109   6
  -2 -20  16 1046.65 289.421   6
  -2 -20  15 1466.26 331.416   4
  -2 -20  15 1006.32 261.377   6
  -2 -20  14 1273.65 325.692   6
  -2 -20  14 1439.25 325.254   4
  -2 -20  13 4806.70 572.163   4
  -2 -20  13 4516.78 545.004   6
  -2 -20  12 320.565 140.832   4
  -2 -20  12 360.076 159.064   6
  -2 -20  11 116.204 116.043   4
  -2 -20  11 175.138 105.689   6
  -2 -20  10 11014.7 866.690   4
  -2 -20   9 904.358 288.172   4
  -2 -20   8 3208.13 478.188   4
   2 -20  -7 4848.11 650.151   4
  -2 -20   7 4482.55 551.521   4
  -2 -20   6 9192.83 800.034   4
   2 -20  -6 11352.1 971.897   4
   2 -20  -5 1467.09 361.153   4
  -2 -20   5 1364.54 299.371   4
  -2 -20   4 733.913 221.285   5
   2 -20  -4 615.402 236.198   4
  -2 -20   4 690.925 240.465   4
  -2 -20   3 1625.44 352.932   4
   2 -20  -3 1971.38 404.921   4
  -2 -20   3 1815.08 319.756   5
  -2 -20   2 1373.75 299.247   5
  -2 -20   2 1408.41 329.727   4
   2 -20  -2 1193.81 313.833   4
   2 -20  -1 870.287 235.065   4
  -2 -20   1 913.907 260.827   4
  -2 -20   1 1136.14 258.522   5
   2 -20  -1 1001.10 201.856   5
   2 -20   0 845.414 191.716   5
   2 -20   0 953.569 250.167   4
  -2 -20   0 797.440 215.495   5
  -2 -20   0 705.325 223.302   4
  -2 -20  -1-56.9797 123.361   5
   2 -20   1 87.9313 76.9715   5
   2 -20   1-117.926 141.715   4
  -2 -20  -1-10.7877 102.022   4
  -2 -20  -2 100.327 89.0441   5
   2 -20   2 133.302 116.233   4
  -2 -20  -2 29.1646 165.970   4
   2 -20   2 80.0024 62.9431   5
  -2 -20  -3 762.234 240.211   4
   2 -20   3 728.394 187.632   5
   2 -20   3 516.540 206.294   4
  -2 -20  -4 1060.49 291.347   4
   2 -20   4 1045.94 232.663   5
   2 -20   4 515.874 150.184   4
   2 -20   5 9758.32 775.658   4
  -2 -20  -5 9555.10 882.533   4
  -2 -20  -6 2559.19 460.742   4
   2 -20   6 2610.83 416.401   4
  -2 -20  -7 6993.09 758.316   4
   2 -20   7 6721.33 637.519   4
  -2 -20  -8-6.41909 160.821   4
   2 -20   8-0.95443 119.840   4
  -2 -20  -9 4245.31 597.909   4
   2 -20   9 3911.28 478.107   4
   2 -20  10 1139.60 254.904   4
   2 -20  10 1178.35 232.002   6
  -2 -20 -10 1144.11 299.141   4
  -2 -20 -11 1500.56 385.844   4
   2 -20  11 1035.67 229.248   6
   2 -20  11 1650.20 330.997   4
   2 -20  12 11901.3 802.555   4
   2 -20  12 11242.8 766.793   6
  -2 -20 -12 11991.0 1029.43   4
   2 -20  13 1648.61 320.582   6
  -2 -20 -13 2085.30 451.923   4
   2 -20  14 2382.38 385.911   6
  -2 -20 -14 2435.07 479.434   4
  -2 -20 -15 1140.55 370.025   4
   2 -20  15 683.031 215.210   6
   2 -20  16 253.750 162.687   6
  -2 -20 -16 208.780 233.445   4
   2 -20  17 1647.95 349.255   6
  -2 -20 -17 1432.61 389.149   4
   2 -20  18 1767.91 361.601   6
  -2 -20 -18 1924.65 464.948   4
  -2 -20 -19-101.049 226.542   4
   2 -20  19 313.819 200.936   6
  -2 -20 -20 1737.19 426.188   4
   2 -20  20 1513.67 356.688   6
  -2 -20 -21 194.546 154.823   4
   2 -20  21-57.6053 130.072   6
  -2 -20 -22 210.362 239.593   4
   2 -20  22 257.474 163.190   6
  -2 -20 -23 2629.58 570.949   4
   2 -20  23 2280.25 453.145   6
  -2 -20 -24 281.388 274.360   4
   2 -20  24 39.4909 144.001   6
  -2 -21  22 322.812 196.894   6
  -2 -21  21 810.994 297.682   6
  -2 -21  20 731.167 273.772   6
  -2 -21  19 46.0618 120.717   6
  -2 -21  18 2647.41 477.628   6
  -2 -21  17 549.576 224.286   6
  -2 -21  16 918.162 276.829   6
  -2 -21  15 5787.72 636.568   4
  -2 -21  15 5919.85 658.329   6
  -2 -21  14 9775.46 824.752   6
  -2 -21  14 10343.2 854.276   4
  -2 -21  13 513.247 217.042   6
  -2 -21  13 385.233 140.429   4
  -2 -21  12 812.332 236.823   6
  -2 -21  12 1338.28 321.638   4
  -2 -21  11 72.5781 163.291   4
  -2 -21  10 4793.65 596.340   4
  -2 -21   9 3350.34 507.438   4
   2 -21  -8 10611.2 985.717   4
  -2 -21   8 9603.58 830.776   4
   2 -21  -7 323.943 246.233   4
  -2 -21   7 209.833 164.126   4
  -2 -21   6 4761.72 598.846   4
   2 -21  -6 5696.90 712.657   4
  -2 -21   5 3137.14 489.321   4
  -2 -21   5 2960.88 427.285   5
   2 -21  -5 3851.95 578.165   4
  -2 -21   4 247.765 133.891   5
   2 -21  -4-12.2356 135.553   4
  -2 -21   4-44.3154 111.847   4
   2 -21  -3 962.501 265.017   4
  -2 -21   3 780.073 275.984   4
  -2 -21   3 687.751 189.185   5
  -2 -21   2 3664.36 466.840   5
   2 -21  -2 3685.60 546.119   4
  -2 -21   2 3744.38 535.262   4
   2 -21  -1 5439.32 637.683   4
  -2 -21   1 5046.74 537.110   5
  -2 -21   1 4655.25 594.694   4
  -2 -21   0 297.615 160.325   4
   2 -21   0 80.6984 125.000   4
   2 -21   0 85.0916 78.2719   5
  -2 -21   0 163.835 127.732   5
  -2 -21  -1 3040.13 492.883   4
   2 -21   1 2552.30 423.937   4
  -2 -21  -1 2961.61 401.353   5
   2 -21   1 2676.72 337.025   5
  -2 -21  -2 71.1649 120.774   4
   2 -21   2 198.832 136.259   4
   2 -21   2 64.3507 83.7571   5
  -2 -21  -2-1.83380 135.809   5
   2 -21   3 100.462 86.4945   5
  -2 -21  -3-33.6434 118.272   4
   2 -21   3-75.0905 120.304   4
  -2 -21  -4 1794.27 387.428   4
   2 -21   4 1779.65 336.783   4
   2 -21   4 1886.37 290.024   5
   2 -21   5-112.750 206.740   4
   2 -21   5-62.8948 109.254   5
  -2 -21  -5-267.340 255.156   4
  -2 -21  -6 255.187 146.804   4
   2 -21   6 207.671 106.876   4
  -2 -21  -7-206.886 249.257   4
   2 -21   7-107.058 155.302   4
  -2 -21  -8 4889.43 655.487   4
   2 -21   8 4650.13 554.480   4
  -2 -21  -9-324.517 239.597   4
   2 -21   9-200.775 146.201   4
   2 -21  10 514.310 194.712   4
  -2 -21 -10 715.073 283.353   4
   2 -21  11 366.380 140.540   6
  -2 -21 -11-18.1683 185.901   4
   2 -21  11 245.235 160.689   4
   2 -21  12 288.553 152.300   6
  -2 -21 -12 735.026 297.593   4
   2 -21  13 2499.57 387.188   6
  -2 -21 -13 2447.83 482.824   4
  -2 -21 -14 285.241 195.933   4
   2 -21  14 205.514 158.493   6
   2 -21  15 3536.27 479.606   6
  -2 -21 -15 3675.53 603.240   4
  -2 -21 -16 599.800 287.220   4
   2 -21  16 262.873 169.128   6
  -2 -21 -17 2582.72 531.810   4
   2 -21  17 2518.52 409.383   6
  -2 -21 -18 14.9274 152.828   4
   2 -21  18-16.4265 142.566   6
  -2 -21 -19 542.370 239.592   4
   2 -21  19 777.929 256.343   6
  -2 -21 -20 1194.77 388.760   4
   2 -21  20 1115.86 310.132   6
   2 -21  21 566.135 221.483   6
  -2 -21 -21 590.182 345.009   4
  -2 -21 -22 1327.32 424.224   4
   2 -21  22 1200.51 325.742   6
   2 -21  23 2159.99 444.722   6
   2 -21  24 1178.06 376.850   6
  -2 -22  22-130.658 191.044   6
  -2 -22  21 1088.38 334.833   6
  -2 -22  20-55.0949 176.956   6
  -2 -22  19 86.3622 156.970   6
  -2 -22  18 225.152 192.950   6
  -2 -22  17 1110.35 307.524   6
  -2 -22  16 369.154 168.480   6
  -2 -22  15 373.050 219.819   6
  -2 -22  14-132.848 132.188   6
  -2 -22  14-35.6718 110.250   4
  -2 -22  13 247.236 157.808   6
  -2 -22  13 418.901 137.073   4
  -2 -22  12 2319.63 440.421   4
  -2 -22  11 4093.03 565.787   4
  -2 -22  10 1708.21 370.083   4
   2 -22 -10 2077.38 486.724   4
  -2 -22   9 1106.61 290.511   4
   2 -22  -9 1533.28 418.476   4
  -2 -22   8 1035.87 286.109   4
   2 -22  -8 1298.52 373.747   4
  -2 -22   7 4759.49 600.503   4
   2 -22  -7 5851.38 769.286   4
   2 -22  -6 141.378 156.632   4
  -2 -22   6-324.471 199.838   5
  -2 -22   6-60.3622 151.308   4
   2 -22  -5 161.394 204.474   4
  -2 -22   5-68.8191 130.662   5
  -2 -22   5 62.3455 150.788   4
  -2 -22   4 8678.17 728.445   5
  -2 -22   4 9750.36 877.937   4
   2 -22  -4 9699.44 932.693   4
   2 -22  -3 576.961 250.350   4
  -2 -22   3 632.740 318.939   4
  -2 -22   3 123.421 139.710   5
  -2 -22   2 607.552 219.805   5
  -2 -22   2 1173.12 335.647   4
   2 -22  -2 469.141 208.559   4
  -2 -22   1 691.851 282.244   4
  -2 -22   1 798.762 252.038   5
   2 -22  -1 613.151 240.380   4
   2 -22   0 35.4403 76.7397   5
  -2 -22   0 11.9993 88.2964   5
   2 -22   0-116.729 209.328   4
  -2 -22   0-15.7384 129.079   4
  -2 -22  -1 4694.79 635.781   4
  -2 -22  -1 4895.40 537.598   5
   2 -22   1 5158.94 478.230   5
   2 -22   1 4538.91 593.149   4
   2 -22   2 407.746 193.483   4
  -2 -22  -2 527.023 202.149   5
   2 -22   2 512.793 160.531   5
  -2 -22  -2 678.198 277.034   4
   2 -22   3 5225.10 485.333   5
   2 -22   3 5395.94 626.475   4
  -2 -22  -3 5132.04 677.265   4
   2 -22   4 357.535 131.374   5
  -2 -22  -4 270.636 133.198   4
   2 -22   4 195.429 125.738   4
   2 -22   5-60.6328 116.744   4
  -2 -22  -5 332.034 212.316   4
   2 -22   5 257.001 116.613   5
  -2 -22  -6 1394.30 355.126   4
   2 -22   6 1576.84 345.196   4
  -2 -22  -7 3430.03 561.660   4
   2 -22   7 3508.68 493.411   4
  -2 -22  -8 18.8427 157.555   4
   2 -22   8-32.0002 120.937   4
  -2 -22  -9 5636.55 736.574   4
   2 -22   9 5389.22 609.067   4
   2 -22  10 438.697 176.396   4
  -2 -22 -10 186.681 146.239   4
  -2 -22 -11 1538.16 400.588   4
   2 -22  11 1608.88 328.201   4
   2 -22  12 1954.34 329.032   6
  -2 -22 -12 2028.34 443.602   4
   2 -22  13 936.798 224.115   6
  -2 -22 -13 1625.27 400.760   4
   2 -22  14 57.2190 97.4996   6
  -2 -22 -14 93.7419 147.659   4
  -2 -22 -15 8074.13 910.356   4
   2 -22  15 8112.57 712.912   6
  -2 -22 -16 542.111 285.541   4
   2 -22  16 356.393 169.658   6
  -2 -22 -17 185.630 201.660   4
   2 -22  17 15.7500 109.331   6
  -2 -22 -18 2959.23 590.774   4
   2 -22  18 2282.84 402.245   6
  -2 -22 -19-64.8895 154.132   4
   2 -22  19-110.061 128.156   6
  -2 -22 -20 4960.96 761.723   4
   2 -22  20 4296.99 585.535   6
   2 -22  21 895.782 299.935   6
  -2 -22 -21 1191.55 446.903   4
   2 -22  22 404.849 194.445   6
   2 -22  23-39.5624 163.202   6
  -2 -23  21 26.8183 191.439   6
  -2 -23  20 933.745 314.876   6
  -2 -23  19 272.271 200.684   6
  -2 -23  18 448.340 224.512   6
  -2 -23  17 2633.72 483.879   6
  -2 -23  16 1898.45 397.513   6
  -2 -23  15 2167.20 426.322   6
  -2 -23  14 1933.01 386.222   6
  -2 -23  14 2249.83 433.448   4
  -2 -23  13 2261.65 434.478   4
   2 -23 -13 2704.96 546.168   4
  -2 -23  12 103.557 135.904   4
   2 -23 -12 442.883 310.614   4
  -2 -23  11 894.530 275.482   4
   2 -23 -11 1606.57 425.529   4
  -2 -23  10 581.746 184.912   4
   2 -23 -10 1019.22 339.696   4
  -2 -23   9-16.3550 120.021   4
   2 -23  -9 224.921 213.826   4
  -2 -23   8-86.9551 129.173   4
   2 -23  -8 118.278 218.027   4
   2 -23  -7 1164.79 356.603   4
  -2 -23   7 720.144 243.397   4
  -2 -23   6 1095.27 326.058   4
   2 -23  -6 1443.37 414.728   4
  -2 -23   6 1128.03 288.320   5
  -2 -23   5 8191.18 818.707   4
  -2 -23   5 9064.88 760.820   5
   2 -23  -5 9109.20 958.061   4
  -2 -23   4 5302.36 581.484   5
  -2 -23   4 5222.94 664.761   4
   2 -23  -4 5236.37 727.474   4
  -2 -23   3 16000.2 1149.07   4
   2 -23  -3 16667.1 1226.27   4
  -2 -23   3 16345.9 1010.58   5
   2 -23  -2 10.2491 157.482   4
  -2 -23   2 142.462 143.219   5
  -2 -23   2 495.709 308.531   4
  -2 -23   1 4852.57 540.759   5
  -2 -23   1 5098.32 667.311   4
   2 -23  -1 4823.65 645.214   4
  -2 -23   0 571.584 279.825   4
   2 -23   0 391.191 156.165   5
  -2 -23   0 103.802 102.527   5
   2 -23   0 260.546 173.439   4
  -2 -23  -1 4921.14 660.886   4
   2 -23   1 5538.48 669.015   4
   2 -23   1 5288.77 491.487   5
  -2 -23  -1 5500.83 571.830   5
   2 -23   2 67.7571 126.100   4
   2 -23   2 146.088 117.283   5
  -2 -23  -2 271.383 232.490   4
   2 -23   3 437.307 194.839   4
  -2 -23  -3 599.353 262.872   4
   2 -23   3 592.761 184.213   5
  -2 -23  -4 15.7457 139.709   4
   2 -23   4-2.20500 158.582   4
   2 -23   4 214.673 86.2737   5
  -2 -23  -5-303.202 266.558   4
   2 -23   5-59.1086 113.528   4
   2 -23   5-16.2407 77.3642   5
   2 -23   6 354.554 189.297   4
  -2 -23  -6 174.668 163.889   4
   2 -23   6-42.0897 117.580   5
   2 -23   7 616.603 239.135   4
  -2 -23  -7 818.324 298.402   4
  -2 -23  -8 517.390 299.550   4
   2 -23   8 263.422 163.727   4
   2 -23   9 226.754 185.646   4
  -2 -23  -9-52.2975 169.764   4
  -2 -23 -10 1396.39 396.511   4
   2 -23  10 1573.48 344.748   4
  -2 -23 -11-28.3840 178.125   4
  -2 -23 -12 1080.39 289.270   4
   2 -23  13 174.680 110.694   6
  -2 -23 -13 209.926 196.012   4
  -2 -23 -14 1227.85 376.806   4
   2 -23  14 797.917 236.404   6
  -2 -23 -15 2837.55 570.761   4
   2 -23  15 2426.65 405.193   6
  -2 -23 -16 997.053 366.719   4
   2 -23  16 546.428 216.019   6
   2 -23  17 80.0461 134.769   6
  -2 -23 -17 453.329 280.457   4
   2 -23  18 204.479 197.443   6
  -2 -23 -18 308.442 286.957   4
  -2 -23 -19 97.5849 169.470   4
  -2 -24  20 292.114 173.263   6
  -2 -24  19 1399.94 369.637   6
  -2 -24  18 38.3374 154.905   6
   2 -24 -17 818.501 347.357   4
  -2 -24  17 444.520 222.848   6
  -2 -24  16 629.021 223.839   6
   2 -24 -16 1039.58 350.670   4
   2 -24 -15 297.512 297.387   4
   2 -24 -14 605.854 291.133   4
   2 -24 -13-97.9486 194.766   4
  -2 -24  13-211.906 186.040   4
  -2 -24  12 545.255 221.154   4
   2 -24 -12 508.976 269.206   4
   2 -24 -11-39.3881 176.371   4
  -2 -24  11-25.1852 196.833   4
   2 -24 -10-238.103 263.464   4
  -2 -24  10-362.288 246.775   4
  -2 -24   9-60.1969 170.328   4
   2 -24  -9 215.239 263.125   4
   2 -24  -8 9155.99 1024.44   4
  -2 -24   8 7923.06 813.622   4
  -2 -24   7 491.353 255.262   4
   2 -24  -7 420.958 262.932   4
  -2 -24   7 189.814 149.962   5
  -2 -24   6 6047.62 639.566   5
   2 -24  -6 7869.56 939.122   4
  -2 -24   6 6232.77 728.238   4
   2 -24  -5 3512.11 613.561   4
  -2 -24   5 3633.65 565.953   4
  -2 -24   5 3101.80 459.167   5
   2 -24  -4 513.115 218.452   4
  -2 -24   4 1081.91 335.449   4
  -2 -24   4 507.159 178.555   5
  -2 -24   3 864.544 295.461   4
  -2 -24   3 1028.43 289.933   5
   2 -24  -3 629.775 258.140   4
  -2 -24   2 3177.42 457.175   5
  -2 -24   2 3613.61 563.105   4
   2 -24  -2 3480.67 588.471   4
   2 -24  -1 431.616 271.115   4
  -2 -24   1 760.824 334.495   4
  -2 -24   1 180.338 152.437   5
   2 -24   0 23.9177 136.440   4
  -2 -24   0 13.3973 93.4732   5
  -2 -24  -1 1550.04 316.057   5
   2 -24   1 2141.26 425.041   4
  -2 -24  -1 1693.55 432.569   4
  -2 -24  -2 216.264 199.896   4
   2 -24   2 115.713 136.406   4
   2 -24   3 23.7847 140.223   4
  -2 -24  -3 69.4759 141.517   4
  -2 -24  -4 854.223 323.220   4
   2 -24   4 411.793 195.731   4
  -2 -24  -5 189.470 194.585   4
   2 -24   5 460.588 257.544   4
  -2 -24  -6 12.2924 131.477   4
   2 -24   6 551.415 257.743   4
   2 -24   7 1165.46 325.997   4
  -2 -24  -7 1059.25 362.638   4
   2 -24   8 114.566 157.737   4
  -2 -24  -8 79.3432 140.580   4
  -2 -24  -9 373.289 213.298   4
   2 -24   9 399.728 213.155   4
  -2 -24 -10 4805.35 726.379   4
   2 -24  10 3595.38 513.125   4
  -2 -24 -11 317.239 228.041   4
  -2 -24 -12 2341.54 518.591   4
  -2 -24 -13-6.08454 166.474   4
  -2 -24 -14 1178.44 370.137   4
  -2 -24 -15 1771.27 474.584   4
  -2 -24 -16 8979.86 1014.75   4
  -2 -24 -17 1255.69 437.754   4
  -2 -25  19 326.357 204.970   6
  -2 -25  18-386.445 244.930   6
  -2 -25  17 3723.25 576.773   6
   2 -25 -15 81.5176 240.876   4
   2 -25 -14 43.1468 194.137   4
   2 -25 -13 16.1660 237.534   4
   2 -25 -12 258.983 224.678   4
  -2 -25  12 455.899 208.836   4
  -2 -25  11 1489.19 386.387   4
   2 -25 -11 2118.42 534.679   4
  -2 -25  10 938.362 294.326   4
   2 -25 -10 1032.41 418.228   4
   2 -25  -9 298.952 272.031   4
  -2 -25   9 441.090 221.726   4
  -2 -25   8 2383.20 469.419   4
   2 -25  -8 3499.78 660.902   4
  -2 -25   8 3078.29 471.537   5
  -2 -25   7 55.5973 112.772   5
   2 -25  -7 140.257 168.380   4
  -2 -25   7 495.658 260.762   4
  -2 -25   6-2.75945 135.764   5
   2 -25  -6 99.5097 188.311   4
  -2 -25   6 45.6173 160.521   4
  -2 -25   5 956.288 260.603   5
   2 -25  -5 1118.70 380.214   4
  -2 -25   5 993.615 323.970   4
   2 -25  -4 1262.43 399.504   4
  -2 -25   4 1396.71 387.819   4
  -2 -25   4 1012.18 273.884   5
   2 -25  -3 8424.03 932.232   4
  -2 -25   3 8451.04 743.511   5
  -2 -25   3 8530.34 894.209   4
   2 -25  -2 2764.29 543.485   4
  -2 -25   2 2682.60 436.100   5
  -2 -25   2 3152.24 559.777   4
  -2 -25   1 12132.3 889.119   5
   2 -25  -1 13231.4 1130.16   4
  -2 -25   1 12173.4 1076.26   4
   2 -25   0 4939.69 694.190   4
  -2 -25   0 5613.07 753.627   4
  -2 -25   0 4802.59 567.586   5
  -2 -25  -1-235.826 206.019   5
   2 -25   1 128.900 172.389   4
  -2 -25  -1 197.063 197.218   4
  -2 -25  -2 452.346 267.615   4
   2 -25   2 510.447 250.545   4
   2 -25   3-240.378 220.715   4
  -2 -25  -3 43.9681 199.143   4
   2 -25   4 1020.65 327.287   4
  -2 -25  -4 844.492 340.185   4
  -2 -25  -5 3200.19 592.892   4
   2 -25   5 4544.17 627.468   4
   2 -25   6 2089.92 426.944   4
  -2 -25  -6 2534.68 550.906   4
  -2 -25  -7 6574.34 857.062   4
   2 -25   7 6606.99 737.828   4
   2 -25   8 771.459 275.159   4
  -2 -25  -8 559.922 296.410   4
  -2 -25  -9-166.950 253.327   4
   2 -25   9 31.0100 116.841   4
  -2 -25 -10 830.218 275.507   4
  -2 -25 -11 2239.98 532.234   4
  -2 -25 -12 85.1687 192.417   4
  -2 -25 -13 4492.73 734.288   4
  -2 -25 -14 157.770 201.972   4
  -2 -25 -15 783.355 342.992   4
  -2 -25 -16 318.637 262.419   4
   2 -26 -13-311.252 177.672   4
   2 -26 -12 1026.45 419.696   4
  -2 -26  12 677.710 282.947   4
  -2 -26  11 3876.04 610.918   4
   2 -26 -11 4977.49 819.177   4
  -2 -26  10 2.16679 133.928   4
   2 -26 -10-213.361 220.499   4
   2 -26  -9 2398.65 565.424   4
  -2 -26   9 1878.05 429.205   4
  -2 -26   9 1926.51 384.390   5
  -2 -26   8 1300.92 323.019   5
  -2 -26   8 1522.40 396.680   4
   2 -26  -8 2292.57 574.707   4
  -2 -26   7 396.239 231.318   4
  -2 -26   7 594.022 229.742   5
   2 -26  -7 677.820 310.114   4
  -2 -26   6 714.796 272.988   4
  -2 -26   6 749.426 257.109   5
   2 -26  -6 1134.67 401.152   4
  -2 -26   5 1754.83 411.142   4
   2 -26  -5 1689.53 478.892   4
  -2 -26   5 1160.18 276.294   5
   2 -26  -4 1861.38 484.068   4
  -2 -26   4 2073.10 470.207   4
  -2 -26   4 1650.78 343.157   5
   2 -26  -3-139.050 192.547   4
  -2 -26   3 129.435 124.196   5
  -2 -26   3 194.134 184.302   4
  -2 -26   2 492.374 193.527   5
  -2 -26   2 622.114 269.269   4
   2 -26  -2 675.057 287.340   4
  -2 -26   1 1099.20 355.227   4
  -2 -26   1 1270.78 293.652   5
   2 -26  -1 1330.27 373.646   4
  -2 -26   0 65.3333 140.140   5
  -2 -26   0-189.057 188.489   4
   2 -26   0-131.371 232.275   4
   2 -26   1 774.296 306.254   4
  -2 -26  -1 868.958 341.097   4
   2 -26   2 466.463 202.913   4
  -2 -26  -2 680.626 293.887   4
   2 -26   3 234.330 165.341   4
  -2 -26  -3 238.618 165.325   4
   2 -26   4 5567.74 724.382   4
  -2 -26  -4 5129.02 772.228   4
  -2 -26  -5 324.619 218.840   4
   2 -26   5 326.821 200.721   4
  -2 -26  -6 3346.34 631.388   4
   2 -26   6 2620.16 489.156   4
  -2 -26  -7 117.248 174.102   4
   2 -26   7 213.014 208.266   4
   2 -26   8 2129.40 433.372   4
  -2 -26  -8 1936.11 506.377   4
  -2 -26  -9 3457.04 653.680   4
  -2 -26 -10 70.3355 153.815   4
  -2 -26 -11 2741.08 571.094   4
  -2 -26 -12 446.372 265.468   4
  -2 -26 -13 134.228 227.900   4
   2 -27 -11 3666.25 759.831   4
  -2 -27  11 2668.62 505.610   4
   2 -27 -10 1617.71 491.998   4
  -2 -27  10 738.424 246.211   4
  -2 -27  10 1200.69 336.646   5
  -2 -27   9 454.936 224.380   5
  -2 -27   9 669.603 319.885   4
   2 -27  -9 8.58824 183.735   4
   2 -27  -8 662.315 370.650   4
  -2 -27   8 148.945 213.809   4
  -2 -27   8 346.672 206.340   5
  -2 -27   7 1423.11 355.781   5
   2 -27  -7 1817.81 506.035   4
  -2 -27   7 1445.90 386.629   4
   2 -27  -6 1033.50 375.704   4
  -2 -27   6 1109.44 353.423   4
  -2 -27   6 1009.13 295.674   5
  -2 -27   5-83.6378 165.552   4
  -2 -27   5 280.955 196.991   5
   2 -27  -5-285.967 256.935   4
   2 -27  -4 179.803 269.035   4
  -2 -27   4-11.9084 170.236   4
  -2 -27   4-61.4712 150.015   5
   2 -27  -3 1107.92 366.039   4
  -2 -27   3 1236.95 305.601   5
  -2 -27   3 1801.97 469.972   4
  -2 -27   2 1605.28 431.617   4
  -2 -27   2 1276.31 305.397   5
   2 -27  -2 1487.74 427.740   4
   2 -27  -1 4036.79 677.238   4
  -2 -27   1 4559.39 696.749   4
  -2 -27   1 3739.77 520.902   5
  -2 -27   0 231.883 164.523   5
   2 -27   0 133.510 187.206   4
  -2 -27   0 400.777 238.613   4
  -2 -27  -1-5.78211 191.012   4
   2 -27   1 516.916 252.320   4
  -2 -27  -2 1513.08 451.879   4
   2 -27   2 715.915 270.673   4
   2 -27   3 68.4693 157.988   4
  -2 -27  -3 394.736 287.610   4
   2 -27   4 212.969 227.497   4
  -2 -27  -4 310.805 198.577   4
   2 -27   5 575.428 294.498   4
  -2 -27  -5 33.8035 226.500   4
   2 -27   6 7098.81 806.661   4
  -2 -27  -6 7571.85 960.817   4
  -2 -27  -7 543.561 296.257   4
   2 -27   7 351.627 252.227   4
   2 -27   8 2692.25 495.669   4
  -2 -27  -8 2892.24 641.473   4
  -2 -27  -9 1154.44 444.793   4
  -2 -27 -10 13.4572 205.264   4
  -2 -27 -11 73.1042 167.477   4
  -2 -28  11 814.188 282.995   5
  -2 -28  10 639.065 253.584   4
  -2 -28  10 1097.82 344.180   5
  -2 -28   9 939.580 320.193   4
   2 -28  -9 1135.37 429.689   4
  -2 -28   9 988.888 318.452   5
  -2 -28   8 4343.80 605.976   5
  -2 -28   8 3799.66 637.758   4
   2 -28  -8 5241.62 870.117   4
  -2 -28   7 733.242 317.862   4
   2 -28  -7 905.602 396.818   4
  -2 -28   7 553.381 240.348   5
  -2 -28   6 1597.98 371.332   5
  -2 -28   6 1474.52 398.798   4
   2 -28  -6 2158.90 578.056   4
  -2 -28   5 1352.25 367.861   4
   2 -28  -5 1185.29 416.411   4
  -2 -28   5 1472.37 355.864   5
  -2 -28   4-187.568 146.288   5
  -2 -28   4 135.701 154.616   4
   2 -28  -4 147.923 194.432   4
  -2 -28   3 93.3800 139.874   5
  -2 -28   3-54.6362 142.114   4
   2 -28  -3 18.0659 206.422   4
  -2 -28   2-205.310 225.071   4
   2 -28  -2-54.8523 217.649   4
  -2 -28   2-22.4699 154.728   5
  -2 -28   1-223.900 255.950   4
  -2 -28   1 6.91132 107.456   5
   2 -28  -1-361.179 269.920   4
  -2 -28   0 174.511 234.246   4
   2 -28   0-374.559 298.758   4
   2 -28   1 4087.95 671.109   4
  -2 -28  -1 4257.20 696.299   4
  -2 -28  -2 305.613 317.011   4
   2 -28   2 180.684 224.508   4
  -2 -28  -3 5380.79 811.972   4
   2 -28   3 5560.99 764.298   4
  -2 -28  -4-94.9492 198.293   4
   2 -28   4 101.746 202.350   4
   2 -28   5 553.479 255.666   4
  -2 -28  -5 77.8194 197.843   4
  -2 -28  -6 593.751 269.689   4
   2 -28   6 823.312 335.347   4
   2 -28   7 4444.96 656.971   4
  -2 -28  -7 6041.93 872.945   4
  -2 -28  -8-101.458 296.841   4
  -2 -29  10 362.302 225.583   4
  -2 -29   9-116.477 207.923   4
  -2 -29   8 157.979 163.018   4
  -2 -29   7 2218.12 499.015   4
  -2 -29   6 142.156 162.923   4
   2 -29  -6 177.145 193.339   4
  -2 -29   5 133.880 204.586   4
   2 -29  -5-269.583 309.057   4
   2 -29  -4-148.234 292.526   4
  -2 -29   4-63.0450 164.195   4
   2 -29  -3 102.425 221.054   4
  -2 -29   3-152.168 244.017   4
   2 -29  -2-310.571 283.171   4
  -2 -29   2-86.6832 184.143   4
   2 -29  -1-201.452 239.804   4
  -2 -29   1-22.9689 200.127   4
  -2 -29   0 161.165 239.517   4
   2 -29   0-212.452 266.757   4
  -2 -29  -1 322.906 255.946   4
   2 -29   1 181.883 151.617   4
  -2 -29  -2-92.5270 234.917   4
   2 -29   2-154.571 234.902   4
  -2 -29  -3 982.134 398.430   4
   2 -29   3 313.436 204.484   4
   2 -29   4 82.0194 142.607   4
  -2 -29  -4 66.3053 213.941   4
   2 -29   5 537.457 266.687   4
  -2 -29  -5 891.064 405.795   4
   2 -29   6 129.292 166.319   4
  -2 -30   9-17.4402 213.169   4
  -2 -30   8 170.047 186.267   4
  -2 -30   7 1730.47 457.917   4
  -2 -30   6 613.123 295.278   4
  -2 -30   5 379.224 268.524   4
  -2 -30   4 10.0945 216.881   4
  -2 -30   3 168.936 192.553   4
   2 -30  -3 128.819 208.785   4
   2 -30  -2-466.748 340.896   4
  -2 -30   2-96.3213 191.027   4
  -2 -30   1-374.548 277.420   4
   2 -30  -1-329.555 305.824   4
  -2 -30   0-2.42559 198.411   4
   2 -30   0-163.232 250.530   4
   2 -30   1 342.400 231.440   4
  -2 -30  -1 839.641 371.015   4
   2 -30   2-31.7430 181.784   4
   2 -30   3-22.6325 185.397   4
   2 -30   4 649.658 300.627   4
   2 -30   5 2024.07 503.355   4
   2 -31   1 426.229 289.117   4
   2 -31   2 444.317 288.295   4
   2 -31   3 1729.50 499.430   4
   2 -31   4 244.096 234.253   4
   3   0 -30-55.8317 147.636   3
   3   0 -29 8823.63 872.071   3
   3   0 -28 1.15995 129.510   3
   3   0 -27 139.646 162.111   3
   3   0 -26 559.690 290.592   3
   3   0 -25 5389.73 631.146   3
   3   0 -24 614.277 285.341   3
   3   0 -23 194.026 200.173   3
   3   0 -22 246.325 176.467   3
   3   0 -21 1490.06 309.122   3
   3   0 -20 168.039 139.948   3
   3   0 -19 69.1595 102.693   3
   3   0 -18 55.7569 75.0466   3
   3   0 -17 3840.67 415.838   3
   3   0 -16 114.684 134.734   3
   3   0 -15 12923.8 709.426   3
   3   0 -14-52.6382 85.0497   3
   3   0 -13 324.216 115.969   3
   3   0 -12 45.3849 64.4635   3
   3   0 -11 15736.0 657.728   3
  -3   0  11 15590.1 417.685   7
   3   0 -10-7.74815 46.7589   3
  -3   0  10 5.00004 34.8709   7
  -3   0   9 235213. 1624.11   7
   3   0  -9 245461. 2298.92   3
   3   0  -8 59.5911 57.9322   3
  -3   0   8-0.32933 31.7327   7
  -3   0   7 259458. 1689.87   7
   3   0  -7 268220. 2076.64   3
  -3   0   6 0.19352 23.7696   7
   3   0  -6 6.11895 46.8659   3
   3   0  -5 238781. 1600.01   3
   3   0  -5 236923. 1591.17   7
  -3   0   5 231960. 1578.92   7
  -3   0   4-6.85325 23.1486   7
   3   0  -4-11.3055 31.2226   7
   3   0  -4 17.5673 22.6483   3
  -3   0   3 17495.6 558.460   2
   3   0  -3 14743.9 409.354   7
   3   0  -2 21.0665 30.6969   7
  -3   0   2 15.4661 45.7979   2
   3   0  -1 26311.3 464.269   6
   3   0   0 3.84011 15.1490   7
   3   0   1 4491.26 195.951   5
   3   0   1 4665.41 158.769   3
   3   0   1 4324.39 213.867   7
   3   0   2 17.8022 28.1208   4
   3   0   2 15.1813 22.2395   7
  -3   0  -2 18.3615 23.9390   3
   3   0   3 5675.35 243.523   7
  -3   0  -3 5203.80 231.976   3
   3   0   3 5220.69 193.233   4
  -3   0  -3 5539.14 193.093   4
  -3   0  -4 23.3559 38.1445   3
   3   0   4 11.9414 17.9264   4
   3   0   4 50.6674 37.4541   7
  -3   0  -4 16.2644 21.0260   4
  -3   0  -5 20399.2 378.847   4
   3   0   5 22385.4 472.281   7
  -3   0  -5 22520.6 594.419   3
  -3   0  -5 22488.2 468.869   7
   3   0   6 14.2439 25.3921   7
  -3   0  -6 15.4207 41.3196   3
  -3   0  -6 16.7373 18.9800   7
  -3   0  -6 27.6113 22.5098   4
   3   0   7 6940.69 258.976   7
  -3   0  -7 6684.72 381.934   3
  -3   0  -7 6812.50 254.614   4
  -3   0  -7 7007.52 265.989   7
  -3   0  -8 191.597 102.424   3
  -3   0  -9 745.026 144.940   3
  -3   0 -10 29.9312 53.7519   3
  -3   0 -11 3794.81 355.331   3
  -3   0 -12-52.6501 92.5633   3
  -3   0 -13 24324.4 957.651   3
  -3   0 -14-75.5615 109.246   3
  -3   0 -15 354.658 124.792   3
  -3   0 -16-54.7381 123.012   3
  -3   0 -17 894.995 206.126   3
  -3   0 -18-11.6375 111.583   3
  -3   0 -19 4981.20 550.079   3
  -3   0 -20 58.1498 128.159   3
  -3   0 -21 13477.9 914.156   3
  -3   0 -22 310.797 185.015   3
  -3   0 -23 4543.75 563.001   3
  -3   0 -24 180.908 164.640   3
  -3   0 -25 3989.67 558.220   3
  -3   0 -26 111.292 118.137   3
  -3   0 -27-34.7065 196.486   3
  -3   0 -28-35.8811 161.334   3
  -3   0 -29 8.70322 161.055   3
  -3   1  31-882.537 686.983   1
   3  -1 -30 1087.34 324.326   3
   3   1 -30 606.979 230.093   3
   3  -1 -29 72.3319 141.707   3
   3   1 -29 128.432 208.000   3
   3   1 -28 2179.51 429.810   3
   3  -1 -28 1932.81 415.189   3
   3   1 -27-203.934 151.853   3
   3  -1 -27 131.544 159.494   3
   3   1 -26 5873.04 680.393   3
   3  -1 -26 4915.75 612.181   3
   3   1 -25 948.384 292.585   3
   3  -1 -25 858.448 272.721   3
   3   1 -24 3200.63 481.296   3
   3  -1 -24 2998.27 456.033   3
   3  -1 -23 310.793 179.861   3
   3   1 -23 350.714 199.555   3
   3  -1 -22 33.8252 121.834   3
   3   1 -22 138.244 155.469   3
   3   1 -21 5589.60 573.406   3
   3  -1 -21 5387.98 559.775   3
   3  -1 -20 155.364 146.160   3
   3   1 -20 0.32449 108.328   3
   3   1 -19 62.1629 88.1488   3
   3  -1 -19 158.080 142.842   3
   3  -1 -18 43.6732 91.3254   3
   3   1 -18 72.3374 101.185   3
   3   1 -17 14555.5 813.636   3
   3  -1 -17 13375.5 762.044   3
   3  -1 -16 11998.7 692.655   3
   3   1 -16 12036.5 715.271   3
   3  -1 -15 72877.3 1650.60   3
   3   1 -15 74184.6 1725.29   3
  -3   1  14 4240.45 218.814   7
   3   1 -14 4324.16 397.517   3
   3  -1 -14 4436.11 394.231   3
  -3   1  13 141.972 47.9388   7
   3  -1 -13 128.742 79.0938   3
   3   1 -13 130.307 78.9477   3
   3  -1 -12 9646.44 527.233   3
  -3   1  12 10085.7 340.847   7
   3   1 -12 9382.42 542.735   3
   3  -1 -11 30420.3 896.091   3
  -3   1  11 31639.5 611.083   7
   3   1 -11 30589.1 933.230   3
   3  -1 -10 6562.13 395.589   3
   3   1 -10 6234.12 397.068   3
  -3   1  10 6522.34 279.749   7
   3   1  -9 16559.9 604.767   3
   3  -1  -9 16660.1 590.639   3
  -3   1   9 17021.7 448.704   7
   3   1  -9 16562.6 430.259   7
   3  -1  -8 3779.22 267.741   3
  -3   1   8 3771.29 211.672   7
   3   1  -8 3685.12 203.111   7
   3   1  -7 119.284 31.3435   7
  -3  -1   7 85.2189 30.3396   7
  -3   1   7 102.946 30.9587   7
   3  -1  -7 82.6167 40.5045   3
  -3   1   6 18884.3 468.734   7
  -3  -1   6 18456.1 453.431   7
   3   1  -6 19352.9 472.000   7
   3  -1  -6 19170.5 497.971   3
  -3   1   5 3091.45 184.820   3
   3  -1  -5 3134.90 178.434   3
  -3  -1   5 3150.03 187.001   7
  -3   1   5 3096.04 185.093   7
   3   1  -5 3181.96 189.137   7
   3   1  -4 40526.1 672.327   7
  -3  -1   4 38586.4 647.007   7
  -3   1   4 39168.7 655.116   7
   3  -1  -4 39026.0 549.329   3
  -3   1   4 39457.4 570.766   3
  -3   1   4 43841.7 939.854   2
   3   1  -3 71458.2 899.101   7
  -3   1   3 70258.1 1087.48   2
   3  -1  -3 71720.7 616.718   3
  -3  -1   3 71509.9 1133.42   2
   3   1  -2 37.0162 17.9559   7
  -3   1   2 23.1445 31.0201   2
   3   1  -2 124.664 44.9391   6
  -3  -1   2 9.44674 39.5512   2
  -3  -1   2 34.4649 26.7188   4
  -3   1   1 41167.8 753.061   2
   3   1  -1 41884.9 683.287   7
  -3  -1   1 42948.2 684.287   4
  -3  -1   1 40326.2 730.134   2
   3  -1  -1 41046.0 489.524   6
   3   1  -1 40478.8 646.049   6
   3   1   0 1981.57 149.498   7
  -3  -1   0 1972.72 155.481   2
  -3  -1   0 1974.01 141.747   4
   3   1   0 1788.67 120.173   1
   3   1   1 40332.5 666.832   5
  -3  -1  -1 43674.2 656.288   4
   3   1   1 40716.7 673.908   7
   3  -1   1 39121.1 510.740   5
   3   1   2 43024.5 680.488   7
  -3  -1  -2 41291.6 618.462   4
   3   1   2 42463.4 695.653   5
  -3  -1  -2 44089.1 621.515   3
   3  -1   2 40617.9 487.300   4
   3   1   3 51677.0 709.984   4
  -3  -1  -3 52629.8 698.925   4
  -3  -1  -3 52404.8 746.237   3
   3   1   3 51679.3 748.100   7
  -3  -1  -4 19795.6 438.954   4
   3   1   4 19967.6 457.471   4
  -3  -1  -4 19850.5 504.119   3
   3   1   4 19440.0 454.118   7
  -3   1  -5 151911. 1546.42   3
  -3  -1  -5 150537. 1246.11   4
  -3  -1  -5 150453. 1515.60   3
  -3   1  -5 148125. 1205.59   7
   3   1   5 148439. 1254.07   7
  -3  -1  -6 7371.83 293.003   4
  -3  -1  -6 7572.69 369.479   3
  -3   1  -6 7750.30 378.657   3
   3   1   6 7483.32 279.728   7
  -3   1  -6 7527.18 269.188   7
  -3   1  -7 20479.9 360.790   4
  -3  -1  -7 20977.4 656.768   3
  -3   1  -7 20819.0 439.280   7
   3   1   7 20829.2 460.604   7
  -3  -1  -7 21629.9 522.629   4
  -3   1  -7 22594.7 705.763   3
   3   1   8 4981.77 227.069   7
  -3   1  -8 4900.11 211.061   7
  -3  -1  -8 4678.56 336.939   3
  -3   1  -8 4915.10 348.636   3
  -3  -1  -9 21934.0 749.286   3
  -3   1  -9 22517.7 445.288   7
   3   1   9 21954.1 462.484   7
  -3   1  -9 22066.7 769.726   3
  -3   1 -10 3622.92 177.091   7
  -3  -1 -10 3446.62 323.702   3
   3   1  10 3681.75 187.275   7
  -3   1 -10 3526.99 329.581   3
   3   1  11 15095.4 367.244   7
  -3  -1 -11 14554.6 674.081   3
  -3   1 -11 16117.3 724.622   3
  -3  -1 -12 2040.32 266.315   3
  -3   1 -12 1959.60 274.882   3
  -3   1 -13 19715.1 870.475   3
  -3  -1 -13 19397.6 847.733   3
  -3  -1 -14 2378.07 306.716   3
  -3   1 -14 2458.97 317.756   3
  -3   1 -15 180.279 107.216   3
  -3  -1 -15 157.415 93.6850   3
  -3   1 -16 13.3266 94.2334   3
  -3  -1 -16-18.4634 101.552   3
  -3   1 -17 1198.60 249.325   3
  -3  -1 -17 1132.84 230.101   3
  -3   1 -18 2466.67 379.773   3
  -3  -1 -18 2694.64 390.754   3
  -3  -1 -19 56796.9 1747.48   3
  -3   1 -19 54640.3 1747.46   3
  -3   1 -20 2112.86 359.391   3
  -3  -1 -20 1906.64 346.795   3
  -3   1 -21 3326.15 459.365   3
  -3  -1 -21 3411.88 465.161   3
  -3  -1 -22 412.632 251.565   3
  -3   1 -22 252.528 192.376   3
  -3  -1 -23 2491.20 412.208   3
  -3   1 -23 2697.28 450.475   3
  -3  -1 -24 975.054 286.404   3
  -3   1 -24 642.119 253.846   3
  -3  -1 -25 2281.04 421.300   3
  -3   1 -25 2255.28 426.470   3
  -3  -1 -26-85.1487 177.608   3
  -3   1 -26 266.088 198.497   3
  -3  -1 -27 481.059 211.135   3
  -3   1 -27 536.647 241.560   3
  -3   1 -28-25.2407 181.919   3
  -3  -1 -28 4.25148 137.056   3
  -3   1 -29 800.617 258.980   3
  -3  -1 -29 1035.54 312.042   3
  -3   2  31-88.9151 783.097   1
   3  -2 -30 258.494 199.266   3
   3   2 -30 568.057 253.201   3
   3  -2 -29 3599.83 576.882   3
   3   2 -29 4289.49 638.757   3
   3   2 -28 239.985 194.594   3
   3  -2 -28 23.7719 154.858   3
   3  -2 -27 906.014 267.871   3
   3   2 -27 1177.01 328.935   3
   3  -2 -26 262.989 164.737   3
   3   2 -26 281.509 214.496   3
   3   2 -25 234.760 182.199   3
   3  -2 -25 123.049 159.930   3
   3   2 -24 912.961 272.222   3
   3  -2 -24 579.282 222.250   3
   3   2 -23 244.323 194.702   3
   3  -2 -23 174.312 180.267   3
   3   2 -22 485.569 212.981   3
   3  -2 -22 412.152 189.240   3
   3  -2 -21-27.0899 104.623   3
   3   2 -21 23.5582 91.1999   3
   3   2 -20 2034.90 345.622   3
   3  -2 -20 1561.94 293.663   3
   3   2 -19 1789.29 321.294   3
   3  -2 -19 2186.02 333.246   3
   3  -2 -18 342.486 155.929   3
   3   2 -18 461.623 208.967   3
   3   2 -17 304.726 109.803   3
   3  -2 -17 420.703 157.992   3
  -3   2  16 1234.51 118.015   7
   3  -2 -16 1199.69 227.342   3
   3   2 -16 1165.63 230.457   3
  -3   2  15 15082.0 423.712   7
   3   2 -15 14298.5 760.702   3
   3  -2 -15 13965.5 715.633   3
   3   2 -14 795.327 184.400   3
  -3   2  14 899.795 109.584   7
   3  -2 -14 806.793 179.313   3
   3   2 -13 680.333 171.785   3
   3  -2 -13 640.551 163.930   3
  -3   2  13 482.472 87.5553   7
   3   2 -12 11568.7 595.632   3
   3  -2 -12 11729.7 576.199   3
  -3   2  12 11607.0 383.737   7
   3  -2 -11 73711.9 1382.62   3
   3   2 -11 76465.1 931.387   7
  -3   2  11 75918.3 991.484   7
   3   2 -10 61938.2 847.143   7
  -3   2  10 59646.3 877.991   7
   3  -2 -10 60663.0 1175.46   3
   3  -2  -9 495.276 100.070   3
  -3   2   9 475.643 107.067   3
   3   2  -9 611.567 124.073   4
   3   2  -9 514.516 76.5250   7
   3   2  -8 18530.6 479.228   7
   3  -2  -8 17150.8 558.417   3
  -3   2   8 18153.3 594.342   3
   3   2  -7 83289.0 1028.20   7
   3  -2  -7 78878.6 1126.74   3
  -3   2   7 82781.4 1189.19   3
   3   2  -6 30633.2 621.819   7
  -3   2   6 31231.0 662.907   3
   3   2  -5 10346.6 359.603   7
   3  -2  -5 10790.2 352.331   3
  -3   2   5 10228.9 346.312   3
  -3   2   5 9762.16 470.082   2
   3   2  -4 14218.2 422.717   7
  -3   2   4 15028.5 286.132   1
  -3   2   4 14465.8 524.200   2
  -3  -2   4 13669.3 460.912   4
  -3   2   4 14107.8 356.049   3
   3   2  -3 137277. 1312.29   7
  -3   2   3 135001. 1507.63   2
  -3  -2   3 134221. 1370.53   4
  -3  -2   2 5215.94 283.500   2
  -3   2   2 5145.28 282.848   2
   3   2  -2 5341.14 258.760   7
   3   2  -2 5301.71 263.082   6
  -3  -2   2 5332.96 267.078   4
  -3   2   1 26295.7 621.519   2
  -3  -2   1 25599.4 569.116   4
   3   2  -1 24146.8 549.841   6
  -3  -2   1 24311.9 561.670   2
   3   2  -1 25112.7 557.396   7
   3   2   0 1459.81 135.684   7
   3   2   0 1772.41 125.511   1
  -3  -2   0 1782.86 145.974   2
  -3  -2   0 1574.78 141.949   4
   3   2   1 16747.6 410.755   1
   3   2   1 15776.5 439.456   7
  -3  -2  -1 16224.4 435.522   4
   3   2   1 16515.4 464.346   5
   3   2   2 5272.27 267.116   5
   3   2   2 5221.78 253.581   7
   3   2   2 3966.57 305.605   1
  -3  -2  -2 5271.02 251.896   4
   3   2   3 6896.68 290.707   7
   3   2   3 6763.18 295.053   4
  -3  -2  -3 6852.86 293.150   4
  -3  -2  -3 6646.85 298.981   3
  -3  -2  -4 1228.78 127.311   4
   3   2   4 1159.56 124.219   4
   3   2   4 1211.27 123.393   7
  -3  -2  -4 1277.21 138.791   3
   3   2   5 37610.0 677.652   7
  -3  -2  -5 38002.8 782.173   3
  -3  -2  -5 37493.2 715.232   4
  -3  -2  -6 41644.9 871.218   3
  -3  -2  -6 40475.9 774.488   4
   3   2   6 41453.7 706.592   7
  -3   2  -7 201812. 1431.32   7
   3   2   7 208728. 1577.18   7
  -3  -2  -7 201807. 2053.13   3
  -3  -2  -7 205938. 1794.25   4
  -3   2  -8 33483.2 575.684   7
  -3  -2  -8 34026.0 887.272   3
   3   2   8 34451.0 638.766   7
  -3  -2  -9 290.483 107.478   3
   3   2   9 181.675 56.5849   7
  -3   2  -9 147.506 42.7152   7
  -3   2 -10 895.005 168.910   3
  -3   2 -10 946.586 93.8591   7
  -3  -2 -10 1136.16 190.368   3
   3   2  10 937.988 102.877   7
  -3  -2 -11 1610.38 233.413   3
  -3   2 -11 1583.76 117.478   7
  -3   2 -11 1379.22 213.074   3
   3   2  11 1614.63 130.961   7
  -3   2 -12 52970.5 1385.92   3
   3   2  12 52998.8 743.329   7
  -3  -2 -12 52132.3 1330.46   3
  -3   2 -12 51949.1 644.193   7
   3   2  13 23974.9 479.884   7
  -3   2 -13 23491.5 960.219   3
  -3  -2 -13 22701.6 912.034   3
  -3  -2 -14 5028.62 457.247   3
   3   2  14 4495.05 199.408   7
  -3   2 -14 4949.87 464.298   3
  -3  -2 -15 5161.00 472.734   3
  -3   2 -15 5378.22 496.805   3
  -3  -2 -16 3844.08 426.501   3
  -3   2 -16 3784.49 429.376   3
  -3   2 -17 2248.09 349.398   3
  -3  -2 -17 2474.83 357.826   3
  -3  -2 -18 6447.26 587.615   3
  -3   2 -18 6143.20 579.961   3
  -3   2 -19 19776.7 1061.77   3
  -3  -2 -19 18597.9 1006.72   3
  -3  -2 -20 662.715 217.976   3
  -3   2 -20 573.467 208.132   3
  -3  -2 -21 5046.07 557.005   3
  -3   2 -21 5207.14 580.033   3
  -3  -2 -22 1968.13 372.970   3
  -3   2 -22 1773.12 350.614   3
  -3   2 -23 559.438 217.704   3
  -3  -2 -23 768.391 248.750   3
  -3   2 -24 209.562 195.425   3
  -3  -2 -24 518.194 249.020   3
  -3   2 -25-52.0071 172.358   3
  -3  -2 -25 91.2985 105.684   3
  -3   2 -26 4181.98 593.645   3
  -3  -2 -26 3768.00 550.190   3
  -3  -2 -27-2.29510 127.396   3
  -3   2 -27 34.8115 124.209   3
  -3  -2 -28 935.365 298.230   3
  -3   2 -28 598.138 244.978   3
  -3   2 -29 1647.23 427.940   3
  -3  -2 -29 1045.55 323.933   3
  -3   3  30-59.3318 387.005   1
   3   3 -30 231.099 218.995   3
   3  -3 -30-0.93965 148.612   3
   3   3 -29 43.4557 127.090   3
   3  -3 -29-168.818 213.782   3
   3  -3 -28 1246.31 340.850   3
   3   3 -28 1010.30 312.280   3
   3  -3 -27 117.427 164.412   3
   3   3 -27-9.02261 136.802   3
   3   3 -26 124.792 119.184   3
   3  -3 -26-0.90731 184.727   3
   3   3 -25 691.410 265.160   3
  -3   3  25 124.256 517.761   1
   3  -3 -25 661.136 255.547   3
   3  -3 -24 1388.14 310.282   3
   3   3 -24 1541.02 338.733   3
   3  -3 -23 1393.63 297.818   3
   3   3 -23 1296.94 302.314   3
   3  -3 -22-22.6343 128.647   3
   3   3 -22 98.0680 122.761   3
   3   3 -21 929.834 243.241   3
   3  -3 -21 686.290 206.831   3
   3  -3 -20 98.2200 103.533   3
   3   3 -20 267.232 139.177   3
   3  -3 -19 7866.12 623.419   3
   3   3 -19 7961.41 664.536   3
   3  -3 -18 7229.58 578.482   3
   3   3 -18 7152.77 607.746   3
  -3   3  18 6604.45 279.391   7
   3  -3 -17 9058.55 626.563   3
  -3   3  17 9645.41 346.442   7
   3   3 -17 9631.69 674.436   3
  -3   3  16 6296.29 290.647   7
   3  -3 -16 6282.37 501.297   3
   3   3 -16 5774.04 503.578   3
  -3   3  15 87299.6 1087.34   7
   3  -3 -15 85941.2 1773.72   3
   3   3 -15 83745.1 1857.66   3
  -3   3  14 9979.61 375.468   7
   3  -3 -14 9686.02 573.290   3
  -3   3  13 2681.37 192.901   7
   3   3 -13 2939.50 185.262   7
   3  -3 -13 2574.39 285.733   3
   3   3 -12 8115.67 319.768   7
   3  -3 -12 7640.93 466.187   3
   3  -3 -11 56596.6 1208.63   3
   3   3 -11 58427.0 879.440   7
   3   3 -10 20812.6 531.997   7
   3  -3 -10 20582.0 688.560   3
  -3   3   9 18286.1 651.006   3
   3   3  -9 18067.8 502.899   7
   3  -3  -9 17772.5 617.585   3
   3   3  -9 17642.5 620.244   4
   3   3  -8-17.6439 47.5977   4
   3  -3  -8 99.1544 56.9858   3
  -3   3   8 119.479 116.756   1
   3   3  -8 140.597 55.7703   7
  -3   3   8 125.191 64.1419   3
  -3   3   7 218.292 100.906   1
   3   3  -7 185.038 55.9155   7
  -3   3   7 118.459 49.6775   3
   3  -3  -7 192.431 63.3530   3
  -3   3   6 11092.1 517.421   2
   3   3  -6 10376.0 378.809   7
  -3   3   6 11306.2 391.566   1
  -3   3   6 10786.0 402.475   3
   3  -3  -6 8903.99 408.596   3
  -3  -3   6 10912.7 457.648   4
  -3  -3   5 12562.5 467.381   4
  -3   3   5 12817.2 526.617   2
  -3   3   5 13357.0 344.656   1
  -3   3   5 13502.0 415.829   3
  -3   3   4 3245.98 255.672   2
  -3   3   4 3504.15 197.635   3
  -3  -3   4 3616.10 245.651   4
   3  -3  -4 3820.37 212.493   1
   3   3  -3 4288.79 265.877   6
  -3   3   3 4458.99 284.338   2
  -3  -3   3 4761.58 279.486   4
   3  -3  -3 3944.34 169.693   1
  -3   3   2 49311.6 873.289   2
  -3  -3   2 48537.3 855.857   4
   3   3  -2 47798.9 851.926   6
   3   3  -1 74446.4 1049.48   6
  -3  -3   1 74070.6 967.291   2
  -3  -3   1 75825.4 1047.10   4
  -3  -3   0 11974.3 418.850   4
  -3  -3   0 11878.8 363.337   2
   3   3   0 11901.5 361.256   2
   3   3   1 111960. 1315.40   5
   3   3   1 110218. 1153.27   1
   3   3   1 110944. 1056.83   2
  -3  -3  -1 108115. 1250.17   4
  -3  -3  -2 12292.9 424.658   4
   3   3   2 13204.7 422.260   1
   3   3   2 12731.7 444.716   5
   3   3   3 5503.97 352.939   1
  -3  -3  -3 5783.76 299.873   4
   3   3   3 6060.45 319.176   5
   3   3   4 10527.6 417.421   4
  -3  -3  -4 10145.9 406.930   4
  -3  -3  -5 2643.65 209.520   4
  -3  -3  -5 2988.92 235.051   3
  -3  -3  -6 48.3501 50.4414   3
  -3  -3  -6 149.434 57.2166   4
  -3  -3  -7 24069.6 678.791   4
  -3  -3  -7 25093.8 751.573   3
  -3  -3  -8 129612. 1764.66   3
  -3  -3  -9 19139.1 708.971   3
  -3  -3 -10 18114.9 717.441   3
  -3   3 -10 16725.3 317.038   4
   3   3  10 19651.5 515.278   7
  -3   3 -10 18723.2 442.425   7
  -3  -3 -11 32293.0 1005.79   3
  -3   3 -11 32398.9 567.489   7
  -3   3 -11 32112.8 491.862   4
   3   3  11 33483.4 665.513   7
  -3  -3 -12 912.339 186.401   3
  -3   3 -12 800.660 86.8592   4
   3   3  12 827.579 102.881   7
  -3   3 -12 854.997 89.8971   7
  -3   3 -12 727.616 170.580   3
  -3   3 -13 1010.54 171.933   3
   3   3  13 1292.79 126.384   7
  -3   3 -13 1259.00 106.219   7
  -3   3 -13 1533.58 132.308   4
  -3  -3 -13 1317.98 221.581   3
  -3  -3 -14 28875.0 1073.05   3
  -3   3 -14 32600.1 642.992   4
   3   3  14 29209.2 576.208   7
  -3   3 -14 29495.0 1126.46   3
  -3   3 -14 26578.5 437.197   7
  -3   3 -15 27894.3 637.974   4
   3   3  15 24568.7 505.531   7
  -3  -3 -15 24700.2 1025.53   3
  -3   3 -15 24680.6 1068.33   3
  -3   3 -16 139.916 58.5472   4
   3   3  16 73.4646 30.3241   7
  -3   3 -16 91.2271 95.2967   3
  -3  -3 -16 214.446 133.622   3
  -3   3 -17 8811.42 681.809   3
  -3  -3 -17 8350.39 636.199   3
  -3   3 -17 10185.2 433.442   4
  -3  -3 -18 6673.13 587.954   3
  -3   3 -18 6934.80 614.354   3
  -3  -3 -19 5320.88 533.083   3
  -3   3 -19 5338.32 563.586   3
  -3   3 -20 190.023 131.362   3
  -3  -3 -20 116.537 115.203   3
  -3   3 -21 7693.13 707.490   3
  -3  -3 -21 6656.70 634.509   3
  -3   3 -22 894.214 262.455   3
  -3  -3 -22 875.648 243.722   3
  -3  -3 -23-107.233 143.625   3
  -3   3 -23 213.356 146.089   3
  -3   3 -24 210.039 188.127   3
  -3  -3 -24 518.082 243.065   3
  -3   3 -25 6939.26 749.510   3
  -3  -3 -25 7587.34 769.364   3
  -3   3 -26 2727.70 486.789   3
  -3  -3 -26 2662.11 485.815   3
  -3   3 -27 1569.06 390.176   3
  -3  -3 -27 1992.54 457.618   3
  -3   3 -28 924.552 299.990   3
  -3  -3 -28 583.291 239.892   3
  -3  -3 -29 2055.85 454.895   3
  -3   3 -29 1769.35 421.305   3
  -3   4  30-102.757 305.487   1
   3  -4 -30 205.635 222.643   3
   3   4 -30 407.269 260.139   3
   3   4 -29 3604.55 598.636   3
  -3   4  29 2556.95 674.573   1
   3  -4 -29 4189.73 633.076   3
  -3   4  28 239.133 413.051   1
   3  -4 -28 1136.19 368.572   3
   3   4 -28 769.088 301.870   3
   3   4 -27 2324.45 449.804   3
   3  -4 -27 2376.99 455.694   3
   3  -4 -26 953.095 276.196   3
  -3   4  26-55.4679 345.538   1
   3   4 -26 739.808 270.624   3
   3   4 -25-190.161 217.764   3
   3  -4 -25 145.117 168.574   3
   3  -4 -24 1070.95 294.397   3
   3   4 -24 1059.54 314.479   3
   3   4 -23-17.4608 110.786   3
   3  -4 -23 82.6374 103.169   3
   3  -4 -22-33.8731 159.642   3
   3   4 -22-171.869 172.699   3
   3   4 -21 562.442 198.388   3
   3  -4 -21 415.220 171.130   3
   3  -4 -20 4298.25 481.863   3
   3   4 -20 3845.64 479.116   3
   3   4 -19 2255.90 350.955   3
   3  -4 -19 2350.82 357.242   3
  -3   4  18 184.542 50.0095   7
  -3   4  18-201.525 416.082   1
   3  -4 -18 297.760 147.377   3
   3   4 -18 215.145 127.410   3
  -3   4  17 6211.46 306.372   7
   3   4 -17 6181.03 555.848   3
   3  -4 -17 6532.11 537.134   3
   3  -4 -16 448.775 163.133   3
  -3   4  16 682.228 112.091   7
   3   4 -15 5831.05 271.032   7
  -3   4  15 5973.42 305.392   7
   3  -4 -15 6204.63 489.887   3
   3  -4 -14 2710.74 310.343   3
   3   4 -14 2562.13 186.535   7
   3   4 -13 4865.16 260.943   7
   3  -4 -13 5021.56 406.278   3
   3  -4 -12 3258.64 320.320   3
   3   4 -12 3119.90 213.515   7
   3   4 -11 9891.94 388.534   7
   3  -4 -11 10230.4 536.352   3
   3  -4 -10 10668.6 524.452   3
   3   4 -10 10191.5 396.952   7
   3   4  -9 11007.6 413.075   7
  -3   4   9 14797.5 628.586   1
   3  -4  -9 12108.7 533.585   3
  -3   4   9 11558.5 538.882   3
  -3   4   8 32963.6 795.431   1
   3   4  -8 30502.7 827.413   4
  -3   4   8 31480.7 827.250   3
  -3   4   7 17558.0 508.114   1
  -3   4   7 19080.3 718.022   2
  -3   4   7 18544.8 600.342   3
  -3  -4   7 18927.1 642.635   4
  -3   4   6 14182.8 591.071   2
  -3   4   6 13916.2 482.159   3
  -3  -4   6 12551.0 500.840   4
  -3   4   6 14874.5 433.280   1
  -3   4   5 23052.4 585.056   3
  -3   4   5 19755.3 497.120   1
  -3   4   5 21811.7 678.629   2
  -3  -4   5 23294.3 664.237   4
   3  -4  -4 8075.66 295.005   1
  -3  -4   4 8748.37 400.374   4
  -3   4   4 8362.97 401.745   2
   3   4  -3 351.185 88.1158   6
  -3   4   3 391.310 93.5276   2
  -3  -4   3 334.487 78.2474   4
  -3   4   2 518.592 83.6360   2
  -3  -4   2 525.994 91.5584   4
   3   4  -2 587.100 103.223   6
  -3  -4   1 30991.1 728.463   4
  -3  -4   1 29738.3 628.733   2
   3   4  -1 29807.1 713.864   6
  -3  -4   0 21110.8 600.376   4
   3   4   0 21085.8 477.924   2
  -3  -4   0 20435.8 465.586   2
  -3  -4  -1 11596.2 452.540   4
  -3  -4  -1 11711.9 330.790   2
   3   4   1 11668.0 455.879   5
   3   4   1 11558.1 330.638   2
  -3  -4  -2 2857.83 226.787   4
   3   4   2 2935.54 230.966   5
   3   4   2 2852.00 156.661   2
   3   4   2 2756.34 210.753   1
   3   4   3 20630.6 622.166   5
  -3  -4  -3 19925.2 607.981   4
   3   4   3 20347.2 580.334   1
   3   4   4 3546.57 271.358   5
  -3  -4  -4 3128.18 248.430   4
   3   4   4 2898.42 263.057   1
  -3  -4  -5 95816.9 1382.98   4
   3   4   5 63195.4 1383.10   1
  -3  -4  -6 3758.84 285.367   4
   3   4   6 1603.36 451.540   1
  -3  -4  -7 2550.60 238.775   4
  -3  -4  -7 2495.40 250.001   3
  -3  -4  -8 2462.57 258.853   3
  -3  -4  -9 44521.9 1125.38   3
  -3  -4 -10 16716.3 720.098   3
  -3  -4 -11 49097.3 1268.72   3
  -3   4 -11 46045.2 551.114   4
  -3  -4 -12 737.934 186.363   3
  -3   4 -12 726.078 79.2607   4
  -3   4 -13 2575.25 165.900   7
  -3  -4 -13 2666.90 328.720   3
  -3   4 -13 2411.81 157.343   4
   3   4  13 2686.10 200.114   7
  -3   4 -14 61631.3 761.850   7
  -3  -4 -14 63371.1 1594.37   3
  -3   4 -14 60291.3 822.727   4
   3   4  14 64211.0 960.421   7
   3   4  15 2691.36 193.089   7
  -3   4 -15 2723.74 192.037   4
  -3   4 -15 2478.70 344.161   3
  -3  -4 -15 2424.84 328.439   3
  -3   4 -15 2324.81 138.103   7
  -3  -4 -16 3735.31 416.754   3
  -3   4 -16 3892.41 239.264   4
   3   4  16 3996.89 225.488   7
  -3   4 -16 3918.17 451.936   3
  -3  -4 -17 589.014 176.670   3
  -3   4 -17 638.570 188.126   3
  -3   4 -17 616.296 101.612   4
   3   4  17 638.951 89.0220   7
  -3  -4 -18 2118.17 332.133   3
  -3   4 -18 2450.51 372.401   3
  -3   4 -19 1904.07 338.261   3
  -3  -4 -19 1895.45 306.826   3
  -3  -4 -20 1626.46 311.574   3
  -3   4 -20 1784.97 333.271   3
  -3   4 -21 649.081 220.717   3
  -3  -4 -21 435.890 111.835   3
  -3  -4 -22 86.5511 124.899   3
  -3   4 -22 142.010 114.919   3
  -3   4 -23 1755.51 357.815   3
  -3  -4 -23 1784.32 360.607   3
  -3  -4 -24 264.371 182.785   3
  -3   4 -24 160.898 213.951   3
  -3  -4 -25 6396.31 713.780   3
  -3   4 -25 6122.32 722.518   3
  -3  -4 -26 505.663 226.067   3
  -3   4 -26 467.452 251.890   3
  -3  -4 -27 1989.48 439.995   3
  -3   4 -27 2182.92 468.130   3
  -3   4 -28 386.158 238.162   3
  -3  -4 -28 440.446 273.390   3
  -3  -4 -29 1675.65 434.240   3
  -3   4 -29 1910.94 447.499   3
   3   4  30 123.520 369.493   1
  -3   5  30 993.780 413.488   1
   3   5 -30 1290.79 396.706   3
   3  -5 -29 251.830 246.024   3
   3   5 -29 782.815 314.065   3
  -3   5  29 340.616 256.719   1
  -3   5  28-27.1852 218.715   1
   3   5 -28 283.801 238.055   3
   3  -5 -28 122.456 220.083   3
   3   5 -27-21.0743 177.047   3
  -3   5  27 280.039 247.428   1
   3  -5 -27 259.820 209.275   3
   3  -5 -26 3600.73 541.316   3
   3   5 -26 3367.65 534.967   3
   3  -5 -25 140.469 163.730   3
  -3   5  25-106.598 224.129   1
   3   5 -25 68.2555 127.396   3
   3  -5 -24 452.811 166.416   3
  -3   5  24 69.8113 311.902   1
   3   5 -24 354.682 174.516   3
   3   5 -23 2907.07 462.396   3
   3  -5 -23 2979.38 447.847   3
  -3   5  22-74.9016 314.675   1
   3   5 -22-22.4391 115.463   3
   3  -5 -22-203.561 191.789   3
   3  -5 -21 713.777 208.425   3
  -3   5  21-2.06658 375.181   1
   3   5 -21 872.197 233.521   3
   3  -5 -20 887.778 247.638   3
  -3   5  20 280.214 213.791   1
   3   5 -20 463.442 158.180   3
   3   5 -19 252.930 127.331   3
   3  -5 -19 449.894 182.052   3
  -3   5  19-144.082 373.440   1
  -3   5  18 845.932 385.538   1
  -3   5  18 1457.94 158.754   7
   3  -5 -18 1439.46 284.679   3
   3   5 -18 1347.13 260.882   3
   3  -5 -17 2849.15 365.794   3
   3   5 -17 2584.40 184.045   7
  -3   5  16 4619.37 656.296   1
   3   5 -16 6688.99 301.475   7
   3  -5 -16 7293.80 560.715   3
  -3   5  15 470.552 211.348   1
   3   5 -15 1694.56 157.756   7
   3  -5 -15 1466.62 227.088   3
   3  -5 -14 10619.8 617.989   3
   3   5 -14 10172.6 400.811   7
  -3   5  13 48804.9 1542.24   1
   3   5 -13 41464.7 825.002   7
   3  -5 -13 42768.7 1205.39   3
   3  -5 -12 2589.87 289.906   3
   3   5 -12 2427.18 200.175   7
  -3   5  12 3707.99 376.779   1
  -3   5  11 1445.63 220.441   1
   3   5 -11 1044.99 136.158   7
  -3   5  10 22670.0 759.868   1
  -3   5   9 12008.3 494.779   1
  -3   5   8 2659.71 283.408   2
  -3   5   8 2545.92 241.955   3
   3   5  -8 2667.71 254.351   4
  -3  -5   8 2857.81 263.486   4
  -3   5   8 2727.63 216.650   1
  -3   5   7 25853.4 730.328   3
  -3   5   7 25236.7 647.201   1
  -3  -5   7 24827.8 745.601   4
  -3   5   7 25270.2 813.863   2
   3   5  -7 25676.7 777.973   4
  -3   5   6 17966.2 653.227   2
  -3   5   6 15846.2 519.572   1
  -3  -5   6 16525.1 594.558   4
  -3   5   6 17123.6 564.038   3
   3  -5  -5 4954.84 283.456   1
  -3   5   5 5257.46 336.703   2
  -3  -5   5 5462.86 347.791   4
   3  -5  -4 135812. 1659.07   2
   3  -5  -4 130469. 1329.90   1
  -3   5   4 133522. 1600.95   2
  -3  -5   4 129938. 1634.81   4
  -3   5   3 15527.3 518.619   2
   3   5  -3 15419.8 558.348   6
  -3  -5   3 15075.2 540.035   4
  -3  -5   2 3449.55 259.599   4
   3   5  -2 3359.33 256.628   6
  -3  -5   1 12963.3 429.913   2
   3   5  -1 13368.9 517.696   6
  -3  -5   1 13697.3 537.406   4
  -3  -5   0 41958.0 918.016   4
  -3  -5   0 41348.6 661.454   2
  -3  -5  -1 87240.6 1345.31   4
   3   5   1 87190.8 890.279   2
  -3  -5  -1 87541.6 861.238   2
   3   5   2 1566.12 181.630   1
  -3  -5  -2 2012.32 207.875   4
   3   5   2 1519.48 107.979   2
   3   5   2 2095.49 208.617   5
   3   5   3 41595.7 921.898   5
   3   5   3 39142.1 873.295   1
  -3  -5  -3 39490.1 931.980   4
   3   5   4 399.402 95.5317   5
   3   5   4 341.824 90.7727   1
  -3  -5  -4 351.305 86.8555   4
  -3  -5  -5 3224.14 279.093   4
   3   5   5 2372.20 280.353   1
   3  -5   5 3196.92 161.486   4
   3   5   6 72223.9 1493.11   1
   3  -5   6 77773.6 682.500   4
  -3  -5  -6 77315.4 1385.22   4
  -3  -5  -7 6851.66 418.995   4
   3   5   7 6197.71 538.307   1
   3   5   8 24001.3 1218.18   1
   3   5   9 1233.30 440.272   1
   3   5  10 3855.07 843.101   1
  -3  -5 -10 43293.8 1175.22   3
  -3  -5 -11 512.302 149.919   3
  -3   5 -11 514.087 65.0964   4
  -3  -5 -12 2920.88 329.005   3
  -3   5 -12 2996.75 162.311   4
  -3  -5 -13 24903.9 988.077   3
  -3   5 -13 23638.2 476.353   4
  -3   5 -14 268.614 59.8874   4
  -3  -5 -14 465.515 178.782   3
   3   5  15 13348.7 472.941   7
  -3  -5 -15 13440.3 780.656   3
  -3   5 -15 12925.3 372.281   7
  -3   5 -15 12416.7 380.337   4
  -3   5 -16 12282.3 337.625   7
   3   5  16 13139.1 458.152   7
  -3  -5 -16 13999.8 821.575   3
  -3   5 -16 12903.3 403.978   4
  -3   5 -17 7581.50 646.519   3
  -3   5 -17 6950.00 314.120   4
  -3  -5 -17 7942.15 635.760   3
  -3   5 -18-24.3689 168.818   3
  -3  -5 -18 112.679 102.162   3
  -3  -5 -19 309.432 162.427   3
  -3   5 -19 54.2507 113.384   3
  -3   5 -20 40.9106 121.741   3
  -3  -5 -20-39.1094 136.564   3
  -3   5 -21 341.895 182.623   3
  -3  -5 -21 325.393 176.538   3
  -3   5 -22 2764.81 448.990   3
  -3  -5 -22 2844.02 445.545   3
  -3  -5 -23 738.836 243.572   3
  -3   5 -23 662.397 258.632   3
  -3  -5 -24 149.594 180.410   3
  -3   5 -24 43.2635 114.463   3
  -3   5 -25 3041.37 508.820   3
  -3  -5 -25 3150.70 508.557   3
  -3   5 -26 959.176 287.137   3
  -3  -5 -26 1441.04 377.460   3
   3   5  27-3.93793 390.782   1
  -3   5 -27 737.542 306.759   3
  -3  -5 -27 1111.59 382.559   3
  -3   5 -28 6212.55 785.788   3
  -3  -5 -28 5478.64 724.259   3
   3   5  29-115.602 526.208   1
  -3  -5 -29 608.048 300.820   3
  -3   5 -29 268.100 244.724   3
   3   5  30-79.4482 291.648   1
   3   6 -30 348.652 281.332   3
  -3   6  30 71.7681 237.861   1
  -3   6  29 1969.32 415.310   1
   3   6 -29 2290.90 489.201   3
  -3   6  28 307.447 194.225   1
   3   6 -28 480.462 232.857   3
  -3   6  27 456.241 285.820   1
   3   6 -27 217.336 173.254   3
  -3   6  26 177.327 163.597   1
   3   6 -26 390.635 183.497   3
   3   6 -25-50.3453 200.942   3
  -3   6  25 0.32257 128.620   1
   3   6 -24-12.5848 151.388   3
  -3   6  24 148.060 199.554   1
   3  -6 -24 445.721 260.380   3
   3  -6 -23 397.737 215.120   3
  -3   6  23 123.064 159.060   1
   3   6 -23 186.472 132.629   3
   3  -6 -22 1490.40 326.965   3
  -3   6  22 1129.25 311.519   1
   3   6 -22 1178.17 282.062   3
   3   6 -21 420.030 152.086   3
   3  -6 -21 804.862 226.033   3
  -3   6  21 307.268 194.990   1
   3  -6 -20 103.726 127.398   3
  -3   6  20 49.4610 121.496   1
   3   6 -20 86.2392 103.611   3
   3  -6 -19-15.6201 80.3644   3
  -3   6  19 29.0160 149.317   1
   3  -6 -18 14849.6 849.549   3
  -3   6  18 14617.6 946.415   1
   3  -6 -17 745.498 234.855   3
   3   6 -17 1033.31 122.184   7
  -3   6  17 1178.49 267.351   1
   3   6 -16 46.6796 42.1165   7
  -3   6  16-13.8353 99.7811   1
  -3   6  15 11429.0 726.305   1
   3   6 -15 9957.71 415.479   7
  -3   6  14 3119.54 362.394   1
   3   6 -14 2927.17 228.664   7
  -3   6  13 23358.9 907.617   1
   3   6 -13 22061.5 624.979   7
  -3   6  12 82151.4 1520.86   1
  -3   6  11 4767.46 354.035   1
  -3   6  10 4256.95 307.640   1
  -3   6   9 19730.3 798.805   2
  -3  -6   9 18373.6 697.860   4
  -3   6   9 19735.8 649.184   1
  -3   6   8 23.7838 75.5526   2
  -3  -6   8 100.755 74.8953   4
  -3   6   8 56.7823 51.2491   1
   3   6  -7 26696.3 826.043   4
  -3   6   7 24330.5 724.771   1
  -3   6   7 25953.7 821.128   2
  -3   6   7 26241.1 771.266   3
  -3  -6   7 25777.9 794.975   4
  -3   6   6 2130.27 233.654   2
  -3  -6   6 1515.29 197.467   4
   3  -6  -6 1892.96 236.818   1
   3  -6  -5 4554.39 325.054   2
  -3  -6   5 3977.36 308.285   4
   3  -6  -5 3985.59 265.252   1
  -3   6   5 4201.32 299.138   2
   3  -6  -4 338.384 90.0736   1
  -3  -6   4 349.724 87.7176   4
   3  -6  -4 385.735 87.9624   2
  -3   6   4 430.600 87.5896   2
   3   6  -4 505.310 109.657   6
  -3   6   3 2793.70 228.091   2
   3   6  -3 3204.15 277.323   6
   3  -6  -3 3156.32 260.199   2
  -3  -6   3 3658.77 303.968   4
   3  -6  -2 1047.47 155.271   2
  -3  -6   2 768.591 138.640   4
   3   6  -2 700.885 133.780   6
  -3   6   2 560.707 62.6736   5
  -3  -6   1 98309.4 1505.87   4
   3   6  -1 102166. 1491.08   6
  -3  -6   0 1211.36 116.439   2
  -3  -6   0 1379.70 170.074   4
  -3  -6  -1 35224.7 914.832   4
   3  -6   1 34599.2 465.901   6
  -3  -6  -1 33441.3 522.146   2
   3  -6   2 30542.1 480.338   6
   3   6   2 27783.7 443.459   2
  -3  -6  -2 30706.6 863.685   4
   3   6   2 32116.5 844.208   5
   3   6   3 250.182 97.5809   1
   3   6   3 229.798 78.6033   5
   3   6   3 180.200 42.4359   2
  -3  -6  -3 259.895 110.160   4
  -3  -6  -4 20688.9 736.769   4
   3   6   4 20829.8 712.310   5
   3   6   4 21722.8 711.867   1
   3   6   5 71065.7 1291.69   1
   3  -6   5 69528.5 883.930   4
  -3  -6  -5 67840.2 1344.38   4
  -3  -6  -6 14016.1 626.432   4
   3   6   6 13183.9 606.781   1
   3  -6   6 14025.4 372.558   4
  -3  -6  -7 6756.90 443.824   4
   3  -6   7 6698.86 236.321   4
   3   6   7 6801.32 473.609   1
   3  -6   8 10425.0 271.221   4
   3   6   8 10091.3 628.364   1
  -3  -6  -8 11144.5 572.901   4
   3   6   9 5536.58 539.140   1
   3   6  10 2061.54 365.305   1
  -3   6 -10 2029.93 128.730   4
   3   6  11 8030.20 888.983   1
  -3   6 -11 46706.5 607.506   4
  -3   6 -12 2055.00 138.475   4
   3   6  12 192.383 279.937   1
  -3   6 -13 24280.3 504.659   4
   3   6  13 2504.37 764.346   1
  -3   6 -14 27894.0 558.394   4
  -3  -6 -14 23418.7 1067.38   3
  -3   6 -15 13983.8 418.905   4
  -3  -6 -15 14734.1 820.249   3
  -3   6 -16 202.081 55.1681   7
   3   6  16-55.0014 333.022   1
  -3  -6 -16 267.106 140.944   3
  -3   6 -16 262.844 61.2908   4
  -3   6 -17 3805.89 235.635   4
  -3  -6 -17 3953.88 458.118   3
  -3   6 -17 3935.62 202.398   7
  -3   6 -18 763.766 214.694   3
   3   6  18-63.1994 315.456   1
  -3  -6 -18 732.427 209.410   3
  -3  -6 -19 15453.9 940.797   3
  -3   6 -19 14880.8 978.562   3
  -3  -6 -20 3439.92 464.037   3
  -3   6 -20 3392.66 485.145   3
  -3   6 -21 8899.02 804.274   3
  -3  -6 -21 8463.40 743.556   3
  -3   6 -22 277.461 151.279   3
  -3  -6 -22 95.9412 128.896   3
   3   6  22-2.26167 470.433   1
   3   6  23-96.3066 502.791   1
  -3  -6 -23 183.570 138.201   3
  -3   6 -23-80.6085 181.741   3
  -3   6 -24 1782.99 386.072   3
  -3  -6 -24 2045.84 395.060   3
   3   6  25-66.1051 336.271   1
  -3   6 -25 95.8697 136.829   3
  -3  -6 -25-59.1173 116.970   3
   3   6  26-142.240 487.797   1
  -3  -6 -26 970.310 353.403   3
  -3   6 -26 671.172 279.959   3
  -3   6 -27 2648.49 532.037   3
   3   6  27 279.332 281.753   1
  -3   6 -28 134.206 194.226   3
   3   6  28-146.891 397.608   1
   3   6  29 74.9157 224.134   1
  -3   7  29 175.410 190.545   1
   3   7 -29 222.383 237.563   3
  -3   7  28 114.973 170.485   1
   3   7 -28-66.4336 166.696   3
   3   7 -27 156.792 130.801   3
  -3   7  27 336.029 217.114   1
   3   7 -26 3070.94 514.447   3
  -3   7  26 3406.46 513.452   1
  -3   7  25 659.293 236.051   1
   3   7 -25 856.824 277.402   3
  -3   7  24 230.659 172.854   1
   3   7 -24 217.720 214.745   3
   3   7 -23 139.120 148.620   3
  -3   7  23 261.719 176.259   1
  -3   7  22 3955.92 501.227   1
   3   7 -22 4374.06 547.942   3
   3   7 -21 863.081 252.977   3
  -3   7  21 886.041 293.512   1
  -3   7  20 163.931 183.298   1
  -3   7  19 389.969 212.936   1
  -3   7  18 776.774 269.941   1
  -3   7  17 3902.36 507.733   1
   3   7 -17 5293.15 305.543   7
  -3   7  16 12.0931 94.9784   1
   3   7 -16 8.57771 41.1283   7
   3   7 -15 15.0756 51.4618   7
  -3   7  15 86.9259 66.1958   1
  -3   7  14 405.567 123.942   1
  -3   7  13 26080.0 872.668   1
  -3   7  12 26481.1 852.290   1
  -3   7  11 2794.50 281.163   1
  -3   7  11 2607.11 317.323   2
  -3   7  10 3450.22 345.966   2
  -3   7  10 3320.67 299.699   1
  -3  -7  10 4008.05 343.334   4
  -3  -7   9 38667.9 1037.46   4
  -3   7   9 38249.2 972.557   1
  -3   7   9 40714.2 1112.13   2
  -3  -7   8 35145.7 975.296   4
   3  -7  -8 36106.8 1552.53   1
  -3   7   8 39591.7 1051.61   2
  -3   7   8 37529.7 975.678   1
  -3   7   7 4985.14 357.980   2
   3  -7  -7 5352.23 384.984   1
  -3  -7   7 4461.19 345.362   4
   3  -7  -6 11969.6 520.946   1
  -3  -7   6 11523.7 543.976   4
  -3   7   6 12383.8 536.433   2
  -3   7   5 38488.6 893.956   2
  -3  -7   5 37998.9 987.621   4
   3  -7  -5 38028.9 877.240   1
   3  -7  -5 39771.0 968.180   2
  -3   7   4 27929.8 735.997   2
   3  -7  -4 27687.2 775.473   2
  -3  -7   4 27149.2 822.024   4
  -3  -7   3 12809.8 571.039   4
  -3   7   3 12102.7 337.025   5
   3  -7  -3 14755.1 566.037   2
  -3   7   2 42600.6 593.462   5
   3   7  -2 42434.8 1010.55   6
   3  -7  -2 44257.6 964.499   2
  -3  -7   2 41781.6 1031.49   4
   3   7  -1 26513.3 803.086   6
  -3  -7   1 25168.3 807.693   4
  -3   7   0 5056.91 189.742   6
  -3  -7   0 4948.10 362.466   4
   3  -7   0 5039.86 196.290   5
  -3  -7   0 4902.78 237.409   2
  -3  -7  -1 3027.41 293.854   4
  -3  -7  -1 3231.68 164.603   2
   3  -7   2 573.176 74.2234   6
   3   7   2 472.421 159.329   5
  -3  -7  -2 404.427 105.131   4
  -3  -7  -3 6360.48 429.622   4
   3   7   4 23177.9 370.999   2
   3  -7   4 26094.3 629.920   4
  -3  -7  -4 26991.5 895.352   4
   3   7   4 25165.1 833.820   1
   3   7   5 3602.04 317.318   1
  -3  -7  -5 4035.26 354.378   4
   3  -7   5 4342.87 251.270   4
   3  -7   6 12046.3 402.747   4
  -3  -7  -6 11213.5 595.650   4
   3   7   6 12193.1 584.200   1
   3  -7   7 5162.03 243.410   4
  -3  -7  -7 4240.26 370.893   4
   3   7   7 4484.18 376.357   1
   3   7   8 18713.9 803.611   1
  -3  -7  -8 17277.2 751.726   4
   3  -7   8 18159.8 424.711   4
   3  -7   9 137.692 42.2741   4
   3   7   9 20.6803 110.381   1
   3   7  10 9609.37 676.683   1
  -3   7 -11 7746.99 283.291   4
   3   7  11 8305.55 665.500   1
   3   7  12 9988.29 777.618   1
  -3   7 -12 15027.3 402.933   4
  -3   7 -13 40570.8 664.897   4
   3   7  13 18857.9 1146.29   1
  -3   7 -14 2154.76 162.236   4
   3   7  14 829.299 325.548   1
   3   7  15 1460.44 484.040   1
  -3   7 -15 9174.83 345.756   4
   3   7  16 33.5349 254.541   1
  -3   7 -16 1405.06 140.206   4
   3   7  17 168.167 348.559   1
  -3   7 -18 7269.01 295.387   7
   3   7  18 453.814 425.290   1
   3   7  19 759.988 382.991   1
   3   7  20 1922.04 510.329   1
  -3   7 -20 5825.76 639.200   3
   3   7  21 604.355 417.410   1
  -3   7 -21 2463.69 428.567   3
   3   7  22 107.546 265.919   1
  -3   7 -22 98.4375 118.795   3
   3   7  23-52.7460 290.664   1
  -3   7 -23 56.7805 125.178   3
  -3   7 -24 95.0778 207.638   3
   3   7  24 9.52946 184.290   1
  -3   7 -25 773.522 263.720   3
   3   7  25 308.088 290.106   1
  -3   7 -26 782.838 297.033   3
   3   7  26 608.134 343.135   1
  -3   7 -27 408.675 243.927   3
   3   7  27 65.3471 267.613   1
   3   7  28 383.985 290.827   1
  -3   7 -28 990.791 378.604   3
   3   7  29-178.100 206.783   1
  -3   8  29 56.2680 160.549   1
   3   8 -29 85.6006 167.688   3
  -3   8  28-84.6822 119.632   1
   3   8 -28 15.1642 194.694   3
  -3   8  27 195.555 191.292   1
   3   8 -27-283.414 235.461   3
   3   8 -26 1231.61 352.922   3
  -3   8  26 1339.39 305.153   1
   3   8 -25 393.606 233.957   3
  -3   8  25 485.582 228.111   1
  -3   8  24 410.042 232.580   1
   3   8 -24 210.053 128.919   3
   3   8 -23 4362.04 595.078   3
  -3   8  23 4171.93 526.017   1
  -3   8  22 633.914 230.896   1
  -3   8  21 4161.40 498.208   1
  -3   8  20 2185.47 358.356   1
  -3   8  19 18987.2 951.391   1
  -3   8  18 1861.25 315.174   1
  -3   8  17 2211.14 319.326   1
   3   8 -16 6561.62 364.617   7
  -3   8  16 6892.73 497.218   1
  -3   8  15 13275.5 666.623   1
  -3   8  14 9492.59 543.377   1
  -3   8  13 97.8917 66.7457   1
  -3   8  13 193.908 134.598   2
  -3   8  12 17606.2 810.940   2
  -3   8  12 16101.4 711.857   1
  -3   8  11 5359.77 435.139   2
  -3  -8  11 5971.15 437.643   4
  -3   8  11 4980.43 382.692   1
  -3  -8  10 5789.88 425.236   4
  -3   8  10 5939.30 411.451   1
  -3   8  10 6237.32 450.699   2
  -3  -8   9 15342.6 675.987   4
  -3   8   9 15467.5 678.994   2
  -3   8   8 1185.35 184.897   2
  -3  -8   8 1078.95 182.352   4
  -3   8   7 2403.68 245.646   2
   3  -8  -7 1587.49 227.223   1
  -3  -8   7 2639.34 273.678   4
   3  -8  -6 23639.7 735.492   1
  -3   8   6 23240.8 725.513   2
  -3  -8   6 22695.7 802.504   4
   3  -8  -5 363.549 79.0390   2
  -3  -8   5 476.196 107.774   4
   3  -8  -5 458.012 103.435   1
  -3   8   5 479.300 103.621   2
  -3  -8   4 38163.4 1036.05   4
   3  -8  -4 43974.5 999.480   2
  -3  -8   3 3125.78 295.361   4
   3  -8  -3 3183.86 265.267   2
  -3   8   3 3032.02 184.960   5
   3  -8  -2 30045.7 820.442   2
  -3  -8   2 28781.5 913.845   4
  -3  -8   1 105420. 1757.45   4
  -3   8   1 103930. 973.396   6
  -3  -8   0 85076.8 1599.79   4
  -3   8   0 85110.4 884.823   6
   3  -8   0 83154.2 894.085   5
  -3  -8  -1 613.825 164.812   4
  -3  -8  -1 407.382 67.2140   2
  -3  -8  -2 106210. 1830.76   4
   3  -8   2 108425. 1122.97   6
  -3  -8  -3 13.1797 90.4172   4
   3  -8   3 48.1674 42.0612   6
  -3  -8  -4 370.698 124.921   4
   3  -8   4 285.916 72.8974   4
   3   8   5 83259.0 1588.99   1
  -3  -8  -5 77108.0 1602.49   4
   3  -8   5 77245.4 1170.18   4
  -3  -8  -6 24159.3 919.713   4
   3   8   6 23265.5 866.629   1
   3  -8   6 24579.6 644.057   4
   3  -8   7 23980.9 617.322   4
  -3  -8  -7 22505.1 891.491   4
   3   8   7 23055.0 868.093   1
   3   8   8 16471.7 739.728   1
  -3  -8  -8 15726.7 752.244   4
   3  -8   8 16984.6 479.400   4
   3  -8   9 386.453 75.9482   4
  -3  -8  -9 271.145 88.9041   4
   3   8   9 328.494 132.730   1
   3  -8  10 2991.01 187.013   4
   3   8  10 2786.95 352.863   1
   3   8  11 628.913 190.854   1
  -3   8 -12 3354.02 207.380   4
   3   8  12 3663.13 444.812   1
   3   8  13 2021.76 354.560   1
  -3   8 -13 2046.95 163.192   4
  -3   8 -14 4203.80 238.111   4
   3   8  14 4507.37 549.088   1
  -3   8 -15 4058.85 235.633   4
   3   8  15 3282.97 493.524   1
   3   8  16 25268.1 1356.53   1
  -3   8 -16 29229.1 645.275   4
   3   8  17 8308.94 863.156   1
   3   8  18 663.000 319.745   1
   3   8  19 1020.72 415.433   1
   3   8  20 3788.85 598.336   1
  -3   8 -21 491.599 121.289   3
   3   8  21 1198.41 328.128   1
   3   8  22 5020.18 694.696   1
  -3   8 -22 5675.55 681.365   3
  -3   8 -23-217.377 220.047   3
   3   8  23 54.5488 189.420   1
   3   8  24 136.799 266.522   1
  -3   8 -24-65.1332 215.392   3
   3   8  25 269.652 298.499   1
  -3   8 -25 424.532 192.813   3
   3   8  26 67.8953 221.667   1
  -3   8 -26 53.3439 184.597   3
  -3   8 -27 1935.53 456.066   3
   3   8  27 903.291 364.241   1
   3   8  28 365.671 316.676   1
  -3   8 -28 613.710 285.099   3
   3   8  29 33.1831 227.449   1
   3   9 -29 49.4734 153.477   3
  -3   9  29 121.316 184.336   1
   3   9 -28 2108.83 471.939   3
  -3   9  28 2627.38 429.023   1
   3   9 -27-32.9397 239.650   3
  -3   9  27 518.628 214.079   1
  -3   9  26 823.418 245.334   1
   3   9 -26 892.348 292.826   3
   3   9 -25 248.660 152.678   3
  -3   9  25 609.327 228.160   1
   3   9 -24 261.833 161.883   3
  -3   9  24 615.156 233.287   1
  -3   9  23 6383.74 614.757   1
  -3   9  22 2033.54 358.124   1
  -3   9  21 6307.71 560.544   1
  -3   9  20 330.662 173.736   1
  -3   9  19 509.569 175.854   1
  -3   9  18 1321.76 247.606   1
  -3   9  17 6699.88 525.986   1
  -3   9  16 5338.12 452.506   1
  -3   9  15 1303.97 225.229   1
  -3   9  15 1438.48 270.155   2
  -3   9  14 8836.63 601.217   2
  -3   9  14 8854.77 549.292   1
  -3   9  13 1363.75 223.352   1
  -3   9  13 1505.79 263.228   2
  -3  -9  12 19548.9 820.949   4
  -3   9  12 18541.4 785.215   1
  -3   9  12 18866.3 830.493   2
  -3  -9  11 9541.89 612.812   6
  -3  -9  11 9993.56 578.355   4
  -3   9  11 8666.84 533.158   1
  -3   9  11 9561.13 566.930   2
  -3  -9  10 315.746 112.314   4
  -3   9  10 225.349 102.659   2
  -3  -9   9 11856.3 618.721   4
  -3   9   9 11795.2 589.299   2
  -3  -9   8 32693.8 1020.80   4
  -3   9   8 35312.8 971.707   2
  -3  -9   7 10042.7 562.417   4
  -3   9   7 9667.38 484.131   2
  -3   9   6 21264.6 683.405   2
  -3  -9   6 21112.4 800.006   4
  -3  -9   5 2103.56 255.107   4
  -3   9   5 1931.76 203.082   2
   3  -9  -5 2245.16 239.445   2
   3  -9  -4 8175.36 439.754   2
  -3   9   4 7435.75 322.450   5
  -3  -9   4 7651.32 486.623   4
  -3  -9   3 76188.2 1553.68   4
  -3   9   3 77608.3 1008.63   5
   3  -9  -3 76255.4 1334.51   2
   3  -9  -2 3598.20 295.159   2
  -3  -9   2 3956.14 361.370   4
  -3   9   1 13438.2 389.426   6
  -3  -9   1 13388.9 663.823   4
   3  -9  -1 14204.4 406.132   5
  -3  -9   0 31221.2 1023.80   4
  -3   9   0 32935.1 611.101   6
   3  -9   0 32392.4 620.145   5
  -3  -9  -1 1652.85 122.381   2
  -3  -9  -1 1371.55 241.139   4
   3  -9   2 2299.68 177.433   6
  -3  -9  -2 2356.32 298.823   4
  -3  -9  -3 4346.74 403.761   4
   3  -9   3 4803.78 267.355   6
  -3  -9  -4 11016.7 635.088   4
   3  -9   4 11140.1 425.435   6
   3  -9   4 10989.0 491.037   4
  -3  -9  -5 3814.72 378.069   4
   3  -9   5 3869.83 293.516   4
   3  -9   6 5426.42 333.742   4
   3   9   6 6192.75 473.389   1
  -3  -9  -6 5537.36 455.566   4
   3  -9   7 653.740 120.217   4
  -3  -9  -7 739.670 184.649   4
   3   9   7 535.954 180.974   1
  -3  -9  -8 1339.99 219.282   4
   3  -9   8 1532.93 164.526   4
   3   9   8 1536.82 249.718   1
  -3  -9  -9 1625.89 235.179   4
   3   9   9 1841.06 284.889   1
   3  -9   9 2046.25 176.150   4
   3  -9  10 70.2044 42.4715   4
   3   9  10 102.250 81.7350   1
  -3  -9 -10 41.6198 106.685   4
   3   9  11 207.826 87.5363   1
   3  -9  11 598.027 95.8080   4
   3   9  12 24391.0 1094.50   1
   3   9  13 5063.43 542.233   1
   3   9  14 2215.21 394.225   1
  -3   9 -14 2391.69 192.661   4
  -3   9 -15 1076.46 126.678   4
   3   9  15 976.198 322.264   1
   3   9  16 7916.80 756.036   1
   3   9  17 458.986 248.169   1
   3   9  18 3487.42 522.941   1
   3   9  19 42.8183 131.035   1
   3   9  20 760.919 281.541   1
   3   9  21 44.5361 180.031   1
   3   9  22 537.399 392.589   1
  -3   9 -22 1832.10 395.876   3
  -3   9 -23 2899.21 499.516   3
   3   9  23 1464.11 487.980   1
  -3   9 -24-17.5733 176.645   3
   3   9  24-45.2091 161.787   1
   3   9  25 395.788 333.026   1
  -3   9 -25 690.582 264.897   3
  -3   9 -26 24.6082 203.300   3
   3   9  26 50.4418 203.020   1
  -3   9 -27 2000.75 472.850   3
   3   9  27 1393.55 421.805   1
   3   9  28 2039.29 470.295   1
  -3   9 -28 2663.95 556.617   3
   3   9  29 522.343 275.966   1
   3  10 -28 1804.02 487.761   3
  -3  10  28 995.680 273.564   1
  -3  10  27-22.4261 116.594   1
   3  10 -27 231.089 156.526   3
  -3  10  26 375.856 189.993   1
   3  10 -26 160.664 169.409   3
  -3  10  25 273.547 166.347   1
   3  10 -25 570.810 251.022   3
  -3  10  24 46.2714 94.3132   1
  -3  10  23 2250.87 348.086   1
  -3  10  22 447.697 168.588   1
  -3  10  21 9747.78 700.829   1
  -3  10  20 7.21239 80.8214   1
  -3  10  19 207.222 121.668   1
  -3  10  19 409.886 211.332   2
  -3  10  18 2937.36 362.344   1
  -3  10  18 2926.11 389.582   2
  -3  10  17 2482.08 326.951   1
  -3  10  17 2842.19 373.178   2
  -3  10  16-31.4254 92.2513   2
  -3  10  16-107.755 116.107   1
  -3  10  15 5499.39 482.245   2
  -3  10  15 4908.79 448.133   1
  -3  10  14 12800.8 703.787   1
  -3  10  14 13195.0 721.484   2
  -3 -10  13 3714.46 363.681   4
  -3  10  13 4062.36 395.178   2
  -3  10  13 3934.79 402.839   1
  -3 -10  12 5747.61 503.752   6
  -3  10  12 5423.04 473.585   1
  -3 -10  12 5286.80 429.041   4
  -3  10  12 5853.49 457.359   2
  -3 -10  11 2858.45 352.699   6
  -3 -10  11 2845.84 316.599   4
  -3  10  11 2220.69 267.788   2
  -3  10  10 1769.94 241.938   2
  -3 -10  10 1484.67 260.921   6
  -3 -10  10 1504.79 240.579   4
  -3 -10   9 1143.00 207.792   6
  -3  10   9 1281.88 198.209   2
  -3 -10   9 1275.76 207.321   4
  -3 -10   8 17519.4 783.773   4
  -3 -10   8 17135.2 790.509   6
  -3  10   8 18175.5 684.718   2
  -3  10   7 32599.4 869.731   2
  -3 -10   7 33054.6 1066.63   6
  -3 -10   7 31856.3 1041.74   4
  -3  10   6 2933.28 254.283   2
   3 -10  -6 2973.92 280.813   2
  -3 -10   6 2761.01 302.316   4
  -3 -10   6 2785.06 308.918   6
  -3  10   5 20662.6 600.033   5
   3 -10  -5 22415.0 744.269   2
  -3 -10   5 21558.2 840.115   6
  -3 -10   5 21480.1 859.539   4
  -3 -10   4 11225.5 617.995   4
   3 -10  -4 12629.9 555.480   2
  -3 -10   4 11792.6 610.109   6
  -3  10   4 10945.6 418.054   5
  -3  10   3 1536.25 154.280   5
   3 -10  -3 1774.62 217.975   2
  -3 -10   3 1463.40 238.677   4
   3 -10  -2 7109.78 419.430   2
  -3 -10   2 6407.70 488.041   4
  -3  10   1 29501.8 630.525   6
  -3 -10   1 29533.0 1035.46   4
   3 -10  -1 30477.7 658.125   5
   3 -10   0 1578.29 146.745   5
  -3  10   0 1631.56 148.498   6
  -3 -10   0 1363.75 224.391   4
  -3 -10   0 1548.48 219.643   5
  -3 -10  -1 226.907 130.675   4
  -3 -10  -1 177.719 91.0872   5
  -3 -10  -1 85.9728 35.4025   2
  -3 -10  -2 1596.37 249.795   4
  -3 -10  -2 1447.12 210.614   5
   3 -10   3 55318.8 1191.78   4
  -3 -10  -3 57481.3 1502.38   4
   3 -10   3 58636.7 996.314   6
  -3 -10  -3 56336.6 1344.70   5
   3 -10   4 50.6465 50.8943   6
  -3 -10  -4-11.0359 71.9396   4
   3 -10   4 47.2257 65.3490   4
  -3 -10  -5 18942.0 869.812   4
   3 -10   5 18996.4 607.791   6
   3 -10   5 19089.0 687.694   4
  -3 -10  -6 59300.5 1562.75   4
   3 -10   6 59759.7 1111.75   6
   3 -10   6 60177.1 1203.64   4
  -3 -10  -7 16813.6 851.064   4
   3  10   7 14892.4 793.587   1
   3 -10   7 16707.9 627.956   4
   3 -10   8 12766.7 525.904   4
   3  10   8 12675.4 731.184   1
  -3 -10  -8 11868.7 709.191   4
   3  10   9 10948.6 663.021   1
  -3 -10  -9 9446.25 640.685   4
   3 -10   9 11173.6 470.141   4
   3  10  10 646.507 185.568   1
   3 -10  10 351.295 77.2865   4
  -3 -10 -10 212.759 132.600   4
  -3 -10 -11 11103.4 712.065   4
   3  10  11 12828.1 765.637   1
   3 -10  11 12035.5 447.001   4
   3 -10  12 2746.89 209.467   4
   3  10  12 3165.89 404.587   1
   3  10  13 16944.7 933.788   1
   3  10  14 960.733 263.140   1
   3  10  15 47.6816 109.187   1
   3  10  16 6046.53 631.354   1
   3  10  17 349.309 227.457   1
   3  10  18 6157.18 688.880   1
   3  10  19 4057.69 575.555   1
   3  10  20 60.5645 184.684   1
   3  10  21 1999.70 451.012   1
   3  10  22 1601.93 415.440   1
  -3  10 -23 504.744 206.716   3
   3  10  23 615.362 263.298   1
  -3  10 -24 2522.33 495.457   3
   3  10  24 2454.61 486.740   1
   3  10  25 2372.91 461.029   1
  -3  10 -25 1645.09 415.783   3
  -3  10 -26 2796.83 564.024   3
   3  10  26 2160.12 489.890   1
  -3  10 -27 504.373 274.247   3
   3  10  27 1118.62 371.793   1
   3  10  28 266.171 250.198   1
  -3  11  28 268.305 171.945   1
   3  11 -28 2.60592 155.695   3
  -3  11  27 1531.64 316.323   1
   3  11 -27 2612.26 527.490   3
   3  11 -26 1551.51 411.717   3
  -3  11  26 1214.08 290.576   1
  -3  11  25 2373.12 394.565   1
  -3  11  25 2640.58 450.074   2
  -3  11  24 352.049 209.080   2
  -3  11  24 132.980 95.4629   1
  -3  11  23 431.736 162.668   1
  -3  11  23 947.310 265.377   2
  -3  11  22 549.649 178.252   1
  -3  11  22 613.574 211.973   2
  -3  11  21 138.096 96.8461   1
  -3  11  21 232.419 139.274   2
  -3  11  20 1522.54 262.241   1
  -3  11  20 1359.78 282.934   2
  -3  11  19 637.161 202.479   2
  -3  11  19 469.221 166.838   1
  -3  11  18 12457.2 758.036   1
  -3  11  18 13525.2 801.228   2
  -3  11  17-6.37831 94.3259   2
  -3  11  17 18.4693 89.6078   1
  -3  11  16 2.85572 93.0351   2
  -3  11  16-121.186 152.518   1
  -3  11  15 5068.02 456.146   2
  -3  11  15 4635.55 442.762   1
  -3  11  14 14267.2 745.346   2
  -3 -11  14 14404.4 847.303   6
  -3  11  14 11765.2 719.697   1
  -3 -11  14 14439.5 772.171   4
  -3 -11  13 3932.75 444.400   6
  -3  11  13 3768.26 386.558   2
  -3 -11  13 3631.05 374.821   4
  -3  11  12 42369.1 1224.58   2
  -3 -11  12 43062.0 1411.63   6
  -3 -11  12 42735.5 1290.84   4
  -3 -11  11 10585.3 685.297   6
  -3 -11  11 10203.0 628.831   4
  -3  11  11 10196.6 574.500   2
  -3  11  10 22826.6 840.979   2
  -3 -11  10 20984.0 948.132   6
  -3 -11  10 19892.4 880.122   4
  -3  11   9 8727.55 494.197   2
  -3 -11   9 8017.14 568.924   6
  -3 -11   9 8035.60 557.003   4
  -3 -11   8 5525.16 461.581   4
[truncated: 1,508,201 more chars]
